# Supplementary material for: Network-based prediction of anti-cancer drug combinations
Source: Front Pharmacol. 2024 Aug 28;15:1418902. doi: 10.3389/fphar.2024.1418902 (PMC11357946; doi:10.3389/fphar.2024.1418902)
Supplement: Supplementary file 2 [file Table14.XLSX]

## Sheet: parameter search
alpha(min_hit)	beta(min_hit_ratio)	gamma(community_thresh)	ACC	SEN	SPE	PPV	NPV	YI
10	0.15	1	0.789474	0.75	0.8	0.5	0.923077	0.55
50	0.15	1	0.789474	0.75	0.8	0.5	0.923077	0.55
10	0.15	2	0.789474	0.75	0.8	0.5	0.923077	0.55
50	0.15	2	0.789474	0.75	0.8	0.5	0.923077	0.55
10	0.15	3	0.789474	0.75	0.8	0.5	0.923077	0.55
50	0.15	3	0.789474	0.75	0.8	0.5	0.923077	0.55
10	0.15	4	0.789474	0.75	0.8	0.5	0.923077	0.55
50	0.15	4	0.789474	0.75	0.8	0.5	0.923077	0.55
10	0.15	5	0.789474	0.75	0.8	0.5	0.923077	0.55
50	0.15	5	0.789474	0.75	0.8	0.5	0.923077	0.55
10	0.15	10	0.789474	0.75	0.8	0.5	0.923077	0.55
50	0.15	10	0.789474	0.75	0.8	0.5	0.923077	0.55
10	0.15	50	0.789474	0.75	0.8	0.5	0.923077	0.55
50	0.15	50	0.789474	0.75	0.8	0.5	0.923077	0.55
10	0.15	100	0.789474	0.75	0.8	0.5	0.923077	0.55
50	0.15	100	0.789474	0.75	0.8	0.5	0.923077	0.55
3	0.15	1	0.736842	0.75	0.733333	0.428571	0.916667	0.483333
4	0.15	1	0.736842	0.75	0.733333	0.428571	0.916667	0.483333
5	0.15	1	0.736842	0.75	0.733333	0.428571	0.916667	0.483333
3	0.15	2	0.736842	0.75	0.733333	0.428571	0.916667	0.483333
4	0.15	2	0.736842	0.75	0.733333	0.428571	0.916667	0.483333
5	0.15	2	0.736842	0.75	0.733333	0.428571	0.916667	0.483333
3	0.15	3	0.736842	0.75	0.733333	0.428571	0.916667	0.483333
4	0.15	3	0.736842	0.75	0.733333	0.428571	0.916667	0.483333
5	0.15	3	0.736842	0.75	0.733333	0.428571	0.916667	0.483333
3	0.15	4	0.736842	0.75	0.733333	0.428571	0.916667	0.483333
4	0.15	4	0.736842	0.75	0.733333	0.428571	0.916667	0.483333
5	0.15	4	0.736842	0.75	0.733333	0.428571	0.916667	0.483333
3	0.15	5	0.736842	0.75	0.733333	0.428571	0.916667	0.483333
4	0.15	5	0.736842	0.75	0.733333	0.428571	0.916667	0.483333
5	0.15	5	0.736842	0.75	0.733333	0.428571	0.916667	0.483333
3	0.15	10	0.736842	0.75	0.733333	0.428571	0.916667	0.483333
4	0.15	10	0.736842	0.75	0.733333	0.428571	0.916667	0.483333
5	0.15	10	0.736842	0.75	0.733333	0.428571	0.916667	0.483333
3	0.15	50	0.736842	0.75	0.733333	0.428571	0.916667	0.483333
4	0.15	50	0.736842	0.75	0.733333	0.428571	0.916667	0.483333
5	0.15	50	0.736842	0.75	0.733333	0.428571	0.916667	0.483333
3	0.15	100	0.736842	0.75	0.733333	0.428571	0.916667	0.483333
4	0.15	100	0.736842	0.75	0.733333	0.428571	0.916667	0.483333
5	0.15	100	0.736842	0.75	0.733333	0.428571	0.916667	0.483333
10	0.2	1	0.842105	0.5	0.933333	0.666667	0.875	0.433333
10	0.2	2	0.842105	0.5	0.933333	0.666667	0.875	0.433333
10	0.2	3	0.842105	0.5	0.933333	0.666667	0.875	0.433333
10	0.2	4	0.842105	0.5	0.933333	0.666667	0.875	0.433333
10	0.2	5	0.842105	0.5	0.933333	0.666667	0.875	0.433333
10	0.2	10	0.842105	0.5	0.933333	0.666667	0.875	0.433333
10	0.2	50	0.842105	0.5	0.933333	0.666667	0.875	0.433333
10	0.2	100	0.842105	0.5	0.933333	0.666667	0.875	0.433333
1	0	1	0.684211	0.75	0.666667	0.375	0.909091	0.416667
1	0.05	1	0.684211	0.75	0.666667	0.375	0.909091	0.416667
1	0.1	1	0.684211	0.75	0.666667	0.375	0.909091	0.416667
1	0.15	1	0.684211	0.75	0.666667	0.375	0.909091	0.416667
1	0.2	1	0.684211	0.75	0.666667	0.375	0.909091	0.416667
1	0.25	1	0.684211	0.75	0.666667	0.375	0.909091	0.416667
1	0.3	1	0.684211	0.75	0.666667	0.375	0.909091	0.416667
1	0.35	1	0.684211	0.75	0.666667	0.375	0.909091	0.416667
1	0.4	1	0.684211	0.75	0.666667	0.375	0.909091	0.416667
1	0.45	1	0.684211	0.75	0.666667	0.375	0.909091	0.416667
1	0.5	1	0.684211	0.75	0.666667	0.375	0.909091	0.416667
1	0.55	1	0.684211	0.75	0.666667	0.375	0.909091	0.416667
1	0.6	1	0.684211	0.75	0.666667	0.375	0.909091	0.416667
1	0.65	1	0.684211	0.75	0.666667	0.375	0.909091	0.416667
1	0.7	1	0.684211	0.75	0.666667	0.375	0.909091	0.416667
1	0.75	1	0.684211	0.75	0.666667	0.375	0.909091	0.416667
1	0.8	1	0.684211	0.75	0.666667	0.375	0.909091	0.416667
1	0.85	1	0.684211	0.75	0.666667	0.375	0.909091	0.416667
1	0.9	1	0.684211	0.75	0.666667	0.375	0.909091	0.416667
1	0.95	1	0.684211	0.75	0.666667	0.375	0.909091	0.416667
1	1	1	0.684211	0.75	0.666667	0.375	0.909091	0.416667
2	0	1	0.684211	0.75	0.666667	0.375	0.909091	0.416667
2	0.05	1	0.684211	0.75	0.666667	0.375	0.909091	0.416667
2	0.1	1	0.684211	0.75	0.666667	0.375	0.909091	0.416667
2	0.15	1	0.684211	0.75	0.666667	0.375	0.909091	0.416667
3	0	1	0.684211	0.75	0.666667	0.375	0.909091	0.416667
3	0.05	1	0.684211	0.75	0.666667	0.375	0.909091	0.416667
3	0.1	1	0.684211	0.75	0.666667	0.375	0.909091	0.416667
4	0	1	0.684211	0.75	0.666667	0.375	0.909091	0.416667
4	0.05	1	0.684211	0.75	0.666667	0.375	0.909091	0.416667
4	0.1	1	0.684211	0.75	0.666667	0.375	0.909091	0.416667
5	0	1	0.684211	0.75	0.666667	0.375	0.909091	0.416667
5	0.05	1	0.684211	0.75	0.666667	0.375	0.909091	0.416667
5	0.1	1	0.684211	0.75	0.666667	0.375	0.909091	0.416667
10	0	1	0.684211	0.75	0.666667	0.375	0.909091	0.416667
10	0.05	1	0.684211	0.75	0.666667	0.375	0.909091	0.416667
10	0.1	1	0.684211	0.75	0.666667	0.375	0.909091	0.416667
50	0	1	0.684211	0.75	0.666667	0.375	0.909091	0.416667
50	0.05	1	0.684211	0.75	0.666667	0.375	0.909091	0.416667
50	0.1	1	0.684211	0.75	0.666667	0.375	0.909091	0.416667
1	0	2	0.684211	0.75	0.666667	0.375	0.909091	0.416667
1	0.05	2	0.684211	0.75	0.666667	0.375	0.909091	0.416667
1	0.1	2	0.684211	0.75	0.666667	0.375	0.909091	0.416667
1	0.15	2	0.684211	0.75	0.666667	0.375	0.909091	0.416667
1	0.2	2	0.684211	0.75	0.666667	0.375	0.909091	0.416667
1	0.25	2	0.684211	0.75	0.666667	0.375	0.909091	0.416667
1	0.3	2	0.684211	0.75	0.666667	0.375	0.909091	0.416667
1	0.35	2	0.684211	0.75	0.666667	0.375	0.909091	0.416667
1	0.4	2	0.684211	0.75	0.666667	0.375	0.909091	0.416667
1	0.45	2	0.684211	0.75	0.666667	0.375	0.909091	0.416667
1	0.5	2	0.684211	0.75	0.666667	0.375	0.909091	0.416667
1	0.55	2	0.684211	0.75	0.666667	0.375	0.909091	0.416667
1	0.6	2	0.684211	0.75	0.666667	0.375	0.909091	0.416667
1	0.65	2	0.684211	0.75	0.666667	0.375	0.909091	0.416667
1	0.7	2	0.684211	0.75	0.666667	0.375	0.909091	0.416667
1	0.75	2	0.684211	0.75	0.666667	0.375	0.909091	0.416667
1	0.8	2	0.684211	0.75	0.666667	0.375	0.909091	0.416667
1	0.85	2	0.684211	0.75	0.666667	0.375	0.909091	0.416667
1	0.9	2	0.684211	0.75	0.666667	0.375	0.909091	0.416667
1	0.95	2	0.684211	0.75	0.666667	0.375	0.909091	0.416667
1	1	2	0.684211	0.75	0.666667	0.375	0.909091	0.416667
2	0	2	0.684211	0.75	0.666667	0.375	0.909091	0.416667
2	0.05	2	0.684211	0.75	0.666667	0.375	0.909091	0.416667
2	0.1	2	0.684211	0.75	0.666667	0.375	0.909091	0.416667
2	0.15	2	0.684211	0.75	0.666667	0.375	0.909091	0.416667
3	0	2	0.684211	0.75	0.666667	0.375	0.909091	0.416667
3	0.05	2	0.684211	0.75	0.666667	0.375	0.909091	0.416667
3	0.1	2	0.684211	0.75	0.666667	0.375	0.909091	0.416667
4	0	2	0.684211	0.75	0.666667	0.375	0.909091	0.416667
4	0.05	2	0.684211	0.75	0.666667	0.375	0.909091	0.416667
4	0.1	2	0.684211	0.75	0.666667	0.375	0.909091	0.416667
5	0	2	0.684211	0.75	0.666667	0.375	0.909091	0.416667
5	0.05	2	0.684211	0.75	0.666667	0.375	0.909091	0.416667
5	0.1	2	0.684211	0.75	0.666667	0.375	0.909091	0.416667
10	0	2	0.684211	0.75	0.666667	0.375	0.909091	0.416667
10	0.05	2	0.684211	0.75	0.666667	0.375	0.909091	0.416667
10	0.1	2	0.684211	0.75	0.666667	0.375	0.909091	0.416667
50	0	2	0.684211	0.75	0.666667	0.375	0.909091	0.416667
50	0.05	2	0.684211	0.75	0.666667	0.375	0.909091	0.416667
50	0.1	2	0.684211	0.75	0.666667	0.375	0.909091	0.416667
1	0	3	0.684211	0.75	0.666667	0.375	0.909091	0.416667
1	0.05	3	0.684211	0.75	0.666667	0.375	0.909091	0.416667
1	0.1	3	0.684211	0.75	0.666667	0.375	0.909091	0.416667
1	0.15	3	0.684211	0.75	0.666667	0.375	0.909091	0.416667
1	0.2	3	0.684211	0.75	0.666667	0.375	0.909091	0.416667
1	0.25	3	0.684211	0.75	0.666667	0.375	0.909091	0.416667
1	0.3	3	0.684211	0.75	0.666667	0.375	0.909091	0.416667
1	0.35	3	0.684211	0.75	0.666667	0.375	0.909091	0.416667
1	0.4	3	0.684211	0.75	0.666667	0.375	0.909091	0.416667
1	0.45	3	0.684211	0.75	0.666667	0.375	0.909091	0.416667
1	0.5	3	0.684211	0.75	0.666667	0.375	0.909091	0.416667
1	0.55	3	0.684211	0.75	0.666667	0.375	0.909091	0.416667
1	0.6	3	0.684211	0.75	0.666667	0.375	0.909091	0.416667
1	0.65	3	0.684211	0.75	0.666667	0.375	0.909091	0.416667
1	0.7	3	0.684211	0.75	0.666667	0.375	0.909091	0.416667
1	0.75	3	0.684211	0.75	0.666667	0.375	0.909091	0.416667
1	0.8	3	0.684211	0.75	0.666667	0.375	0.909091	0.416667
1	0.85	3	0.684211	0.75	0.666667	0.375	0.909091	0.416667
1	0.9	3	0.684211	0.75	0.666667	0.375	0.909091	0.416667
1	0.95	3	0.684211	0.75	0.666667	0.375	0.909091	0.416667
1	1	3	0.684211	0.75	0.666667	0.375	0.909091	0.416667
2	0	3	0.684211	0.75	0.666667	0.375	0.909091	0.416667
2	0.05	3	0.684211	0.75	0.666667	0.375	0.909091	0.416667
2	0.1	3	0.684211	0.75	0.666667	0.375	0.909091	0.416667
2	0.15	3	0.684211	0.75	0.666667	0.375	0.909091	0.416667
3	0	3	0.684211	0.75	0.666667	0.375	0.909091	0.416667
3	0.05	3	0.684211	0.75	0.666667	0.375	0.909091	0.416667
3	0.1	3	0.684211	0.75	0.666667	0.375	0.909091	0.416667
4	0	3	0.684211	0.75	0.666667	0.375	0.909091	0.416667
4	0.05	3	0.684211	0.75	0.666667	0.375	0.909091	0.416667
4	0.1	3	0.684211	0.75	0.666667	0.375	0.909091	0.416667
5	0	3	0.684211	0.75	0.666667	0.375	0.909091	0.416667
5	0.05	3	0.684211	0.75	0.666667	0.375	0.909091	0.416667
5	0.1	3	0.684211	0.75	0.666667	0.375	0.909091	0.416667
10	0	3	0.684211	0.75	0.666667	0.375	0.909091	0.416667
10	0.05	3	0.684211	0.75	0.666667	0.375	0.909091	0.416667
10	0.1	3	0.684211	0.75	0.666667	0.375	0.909091	0.416667
50	0	3	0.684211	0.75	0.666667	0.375	0.909091	0.416667
50	0.05	3	0.684211	0.75	0.666667	0.375	0.909091	0.416667
50	0.1	3	0.684211	0.75	0.666667	0.375	0.909091	0.416667
1	0	4	0.684211	0.75	0.666667	0.375	0.909091	0.416667
1	0.05	4	0.684211	0.75	0.666667	0.375	0.909091	0.416667
1	0.1	4	0.684211	0.75	0.666667	0.375	0.909091	0.416667
1	0.15	4	0.684211	0.75	0.666667	0.375	0.909091	0.416667
1	0.2	4	0.684211	0.75	0.666667	0.375	0.909091	0.416667
1	0.25	4	0.684211	0.75	0.666667	0.375	0.909091	0.416667
1	0.3	4	0.684211	0.75	0.666667	0.375	0.909091	0.416667
1	0.35	4	0.684211	0.75	0.666667	0.375	0.909091	0.416667
1	0.4	4	0.684211	0.75	0.666667	0.375	0.909091	0.416667
1	0.45	4	0.684211	0.75	0.666667	0.375	0.909091	0.416667
1	0.5	4	0.684211	0.75	0.666667	0.375	0.909091	0.416667
1	0.55	4	0.684211	0.75	0.666667	0.375	0.909091	0.416667
1	0.6	4	0.684211	0.75	0.666667	0.375	0.909091	0.416667
1	0.65	4	0.684211	0.75	0.666667	0.375	0.909091	0.416667
1	0.7	4	0.684211	0.75	0.666667	0.375	0.909091	0.416667
1	0.75	4	0.684211	0.75	0.666667	0.375	0.909091	0.416667
1	0.8	4	0.684211	0.75	0.666667	0.375	0.909091	0.416667
1	0.85	4	0.684211	0.75	0.666667	0.375	0.909091	0.416667
1	0.9	4	0.684211	0.75	0.666667	0.375	0.909091	0.416667
1	0.95	4	0.684211	0.75	0.666667	0.375	0.909091	0.416667
1	1	4	0.684211	0.75	0.666667	0.375	0.909091	0.416667
2	0	4	0.684211	0.75	0.666667	0.375	0.909091	0.416667
2	0.05	4	0.684211	0.75	0.666667	0.375	0.909091	0.416667
2	0.1	4	0.684211	0.75	0.666667	0.375	0.909091	0.416667
2	0.15	4	0.684211	0.75	0.666667	0.375	0.909091	0.416667
3	0	4	0.684211	0.75	0.666667	0.375	0.909091	0.416667
3	0.05	4	0.684211	0.75	0.666667	0.375	0.909091	0.416667
3	0.1	4	0.684211	0.75	0.666667	0.375	0.909091	0.416667
4	0	4	0.684211	0.75	0.666667	0.375	0.909091	0.416667
4	0.05	4	0.684211	0.75	0.666667	0.375	0.909091	0.416667
4	0.1	4	0.684211	0.75	0.666667	0.375	0.909091	0.416667
5	0	4	0.684211	0.75	0.666667	0.375	0.909091	0.416667
5	0.05	4	0.684211	0.75	0.666667	0.375	0.909091	0.416667
5	0.1	4	0.684211	0.75	0.666667	0.375	0.909091	0.416667
10	0	4	0.684211	0.75	0.666667	0.375	0.909091	0.416667
10	0.05	4	0.684211	0.75	0.666667	0.375	0.909091	0.416667
10	0.1	4	0.684211	0.75	0.666667	0.375	0.909091	0.416667
50	0	4	0.684211	0.75	0.666667	0.375	0.909091	0.416667
50	0.05	4	0.684211	0.75	0.666667	0.375	0.909091	0.416667
50	0.1	4	0.684211	0.75	0.666667	0.375	0.909091	0.416667
1	0	5	0.684211	0.75	0.666667	0.375	0.909091	0.416667
1	0.05	5	0.684211	0.75	0.666667	0.375	0.909091	0.416667
1	0.1	5	0.684211	0.75	0.666667	0.375	0.909091	0.416667
1	0.15	5	0.684211	0.75	0.666667	0.375	0.909091	0.416667
1	0.2	5	0.684211	0.75	0.666667	0.375	0.909091	0.416667
1	0.25	5	0.684211	0.75	0.666667	0.375	0.909091	0.416667
1	0.3	5	0.684211	0.75	0.666667	0.375	0.909091	0.416667
1	0.35	5	0.684211	0.75	0.666667	0.375	0.909091	0.416667
1	0.4	5	0.684211	0.75	0.666667	0.375	0.909091	0.416667
1	0.45	5	0.684211	0.75	0.666667	0.375	0.909091	0.416667
1	0.5	5	0.684211	0.75	0.666667	0.375	0.909091	0.416667
1	0.55	5	0.684211	0.75	0.666667	0.375	0.909091	0.416667
1	0.6	5	0.684211	0.75	0.666667	0.375	0.909091	0.416667
1	0.65	5	0.684211	0.75	0.666667	0.375	0.909091	0.416667
1	0.7	5	0.684211	0.75	0.666667	0.375	0.909091	0.416667
1	0.75	5	0.684211	0.75	0.666667	0.375	0.909091	0.416667
1	0.8	5	0.684211	0.75	0.666667	0.375	0.909091	0.416667
1	0.85	5	0.684211	0.75	0.666667	0.375	0.909091	0.416667
1	0.9	5	0.684211	0.75	0.666667	0.375	0.909091	0.416667
1	0.95	5	0.684211	0.75	0.666667	0.375	0.909091	0.416667
1	1	5	0.684211	0.75	0.666667	0.375	0.909091	0.416667
2	0	5	0.684211	0.75	0.666667	0.375	0.909091	0.416667
2	0.05	5	0.684211	0.75	0.666667	0.375	0.909091	0.416667
2	0.1	5	0.684211	0.75	0.666667	0.375	0.909091	0.416667
2	0.15	5	0.684211	0.75	0.666667	0.375	0.909091	0.416667
3	0	5	0.684211	0.75	0.666667	0.375	0.909091	0.416667
3	0.05	5	0.684211	0.75	0.666667	0.375	0.909091	0.416667
3	0.1	5	0.684211	0.75	0.666667	0.375	0.909091	0.416667
4	0	5	0.684211	0.75	0.666667	0.375	0.909091	0.416667
4	0.05	5	0.684211	0.75	0.666667	0.375	0.909091	0.416667
4	0.1	5	0.684211	0.75	0.666667	0.375	0.909091	0.416667
5	0	5	0.684211	0.75	0.666667	0.375	0.909091	0.416667
5	0.05	5	0.684211	0.75	0.666667	0.375	0.909091	0.416667
5	0.1	5	0.684211	0.75	0.666667	0.375	0.909091	0.416667
10	0	5	0.684211	0.75	0.666667	0.375	0.909091	0.416667
10	0.05	5	0.684211	0.75	0.666667	0.375	0.909091	0.416667
10	0.1	5	0.684211	0.75	0.666667	0.375	0.909091	0.416667
50	0	5	0.684211	0.75	0.666667	0.375	0.909091	0.416667
50	0.05	5	0.684211	0.75	0.666667	0.375	0.909091	0.416667
50	0.1	5	0.684211	0.75	0.666667	0.375	0.909091	0.416667
1	0	10	0.684211	0.75	0.666667	0.375	0.909091	0.416667
1	0.05	10	0.684211	0.75	0.666667	0.375	0.909091	0.416667
1	0.1	10	0.684211	0.75	0.666667	0.375	0.909091	0.416667
1	0.15	10	0.684211	0.75	0.666667	0.375	0.909091	0.416667
1	0.2	10	0.684211	0.75	0.666667	0.375	0.909091	0.416667
1	0.25	10	0.684211	0.75	0.666667	0.375	0.909091	0.416667
1	0.3	10	0.684211	0.75	0.666667	0.375	0.909091	0.416667
1	0.35	10	0.684211	0.75	0.666667	0.375	0.909091	0.416667
1	0.4	10	0.684211	0.75	0.666667	0.375	0.909091	0.416667
1	0.45	10	0.684211	0.75	0.666667	0.375	0.909091	0.416667
1	0.5	10	0.684211	0.75	0.666667	0.375	0.909091	0.416667
1	0.55	10	0.684211	0.75	0.666667	0.375	0.909091	0.416667
1	0.6	10	0.684211	0.75	0.666667	0.375	0.909091	0.416667
1	0.65	10	0.684211	0.75	0.666667	0.375	0.909091	0.416667
1	0.7	10	0.684211	0.75	0.666667	0.375	0.909091	0.416667
1	0.75	10	0.684211	0.75	0.666667	0.375	0.909091	0.416667
1	0.8	10	0.684211	0.75	0.666667	0.375	0.909091	0.416667
1	0.85	10	0.684211	0.75	0.666667	0.375	0.909091	0.416667
1	0.9	10	0.684211	0.75	0.666667	0.375	0.909091	0.416667
1	0.95	10	0.684211	0.75	0.666667	0.375	0.909091	0.416667
1	1	10	0.684211	0.75	0.666667	0.375	0.909091	0.416667
2	0	10	0.684211	0.75	0.666667	0.375	0.909091	0.416667
2	0.05	10	0.684211	0.75	0.666667	0.375	0.909091	0.416667
2	0.1	10	0.684211	0.75	0.666667	0.375	0.909091	0.416667
2	0.15	10	0.684211	0.75	0.666667	0.375	0.909091	0.416667
3	0	10	0.684211	0.75	0.666667	0.375	0.909091	0.416667
3	0.05	10	0.684211	0.75	0.666667	0.375	0.909091	0.416667
3	0.1	10	0.684211	0.75	0.666667	0.375	0.909091	0.416667
4	0	10	0.684211	0.75	0.666667	0.375	0.909091	0.416667
4	0.05	10	0.684211	0.75	0.666667	0.375	0.909091	0.416667
4	0.1	10	0.684211	0.75	0.666667	0.375	0.909091	0.416667
5	0	10	0.684211	0.75	0.666667	0.375	0.909091	0.416667
5	0.05	10	0.684211	0.75	0.666667	0.375	0.909091	0.416667
5	0.1	10	0.684211	0.75	0.666667	0.375	0.909091	0.416667
10	0	10	0.684211	0.75	0.666667	0.375	0.909091	0.416667
10	0.05	10	0.684211	0.75	0.666667	0.375	0.909091	0.416667
10	0.1	10	0.684211	0.75	0.666667	0.375	0.909091	0.416667
50	0	10	0.684211	0.75	0.666667	0.375	0.909091	0.416667
50	0.05	10	0.684211	0.75	0.666667	0.375	0.909091	0.416667
50	0.1	10	0.684211	0.75	0.666667	0.375	0.909091	0.416667
1	0	50	0.684211	0.75	0.666667	0.375	0.909091	0.416667
1	0.05	50	0.684211	0.75	0.666667	0.375	0.909091	0.416667
1	0.1	50	0.684211	0.75	0.666667	0.375	0.909091	0.416667
1	0.15	50	0.684211	0.75	0.666667	0.375	0.909091	0.416667
1	0.2	50	0.684211	0.75	0.666667	0.375	0.909091	0.416667
1	0.25	50	0.684211	0.75	0.666667	0.375	0.909091	0.416667
1	0.3	50	0.684211	0.75	0.666667	0.375	0.909091	0.416667
1	0.35	50	0.684211	0.75	0.666667	0.375	0.909091	0.416667
1	0.4	50	0.684211	0.75	0.666667	0.375	0.909091	0.416667
1	0.45	50	0.684211	0.75	0.666667	0.375	0.909091	0.416667
1	0.5	50	0.684211	0.75	0.666667	0.375	0.909091	0.416667
1	0.55	50	0.684211	0.75	0.666667	0.375	0.909091	0.416667
1	0.6	50	0.684211	0.75	0.666667	0.375	0.909091	0.416667
1	0.65	50	0.684211	0.75	0.666667	0.375	0.909091	0.416667
1	0.7	50	0.684211	0.75	0.666667	0.375	0.909091	0.416667
1	0.75	50	0.684211	0.75	0.666667	0.375	0.909091	0.416667
1	0.8	50	0.684211	0.75	0.666667	0.375	0.909091	0.416667
1	0.85	50	0.684211	0.75	0.666667	0.375	0.909091	0.416667
1	0.9	50	0.684211	0.75	0.666667	0.375	0.909091	0.416667
1	0.95	50	0.684211	0.75	0.666667	0.375	0.909091	0.416667
1	1	50	0.684211	0.75	0.666667	0.375	0.909091	0.416667
2	0	50	0.684211	0.75	0.666667	0.375	0.909091	0.416667
2	0.05	50	0.684211	0.75	0.666667	0.375	0.909091	0.416667
2	0.1	50	0.684211	0.75	0.666667	0.375	0.909091	0.416667
2	0.15	50	0.684211	0.75	0.666667	0.375	0.909091	0.416667
3	0	50	0.684211	0.75	0.666667	0.375	0.909091	0.416667
3	0.05	50	0.684211	0.75	0.666667	0.375	0.909091	0.416667
3	0.1	50	0.684211	0.75	0.666667	0.375	0.909091	0.416667
4	0	50	0.684211	0.75	0.666667	0.375	0.909091	0.416667
4	0.05	50	0.684211	0.75	0.666667	0.375	0.909091	0.416667
4	0.1	50	0.684211	0.75	0.666667	0.375	0.909091	0.416667
5	0	50	0.684211	0.75	0.666667	0.375	0.909091	0.416667
5	0.05	50	0.684211	0.75	0.666667	0.375	0.909091	0.416667
5	0.1	50	0.684211	0.75	0.666667	0.375	0.909091	0.416667
10	0	50	0.684211	0.75	0.666667	0.375	0.909091	0.416667
10	0.05	50	0.684211	0.75	0.666667	0.375	0.909091	0.416667
10	0.1	50	0.684211	0.75	0.666667	0.375	0.909091	0.416667
50	0	50	0.684211	0.75	0.666667	0.375	0.909091	0.416667
50	0.05	50	0.684211	0.75	0.666667	0.375	0.909091	0.416667
50	0.1	50	0.684211	0.75	0.666667	0.375	0.909091	0.416667
1	0	100	0.684211	0.75	0.666667	0.375	0.909091	0.416667
1	0.05	100	0.684211	0.75	0.666667	0.375	0.909091	0.416667
1	0.1	100	0.684211	0.75	0.666667	0.375	0.909091	0.416667
1	0.15	100	0.684211	0.75	0.666667	0.375	0.909091	0.416667
1	0.2	100	0.684211	0.75	0.666667	0.375	0.909091	0.416667
1	0.25	100	0.684211	0.75	0.666667	0.375	0.909091	0.416667
1	0.3	100	0.684211	0.75	0.666667	0.375	0.909091	0.416667
1	0.35	100	0.684211	0.75	0.666667	0.375	0.909091	0.416667
1	0.4	100	0.684211	0.75	0.666667	0.375	0.909091	0.416667
1	0.45	100	0.684211	0.75	0.666667	0.375	0.909091	0.416667
1	0.5	100	0.684211	0.75	0.666667	0.375	0.909091	0.416667
1	0.55	100	0.684211	0.75	0.666667	0.375	0.909091	0.416667
1	0.6	100	0.684211	0.75	0.666667	0.375	0.909091	0.416667
1	0.65	100	0.684211	0.75	0.666667	0.375	0.909091	0.416667
1	0.7	100	0.684211	0.75	0.666667	0.375	0.909091	0.416667
1	0.75	100	0.684211	0.75	0.666667	0.375	0.909091	0.416667
1	0.8	100	0.684211	0.75	0.666667	0.375	0.909091	0.416667
1	0.85	100	0.684211	0.75	0.666667	0.375	0.909091	0.416667
1	0.9	100	0.684211	0.75	0.666667	0.375	0.909091	0.416667
1	0.95	100	0.684211	0.75	0.666667	0.375	0.909091	0.416667
1	1	100	0.684211	0.75	0.666667	0.375	0.909091	0.416667
2	0	100	0.684211	0.75	0.666667	0.375	0.909091	0.416667
2	0.05	100	0.684211	0.75	0.666667	0.375	0.909091	0.416667
2	0.1	100	0.684211	0.75	0.666667	0.375	0.909091	0.416667
2	0.15	100	0.684211	0.75	0.666667	0.375	0.909091	0.416667
3	0	100	0.684211	0.75	0.666667	0.375	0.909091	0.416667
3	0.05	100	0.684211	0.75	0.666667	0.375	0.909091	0.416667
3	0.1	100	0.684211	0.75	0.666667	0.375	0.909091	0.416667
4	0	100	0.684211	0.75	0.666667	0.375	0.909091	0.416667
4	0.05	100	0.684211	0.75	0.666667	0.375	0.909091	0.416667
4	0.1	100	0.684211	0.75	0.666667	0.375	0.909091	0.416667
5	0	100	0.684211	0.75	0.666667	0.375	0.909091	0.416667
5	0.05	100	0.684211	0.75	0.666667	0.375	0.909091	0.416667
5	0.1	100	0.684211	0.75	0.666667	0.375	0.909091	0.416667
10	0	100	0.684211	0.75	0.666667	0.375	0.909091	0.416667
10	0.05	100	0.684211	0.75	0.666667	0.375	0.909091	0.416667
10	0.1	100	0.684211	0.75	0.666667	0.375	0.909091	0.416667
50	0	100	0.684211	0.75	0.666667	0.375	0.909091	0.416667
50	0.05	100	0.684211	0.75	0.666667	0.375	0.909091	0.416667
50	0.1	100	0.684211	0.75	0.666667	0.375	0.909091	0.416667
5	0.25	1	0.789474	0.5	0.866667	0.5	0.866667	0.366667
5	0.3	1	0.789474	0.5	0.866667	0.5	0.866667	0.366667
5	0.25	2	0.789474	0.5	0.866667	0.5	0.866667	0.366667
5	0.3	2	0.789474	0.5	0.866667	0.5	0.866667	0.366667
5	0.25	3	0.789474	0.5	0.866667	0.5	0.866667	0.366667
5	0.3	3	0.789474	0.5	0.866667	0.5	0.866667	0.366667
5	0.25	4	0.789474	0.5	0.866667	0.5	0.866667	0.366667
5	0.3	4	0.789474	0.5	0.866667	0.5	0.866667	0.366667
5	0.25	5	0.789474	0.5	0.866667	0.5	0.866667	0.366667
5	0.3	5	0.789474	0.5	0.866667	0.5	0.866667	0.366667
5	0.25	10	0.789474	0.5	0.866667	0.5	0.866667	0.366667
5	0.3	10	0.789474	0.5	0.866667	0.5	0.866667	0.366667
5	0.25	50	0.789474	0.5	0.866667	0.5	0.866667	0.366667
5	0.3	50	0.789474	0.5	0.866667	0.5	0.866667	0.366667
5	0.25	100	0.789474	0.5	0.866667	0.5	0.866667	0.366667
5	0.3	100	0.789474	0.5	0.866667	0.5	0.866667	0.366667
3	0.2	1	0.736842	0.5	0.8	0.4	0.857143	0.3
3	0.25	1	0.736842	0.5	0.8	0.4	0.857143	0.3
3	0.3	1	0.736842	0.5	0.8	0.4	0.857143	0.3
3	0.35	1	0.736842	0.5	0.8	0.4	0.857143	0.3
3	0.4	1	0.736842	0.5	0.8	0.4	0.857143	0.3
3	0.45	1	0.736842	0.5	0.8	0.4	0.857143	0.3
3	0.5	1	0.736842	0.5	0.8	0.4	0.857143	0.3
3	0.55	1	0.736842	0.5	0.8	0.4	0.857143	0.3
3	0.6	1	0.736842	0.5	0.8	0.4	0.857143	0.3
3	0.65	1	0.736842	0.5	0.8	0.4	0.857143	0.3
3	0.7	1	0.736842	0.5	0.8	0.4	0.857143	0.3
3	0.75	1	0.736842	0.5	0.8	0.4	0.857143	0.3
3	0.8	1	0.736842	0.5	0.8	0.4	0.857143	0.3
3	0.85	1	0.736842	0.5	0.8	0.4	0.857143	0.3
3	0.9	1	0.736842	0.5	0.8	0.4	0.857143	0.3
3	0.95	1	0.736842	0.5	0.8	0.4	0.857143	0.3
3	1	1	0.736842	0.5	0.8	0.4	0.857143	0.3
4	0.2	1	0.736842	0.5	0.8	0.4	0.857143	0.3
4	0.25	1	0.736842	0.5	0.8	0.4	0.857143	0.3
4	0.3	1	0.736842	0.5	0.8	0.4	0.857143	0.3
5	0.2	1	0.736842	0.5	0.8	0.4	0.857143	0.3
3	0.2	2	0.736842	0.5	0.8	0.4	0.857143	0.3
3	0.25	2	0.736842	0.5	0.8	0.4	0.857143	0.3
3	0.3	2	0.736842	0.5	0.8	0.4	0.857143	0.3
3	0.35	2	0.736842	0.5	0.8	0.4	0.857143	0.3
3	0.4	2	0.736842	0.5	0.8	0.4	0.857143	0.3
3	0.45	2	0.736842	0.5	0.8	0.4	0.857143	0.3
3	0.5	2	0.736842	0.5	0.8	0.4	0.857143	0.3
3	0.55	2	0.736842	0.5	0.8	0.4	0.857143	0.3
3	0.6	2	0.736842	0.5	0.8	0.4	0.857143	0.3
3	0.65	2	0.736842	0.5	0.8	0.4	0.857143	0.3
3	0.7	2	0.736842	0.5	0.8	0.4	0.857143	0.3
3	0.75	2	0.736842	0.5	0.8	0.4	0.857143	0.3
3	0.8	2	0.736842	0.5	0.8	0.4	0.857143	0.3
3	0.85	2	0.736842	0.5	0.8	0.4	0.857143	0.3
3	0.9	2	0.736842	0.5	0.8	0.4	0.857143	0.3
3	0.95	2	0.736842	0.5	0.8	0.4	0.857143	0.3
3	1	2	0.736842	0.5	0.8	0.4	0.857143	0.3
4	0.2	2	0.736842	0.5	0.8	0.4	0.857143	0.3
4	0.25	2	0.736842	0.5	0.8	0.4	0.857143	0.3
4	0.3	2	0.736842	0.5	0.8	0.4	0.857143	0.3
5	0.2	2	0.736842	0.5	0.8	0.4	0.857143	0.3
3	0.2	3	0.736842	0.5	0.8	0.4	0.857143	0.3
3	0.25	3	0.736842	0.5	0.8	0.4	0.857143	0.3
3	0.3	3	0.736842	0.5	0.8	0.4	0.857143	0.3
3	0.35	3	0.736842	0.5	0.8	0.4	0.857143	0.3
3	0.4	3	0.736842	0.5	0.8	0.4	0.857143	0.3
3	0.45	3	0.736842	0.5	0.8	0.4	0.857143	0.3
3	0.5	3	0.736842	0.5	0.8	0.4	0.857143	0.3
3	0.55	3	0.736842	0.5	0.8	0.4	0.857143	0.3
3	0.6	3	0.736842	0.5	0.8	0.4	0.857143	0.3
3	0.65	3	0.736842	0.5	0.8	0.4	0.857143	0.3
3	0.7	3	0.736842	0.5	0.8	0.4	0.857143	0.3
3	0.75	3	0.736842	0.5	0.8	0.4	0.857143	0.3
3	0.8	3	0.736842	0.5	0.8	0.4	0.857143	0.3
3	0.85	3	0.736842	0.5	0.8	0.4	0.857143	0.3
3	0.9	3	0.736842	0.5	0.8	0.4	0.857143	0.3
3	0.95	3	0.736842	0.5	0.8	0.4	0.857143	0.3
3	1	3	0.736842	0.5	0.8	0.4	0.857143	0.3
4	0.2	3	0.736842	0.5	0.8	0.4	0.857143	0.3
4	0.25	3	0.736842	0.5	0.8	0.4	0.857143	0.3
4	0.3	3	0.736842	0.5	0.8	0.4	0.857143	0.3
5	0.2	3	0.736842	0.5	0.8	0.4	0.857143	0.3
3	0.2	4	0.736842	0.5	0.8	0.4	0.857143	0.3
3	0.25	4	0.736842	0.5	0.8	0.4	0.857143	0.3
3	0.3	4	0.736842	0.5	0.8	0.4	0.857143	0.3
3	0.35	4	0.736842	0.5	0.8	0.4	0.857143	0.3
3	0.4	4	0.736842	0.5	0.8	0.4	0.857143	0.3
3	0.45	4	0.736842	0.5	0.8	0.4	0.857143	0.3
3	0.5	4	0.736842	0.5	0.8	0.4	0.857143	0.3
3	0.55	4	0.736842	0.5	0.8	0.4	0.857143	0.3
3	0.6	4	0.736842	0.5	0.8	0.4	0.857143	0.3
3	0.65	4	0.736842	0.5	0.8	0.4	0.857143	0.3
3	0.7	4	0.736842	0.5	0.8	0.4	0.857143	0.3
3	0.75	4	0.736842	0.5	0.8	0.4	0.857143	0.3
3	0.8	4	0.736842	0.5	0.8	0.4	0.857143	0.3
3	0.85	4	0.736842	0.5	0.8	0.4	0.857143	0.3
3	0.9	4	0.736842	0.5	0.8	0.4	0.857143	0.3
3	0.95	4	0.736842	0.5	0.8	0.4	0.857143	0.3
3	1	4	0.736842	0.5	0.8	0.4	0.857143	0.3
4	0.2	4	0.736842	0.5	0.8	0.4	0.857143	0.3
4	0.25	4	0.736842	0.5	0.8	0.4	0.857143	0.3
4	0.3	4	0.736842	0.5	0.8	0.4	0.857143	0.3
5	0.2	4	0.736842	0.5	0.8	0.4	0.857143	0.3
3	0.2	5	0.736842	0.5	0.8	0.4	0.857143	0.3
3	0.25	5	0.736842	0.5	0.8	0.4	0.857143	0.3
3	0.3	5	0.736842	0.5	0.8	0.4	0.857143	0.3
3	0.35	5	0.736842	0.5	0.8	0.4	0.857143	0.3
3	0.4	5	0.736842	0.5	0.8	0.4	0.857143	0.3
3	0.45	5	0.736842	0.5	0.8	0.4	0.857143	0.3
3	0.5	5	0.736842	0.5	0.8	0.4	0.857143	0.3
3	0.55	5	0.736842	0.5	0.8	0.4	0.857143	0.3
3	0.6	5	0.736842	0.5	0.8	0.4	0.857143	0.3
3	0.65	5	0.736842	0.5	0.8	0.4	0.857143	0.3
3	0.7	5	0.736842	0.5	0.8	0.4	0.857143	0.3
3	0.75	5	0.736842	0.5	0.8	0.4	0.857143	0.3
3	0.8	5	0.736842	0.5	0.8	0.4	0.857143	0.3
3	0.85	5	0.736842	0.5	0.8	0.4	0.857143	0.3
3	0.9	5	0.736842	0.5	0.8	0.4	0.857143	0.3
3	0.95	5	0.736842	0.5	0.8	0.4	0.857143	0.3
3	1	5	0.736842	0.5	0.8	0.4	0.857143	0.3
4	0.2	5	0.736842	0.5	0.8	0.4	0.857143	0.3
4	0.25	5	0.736842	0.5	0.8	0.4	0.857143	0.3
4	0.3	5	0.736842	0.5	0.8	0.4	0.857143	0.3
5	0.2	5	0.736842	0.5	0.8	0.4	0.857143	0.3
3	0.2	10	0.736842	0.5	0.8	0.4	0.857143	0.3
3	0.25	10	0.736842	0.5	0.8	0.4	0.857143	0.3
3	0.3	10	0.736842	0.5	0.8	0.4	0.857143	0.3
3	0.35	10	0.736842	0.5	0.8	0.4	0.857143	0.3
3	0.4	10	0.736842	0.5	0.8	0.4	0.857143	0.3
3	0.45	10	0.736842	0.5	0.8	0.4	0.857143	0.3
3	0.5	10	0.736842	0.5	0.8	0.4	0.857143	0.3
3	0.55	10	0.736842	0.5	0.8	0.4	0.857143	0.3
3	0.6	10	0.736842	0.5	0.8	0.4	0.857143	0.3
3	0.65	10	0.736842	0.5	0.8	0.4	0.857143	0.3
3	0.7	10	0.736842	0.5	0.8	0.4	0.857143	0.3
3	0.75	10	0.736842	0.5	0.8	0.4	0.857143	0.3
3	0.8	10	0.736842	0.5	0.8	0.4	0.857143	0.3
3	0.85	10	0.736842	0.5	0.8	0.4	0.857143	0.3
3	0.9	10	0.736842	0.5	0.8	0.4	0.857143	0.3
3	0.95	10	0.736842	0.5	0.8	0.4	0.857143	0.3
3	1	10	0.736842	0.5	0.8	0.4	0.857143	0.3
4	0.2	10	0.736842	0.5	0.8	0.4	0.857143	0.3
4	0.25	10	0.736842	0.5	0.8	0.4	0.857143	0.3
4	0.3	10	0.736842	0.5	0.8	0.4	0.857143	0.3
5	0.2	10	0.736842	0.5	0.8	0.4	0.857143	0.3
3	0.2	50	0.736842	0.5	0.8	0.4	0.857143	0.3
3	0.25	50	0.736842	0.5	0.8	0.4	0.857143	0.3
3	0.3	50	0.736842	0.5	0.8	0.4	0.857143	0.3
3	0.35	50	0.736842	0.5	0.8	0.4	0.857143	0.3
3	0.4	50	0.736842	0.5	0.8	0.4	0.857143	0.3
3	0.45	50	0.736842	0.5	0.8	0.4	0.857143	0.3
3	0.5	50	0.736842	0.5	0.8	0.4	0.857143	0.3
3	0.55	50	0.736842	0.5	0.8	0.4	0.857143	0.3
3	0.6	50	0.736842	0.5	0.8	0.4	0.857143	0.3
3	0.65	50	0.736842	0.5	0.8	0.4	0.857143	0.3
3	0.7	50	0.736842	0.5	0.8	0.4	0.857143	0.3
3	0.75	50	0.736842	0.5	0.8	0.4	0.857143	0.3
3	0.8	50	0.736842	0.5	0.8	0.4	0.857143	0.3
3	0.85	50	0.736842	0.5	0.8	0.4	0.857143	0.3
3	0.9	50	0.736842	0.5	0.8	0.4	0.857143	0.3
3	0.95	50	0.736842	0.5	0.8	0.4	0.857143	0.3
3	1	50	0.736842	0.5	0.8	0.4	0.857143	0.3
4	0.2	50	0.736842	0.5	0.8	0.4	0.857143	0.3
4	0.25	50	0.736842	0.5	0.8	0.4	0.857143	0.3
4	0.3	50	0.736842	0.5	0.8	0.4	0.857143	0.3
5	0.2	50	0.736842	0.5	0.8	0.4	0.857143	0.3
3	0.2	100	0.736842	0.5	0.8	0.4	0.857143	0.3
3	0.25	100	0.736842	0.5	0.8	0.4	0.857143	0.3
3	0.3	100	0.736842	0.5	0.8	0.4	0.857143	0.3
3	0.35	100	0.736842	0.5	0.8	0.4	0.857143	0.3
3	0.4	100	0.736842	0.5	0.8	0.4	0.857143	0.3
3	0.45	100	0.736842	0.5	0.8	0.4	0.857143	0.3
3	0.5	100	0.736842	0.5	0.8	0.4	0.857143	0.3
3	0.55	100	0.736842	0.5	0.8	0.4	0.857143	0.3
3	0.6	100	0.736842	0.5	0.8	0.4	0.857143	0.3
3	0.65	100	0.736842	0.5	0.8	0.4	0.857143	0.3
3	0.7	100	0.736842	0.5	0.8	0.4	0.857143	0.3
3	0.75	100	0.736842	0.5	0.8	0.4	0.857143	0.3
3	0.8	100	0.736842	0.5	0.8	0.4	0.857143	0.3
3	0.85	100	0.736842	0.5	0.8	0.4	0.857143	0.3
3	0.9	100	0.736842	0.5	0.8	0.4	0.857143	0.3
3	0.95	100	0.736842	0.5	0.8	0.4	0.857143	0.3
3	1	100	0.736842	0.5	0.8	0.4	0.857143	0.3
4	0.2	100	0.736842	0.5	0.8	0.4	0.857143	0.3
4	0.25	100	0.736842	0.5	0.8	0.4	0.857143	0.3
4	0.3	100	0.736842	0.5	0.8	0.4	0.857143	0.3
5	0.2	100	0.736842	0.5	0.8	0.4	0.857143	0.3
5	0.35	1	0.789474	0.25	0.933333	0.5	0.823529	0.183333
50	0.2	1	0.789474	0.25	0.933333	0.5	0.823529	0.183333
5	0.35	2	0.789474	0.25	0.933333	0.5	0.823529	0.183333
50	0.2	2	0.789474	0.25	0.933333	0.5	0.823529	0.183333
5	0.35	3	0.789474	0.25	0.933333	0.5	0.823529	0.183333
50	0.2	3	0.789474	0.25	0.933333	0.5	0.823529	0.183333
5	0.35	4	0.789474	0.25	0.933333	0.5	0.823529	0.183333
50	0.2	4	0.789474	0.25	0.933333	0.5	0.823529	0.183333
5	0.35	5	0.789474	0.25	0.933333	0.5	0.823529	0.183333
50	0.2	5	0.789474	0.25	0.933333	0.5	0.823529	0.183333
5	0.35	10	0.789474	0.25	0.933333	0.5	0.823529	0.183333
50	0.2	10	0.789474	0.25	0.933333	0.5	0.823529	0.183333
5	0.35	50	0.789474	0.25	0.933333	0.5	0.823529	0.183333
50	0.2	50	0.789474	0.25	0.933333	0.5	0.823529	0.183333
5	0.35	100	0.789474	0.25	0.933333	0.5	0.823529	0.183333
50	0.2	100	0.789474	0.25	0.933333	0.5	0.823529	0.183333
2	0.2	1	0.631579	0.5	0.666667	0.285714	0.833333	0.166667
2	0.25	1	0.631579	0.5	0.666667	0.285714	0.833333	0.166667
2	0.3	1	0.631579	0.5	0.666667	0.285714	0.833333	0.166667
2	0.35	1	0.631579	0.5	0.666667	0.285714	0.833333	0.166667
2	0.4	1	0.631579	0.5	0.666667	0.285714	0.833333	0.166667
2	0.45	1	0.631579	0.5	0.666667	0.285714	0.833333	0.166667
2	0.5	1	0.631579	0.5	0.666667	0.285714	0.833333	0.166667
2	0.55	1	0.631579	0.5	0.666667	0.285714	0.833333	0.166667
2	0.6	1	0.631579	0.5	0.666667	0.285714	0.833333	0.166667
2	0.65	1	0.631579	0.5	0.666667	0.285714	0.833333	0.166667
2	0.7	1	0.631579	0.5	0.666667	0.285714	0.833333	0.166667
2	0.75	1	0.631579	0.5	0.666667	0.285714	0.833333	0.166667
2	0.8	1	0.631579	0.5	0.666667	0.285714	0.833333	0.166667
2	0.85	1	0.631579	0.5	0.666667	0.285714	0.833333	0.166667
2	0.9	1	0.631579	0.5	0.666667	0.285714	0.833333	0.166667
2	0.95	1	0.631579	0.5	0.666667	0.285714	0.833333	0.166667
2	1	1	0.631579	0.5	0.666667	0.285714	0.833333	0.166667
2	0.2	2	0.631579	0.5	0.666667	0.285714	0.833333	0.166667
2	0.25	2	0.631579	0.5	0.666667	0.285714	0.833333	0.166667
2	0.3	2	0.631579	0.5	0.666667	0.285714	0.833333	0.166667
2	0.35	2	0.631579	0.5	0.666667	0.285714	0.833333	0.166667
2	0.4	2	0.631579	0.5	0.666667	0.285714	0.833333	0.166667
2	0.45	2	0.631579	0.5	0.666667	0.285714	0.833333	0.166667
2	0.5	2	0.631579	0.5	0.666667	0.285714	0.833333	0.166667
2	0.55	2	0.631579	0.5	0.666667	0.285714	0.833333	0.166667
2	0.6	2	0.631579	0.5	0.666667	0.285714	0.833333	0.166667
2	0.65	2	0.631579	0.5	0.666667	0.285714	0.833333	0.166667
2	0.7	2	0.631579	0.5	0.666667	0.285714	0.833333	0.166667
2	0.75	2	0.631579	0.5	0.666667	0.285714	0.833333	0.166667
2	0.8	2	0.631579	0.5	0.666667	0.285714	0.833333	0.166667
2	0.85	2	0.631579	0.5	0.666667	0.285714	0.833333	0.166667
2	0.9	2	0.631579	0.5	0.666667	0.285714	0.833333	0.166667
2	0.95	2	0.631579	0.5	0.666667	0.285714	0.833333	0.166667
2	1	2	0.631579	0.5	0.666667	0.285714	0.833333	0.166667
2	0.2	3	0.631579	0.5	0.666667	0.285714	0.833333	0.166667
2	0.25	3	0.631579	0.5	0.666667	0.285714	0.833333	0.166667
2	0.3	3	0.631579	0.5	0.666667	0.285714	0.833333	0.166667
2	0.35	3	0.631579	0.5	0.666667	0.285714	0.833333	0.166667
2	0.4	3	0.631579	0.5	0.666667	0.285714	0.833333	0.166667
2	0.45	3	0.631579	0.5	0.666667	0.285714	0.833333	0.166667
2	0.5	3	0.631579	0.5	0.666667	0.285714	0.833333	0.166667
2	0.55	3	0.631579	0.5	0.666667	0.285714	0.833333	0.166667
2	0.6	3	0.631579	0.5	0.666667	0.285714	0.833333	0.166667
2	0.65	3	0.631579	0.5	0.666667	0.285714	0.833333	0.166667
2	0.7	3	0.631579	0.5	0.666667	0.285714	0.833333	0.166667
2	0.75	3	0.631579	0.5	0.666667	0.285714	0.833333	0.166667
2	0.8	3	0.631579	0.5	0.666667	0.285714	0.833333	0.166667
2	0.85	3	0.631579	0.5	0.666667	0.285714	0.833333	0.166667
2	0.9	3	0.631579	0.5	0.666667	0.285714	0.833333	0.166667
2	0.95	3	0.631579	0.5	0.666667	0.285714	0.833333	0.166667
2	1	3	0.631579	0.5	0.666667	0.285714	0.833333	0.166667
2	0.2	4	0.631579	0.5	0.666667	0.285714	0.833333	0.166667
2	0.25	4	0.631579	0.5	0.666667	0.285714	0.833333	0.166667
2	0.3	4	0.631579	0.5	0.666667	0.285714	0.833333	0.166667
2	0.35	4	0.631579	0.5	0.666667	0.285714	0.833333	0.166667
2	0.4	4	0.631579	0.5	0.666667	0.285714	0.833333	0.166667
2	0.45	4	0.631579	0.5	0.666667	0.285714	0.833333	0.166667
2	0.5	4	0.631579	0.5	0.666667	0.285714	0.833333	0.166667
2	0.55	4	0.631579	0.5	0.666667	0.285714	0.833333	0.166667
2	0.6	4	0.631579	0.5	0.666667	0.285714	0.833333	0.166667
2	0.65	4	0.631579	0.5	0.666667	0.285714	0.833333	0.166667
2	0.7	4	0.631579	0.5	0.666667	0.285714	0.833333	0.166667
2	0.75	4	0.631579	0.5	0.666667	0.285714	0.833333	0.166667
2	0.8	4	0.631579	0.5	0.666667	0.285714	0.833333	0.166667
2	0.85	4	0.631579	0.5	0.666667	0.285714	0.833333	0.166667
2	0.9	4	0.631579	0.5	0.666667	0.285714	0.833333	0.166667
2	0.95	4	0.631579	0.5	0.666667	0.285714	0.833333	0.166667
2	1	4	0.631579	0.5	0.666667	0.285714	0.833333	0.166667
2	0.2	5	0.631579	0.5	0.666667	0.285714	0.833333	0.166667
2	0.25	5	0.631579	0.5	0.666667	0.285714	0.833333	0.166667
2	0.3	5	0.631579	0.5	0.666667	0.285714	0.833333	0.166667
2	0.35	5	0.631579	0.5	0.666667	0.285714	0.833333	0.166667
2	0.4	5	0.631579	0.5	0.666667	0.285714	0.833333	0.166667
2	0.45	5	0.631579	0.5	0.666667	0.285714	0.833333	0.166667
2	0.5	5	0.631579	0.5	0.666667	0.285714	0.833333	0.166667
2	0.55	5	0.631579	0.5	0.666667	0.285714	0.833333	0.166667
2	0.6	5	0.631579	0.5	0.666667	0.285714	0.833333	0.166667
2	0.65	5	0.631579	0.5	0.666667	0.285714	0.833333	0.166667
2	0.7	5	0.631579	0.5	0.666667	0.285714	0.833333	0.166667
2	0.75	5	0.631579	0.5	0.666667	0.285714	0.833333	0.166667
2	0.8	5	0.631579	0.5	0.666667	0.285714	0.833333	0.166667
2	0.85	5	0.631579	0.5	0.666667	0.285714	0.833333	0.166667
2	0.9	5	0.631579	0.5	0.666667	0.285714	0.833333	0.166667
2	0.95	5	0.631579	0.5	0.666667	0.285714	0.833333	0.166667
2	1	5	0.631579	0.5	0.666667	0.285714	0.833333	0.166667
2	0.2	10	0.631579	0.5	0.666667	0.285714	0.833333	0.166667
2	0.25	10	0.631579	0.5	0.666667	0.285714	0.833333	0.166667
2	0.3	10	0.631579	0.5	0.666667	0.285714	0.833333	0.166667
2	0.35	10	0.631579	0.5	0.666667	0.285714	0.833333	0.166667
2	0.4	10	0.631579	0.5	0.666667	0.285714	0.833333	0.166667
2	0.45	10	0.631579	0.5	0.666667	0.285714	0.833333	0.166667
2	0.5	10	0.631579	0.5	0.666667	0.285714	0.833333	0.166667
2	0.55	10	0.631579	0.5	0.666667	0.285714	0.833333	0.166667
2	0.6	10	0.631579	0.5	0.666667	0.285714	0.833333	0.166667
2	0.65	10	0.631579	0.5	0.666667	0.285714	0.833333	0.166667
2	0.7	10	0.631579	0.5	0.666667	0.285714	0.833333	0.166667
2	0.75	10	0.631579	0.5	0.666667	0.285714	0.833333	0.166667
2	0.8	10	0.631579	0.5	0.666667	0.285714	0.833333	0.166667
2	0.85	10	0.631579	0.5	0.666667	0.285714	0.833333	0.166667
2	0.9	10	0.631579	0.5	0.666667	0.285714	0.833333	0.166667
2	0.95	10	0.631579	0.5	0.666667	0.285714	0.833333	0.166667
2	1	10	0.631579	0.5	0.666667	0.285714	0.833333	0.166667
2	0.2	50	0.631579	0.5	0.666667	0.285714	0.833333	0.166667
2	0.25	50	0.631579	0.5	0.666667	0.285714	0.833333	0.166667
2	0.3	50	0.631579	0.5	0.666667	0.285714	0.833333	0.166667
2	0.35	50	0.631579	0.5	0.666667	0.285714	0.833333	0.166667
2	0.4	50	0.631579	0.5	0.666667	0.285714	0.833333	0.166667
2	0.45	50	0.631579	0.5	0.666667	0.285714	0.833333	0.166667
2	0.5	50	0.631579	0.5	0.666667	0.285714	0.833333	0.166667
2	0.55	50	0.631579	0.5	0.666667	0.285714	0.833333	0.166667
2	0.6	50	0.631579	0.5	0.666667	0.285714	0.833333	0.166667
2	0.65	50	0.631579	0.5	0.666667	0.285714	0.833333	0.166667
2	0.7	50	0.631579	0.5	0.666667	0.285714	0.833333	0.166667
2	0.75	50	0.631579	0.5	0.666667	0.285714	0.833333	0.166667
2	0.8	50	0.631579	0.5	0.666667	0.285714	0.833333	0.166667
2	0.85	50	0.631579	0.5	0.666667	0.285714	0.833333	0.166667
2	0.9	50	0.631579	0.5	0.666667	0.285714	0.833333	0.166667
2	0.95	50	0.631579	0.5	0.666667	0.285714	0.833333	0.166667
2	1	50	0.631579	0.5	0.666667	0.285714	0.833333	0.166667
2	0.2	100	0.631579	0.5	0.666667	0.285714	0.833333	0.166667
2	0.25	100	0.631579	0.5	0.666667	0.285714	0.833333	0.166667
2	0.3	100	0.631579	0.5	0.666667	0.285714	0.833333	0.166667
2	0.35	100	0.631579	0.5	0.666667	0.285714	0.833333	0.166667
2	0.4	100	0.631579	0.5	0.666667	0.285714	0.833333	0.166667
2	0.45	100	0.631579	0.5	0.666667	0.285714	0.833333	0.166667
2	0.5	100	0.631579	0.5	0.666667	0.285714	0.833333	0.166667
2	0.55	100	0.631579	0.5	0.666667	0.285714	0.833333	0.166667
2	0.6	100	0.631579	0.5	0.666667	0.285714	0.833333	0.166667
2	0.65	100	0.631579	0.5	0.666667	0.285714	0.833333	0.166667
2	0.7	100	0.631579	0.5	0.666667	0.285714	0.833333	0.166667
2	0.75	100	0.631579	0.5	0.666667	0.285714	0.833333	0.166667
2	0.8	100	0.631579	0.5	0.666667	0.285714	0.833333	0.166667
2	0.85	100	0.631579	0.5	0.666667	0.285714	0.833333	0.166667
2	0.9	100	0.631579	0.5	0.666667	0.285714	0.833333	0.166667
2	0.95	100	0.631579	0.5	0.666667	0.285714	0.833333	0.166667
2	1	100	0.631579	0.5	0.666667	0.285714	0.833333	0.166667
4	0.35	1	0.736842	0.25	0.866667	0.333333	0.8125	0.116667
4	0.35	2	0.736842	0.25	0.866667	0.333333	0.8125	0.116667
4	0.35	3	0.736842	0.25	0.866667	0.333333	0.8125	0.116667
4	0.35	4	0.736842	0.25	0.866667	0.333333	0.8125	0.116667
4	0.35	5	0.736842	0.25	0.866667	0.333333	0.8125	0.116667
4	0.35	10	0.736842	0.25	0.866667	0.333333	0.8125	0.116667
4	0.35	50	0.736842	0.25	0.866667	0.333333	0.8125	0.116667
4	0.35	100	0.736842	0.25	0.866667	0.333333	0.8125	0.116667
10	0.25	1	0.789474	0	1	0	0.789474	0
10	0.3	1	0.789474	0	1	0	0.789474	0
10	0.35	1	0.789474	0	1	0	0.789474	0
10	0.4	1	0.789474	0	1	0	0.789474	0
10	0.45	1	0.789474	0	1	0	0.789474	0
10	0.5	1	0.789474	0	1	0	0.789474	0
10	0.55	1	0.789474	0	1	0	0.789474	0
10	0.6	1	0.789474	0	1	0	0.789474	0
10	0.65	1	0.789474	0	1	0	0.789474	0
10	0.7	1	0.789474	0	1	0	0.789474	0
10	0.75	1	0.789474	0	1	0	0.789474	0
10	0.8	1	0.789474	0	1	0	0.789474	0
10	0.85	1	0.789474	0	1	0	0.789474	0
10	0.9	1	0.789474	0	1	0	0.789474	0
10	0.95	1	0.789474	0	1	0	0.789474	0
10	1	1	0.789474	0	1	0	0.789474	0
50	0.25	1	0.789474	0	1	0	0.789474	0
50	0.3	1	0.789474	0	1	0	0.789474	0
50	0.35	1	0.789474	0	1	0	0.789474	0
50	0.4	1	0.789474	0	1	0	0.789474	0
50	0.45	1	0.789474	0	1	0	0.789474	0
50	0.5	1	0.789474	0	1	0	0.789474	0
50	0.55	1	0.789474	0	1	0	0.789474	0
50	0.6	1	0.789474	0	1	0	0.789474	0
50	0.65	1	0.789474	0	1	0	0.789474	0
50	0.7	1	0.789474	0	1	0	0.789474	0
50	0.75	1	0.789474	0	1	0	0.789474	0
50	0.8	1	0.789474	0	1	0	0.789474	0
50	0.85	1	0.789474	0	1	0	0.789474	0
50	0.9	1	0.789474	0	1	0	0.789474	0
50	0.95	1	0.789474	0	1	0	0.789474	0
50	1	1	0.789474	0	1	0	0.789474	0
10	0.25	2	0.789474	0	1	0	0.789474	0
10	0.3	2	0.789474	0	1	0	0.789474	0
10	0.35	2	0.789474	0	1	0	0.789474	0
10	0.4	2	0.789474	0	1	0	0.789474	0
10	0.45	2	0.789474	0	1	0	0.789474	0
10	0.5	2	0.789474	0	1	0	0.789474	0
10	0.55	2	0.789474	0	1	0	0.789474	0
10	0.6	2	0.789474	0	1	0	0.789474	0
10	0.65	2	0.789474	0	1	0	0.789474	0
10	0.7	2	0.789474	0	1	0	0.789474	0
10	0.75	2	0.789474	0	1	0	0.789474	0
10	0.8	2	0.789474	0	1	0	0.789474	0
10	0.85	2	0.789474	0	1	0	0.789474	0
10	0.9	2	0.789474	0	1	0	0.789474	0
10	0.95	2	0.789474	0	1	0	0.789474	0
10	1	2	0.789474	0	1	0	0.789474	0
50	0.25	2	0.789474	0	1	0	0.789474	0
50	0.3	2	0.789474	0	1	0	0.789474	0
50	0.35	2	0.789474	0	1	0	0.789474	0
50	0.4	2	0.789474	0	1	0	0.789474	0
50	0.45	2	0.789474	0	1	0	0.789474	0
50	0.5	2	0.789474	0	1	0	0.789474	0
50	0.55	2	0.789474	0	1	0	0.789474	0
50	0.6	2	0.789474	0	1	0	0.789474	0
50	0.65	2	0.789474	0	1	0	0.789474	0
50	0.7	2	0.789474	0	1	0	0.789474	0
50	0.75	2	0.789474	0	1	0	0.789474	0
50	0.8	2	0.789474	0	1	0	0.789474	0
50	0.85	2	0.789474	0	1	0	0.789474	0
50	0.9	2	0.789474	0	1	0	0.789474	0
50	0.95	2	0.789474	0	1	0	0.789474	0
50	1	2	0.789474	0	1	0	0.789474	0
10	0.25	3	0.789474	0	1	0	0.789474	0
10	0.3	3	0.789474	0	1	0	0.789474	0
10	0.35	3	0.789474	0	1	0	0.789474	0
10	0.4	3	0.789474	0	1	0	0.789474	0
10	0.45	3	0.789474	0	1	0	0.789474	0
10	0.5	3	0.789474	0	1	0	0.789474	0
10	0.55	3	0.789474	0	1	0	0.789474	0
10	0.6	3	0.789474	0	1	0	0.789474	0
10	0.65	3	0.789474	0	1	0	0.789474	0
10	0.7	3	0.789474	0	1	0	0.789474	0
10	0.75	3	0.789474	0	1	0	0.789474	0
10	0.8	3	0.789474	0	1	0	0.789474	0
10	0.85	3	0.789474	0	1	0	0.789474	0
10	0.9	3	0.789474	0	1	0	0.789474	0
10	0.95	3	0.789474	0	1	0	0.789474	0
10	1	3	0.789474	0	1	0	0.789474	0
50	0.25	3	0.789474	0	1	0	0.789474	0
50	0.3	3	0.789474	0	1	0	0.789474	0
50	0.35	3	0.789474	0	1	0	0.789474	0
50	0.4	3	0.789474	0	1	0	0.789474	0
50	0.45	3	0.789474	0	1	0	0.789474	0
50	0.5	3	0.789474	0	1	0	0.789474	0
50	0.55	3	0.789474	0	1	0	0.789474	0
50	0.6	3	0.789474	0	1	0	0.789474	0
50	0.65	3	0.789474	0	1	0	0.789474	0
50	0.7	3	0.789474	0	1	0	0.789474	0
50	0.75	3	0.789474	0	1	0	0.789474	0
50	0.8	3	0.789474	0	1	0	0.789474	0
50	0.85	3	0.789474	0	1	0	0.789474	0
50	0.9	3	0.789474	0	1	0	0.789474	0
50	0.95	3	0.789474	0	1	0	0.789474	0
50	1	3	0.789474	0	1	0	0.789474	0
10	0.25	4	0.789474	0	1	0	0.789474	0
10	0.3	4	0.789474	0	1	0	0.789474	0
10	0.35	4	0.789474	0	1	0	0.789474	0
10	0.4	4	0.789474	0	1	0	0.789474	0
10	0.45	4	0.789474	0	1	0	0.789474	0
10	0.5	4	0.789474	0	1	0	0.789474	0
10	0.55	4	0.789474	0	1	0	0.789474	0
10	0.6	4	0.789474	0	1	0	0.789474	0
10	0.65	4	0.789474	0	1	0	0.789474	0
10	0.7	4	0.789474	0	1	0	0.789474	0
10	0.75	4	0.789474	0	1	0	0.789474	0
10	0.8	4	0.789474	0	1	0	0.789474	0
10	0.85	4	0.789474	0	1	0	0.789474	0
10	0.9	4	0.789474	0	1	0	0.789474	0
10	0.95	4	0.789474	0	1	0	0.789474	0
10	1	4	0.789474	0	1	0	0.789474	0
50	0.25	4	0.789474	0	1	0	0.789474	0
50	0.3	4	0.789474	0	1	0	0.789474	0
50	0.35	4	0.789474	0	1	0	0.789474	0
50	0.4	4	0.789474	0	1	0	0.789474	0
50	0.45	4	0.789474	0	1	0	0.789474	0
50	0.5	4	0.789474	0	1	0	0.789474	0
50	0.55	4	0.789474	0	1	0	0.789474	0
50	0.6	4	0.789474	0	1	0	0.789474	0
50	0.65	4	0.789474	0	1	0	0.789474	0
50	0.7	4	0.789474	0	1	0	0.789474	0
50	0.75	4	0.789474	0	1	0	0.789474	0
50	0.8	4	0.789474	0	1	0	0.789474	0
50	0.85	4	0.789474	0	1	0	0.789474	0
50	0.9	4	0.789474	0	1	0	0.789474	0
50	0.95	4	0.789474	0	1	0	0.789474	0
50	1	4	0.789474	0	1	0	0.789474	0
10	0.25	5	0.789474	0	1	0	0.789474	0
10	0.3	5	0.789474	0	1	0	0.789474	0
10	0.35	5	0.789474	0	1	0	0.789474	0
10	0.4	5	0.789474	0	1	0	0.789474	0
10	0.45	5	0.789474	0	1	0	0.789474	0
10	0.5	5	0.789474	0	1	0	0.789474	0
10	0.55	5	0.789474	0	1	0	0.789474	0
10	0.6	5	0.789474	0	1	0	0.789474	0
10	0.65	5	0.789474	0	1	0	0.789474	0
10	0.7	5	0.789474	0	1	0	0.789474	0
10	0.75	5	0.789474	0	1	0	0.789474	0
10	0.8	5	0.789474	0	1	0	0.789474	0
10	0.85	5	0.789474	0	1	0	0.789474	0
10	0.9	5	0.789474	0	1	0	0.789474	0
10	0.95	5	0.789474	0	1	0	0.789474	0
10	1	5	0.789474	0	1	0	0.789474	0
50	0.25	5	0.789474	0	1	0	0.789474	0
50	0.3	5	0.789474	0	1	0	0.789474	0
50	0.35	5	0.789474	0	1	0	0.789474	0
50	0.4	5	0.789474	0	1	0	0.789474	0
50	0.45	5	0.789474	0	1	0	0.789474	0
50	0.5	5	0.789474	0	1	0	0.789474	0
50	0.55	5	0.789474	0	1	0	0.789474	0
50	0.6	5	0.789474	0	1	0	0.789474	0
50	0.65	5	0.789474	0	1	0	0.789474	0
50	0.7	5	0.789474	0	1	0	0.789474	0
50	0.75	5	0.789474	0	1	0	0.789474	0
50	0.8	5	0.789474	0	1	0	0.789474	0
50	0.85	5	0.789474	0	1	0	0.789474	0
50	0.9	5	0.789474	0	1	0	0.789474	0
50	0.95	5	0.789474	0	1	0	0.789474	0
50	1	5	0.789474	0	1	0	0.789474	0
10	0.25	10	0.789474	0	1	0	0.789474	0
10	0.3	10	0.789474	0	1	0	0.789474	0
10	0.35	10	0.789474	0	1	0	0.789474	0
10	0.4	10	0.789474	0	1	0	0.789474	0
10	0.45	10	0.789474	0	1	0	0.789474	0
10	0.5	10	0.789474	0	1	0	0.789474	0
10	0.55	10	0.789474	0	1	0	0.789474	0
10	0.6	10	0.789474	0	1	0	0.789474	0
10	0.65	10	0.789474	0	1	0	0.789474	0
10	0.7	10	0.789474	0	1	0	0.789474	0
10	0.75	10	0.789474	0	1	0	0.789474	0
10	0.8	10	0.789474	0	1	0	0.789474	0
10	0.85	10	0.789474	0	1	0	0.789474	0
10	0.9	10	0.789474	0	1	0	0.789474	0
10	0.95	10	0.789474	0	1	0	0.789474	0
10	1	10	0.789474	0	1	0	0.789474	0
50	0.25	10	0.789474	0	1	0	0.789474	0
50	0.3	10	0.789474	0	1	0	0.789474	0
50	0.35	10	0.789474	0	1	0	0.789474	0
50	0.4	10	0.789474	0	1	0	0.789474	0
50	0.45	10	0.789474	0	1	0	0.789474	0
50	0.5	10	0.789474	0	1	0	0.789474	0
50	0.55	10	0.789474	0	1	0	0.789474	0
50	0.6	10	0.789474	0	1	0	0.789474	0
50	0.65	10	0.789474	0	1	0	0.789474	0
50	0.7	10	0.789474	0	1	0	0.789474	0
50	0.75	10	0.789474	0	1	0	0.789474	0
50	0.8	10	0.789474	0	1	0	0.789474	0
50	0.85	10	0.789474	0	1	0	0.789474	0
50	0.9	10	0.789474	0	1	0	0.789474	0
50	0.95	10	0.789474	0	1	0	0.789474	0
50	1	10	0.789474	0	1	0	0.789474	0
10	0.25	50	0.789474	0	1	0	0.789474	0
10	0.3	50	0.789474	0	1	0	0.789474	0
10	0.35	50	0.789474	0	1	0	0.789474	0
10	0.4	50	0.789474	0	1	0	0.789474	0
10	0.45	50	0.789474	0	1	0	0.789474	0
10	0.5	50	0.789474	0	1	0	0.789474	0
10	0.55	50	0.789474	0	1	0	0.789474	0
10	0.6	50	0.789474	0	1	0	0.789474	0
10	0.65	50	0.789474	0	1	0	0.789474	0
10	0.7	50	0.789474	0	1	0	0.789474	0
10	0.75	50	0.789474	0	1	0	0.789474	0
10	0.8	50	0.789474	0	1	0	0.789474	0
10	0.85	50	0.789474	0	1	0	0.789474	0
10	0.9	50	0.789474	0	1	0	0.789474	0
10	0.95	50	0.789474	0	1	0	0.789474	0
10	1	50	0.789474	0	1	0	0.789474	0
50	0.25	50	0.789474	0	1	0	0.789474	0
50	0.3	50	0.789474	0	1	0	0.789474	0
50	0.35	50	0.789474	0	1	0	0.789474	0
50	0.4	50	0.789474	0	1	0	0.789474	0
50	0.45	50	0.789474	0	1	0	0.789474	0
50	0.5	50	0.789474	0	1	0	0.789474	0
50	0.55	50	0.789474	0	1	0	0.789474	0
50	0.6	50	0.789474	0	1	0	0.789474	0
50	0.65	50	0.789474	0	1	0	0.789474	0
50	0.7	50	0.789474	0	1	0	0.789474	0
50	0.75	50	0.789474	0	1	0	0.789474	0
50	0.8	50	0.789474	0	1	0	0.789474	0
50	0.85	50	0.789474	0	1	0	0.789474	0
50	0.9	50	0.789474	0	1	0	0.789474	0
50	0.95	50	0.789474	0	1	0	0.789474	0
50	1	50	0.789474	0	1	0	0.789474	0
10	0.25	100	0.789474	0	1	0	0.789474	0
10	0.3	100	0.789474	0	1	0	0.789474	0
10	0.35	100	0.789474	0	1	0	0.789474	0
10	0.4	100	0.789474	0	1	0	0.789474	0
10	0.45	100	0.789474	0	1	0	0.789474	0
10	0.5	100	0.789474	0	1	0	0.789474	0
10	0.55	100	0.789474	0	1	0	0.789474	0
10	0.6	100	0.789474	0	1	0	0.789474	0
10	0.65	100	0.789474	0	1	0	0.789474	0
10	0.7	100	0.789474	0	1	0	0.789474	0
10	0.75	100	0.789474	0	1	0	0.789474	0
10	0.8	100	0.789474	0	1	0	0.789474	0
10	0.85	100	0.789474	0	1	0	0.789474	0
10	0.9	100	0.789474	0	1	0	0.789474	0
10	0.95	100	0.789474	0	1	0	0.789474	0
10	1	100	0.789474	0	1	0	0.789474	0
50	0.25	100	0.789474	0	1	0	0.789474	0
50	0.3	100	0.789474	0	1	0	0.789474	0
50	0.35	100	0.789474	0	1	0	0.789474	0
50	0.4	100	0.789474	0	1	0	0.789474	0
50	0.45	100	0.789474	0	1	0	0.789474	0
50	0.5	100	0.789474	0	1	0	0.789474	0
50	0.55	100	0.789474	0	1	0	0.789474	0
50	0.6	100	0.789474	0	1	0	0.789474	0
50	0.65	100	0.789474	0	1	0	0.789474	0
50	0.7	100	0.789474	0	1	0	0.789474	0
50	0.75	100	0.789474	0	1	0	0.789474	0
50	0.8	100	0.789474	0	1	0	0.789474	0
50	0.85	100	0.789474	0	1	0	0.789474	0
50	0.9	100	0.789474	0	1	0	0.789474	0
50	0.95	100	0.789474	0	1	0	0.789474	0
50	1	100	0.789474	0	1	0	0.789474	0
5	0.4	1	0.736842	0	0.933333	0	0.777778	-0.0666667
5	0.45	1	0.736842	0	0.933333	0	0.777778	-0.0666667
5	0.5	1	0.736842	0	0.933333	0	0.777778	-0.0666667
5	0.55	1	0.736842	0	0.933333	0	0.777778	-0.0666667
5	0.6	1	0.736842	0	0.933333	0	0.777778	-0.0666667
5	0.65	1	0.736842	0	0.933333	0	0.777778	-0.0666667
5	0.7	1	0.736842	0	0.933333	0	0.777778	-0.0666667
5	0.75	1	0.736842	0	0.933333	0	0.777778	-0.0666667
5	0.8	1	0.736842	0	0.933333	0	0.777778	-0.0666667
5	0.85	1	0.736842	0	0.933333	0	0.777778	-0.0666667
5	0.9	1	0.736842	0	0.933333	0	0.777778	-0.0666667
5	0.95	1	0.736842	0	0.933333	0	0.777778	-0.0666667
5	1	1	0.736842	0	0.933333	0	0.777778	-0.0666667
5	0.4	2	0.736842	0	0.933333	0	0.777778	-0.0666667
5	0.45	2	0.736842	0	0.933333	0	0.777778	-0.0666667
5	0.5	2	0.736842	0	0.933333	0	0.777778	-0.0666667
5	0.55	2	0.736842	0	0.933333	0	0.777778	-0.0666667
5	0.6	2	0.736842	0	0.933333	0	0.777778	-0.0666667
5	0.65	2	0.736842	0	0.933333	0	0.777778	-0.0666667
5	0.7	2	0.736842	0	0.933333	0	0.777778	-0.0666667
5	0.75	2	0.736842	0	0.933333	0	0.777778	-0.0666667
5	0.8	2	0.736842	0	0.933333	0	0.777778	-0.0666667
5	0.85	2	0.736842	0	0.933333	0	0.777778	-0.0666667
5	0.9	2	0.736842	0	0.933333	0	0.777778	-0.0666667
5	0.95	2	0.736842	0	0.933333	0	0.777778	-0.0666667
5	1	2	0.736842	0	0.933333	0	0.777778	-0.0666667
5	0.4	3	0.736842	0	0.933333	0	0.777778	-0.0666667
5	0.45	3	0.736842	0	0.933333	0	0.777778	-0.0666667
5	0.5	3	0.736842	0	0.933333	0	0.777778	-0.0666667
5	0.55	3	0.736842	0	0.933333	0	0.777778	-0.0666667
5	0.6	3	0.736842	0	0.933333	0	0.777778	-0.0666667
5	0.65	3	0.736842	0	0.933333	0	0.777778	-0.0666667
5	0.7	3	0.736842	0	0.933333	0	0.777778	-0.0666667
5	0.75	3	0.736842	0	0.933333	0	0.777778	-0.0666667
5	0.8	3	0.736842	0	0.933333	0	0.777778	-0.0666667
5	0.85	3	0.736842	0	0.933333	0	0.777778	-0.0666667
5	0.9	3	0.736842	0	0.933333	0	0.777778	-0.0666667
5	0.95	3	0.736842	0	0.933333	0	0.777778	-0.0666667
5	1	3	0.736842	0	0.933333	0	0.777778	-0.0666667
5	0.4	4	0.736842	0	0.933333	0	0.777778	-0.0666667
5	0.45	4	0.736842	0	0.933333	0	0.777778	-0.0666667
5	0.5	4	0.736842	0	0.933333	0	0.777778	-0.0666667
5	0.55	4	0.736842	0	0.933333	0	0.777778	-0.0666667
5	0.6	4	0.736842	0	0.933333	0	0.777778	-0.0666667
5	0.65	4	0.736842	0	0.933333	0	0.777778	-0.0666667
5	0.7	4	0.736842	0	0.933333	0	0.777778	-0.0666667
5	0.75	4	0.736842	0	0.933333	0	0.777778	-0.0666667
5	0.8	4	0.736842	0	0.933333	0	0.777778	-0.0666667
5	0.85	4	0.736842	0	0.933333	0	0.777778	-0.0666667
5	0.9	4	0.736842	0	0.933333	0	0.777778	-0.0666667
5	0.95	4	0.736842	0	0.933333	0	0.777778	-0.0666667
5	1	4	0.736842	0	0.933333	0	0.777778	-0.0666667
5	0.4	5	0.736842	0	0.933333	0	0.777778	-0.0666667
5	0.45	5	0.736842	0	0.933333	0	0.777778	-0.0666667
5	0.5	5	0.736842	0	0.933333	0	0.777778	-0.0666667
5	0.55	5	0.736842	0	0.933333	0	0.777778	-0.0666667
5	0.6	5	0.736842	0	0.933333	0	0.777778	-0.0666667
5	0.65	5	0.736842	0	0.933333	0	0.777778	-0.0666667
5	0.7	5	0.736842	0	0.933333	0	0.777778	-0.0666667
5	0.75	5	0.736842	0	0.933333	0	0.777778	-0.0666667
5	0.8	5	0.736842	0	0.933333	0	0.777778	-0.0666667
5	0.85	5	0.736842	0	0.933333	0	0.777778	-0.0666667
5	0.9	5	0.736842	0	0.933333	0	0.777778	-0.0666667
5	0.95	5	0.736842	0	0.933333	0	0.777778	-0.0666667
5	1	5	0.736842	0	0.933333	0	0.777778	-0.0666667
5	0.4	10	0.736842	0	0.933333	0	0.777778	-0.0666667
5	0.45	10	0.736842	0	0.933333	0	0.777778	-0.0666667
5	0.5	10	0.736842	0	0.933333	0	0.777778	-0.0666667
5	0.55	10	0.736842	0	0.933333	0	0.777778	-0.0666667
5	0.6	10	0.736842	0	0.933333	0	0.777778	-0.0666667
5	0.65	10	0.736842	0	0.933333	0	0.777778	-0.0666667
5	0.7	10	0.736842	0	0.933333	0	0.777778	-0.0666667
5	0.75	10	0.736842	0	0.933333	0	0.777778	-0.0666667
5	0.8	10	0.736842	0	0.933333	0	0.777778	-0.0666667
5	0.85	10	0.736842	0	0.933333	0	0.777778	-0.0666667
5	0.9	10	0.736842	0	0.933333	0	0.777778	-0.0666667
5	0.95	10	0.736842	0	0.933333	0	0.777778	-0.0666667
5	1	10	0.736842	0	0.933333	0	0.777778	-0.0666667
5	0.4	50	0.736842	0	0.933333	0	0.777778	-0.0666667
5	0.45	50	0.736842	0	0.933333	0	0.777778	-0.0666667
5	0.5	50	0.736842	0	0.933333	0	0.777778	-0.0666667
5	0.55	50	0.736842	0	0.933333	0	0.777778	-0.0666667
5	0.6	50	0.736842	0	0.933333	0	0.777778	-0.0666667
5	0.65	50	0.736842	0	0.933333	0	0.777778	-0.0666667
5	0.7	50	0.736842	0	0.933333	0	0.777778	-0.0666667
5	0.75	50	0.736842	0	0.933333	0	0.777778	-0.0666667
5	0.8	50	0.736842	0	0.933333	0	0.777778	-0.0666667
5	0.85	50	0.736842	0	0.933333	0	0.777778	-0.0666667
5	0.9	50	0.736842	0	0.933333	0	0.777778	-0.0666667
5	0.95	50	0.736842	0	0.933333	0	0.777778	-0.0666667
5	1	50	0.736842	0	0.933333	0	0.777778	-0.0666667
5	0.4	100	0.736842	0	0.933333	0	0.777778	-0.0666667
5	0.45	100	0.736842	0	0.933333	0	0.777778	-0.0666667
5	0.5	100	0.736842	0	0.933333	0	0.777778	-0.0666667
5	0.55	100	0.736842	0	0.933333	0	0.777778	-0.0666667
5	0.6	100	0.736842	0	0.933333	0	0.777778	-0.0666667
5	0.65	100	0.736842	0	0.933333	0	0.777778	-0.0666667
5	0.7	100	0.736842	0	0.933333	0	0.777778	-0.0666667
5	0.75	100	0.736842	0	0.933333	0	0.777778	-0.0666667
5	0.8	100	0.736842	0	0.933333	0	0.777778	-0.0666667
5	0.85	100	0.736842	0	0.933333	0	0.777778	-0.0666667
5	0.9	100	0.736842	0	0.933333	0	0.777778	-0.0666667
5	0.95	100	0.736842	0	0.933333	0	0.777778	-0.0666667
5	1	100	0.736842	0	0.933333	0	0.777778	-0.0666667
4	0.4	1	0.684211	0	0.866667	0	0.764706	-0.133333
4	0.45	1	0.684211	0	0.866667	0	0.764706	-0.133333
4	0.5	1	0.684211	0	0.866667	0	0.764706	-0.133333
4	0.55	1	0.684211	0	0.866667	0	0.764706	-0.133333
4	0.6	1	0.684211	0	0.866667	0	0.764706	-0.133333
4	0.65	1	0.684211	0	0.866667	0	0.764706	-0.133333
4	0.7	1	0.684211	0	0.866667	0	0.764706	-0.133333
4	0.75	1	0.684211	0	0.866667	0	0.764706	-0.133333
4	0.8	1	0.684211	0	0.866667	0	0.764706	-0.133333
4	0.85	1	0.684211	0	0.866667	0	0.764706	-0.133333
4	0.9	1	0.684211	0	0.866667	0	0.764706	-0.133333
4	0.95	1	0.684211	0	0.866667	0	0.764706	-0.133333
4	1	1	0.684211	0	0.866667	0	0.764706	-0.133333
4	0.4	2	0.684211	0	0.866667	0	0.764706	-0.133333
4	0.45	2	0.684211	0	0.866667	0	0.764706	-0.133333
4	0.5	2	0.684211	0	0.866667	0	0.764706	-0.133333
4	0.55	2	0.684211	0	0.866667	0	0.764706	-0.133333
4	0.6	2	0.684211	0	0.866667	0	0.764706	-0.133333
4	0.65	2	0.684211	0	0.866667	0	0.764706	-0.133333
4	0.7	2	0.684211	0	0.866667	0	0.764706	-0.133333
4	0.75	2	0.684211	0	0.866667	0	0.764706	-0.133333
4	0.8	2	0.684211	0	0.866667	0	0.764706	-0.133333
4	0.85	2	0.684211	0	0.866667	0	0.764706	-0.133333
4	0.9	2	0.684211	0	0.866667	0	0.764706	-0.133333
4	0.95	2	0.684211	0	0.866667	0	0.764706	-0.133333
4	1	2	0.684211	0	0.866667	0	0.764706	-0.133333
4	0.4	3	0.684211	0	0.866667	0	0.764706	-0.133333
4	0.45	3	0.684211	0	0.866667	0	0.764706	-0.133333
4	0.5	3	0.684211	0	0.866667	0	0.764706	-0.133333
4	0.55	3	0.684211	0	0.866667	0	0.764706	-0.133333
4	0.6	3	0.684211	0	0.866667	0	0.764706	-0.133333
4	0.65	3	0.684211	0	0.866667	0	0.764706	-0.133333
4	0.7	3	0.684211	0	0.866667	0	0.764706	-0.133333
4	0.75	3	0.684211	0	0.866667	0	0.764706	-0.133333
4	0.8	3	0.684211	0	0.866667	0	0.764706	-0.133333
4	0.85	3	0.684211	0	0.866667	0	0.764706	-0.133333
4	0.9	3	0.684211	0	0.866667	0	0.764706	-0.133333
4	0.95	3	0.684211	0	0.866667	0	0.764706	-0.133333
4	1	3	0.684211	0	0.866667	0	0.764706	-0.133333
4	0.4	4	0.684211	0	0.866667	0	0.764706	-0.133333
4	0.45	4	0.684211	0	0.866667	0	0.764706	-0.133333
4	0.5	4	0.684211	0	0.866667	0	0.764706	-0.133333
4	0.55	4	0.684211	0	0.866667	0	0.764706	-0.133333
4	0.6	4	0.684211	0	0.866667	0	0.764706	-0.133333
4	0.65	4	0.684211	0	0.866667	0	0.764706	-0.133333
4	0.7	4	0.684211	0	0.866667	0	0.764706	-0.133333
4	0.75	4	0.684211	0	0.866667	0	0.764706	-0.133333
4	0.8	4	0.684211	0	0.866667	0	0.764706	-0.133333
4	0.85	4	0.684211	0	0.866667	0	0.764706	-0.133333
4	0.9	4	0.684211	0	0.866667	0	0.764706	-0.133333
4	0.95	4	0.684211	0	0.866667	0	0.764706	-0.133333
4	1	4	0.684211	0	0.866667	0	0.764706	-0.133333
4	0.4	5	0.684211	0	0.866667	0	0.764706	-0.133333
4	0.45	5	0.684211	0	0.866667	0	0.764706	-0.133333
4	0.5	5	0.684211	0	0.866667	0	0.764706	-0.133333
4	0.55	5	0.684211	0	0.866667	0	0.764706	-0.133333
4	0.6	5	0.684211	0	0.866667	0	0.764706	-0.133333
4	0.65	5	0.684211	0	0.866667	0	0.764706	-0.133333
4	0.7	5	0.684211	0	0.866667	0	0.764706	-0.133333
4	0.75	5	0.684211	0	0.866667	0	0.764706	-0.133333
4	0.8	5	0.684211	0	0.866667	0	0.764706	-0.133333
4	0.85	5	0.684211	0	0.866667	0	0.764706	-0.133333
4	0.9	5	0.684211	0	0.866667	0	0.764706	-0.133333
4	0.95	5	0.684211	0	0.866667	0	0.764706	-0.133333
4	1	5	0.684211	0	0.866667	0	0.764706	-0.133333
4	0.4	10	0.684211	0	0.866667	0	0.764706	-0.133333
4	0.45	10	0.684211	0	0.866667	0	0.764706	-0.133333
4	0.5	10	0.684211	0	0.866667	0	0.764706	-0.133333
4	0.55	10	0.684211	0	0.866667	0	0.764706	-0.133333
4	0.6	10	0.684211	0	0.866667	0	0.764706	-0.133333
4	0.65	10	0.684211	0	0.866667	0	0.764706	-0.133333
4	0.7	10	0.684211	0	0.866667	0	0.764706	-0.133333
4	0.75	10	0.684211	0	0.866667	0	0.764706	-0.133333
4	0.8	10	0.684211	0	0.866667	0	0.764706	-0.133333
4	0.85	10	0.684211	0	0.866667	0	0.764706	-0.133333
4	0.9	10	0.684211	0	0.866667	0	0.764706	-0.133333
4	0.95	10	0.684211	0	0.866667	0	0.764706	-0.133333
4	1	10	0.684211	0	0.866667	0	0.764706	-0.133333
4	0.4	50	0.684211	0	0.866667	0	0.764706	-0.133333
4	0.45	50	0.684211	0	0.866667	0	0.764706	-0.133333
4	0.5	50	0.684211	0	0.866667	0	0.764706	-0.133333
4	0.55	50	0.684211	0	0.866667	0	0.764706	-0.133333
4	0.6	50	0.684211	0	0.866667	0	0.764706	-0.133333
4	0.65	50	0.684211	0	0.866667	0	0.764706	-0.133333
4	0.7	50	0.684211	0	0.866667	0	0.764706	-0.133333
4	0.75	50	0.684211	0	0.866667	0	0.764706	-0.133333
4	0.8	50	0.684211	0	0.866667	0	0.764706	-0.133333
4	0.85	50	0.684211	0	0.866667	0	0.764706	-0.133333
4	0.9	50	0.684211	0	0.866667	0	0.764706	-0.133333
4	0.95	50	0.684211	0	0.866667	0	0.764706	-0.133333
4	1	50	0.684211	0	0.866667	0	0.764706	-0.133333
4	0.4	100	0.684211	0	0.866667	0	0.764706	-0.133333
4	0.45	100	0.684211	0	0.866667	0	0.764706	-0.133333
4	0.5	100	0.684211	0	0.866667	0	0.764706	-0.133333
4	0.55	100	0.684211	0	0.866667	0	0.764706	-0.133333
4	0.6	100	0.684211	0	0.866667	0	0.764706	-0.133333
4	0.65	100	0.684211	0	0.866667	0	0.764706	-0.133333
4	0.7	100	0.684211	0	0.866667	0	0.764706	-0.133333
4	0.75	100	0.684211	0	0.866667	0	0.764706	-0.133333
4	0.8	100	0.684211	0	0.866667	0	0.764706	-0.133333
4	0.85	100	0.684211	0	0.866667	0	0.764706	-0.133333
4	0.9	100	0.684211	0	0.866667	0	0.764706	-0.133333
4	0.95	100	0.684211	0	0.866667	0	0.764706	-0.133333
4	1	100	0.684211	0	0.866667	0	0.764706	-0.133333
