# Supplementary material for: Network-based prediction of anti-cancer drug combinations
Source: Front Pharmacol. 2024 Aug 28;15:1418902. doi: 10.3389/fphar.2024.1418902 (PMC11357946; doi:10.3389/fphar.2024.1418902)
Supplement: Supplementary file 4 [file Table9.XLSX]

## Sheet: Sheet1
drug A	drug B	target hits A	target hits B	network-based proximity	community overlap	prediction
Huaier extract	R115777 +/- paclitaxel	IL6, CASP3, BCL2, STAT3, BCL2L1, BAX	MTOR, VEGFA, AKT1, MMP13		1	FALSE
Huaier extract	AS-IV	IL6, CASP3, BCL2, STAT3, BCL2L1, BAX	BECN1		1	FALSE
Huaier extract	Temsirolimus	IL6, CASP3, BCL2, STAT3, BCL2L1, BAX	MTOR		1	FALSE
Huaier extract	Ampelopsin E	IL6, CASP3, BCL2, STAT3, BCL2L1, BAX	MMP2, MMP9		1	FALSE
Huaier extract	paclitaxel (PTX)	IL6, CASP3, BCL2, STAT3, BCL2L1, BAX	ABCB1		1	FALSE
Huaier extract	mycophenolic acid (MPA)	IL6, CASP3, BCL2, STAT3, BCL2L1, BAX	CCND1, CDC25C, PCNA, CCNB1, CDKN1A, CDK4, CDC25B		1	FALSE
Huaier extract	carfilzomib	IL6, CASP3, BCL2, STAT3, BCL2L1, BAX	AKT1		1	FALSE
Huaier extract	curcumin and paclitaxel	IL6, CASP3, BCL2, STAT3, BCL2L1, BAX	CASP3, BCL2, BCL2L1, BAX		1	FALSE
Huaier extract	NVP-BGT226, a novel dual pan-PI3K and MTORC1/2 inhibitor	IL6, CASP3, BCL2, STAT3, BCL2L1, BAX	AKT1		1	FALSE
Huaier extract	honokiol	IL6, CASP3, BCL2, STAT3, BCL2L1, BAX	CASP3, ROS1, CASP9, CYCS, BAX, CASP8		1	FALSE
Huaier extract	SK and 4-OHT	IL6, CASP3, BCL2, STAT3, BCL2L1, BAX	AKT1, PIK3CB, PIK3CG, CASP9, PIK3CD, PIK3CA		1	FALSE
Huaier extract	MK2206	IL6, CASP3, BCL2, STAT3, BCL2L1, BAX	AKT1		1	FALSE
Huaier extract	curcumin analogue CH-5	IL6, CASP3, BCL2, STAT3, BCL2L1, BAX	PSG1, GADD45A, DNMT1, SP1		1	FALSE
Huaier extract	ruthenium(II) amino acid	IL6, CASP3, BCL2, STAT3, BCL2L1, BAX	CASP3, CASP9, BAX, CASP8		1	FALSE
Huaier extract	Integrinβ1	IL6, CASP3, BCL2, STAT3, BCL2L1, BAX	AKT1		1	FALSE
Huaier extract	suberoylanilide hydroxamic acid (SAHA)	IL6, CASP3, BCL2, STAT3, BCL2L1, BAX	BAX, BCL2, BCL2L1, BRCA1		1	FALSE
Huaier extract	triptonide	IL6, CASP3, BCL2, STAT3, BCL2L1, BAX	CDH5, COL11A2, CASP3, BCL2, PARP1		1	FALSE
Huaier extract	sodium aescinate (SA)	IL6, CASP3, BCL2, STAT3, BCL2L1, BAX	CDK1, CASP3, BCL2, CASP9, BCL2L1, BAX, CASP8		1	FALSE
Huaier extract	Propofol	IL6, CASP3, BCL2, STAT3, BCL2L1, BAX	PTEN		1	FALSE
Huaier extract	Pimozide	IL6, CASP3, BCL2, STAT3, BCL2L1, BAX	SNAI1, AKT1, CCND1, PCNA, VIM, MYC		1	FALSE
Huaier extract	styrene substituted biscoumarin	IL6, CASP3, BCL2, STAT3, BCL2L1, BAX	BCL2, BAX		1	FALSE
Huaier extract	ABT-751	IL6, CASP3, BCL2, STAT3, BCL2L1, BAX	AKT1, BAK1, CASP3, BCL2, CDK4, CASP9, TP53, BCL2L11, MTOR, CASP8		1	FALSE
Huaier extract	CAL-101, a selective inhibitor of PI3Kδ, in combination with bortezomib	IL6, CASP3, BCL2, STAT3, BCL2L1, BAX	AKT1		1	FALSE
Huaier extract	METH	IL6, CASP3, BCL2, STAT3, BCL2L1, BAX	IL6		1	FALSE
Huaier extract	Orlistat	IL6, CASP3, BCL2, STAT3, BCL2L1, BAX	FASN		1	FALSE
Huaier extract	citral	IL6, CASP3, BCL2, STAT3, BCL2L1, BAX	BCL2, BCL2L1, BAX		1	FALSE
Huaier extract	combined treatments of resveratrol and 5-FU	IL6, CASP3, BCL2, STAT3, BCL2L1, BAX	AKT1, STAT3		1	FALSE
Huaier extract	combining aspirin and nutlin‑3	IL6, CASP3, BCL2, STAT3, BCL2L1, BAX	BAX		1	FALSE
Huaier extract	RP02-1	IL6, CASP3, BCL2, STAT3, BCL2L1, BAX	CASP3, BCL2, BCL2L1, BAX		1	FALSE
Huaier extract	plumbagin	IL6, CASP3, BCL2, STAT3, BCL2L1, BAX	AKT1, STAT3		1	FALSE
Huaier extract	MiR-30c-2*	IL6, CASP3, BCL2, STAT3, BCL2L1, BAX	MLXIP, MYLIP, MARCHF8		1	FALSE
Huaier extract	NVP-BKM120	IL6, CASP3, BCL2, STAT3, BCL2L1, BAX	CCNB1, MTOR, AKT1, PCNA		1	FALSE
Huaier extract	latrunculin A	IL6, CASP3, BCL2, STAT3, BCL2L1, BAX	CASP3		1	FALSE
Huaier extract	FTY720	IL6, CASP3, BCL2, STAT3, BCL2L1, BAX	MAP1LC3A, MAP1LC3B		1	FALSE
Huaier extract	gossypol was combined with 5-FU	IL6, CASP3, BCL2, STAT3, BCL2L1, BAX	MTOR		1	FALSE
Huaier extract	combined treatment of JQ1 and metformin	IL6, CASP3, BCL2, STAT3, BCL2L1, BAX	BAD, CASP3, BCL2, MCL1, BCL2L11, CLEC4D, STAT3, BCL2L1, FH		1	FALSE
Huaier extract	17DMAG (17-dimethylaminoethylamino-17-demethoxygeldanamycin)	IL6, CASP3, BCL2, STAT3, BCL2L1, BAX	TNFSF10		1	FALSE
Huaier extract	Geranylgeranylacetone (GGA)	IL6, CASP3, BCL2, STAT3, BCL2L1, BAX	CASP3		1	FALSE
Huaier extract	ABT-737 with dinaciclib	IL6, CASP3, BCL2, STAT3, BCL2L1, BAX	MCL1, CYCS, CLEC4D, WDTC1, FH		1	FALSE
Huaier extract	lipid coated cisplatin/oleanolic acid calcium carbonate nanoparticles (CDDP/OA-LCC NPs)	IL6, CASP3, BCL2, STAT3, BCL2L1, BAX	MTOR, AKT1		1	FALSE
Huaier extract	Penfluridol	IL6, CASP3, BCL2, STAT3, BCL2L1, BAX	CASP3		1	FALSE
Huaier extract	curcumol	IL6, CASP3, BCL2, STAT3, BCL2L1, BAX	MAPK8		1	FALSE
Huaier extract	D-alpha-tocopheryl polyethylene glycol succinate (TPGS)	IL6, CASP3, BCL2, STAT3, BCL2L1, BAX	AKT1, BCL2L1, BCL2		1	FALSE
Huaier extract	Curcumol	IL6, CASP3, BCL2, STAT3, BCL2L1, BAX	MTOR, STAT3, JAK2, SRC		1	FALSE
Huaier extract	α-hederin	IL6, CASP3, BCL2, STAT3, BCL2L1, BAX	MMP9, MMP2, CASP3, BCL2, APAF1, CASP9, BCL2L1, BAX		1	FALSE
Huaier extract	Erianin	IL6, CASP3, BCL2, STAT3, BCL2L1, BAX	BCL2, TIMP1, BCL2L1, TIMP2		1	FALSE
Huaier extract	curcumin, garcinol or the garcinol derivative LTK-14	IL6, CASP3, BCL2, STAT3, BCL2L1, BAX	NOTCH1		1	FALSE
Huaier extract	SoLAT	IL6, CASP3, BCL2, STAT3, BCL2L1, BAX	SNAI1, CCND1, CASP3, BCL2, APAF1, PCNA, VIM, CDK4, SLC22A3, CDK6, BCL2L1, ITK		1	FALSE
Huaier extract	VPA/HU	IL6, CASP3, BCL2, STAT3, BCL2L1, BAX	BCL2, BCL2L11, EGFR		1	FALSE
Huaier extract	metformin in aid of sorafenib	IL6, CASP3, BCL2, STAT3, BCL2L1, BAX	MTOR, MAP1LC3A, MAP1LC3B		1	FALSE
Huaier extract	LDHs-VP16	IL6, CASP3, BCL2, STAT3, BCL2L1, BAX	AKT1, PIK3CB, PIK3CG, PIK3CD, PIK3CA		1	FALSE
Huaier extract	Cisplatin-apigenin combination	IL6, CASP3, BCL2, STAT3, BCL2L1, BAX	PSG1, BBC3, SP1		1	FALSE
Huaier extract	Dasatinib	IL6, CASP3, BCL2, STAT3, BCL2L1, BAX	CASP3, CDK2, CCND1, PCNA		1	FALSE
Huaier extract	Bicalutamide (Bic)	IL6, CASP3, BCL2, STAT3, BCL2L1, BAX	CASP3, AKT1		1	FALSE
Huaier extract	harmine	IL6, CASP3, BCL2, STAT3, BCL2L1, BAX	MMP2, MMP9, AKT1, VEGFA		1	FALSE
Huaier extract	penfluridol (PF)	IL6, CASP3, BCL2, STAT3, BCL2L1, BAX	CDKN1A, PCNA		1	FALSE
Huaier extract	SAHA and doxorubicin	IL6, CASP3, BCL2, STAT3, BCL2L1, BAX	COL11A2, CASP3, WDTC1, PARP1		1	FALSE
Huaier extract	salinomycin	IL6, CASP3, BCL2, STAT3, BCL2L1, BAX	SNAI1, AKT1, VIM, SLC22A3, ITK		1	FALSE
Huaier extract	cisplatin combined with sclareol	IL6, CASP3, BCL2, STAT3, BCL2L1, BAX	SNAI1, AKT1, MAPK8, JUN		1	FALSE
Huaier extract	(E)-2-methoxy-4-(3-(4-methoxyphenyl)prop-1-en-1-yl)phenol (MMPP)	IL6, CASP3, BCL2, STAT3, BCL2L1, BAX	STAT3		1	FALSE
Huaier extract	Centchroman (CC)	IL6, CASP3, BCL2, STAT3, BCL2L1, BAX	VEGFA, AKT1		1	FALSE
Huaier extract	Bazedoxifene	IL6, CASP3, BCL2, STAT3, BCL2L1, BAX	STAT3		1	FALSE
Huaier extract	Epigallocatechin gallate (EGCG)	IL6, CASP3, BCL2, STAT3, BCL2L1, BAX	AKT1, CASP3, BCL2, BECN1, CASP9, ATG12, MAP1LC3B, STAT3, BCL2L1, BAX		1	FALSE
Huaier extract	enzalutamide	IL6, CASP3, BCL2, STAT3, BCL2L1, BAX	BCL2, BCL2L1, BAX		1	FALSE
Huaier extract	combined aromatase inhibitor and herbal	IL6, CASP3, BCL2, STAT3, BCL2L1, BAX	VEGFA, CCND1, PCNA		1	FALSE
Huaier extract	INS‑DDP	IL6, CASP3, BCL2, STAT3, BCL2L1, BAX	JUN, MAPK8		1	FALSE
Huaier extract	cisplatin and NVP-BEZ235	IL6, CASP3, BCL2, STAT3, BCL2L1, BAX	AKT1		1	FALSE
Huaier extract	Caffeic Acid (trans-3,4-Dihydroxycinnamic acid CA)	IL6, CASP3, BCL2, STAT3, BCL2L1, BAX	PRKAA1, PRKAB1, ROS1, PRKAA2		1	FALSE
Huaier extract	CT913	IL6, CASP3, BCL2, STAT3, BCL2L1, BAX	CDKN1A		1	FALSE
Huaier extract	liposomal cisplatin lipoplatin	IL6, CASP3, BCL2, STAT3, BCL2L1, BAX	BCL2, BCL2L1, BAX		1	FALSE
Huaier extract	all-trans retinoic acid (ATRA) and bisdemethoxycurcumin (BDMC)	IL6, CASP3, BCL2, STAT3, BCL2L1, BAX	FASN, CASP3		1	FALSE
Huaier extract	Chidamide	IL6, CASP3, BCL2, STAT3, BCL2L1, BAX	MLXIP, MYLIP, MARCHF8, MMP2		1	FALSE
Huaier extract	Tan-I combination with Paclitaxel	IL6, CASP3, BCL2, STAT3, BCL2L1, BAX	BCL2, BCL2L1, BAX		1	FALSE
Huaier extract	lobaplatin combined with LY294002	IL6, CASP3, BCL2, STAT3, BCL2L1, BAX	AKT1, PIK3CB, PIK3CG, PIK3CD, PIK3CA		1	FALSE
Huaier extract	HMNE3	IL6, CASP3, BCL2, STAT3, BCL2L1, BAX	SRC		1	FALSE
Huaier extract	Rack1	IL6, CASP3, BCL2, STAT3, BCL2L1, BAX	SRC		1	FALSE
Huaier extract	Pect-MCP synergized with PTX	IL6, CASP3, BCL2, STAT3, BCL2L1, BAX	AKT1, STAT3		1	FALSE
Huaier extract	combinatorial treatment of PFD with temozolomide (TMZ)	IL6, CASP3, BCL2, STAT3, BCL2L1, BAX	VIM, SOX2		1	FALSE
Huaier extract	PFKFB2	IL6, CASP3, BCL2, STAT3, BCL2L1, BAX	BBC3		1	FALSE
Huaier extract	PdpaMn	IL6, CASP3, BCL2, STAT3, BCL2L1, BAX	FASN, CYCS		1	FALSE
Huaier extract	Piperlongumine（PL)	IL6, CASP3, BCL2, STAT3, BCL2L1, BAX	ROS1		1	FALSE
Huaier extract	combination of MLN0128 and TSA	IL6, CASP3, BCL2, STAT3, BCL2L1, BAX	AKT1		1	FALSE
Huaier extract	The combination of baicalein and docetaxel	IL6, CASP3, BCL2, STAT3, BCL2L1, BAX	AKT1, CASP3, BCL2, MTOR, VEGFA, BCL2L1, BAX		1	FALSE
Huaier extract	frondoside A (FrA)	IL6, CASP3, BCL2, STAT3, BCL2L1, BAX	COL11A2, BAD, BCL2, CASP3, PARP1, BCL2L1, BAX, PTEN		1	FALSE
Huaier extract	Docetaxel (DTX)	IL6, CASP3, BCL2, STAT3, BCL2L1, BAX	COL11A2, WDTC1, PARP1		1	FALSE
Huaier extract	chalcone-24 (Chal-24), and TNF-related apoptosis-inducing ligand (TRAIL)	IL6, CASP3, BCL2, STAT3, BCL2L1, BAX	CASP8		1	FALSE
Huaier extract	the HSP90 inhibitor 17AAG	IL6, CASP3, BCL2, STAT3, BCL2L1, BAX	VEGFA, AKT1, STAT3		1	FALSE
Huaier extract	TRAIL	IL6, CASP3, BCL2, STAT3, BCL2L1, BAX	CASP3, BAX		1	FALSE
Huaier extract	combination of indirubin and As2S2	IL6, CASP3, BCL2, STAT3, BCL2L1, BAX	BCL2, BCL2L1, BAX		1	FALSE
Huaier extract	ND-PTX-Cet	IL6, CASP3, BCL2, STAT3, BCL2L1, BAX	CASP3		1	FALSE
Huaier extract	the MAPK (BRAF) inhibitor vemurafenib and the PI3K pathway associated mTOR inhibitor temsirolimus	IL6, CASP3, BCL2, STAT3, BCL2L1, BAX	MTOR		1	FALSE
Huaier extract	propranolol (ADRB-1,2 antagonist) and ICI-118,551 (ADRB-2 antagonist)	IL6, CASP3, BCL2, STAT3, BCL2L1, BAX	VEGFA		1	FALSE
Huaier extract	2-Methoxyestradiol (2-ME2)	IL6, CASP3, BCL2, STAT3, BCL2L1, BAX	SLC22A3, ITK		1	FALSE
Huaier extract	zingerone	IL6, CASP3, BCL2, STAT3, BCL2L1, BAX	MTOR, AKT1		1	FALSE
Huaier extract	regorafenib	IL6, CASP3, BCL2, STAT3, BCL2L1, BAX	MTOR		1	FALSE
Huaier extract	TLC388	IL6, CASP3, BCL2, STAT3, BCL2L1, BAX	CHEK1, CDC25C, ATM, PCNA, CCNB1, H2AX		1	FALSE
Huaier extract	Cyclosporine A (CsA)	IL6, CASP3, BCL2, STAT3, BCL2L1, BAX	MMP9, PTGS2, MMP2, COX5A, CPOX, COX8A, MYC		1	FALSE
Huaier extract	MJ‑33	IL6, CASP3, BCL2, STAT3, BCL2L1, BAX	AKT1, BAD, MAP1LC3A, MAP1LC3B, MTOR, BCL2L1		1	FALSE
Huaier extract	compound 10580	IL6, CASP3, BCL2, STAT3, BCL2L1, BAX	SOX2		1	FALSE
Huaier extract	Verbascoside (VB)	IL6, CASP3, BCL2, STAT3, BCL2L1, BAX	BCL2, BCL2L1		1	FALSE
Huaier extract	Niclosamide-olamine	IL6, CASP3, BCL2, STAT3, BCL2L1, BAX	CDK4, CASP3, CDK2, STAT3		1	FALSE
Huaier extract	biflorin	IL6, CASP3, BCL2, STAT3, BCL2L1, BAX	AKT1		1	FALSE
Huaier extract	kinsenoside (KD)	IL6, CASP3, BCL2, STAT3, BCL2L1, BAX	AKT1, PIK3CB, PIK3CG, PIK3CD, JAK2, STAT3, PIK3CA		1	FALSE
Huaier extract	the combination of low-dose TPL with JQ1	IL6, CASP3, BCL2, STAT3, BCL2L1, BAX	MYC		1	FALSE
Huaier extract	CDDP combined with BR	IL6, CASP3, BCL2, STAT3, BCL2L1, BAX	BCL2L1		1	FALSE
Huaier extract	Berberine	IL6, CASP3, BCL2, STAT3, BCL2L1, BAX	SNAI1, AKT1, MMP2, BCL2, MAP1LC3A, BECN1, JUN, JAK2, MAP1LC3B, MTOR, SLC22A3, MAPK8, BCL2L1, BAX, VEGFA, ITK		1	FALSE
Huaier extract	NSC30049 (NSC49L)	IL6, CASP3, BCL2, STAT3, BCL2L1, BAX	H2AX		1	FALSE
Huaier extract	WMJ-8-B	IL6, CASP3, BCL2, STAT3, BCL2L1, BAX	PSG1, STAT3, SP1		1	FALSE
Huaier extract	icariin	IL6, CASP3, BCL2, STAT3, BCL2L1, BAX	BCL2L1		1	FALSE
Huaier extract	ferrichrome	IL6, CASP3, BCL2, STAT3, BCL2L1, BAX	WDTC1		1	FALSE
Huaier extract	proanthocyanidins	IL6, CASP3, BCL2, STAT3, BCL2L1, BAX	CASP3, BCL2, BCL2L1, BAX		1	FALSE
Huaier extract	NVP-BEZ235 (dactolisib) is a novel dual inhibitor of PI3K/mTOR	IL6, CASP3, BCL2, STAT3, BCL2L1, BAX	AKT1, TNFSF14, PCNA, MAP1LC3B, MTOR		1	FALSE
Huaier extract	afatinib	IL6, CASP3, BCL2, STAT3, BCL2L1, BAX	EGFR		1	FALSE
Huaier extract	Oridonin	IL6, CASP3, BCL2, STAT3, BCL2L1, BAX	MAPK8, BCL2L1, BAX		1	FALSE
Huaier extract	bortezomib	IL6, CASP3, BCL2, STAT3, BCL2L1, BAX	ABCB1, CASP3, BCL2, NFKB1, TBC1D9		1	FALSE
Huaier extract	TDP-A(TDP-A loaded DCMs (TDP-A/DCMs)	IL6, CASP3, BCL2, STAT3, BCL2L1, BAX	COL11A2, CASP3, BCL2, PARP1, WDTC1, BCL2L1, BAX		1	FALSE
Huaier extract	de-6MSA-7-demethyl-7-deoxypactamycin (TM-025) and 7-demethyl-7-deoxypactamycin (TM-026)	IL6, CASP3, BCL2, STAT3, BCL2L1, BAX	CCND1, PCNA		1	FALSE
Huaier extract	Meisoindigo	IL6, CASP3, BCL2, STAT3, BCL2L1, BAX	COL11A2, FASN, CASP3, BCL2, PARP1, CASP9, CYCS, BCL2L1, BAX, CASP8		1	FALSE
Huaier extract	ex C. A. Mey aqueous extract (AAE)	IL6, CASP3, BCL2, STAT3, BCL2L1, BAX	SKA2, SQSTM1, PPP1R15A, BUB1B, TBX5, DDIT4, HSPA1B, FBXW11		1	FALSE
Huaier extract	itraconazole	IL6, CASP3, BCL2, STAT3, BCL2L1, BAX	PRKAA1, PRKAB1, PRKAA2, EGFR		1	FALSE
Huaier extract	Liu Tea extracts(LTE)	IL6, CASP3, BCL2, STAT3, BCL2L1, BAX	CASP3, BCL2, BCL2L1, BAX		1	FALSE
Huaier extract	Osthole	IL6, CASP3, BCL2, STAT3, BCL2L1, BAX	CASP3, BCL2, BCL2L1		1	FALSE
Huaier extract	Chloroquine & combination of radiation and chloroquine	IL6, CASP3, BCL2, STAT3, BCL2L1, BAX	CASP3, BCL2, BCL2L1		1	FALSE
Huaier extract	Bufalin with sorafenib	IL6, CASP3, BCL2, STAT3, BCL2L1, BAX	AKT1		1	FALSE
Huaier extract	Piperlongumine (PLGM)	IL6, CASP3, BCL2, STAT3, BCL2L1, BAX	CDK1, AKT1, PIK3CB, PIK3CG, CASP3, BCL2, PIK3CD, PIK3CA, BCL2L1, ABCB1, TBC1D9		1	FALSE
Huaier extract	homoharringtonine (HHT)	IL6, CASP3, BCL2, STAT3, BCL2L1, BAX	IL6, STAT3		1	FALSE
Huaier extract	novel PDGFRα inhibitor, N-(3-((4-(benzofuran-2-yl)pyrimidin-2-yl)oxy)-4-methylphenyl)-4-((4-methylpiperazin-1-yl)methyl)benzamide (E5)	IL6, CASP3, BCL2, STAT3, BCL2L1, BAX	AKT1, PIK3CB, PIK3CG, MAP1LC3A, PIK3CD, MAP1LC3B, MTOR, PIK3CA		1	FALSE
Huaier extract	puerarin	IL6, CASP3, BCL2, STAT3, BCL2L1, BAX	MLXIP, MYLIP, MARCHF8		1	FALSE
Huaier extract	Doxorubicin- and simvastatin	IL6, CASP3, BCL2, STAT3, BCL2L1, BAX	BCL2L11		1	FALSE
Huaier extract	sCD40L	IL6, CASP3, BCL2, STAT3, BCL2L1, BAX	BCL2, MVP, BCL2L1, TIMM8A		1	FALSE
Huaier extract	Doxorubicin (Dox)	IL6, CASP3, BCL2, STAT3, BCL2L1, BAX	AKT1, ROS1		1	FALSE
Huaier extract	BA-5	IL6, CASP3, BCL2, STAT3, BCL2L1, BAX	COL11A2, PARP1		1	FALSE
Huaier extract	MK-2206	IL6, CASP3, BCL2, STAT3, BCL2L1, BAX	AKT1		1	FALSE
Huaier extract	Amblyomin-X	IL6, CASP3, BCL2, STAT3, BCL2L1, BAX	CCND1, PCNA		1	FALSE
Huaier extract	Salvianolic acid B (Sal-B)	IL6, CASP3, BCL2, STAT3, BCL2L1, BAX	PTGS2, CASP3, COX5A, CPOX, COX8A, VEGFA		1	FALSE
Huaier extract	artesunate (ART)	IL6, CASP3, BCL2, STAT3, BCL2L1, BAX	COL11A2, CASP3, MAP1LC3A, PARP1, CASP9, MAP1LC3B, WDTC1, BCL2L1		1	FALSE
Huaier extract	Imatinib	IL6, CASP3, BCL2, STAT3, BCL2L1, BAX	CASP3, BCL2, BCL2L1, CASP8		1	FALSE
Huaier extract	triptolide and cisplatin	IL6, CASP3, BCL2, STAT3, BCL2L1, BAX	ATM, CHEK1		1	FALSE
Huaier extract	AL and DDP combination	IL6, CASP3, BCL2, STAT3, BCL2L1, BAX	COL11A2, CASP3, PARP1, TIMM8A, BAX		1	FALSE
Huaier extract	Dehydroeffusol	IL6, CASP3, BCL2, STAT3, BCL2L1, BAX	CDH5		1	FALSE
Huaier extract	dithiocarbamate derivative TM208	IL6, CASP3, BCL2, STAT3, BCL2L1, BAX	EGFR		1	FALSE
Huaier extract	All-trans retinoic acid (ATRA)	IL6, CASP3, BCL2, STAT3, BCL2L1, BAX	VEGFA		1	FALSE
Huaier extract	BKT140	IL6, CASP3, BCL2, STAT3, BCL2L1, BAX	HSPA4, BCL2, CYCS, HSP90AA1		1	FALSE
Huaier extract	Telmisartan	IL6, CASP3, BCL2, STAT3, BCL2L1, BAX	MFAP1, PRKAB1, PRKAA1, PRKAA2, APRT, MTOR		1	FALSE
Huaier extract	all-trans retinoic acid (RA)	IL6, CASP3, BCL2, STAT3, BCL2L1, BAX	BCL2, BCL2L1		1	FALSE
Huaier extract	oxaliplatin and pemetrexed	IL6, CASP3, BCL2, STAT3, BCL2L1, BAX	AKT1		1	FALSE
Huaier extract	gefitinib	IL6, CASP3, BCL2, STAT3, BCL2L1, BAX	CCNB1, CCND1, PCNA, EGFR		1	FALSE
Huaier extract	diethyldithiocarbamate-copper complex (CuET)	IL6, CASP3, BCL2, STAT3, BCL2L1, BAX	MLXIP, MYLIP, MARCHF8		1	FALSE
Huaier extract	gold nanoparticles-conjugated quercetin (AuNPs-Qu-5)	IL6, CASP3, BCL2, STAT3, BCL2L1, BAX	AKT1, PIK3CB, PIK3CG, CASP3, BCL2, PIK3CD, EGFR, MTOR, PIK3CA, BCL2L1, BAX		1	FALSE
Huaier extract	PBOX-15	IL6, CASP3, BCL2, STAT3, BCL2L1, BAX	AKT1, PIK3CB, PIK3CG, MCL1, PIK3CD, CLEC4D, PIK3CA, FH		1	FALSE
Huaier extract	small interfering RNA (siRNA) therapeutics to directly target the undruggable KRAS (siKRAS) in combination with the pan-PI3K inhibitor GDC-0941 (GDC)	IL6, CASP3, BCL2, STAT3, BCL2L1, BAX	PIK3CD, PIK3CG, PIK3CA, PIK3CB		1	FALSE
Huaier extract	Chrysin	IL6, CASP3, BCL2, STAT3, BCL2L1, BAX	AKT1, MAP1LC3A, ROS1, MAP1LC3B, MTOR		1	FALSE
Huaier extract	ponatinib	IL6, CASP3, BCL2, STAT3, BCL2L1, BAX	CASP3		1	FALSE
Huaier extract	Pinellia pedatisecta Schott extract (PE)	IL6, CASP3, BCL2, STAT3, BCL2L1, BAX	STAT5B, JAK2, STAT5A		1	FALSE
Huaier extract	Calycosin (CC)	IL6, CASP3, BCL2, STAT3, BCL2L1, BAX	MMP2, ECT2, PCNA		1	FALSE
Huaier extract	imatinib	IL6, CASP3, BCL2, STAT3, BCL2L1, BAX	VEGFA, BCL2, BCL2L1		1	FALSE
Huaier extract	anthraquinone‑quinazoline hybrid 7B	IL6, CASP3, BCL2, STAT3, BCL2L1, BAX	SNAI1, VIM, EGFR		1	FALSE
Huaier extract	resveratrol and curcumin	IL6, CASP3, BCL2, STAT3, BCL2L1, BAX	COL11A2, MYC, CASP3, PARP1, PCNA, CYCS, CDKN1A, BCL2L1, BAX, SLC12A9		1	FALSE
Huaier extract	tanshinone IIA (TanIIA)	IL6, CASP3, BCL2, STAT3, BCL2L1, BAX	COL11A2, CASP3, PARP1, ROS1		1	FALSE
Huaier extract	Licochalcone B (Lico B)	IL6, CASP3, BCL2, STAT3, BCL2L1, BAX	COL11A2, CCND1, PARP1, ROS1, PCNA, MCL1, CYCS, CLEC4D, WDTC1, BID, BCL2L1, BAX, FH		1	FALSE
Huaier extract	podophyllotoxin	IL6, CASP3, BCL2, STAT3, BCL2L1, BAX	AKT1		1	FALSE
Huaier extract	Dihydroartemisinin and gefitinib	IL6, CASP3, BCL2, STAT3, BCL2L1, BAX	AKT1, BCL2L1		1	FALSE
Huaier extract	Vielanin K (VK)	IL6, CASP3, BCL2, STAT3, BCL2L1, BAX	MAPK8		1	FALSE
Huaier extract	apigenin	IL6, CASP3, BCL2, STAT3, BCL2L1, BAX	SNAI1, AKT1, PIK3CB, PIK3CG, NFKB1, CASP3, PCNA, PIK3CD, SLC22A3, PIK3CA, BAX		1	FALSE
Huaier extract	ganetespib and ABT-888	IL6, CASP3, BCL2, STAT3, BCL2L1, BAX	BRCA1		1	FALSE
Huaier extract	Taxotere and vincristine	IL6, CASP3, BCL2, STAT3, BCL2L1, BAX	VEGFA		1	FALSE
Huaier extract	tanshinone IIA	IL6, CASP3, BCL2, STAT3, BCL2L1, BAX	VEGFA		1	FALSE
Huaier extract	Combined application of the ATR inhibitor VE-822 and oxaliplatin	IL6, CASP3, BCL2, STAT3, BCL2L1, BAX	HMGB1		1	FALSE
Huaier extract	Morphine	IL6, CASP3, BCL2, STAT3, BCL2L1, BAX	MTOR, AKT1, EGFR		1	FALSE
Huaier extract	oleanolic acid derivative	IL6, CASP3, BCL2, STAT3, BCL2L1, BAX	BCL2, BCL2L1, BAX		1	FALSE
Huaier extract	synergism combined with lapatinib	IL6, CASP3, BCL2, STAT3, BCL2L1, BAX	EGFR		1	FALSE
Huaier extract	valproic acid (VPA)	IL6, CASP3, BCL2, STAT3, BCL2L1, BAX	CASP3, ROS1, PCNA, CDKN1A, STAT3		1	FALSE
Huaier extract	combined treatment of MTX and CQ	IL6, CASP3, BCL2, STAT3, BCL2L1, BAX	COL11A2, CASP3, PARP1		1	FALSE
Huaier extract	quercetin and 2-ME	IL6, CASP3, BCL2, STAT3, BCL2L1, BAX	BCL2, BCL2L1, BAX		1	FALSE
Huaier extract	HDAC inhibitor 23g	IL6, CASP3, BCL2, STAT3, BCL2L1, BAX	HSP90AA1		1	FALSE
Huaier extract	Jiedu Sangen decoction (JSD)	IL6, CASP3, BCL2, STAT3, BCL2L1, BAX	AKT1, PIK3CB, PIK3CG, PIK3CD, PIK3CA		1	FALSE
Huaier extract	ABT-737	IL6, CASP3, BCL2, STAT3, BCL2L1, BAX	AKT1, MCL1, CLEC4D, BAX, FH, CASP8		1	FALSE
Huaier extract	cisplatin with radiation	IL6, CASP3, BCL2, STAT3, BCL2L1, BAX	CASP3		1	FALSE
Huaier extract	combination of CDDP and DAPT	IL6, CASP3, BCL2, STAT3, BCL2L1, BAX	AKT1		1	FALSE
Huaier extract	the nonsteroidal antiinflammatory drug (NSAID) sulindac	IL6, CASP3, BCL2, STAT3, BCL2L1, BAX	STAT3		1	FALSE
Huaier extract	a lower dose of radiation (1 Gy) combined with RA (5 µM)	IL6, CASP3, BCL2, STAT3, BCL2L1, BAX	BCL2, BCL2L1		1	FALSE
Huaier extract	Metformin (METF)	IL6, CASP3, BCL2, STAT3, BCL2L1, BAX	PRKAA1, PRKAB1, PRKAA2, SPP1		1	FALSE
Huaier extract	vanoxerine dihydrochloride	IL6, CASP3, BCL2, STAT3, BCL2L1, BAX	CDK2, PCNA		1	FALSE
Huaier extract	Beta-lapachone	IL6, CASP3, BCL2, STAT3, BCL2L1, BAX	MTOR, MAP1LC3A, ROS1, MAP1LC3B		1	FALSE
Huaier extract	Imatinib (IM)	IL6, CASP3, BCL2, STAT3, BCL2L1, BAX	ROS1		1	FALSE
Huaier extract	MnTE-2-PyP(5+)	IL6, CASP3, BCL2, STAT3, BCL2L1, BAX	ROS1		1	FALSE
Huaier extract	arsenic trioxide (As(2)O(3))	IL6, CASP3, BCL2, STAT3, BCL2L1, BAX	BAK1, CASP3, BCL2, CASP9, BCL2L1, BAX		1	FALSE
Huaier extract	MjTX-I, a phospholipase A2 isolated	IL6, CASP3, BCL2, STAT3, BCL2L1, BAX	BAD, BCL2		1	FALSE
Huaier extract	cryptotanshinone	IL6, CASP3, BCL2, STAT3, BCL2L1, BAX	MMP9, BCL2, ROS1, BCL2L1, BAX		1	FALSE
Huaier extract	R763	IL6, CASP3, BCL2, STAT3, BCL2L1, BAX	AKT1, STAT5B, STAT5A		1	FALSE
Huaier extract	Dynasore	IL6, CASP3, BCL2, STAT3, BCL2L1, BAX	CDK4, STAT3, CCND1, MMP2		1	FALSE
Huaier extract	enalapril and 5-FU	IL6, CASP3, BCL2, STAT3, BCL2L1, BAX	MMP9, CCND1, MMP2, BCL2, PCNA, BCL2L1, VEGFA, STAT3, MYC		1	FALSE
Huaier extract	Sorafenib	IL6, CASP3, BCL2, STAT3, BCL2L1, BAX	BAK1, AKT1, BCL2, ROS1, MCL1, CLEC4D, BCL2L1, FH, CASP8		1	FALSE
Huaier extract	curcumin was loaded into solid lipid nanoparticles (SLNs)(Cur-SLNs)	IL6, CASP3, BCL2, STAT3, BCL2L1, BAX	CCND1, BCL2, PCNA, CDK4, BCL2L1, BAX		1	FALSE
Huaier extract	AZ + SFN	IL6, CASP3, BCL2, STAT3, BCL2L1, BAX	COL11A2, CCND1, CASP3, PARP1, PCNA		1	FALSE
Huaier extract	nonsteroidal anti-inflammatory drug (NSAID)	IL6, CASP3, BCL2, STAT3, BCL2L1, BAX	CPOX, COX8A, PTGS2, COX5A		1	FALSE
Huaier extract	metformin and pitavastatin	IL6, CASP3, BCL2, STAT3, BCL2L1, BAX	COL11A2, PRKAB1, PIK3CB, PIK3CG, CASP3, PRKAA1, MAP1LC3A, PARP1, PCNA, PRKAA2, PIK3CD, CDKN1A, MAP1LC3B, MTOR, PIK3CA, BAX		1	FALSE
Huaier extract	combination of SAHA and cisplatin	IL6, CASP3, BCL2, STAT3, BCL2L1, BAX	BCL2, BCL2L1		1	FALSE
Huaier extract	Ni(II) thiosemicarbazone compound	IL6, CASP3, BCL2, STAT3, BCL2L1, BAX	AKT1, PIK3CB, PIK3CG, CASP3, PIK3CD, PIK3CA		1	FALSE
Huaier extract	paclitaxel combined with lobaplatin	IL6, CASP3, BCL2, STAT3, BCL2L1, BAX	AKT1, PIK3CB, PIK3CG, PIK3CD, PIK3CA		1	FALSE
Huaier extract	Paris forrestii (Takht.) H. Li (PCT3)	IL6, CASP3, BCL2, STAT3, BCL2L1, BAX	COL11A2, CASP3, BCL2, PARP1, MCL1, CLEC4D, BAX, FH		1	FALSE
Huaier extract	Tranilast	IL6, CASP3, BCL2, STAT3, BCL2L1, BAX	BCL2L11		1	FALSE
Huaier extract	lignocaine (LIG)	IL6, CASP3, BCL2, STAT3, BCL2L1, BAX	BAD, BCL2, BAX		1	FALSE
Huaier extract	crizotinib and temozolomide	IL6, CASP3, BCL2, STAT3, BCL2L1, BAX	AKT1, ROS1, MCL1, BCL2L11, CLEC4D, FH		1	FALSE
Huaier extract	Transcriptional co-activator with PDZ binding motif (TAZ)	IL6, CASP3, BCL2, STAT3, BCL2L1, BAX	MTOR, AKT1		1	FALSE
Huaier extract	Paclitaxel	IL6, CASP3, BCL2, STAT3, BCL2L1, BAX	WDTC1		1	FALSE
Huaier extract	Ibrutinib combined with radiation	IL6, CASP3, BCL2, STAT3, BCL2L1, BAX	AKT1		1	FALSE
Huaier extract	GLU-PTX	IL6, CASP3, BCL2, STAT3, BCL2L1, BAX	ABCB1		1	FALSE
Huaier extract	caffeine	IL6, CASP3, BCL2, STAT3, BCL2L1, BAX	BAX, PTGS2, MYLIP, COX5A, CPOX, MLXIP, COX8A, MARCHF8		1	FALSE
Huaier extract	Met and Cis	IL6, CASP3, BCL2, STAT3, BCL2L1, BAX	AKT1, CCND1, PIK3CB, PIK3CG, PCNA, PIK3CD, PIK3CA		1	FALSE
Huaier extract	Baicalin	IL6, CASP3, BCL2, STAT3, BCL2L1, BAX	MYC		1	FALSE
Huaier extract	DHA and ABT-263	IL6, CASP3, BCL2, STAT3, BCL2L1, BAX	MCL1, BCL2L11, CLEC4D, STAT3, FH		1	FALSE
Huaier extract	Docosahexaenoic acid (DHA)	IL6, CASP3, BCL2, STAT3, BCL2L1, BAX	BAK1, BAX, CYCS		1	FALSE
Huaier extract	ursolic acid (UA)	IL6, CASP3, BCL2, STAT3, BCL2L1, BAX	AKT1		1	FALSE
Huaier extract	the halogenated monoterpene mertensene	IL6, CASP3, BCL2, STAT3, BCL2L1, BAX	CDK1, COL11A2, CDK2, CASP3, PARP1, PCNA, POLD1, CDK4, WDTC1		1	FALSE
Huaier extract	JuBei oral liquid (JB)	IL6, CASP3, BCL2, STAT3, BCL2L1, BAX	CASP3, BCL2, ROS1, CYCS, BCL2L1, BAX		1	FALSE
Huaier extract	Acacetin with doxorubicin	IL6, CASP3, BCL2, STAT3, BCL2L1, BAX	CDKN1A, ABCB1, PCNA, TBC1D9		1	FALSE
Huaier extract	simvastatin	IL6, CASP3, BCL2, STAT3, BCL2L1, BAX	AKT1		1	FALSE
Huaier extract	Fisetin	IL6, CASP3, BCL2, STAT3, BCL2L1, BAX	AKT1, CASP8		1	FALSE
Huaier extract	bortezomib and ketoconazole	IL6, CASP3, BCL2, STAT3, BCL2L1, BAX	BID		1	FALSE
Huaier extract	combined TMZ treatment with BIX01294, an inhibitor of histone methyltransferase G9a	IL6, CASP3, BCL2, STAT3, BCL2L1, BAX	MAP1LC3A, MAP1LC3B		1	FALSE
Huaier extract	FePt-Cys nanoparticles (FePt-Cys NPs)	IL6, CASP3, BCL2, STAT3, BCL2L1, BAX	MMP2, ROS1		1	FALSE
Huaier extract	Euplotin C (EC)	IL6, CASP3, BCL2, STAT3, BCL2L1, BAX	AKT1		1	FALSE
Huaier extract	UCN-01 (7-hydroxy-staurosporine)	IL6, CASP3, BCL2, STAT3, BCL2L1, BAX	CDKN1A, PCNA		1	FALSE
Huaier extract	daurisoline	IL6, CASP3, BCL2, STAT3, BCL2L1, BAX	CCND1, MYC, PCNA, HSP90AA1		1	FALSE
Huaier extract	PPZ and VCR	IL6, CASP3, BCL2, STAT3, BCL2L1, BAX	AKT1, PIK3CB, PIK3CG, PIK3CD, EGFR, MTOR, PIK3CA, ABCB1		1	FALSE
Huaier extract	Polyphyllin VI	IL6, CASP3, BCL2, STAT3, BCL2L1, BAX	BCL2, MAPK8, BECN1, MAP1LC3B, WDTC1, BCL2L1, BAX		1	FALSE
Huaier extract	nigericin	IL6, CASP3, BCL2, STAT3, BCL2L1, BAX	MTOR		1	FALSE
Huaier extract	C₁₈H₁₇NO₆	IL6, CASP3, BCL2, STAT3, BCL2L1, BAX	MMP9, AKT1, PIK3CB, PIK3CG, MMP2, PIK3CD, VIM, VEGFA, PIK3CA		1	FALSE
Huaier extract	high-dose pulsatile gefitinib	IL6, CASP3, BCL2, STAT3, BCL2L1, BAX	AKT1, EGFR		1	FALSE
Huaier extract	valproic acid (VPA)(combination of VPA and metformin )	IL6, CASP3, BCL2, STAT3, BCL2L1, BAX	AKT1		1	FALSE
Huaier extract	Gambogenic acid (GNA)	IL6, CASP3, BCL2, STAT3, BCL2L1, BAX	CASP3, AKT1, PTEN		1	FALSE
Huaier extract	p-Hydroxymethoxybenzobijuglone (HMBBJ)	IL6, CASP3, BCL2, STAT3, BCL2L1, BAX	CASP3, BCL2, BCL2L1		1	FALSE
Huaier extract	chidamide	IL6, CASP3, BCL2, STAT3, BCL2L1, BAX	COL11A2, CHEK1, BRCA1, ATM, CASP3, PARP1, CASP9, CASP8		1	FALSE
Huaier extract	5-FU, DTN and DHA	IL6, CASP3, BCL2, STAT3, BCL2L1, BAX	MCL1, FH, CLEC4D		1	FALSE
Huaier extract	Auranofin (AF)	IL6, CASP3, BCL2, STAT3, BCL2L1, BAX	ROS1		1	FALSE
Huaier extract	β-Asarone	IL6, CASP3, BCL2, STAT3, BCL2L1, BAX	MYC		1	FALSE
Huaier extract	Myricetin	IL6, CASP3, BCL2, STAT3, BCL2L1, BAX	AKT1, PIK3CB, PIK3CG, JUN, PIK3CD, MAPK8, PIK3CA		1	FALSE
Huaier extract	Doxorubicin, Metformin, and Sodium Oxamate (DoxMetOx)	IL6, CASP3, BCL2, STAT3, BCL2L1, BAX	COL11A2, MAP1LC3A, PARP1, MAP1LC3B, MTOR		1	FALSE
Huaier extract	SKF-96365, an SOCE inhibitor	IL6, CASP3, BCL2, STAT3, BCL2L1, BAX	AKT1		1	FALSE
Huaier extract	IRE + FOLFIRINOX (5-fluorouracil, leucovorin, irinotecan, and oxaliplatin)	IL6, CASP3, BCL2, STAT3, BCL2L1, BAX	CASP3		1	FALSE
Huaier extract	Melatonin	IL6, CASP3, BCL2, STAT3, BCL2L1, BAX	BAX, CASP3, MYLIP, BCL2, ROS1, PCNA, MLXIP, BBC3, MARCHF8		1	FALSE
Huaier extract	Nanomicellar-Curcumin	IL6, CASP3, BCL2, STAT3, BCL2L1, BAX	CCND1, BCL2, MAP1LC3A, BECN1, PCNA, MAP1LC3B, BCL2L1, BAX, CASP8		1	FALSE
Huaier extract	reactive oxygen species modulator-1 (Romo1)	IL6, CASP3, BCL2, STAT3, BCL2L1, BAX	BCL2, BAX, ROS1		1	FALSE
Huaier extract	GSK525762A	IL6, CASP3, BCL2, STAT3, BCL2L1, BAX	BAK1, BCL2, CDK6, MYC, BAX		1	FALSE
Huaier extract	4-methylnitrosamino-1-3-pyridyl-1-butanone (NNK)	IL6, CASP3, BCL2, STAT3, BCL2L1, BAX	SNAI1, SLC22A3, ITK		1	FALSE
Huaier extract	Heerak Bhasma nanoparticle (HBNP)	IL6, CASP3, BCL2, STAT3, BCL2L1, BAX	IL6		1	FALSE
Huaier extract	Alkannin	IL6, CASP3, BCL2, STAT3, BCL2L1, BAX	SNAI1, AKT1, PIK3CB, PIK3CG, BCL2, CASP9, PIK3CD, VIM, PIK3CA, BCL2L1		1	FALSE
Huaier extract	Dibenzylideneacetone (DBA)	IL6, CASP3, BCL2, STAT3, BCL2L1, BAX	PSG1, SP1		1	FALSE
Huaier extract	CL-6, a curcumin derivative	IL6, CASP3, BCL2, STAT3, BCL2L1, BAX	BCL2, BCL2L1, BAX		1	FALSE
Huaier extract	Dox-NCs	IL6, CASP3, BCL2, STAT3, BCL2L1, BAX	CASP3, ABCB1		1	FALSE
Huaier extract	aqueous extract of Solanum nigrum (AESN)	IL6, CASP3, BCL2, STAT3, BCL2L1, BAX	CASP3, VIM		1	FALSE
Huaier extract	hydroxychloroquine (HCQ)	IL6, CASP3, BCL2, STAT3, BCL2L1, BAX	ABCB1, ADM, BCL2L1, BAX, TBC1D9		1	FALSE
Huaier extract	Hesperidin, piperine and bee venom	IL6, CASP3, BCL2, STAT3, BCL2L1, BAX	EGFR		1	FALSE
Huaier extract	copper (II) (Cu [II])	IL6, CASP3, BCL2, STAT3, BCL2L1, BAX	BCL2, BAX, CASP8		1	FALSE
Huaier extract	30-diethoxyphosphoryl-28-propynoylbetulin (compound 4)	IL6, CASP3, BCL2, STAT3, BCL2L1, BAX	SLC12A9, CDKN1A		1	FALSE
Huaier extract	tepotinib	IL6, CASP3, BCL2, STAT3, BCL2L1, BAX	SLC22A3, MYC, ITK		1	FALSE
Huaier extract	Monensin	IL6, CASP3, BCL2, STAT3, BCL2L1, BAX	EGFR		1	FALSE
Huaier extract	TRAIL and NVB	IL6, CASP3, BCL2, STAT3, BCL2L1, BAX	CASP3, BCL2, BCL2L1, BAX		1	FALSE
Huaier extract	Bafilomycin A1	IL6, CASP3, BCL2, STAT3, BCL2L1, BAX	BCL2, BCL2L1, BECN1		1	FALSE
Huaier extract	ASR352 (7b) was identified as one of the equipotent 7a analogs	IL6, CASP3, BCL2, STAT3, BCL2L1, BAX	CHEK1, CASP3, BCL2, PARP1, BAX		1	FALSE
Huaier extract	sorafenib and Temozolomide	IL6, CASP3, BCL2, STAT3, BCL2L1, BAX	HSPA1B		1	FALSE
Huaier extract	Violacein	IL6, CASP3, BCL2, STAT3, BCL2L1, BAX	AKT1, CCND1, NFKB1, PCNA		1	FALSE
Huaier extract	DHA synergized with 2-Deoxy-D-glucose	IL6, CASP3, BCL2, STAT3, BCL2L1, BAX	CYCS, CASP9		1	FALSE
Huaier extract	n-butylidenephthalide (n-BP)	IL6, CASP3, BCL2, STAT3, BCL2L1, BAX	DNMT1		1	FALSE
Huaier extract	5,7-dihydroxy-4-methyl-6-(3-methylbutanoyl)-coumarin (DMAC)	IL6, CASP3, BCL2, STAT3, BCL2L1, BAX	COL11A2, BAK1, CASP3, PARP1, MCL1, CLEC4D, WDTC1, BCL2L1, FH		1	FALSE
Huaier extract	Artesunate (ART)	IL6, CASP3, BCL2, STAT3, BCL2L1, BAX	PTGS2, FASN, MYLIP, COX5A, CPOX, MLXIP, COX8A, MARCHF8		1	FALSE
Huaier extract	SI 34	IL6, CASP3, BCL2, STAT3, BCL2L1, BAX	CCND1, PCNA, SRC		1	FALSE
Huaier extract	Cryptotansinone (Dsh-003) (MW 269.14)	IL6, CASP3, BCL2, STAT3, BCL2L1, BAX	AKT1, PIK3CB, PIK3CG, PIK3CD, PIK3CA		1	FALSE
Huaier extract	Erlotinib	IL6, CASP3, BCL2, STAT3, BCL2L1, BAX	COL11A2, AKT1, CASP3, PARP1, CASP9		1	FALSE
Huaier extract	17β-Estradiol (E2)	IL6, CASP3, BCL2, STAT3, BCL2L1, BAX	IL6, STAT3		1	FALSE
Huaier extract	Andrographis paniculata (A. paniculata) polysaccharide	IL6, CASP3, BCL2, STAT3, BCL2L1, BAX	CDK1, CASP3, CASP9, CASP8		1	FALSE
Huaier extract	cryptolepine	IL6, CASP3, BCL2, STAT3, BCL2L1, BAX	WDTC1, PARP1		1	FALSE
Huaier extract	TAp73alpha	IL6, CASP3, BCL2, STAT3, BCL2L1, BAX	BAX		1	FALSE
Huaier extract	Exenatide (Ex-4)	IL6, CASP3, BCL2, STAT3, BCL2L1, BAX	CAMP, CCND1, CHAMP1, BCL2, PCNA, BCL2L1, EGFR, STAT3, MYC		1	FALSE
Huaier extract	palbociclib in combination with the rapamycin analog temsirolimus	IL6, CASP3, BCL2, STAT3, BCL2L1, BAX	CDK4, MTOR		1	FALSE
Huaier extract	Pulchrin A	IL6, CASP3, BCL2, STAT3, BCL2L1, BAX	BAX		1	FALSE
Huaier extract	E2 plus BSO	IL6, CASP3, BCL2, STAT3, BCL2L1, BAX	JUN, MAPK8		1	FALSE
Huaier extract	3-methyladenine (3-MA)	IL6, CASP3, BCL2, STAT3, BCL2L1, BAX	AKT1, MAP1LC3A, BECN1, MAP1LC3B		1	FALSE
Huaier extract	Bcl-2 antisense oligonucleotide	IL6, CASP3, BCL2, STAT3, BCL2L1, BAX	BCL2, BCL2L1		1	FALSE
Huaier extract	EGCG and cyclopamine (CyA)	IL6, CASP3, BCL2, STAT3, BCL2L1, BAX	EGFR		1	FALSE
Huaier extract	cordycepin	IL6, CASP3, BCL2, STAT3, BCL2L1, BAX	MFAP1, PRKAB1, PRKAA1, ROS1, PRKAA2, APRT, MTOR		1	FALSE
Huaier extract	Radix Sophorae Flavescentis	IL6, CASP3, BCL2, STAT3, BCL2L1, BAX	CASP3, BCL2, BCL2L1, BAX		1	FALSE
Huaier extract	piperlongumine (PL)	IL6, CASP3, BCL2, STAT3, BCL2L1, BAX	STAT3		1	FALSE
Huaier extract	ibrutinib	IL6, CASP3, BCL2, STAT3, BCL2L1, BAX	EGFR		1	FALSE
Huaier extract	Xanthohumol (XN)	IL6, CASP3, BCL2, STAT3, BCL2L1, BAX	COL11A2, AKT1, CASP3, BCL2, PARP1, ROS1, CASP9, WDTC1		1	FALSE
Huaier extract	free fatty acids extract (FFAE)	IL6, CASP3, BCL2, STAT3, BCL2L1, BAX	CASP3, CASP9		1	FALSE
Huaier extract	Simvastatin	IL6, CASP3, BCL2, STAT3, BCL2L1, BAX	BCL2, BCL2L1, BAX		1	FALSE
Huaier extract	FN2 in combination with GEM	IL6, CASP3, BCL2, STAT3, BCL2L1, BAX	BCL2, BCL2L1, BAX		1	FALSE
Huaier extract	TAK-242	IL6, CASP3, BCL2, STAT3, BCL2L1, BAX	IL6		1	FALSE
Huaier extract	dihydroartemisinin inhibited fibronectin-1	IL6, CASP3, BCL2, STAT3, BCL2L1, BAX	AKT1, PIK3CB, PIK3CG, PIK3CD, PIK3CA		1	FALSE
Huaier extract	anti-diabetic drug Metformin (Met)	IL6, CASP3, BCL2, STAT3, BCL2L1, BAX	CCND1, MYC, BAX, PCNA		1	FALSE
Huaier extract	Matrine	IL6, CASP3, BCL2, STAT3, BCL2L1, BAX	AKT1, PIK3CB, PIK3CG, MYLIP, BCL2, APAF1, PIK3CD, MLXIP, PIK3CA, BCL2L1, MARCHF8, MTOR		1	FALSE
Huaier extract	Bithionol-paclitaxel	IL6, CASP3, BCL2, STAT3, BCL2L1, BAX	COL11A2, BCL2, PARP1, ROS1		1	FALSE
Huaier extract	ibuprofen	IL6, CASP3, BCL2, STAT3, BCL2L1, BAX	CASP3, ABCB1, PCNA		1	FALSE
Huaier extract	Malathion	IL6, CASP3, BCL2, STAT3, BCL2L1, BAX	AKT1, BAX, BCL2		1	FALSE
Huaier extract	curcumin and carboplatin	IL6, CASP3, BCL2, STAT3, BCL2L1, BAX	MMP9, AKT1, CASP3, BCL2, CASP9, BCL2L1		1	FALSE
Huaier extract	Aclidinium bromide	IL6, CASP3, BCL2, STAT3, BCL2L1, BAX	AKT1, PIK3CB, PIK3CG, CASP3, BCL2, PIK3CD, PIK3CA, BCL2L1, BAX		1	FALSE
Huaier extract	Anlotinib	IL6, CASP3, BCL2, STAT3, BCL2L1, BAX	AKT1, CCND1, MMP9, PIK3CB, PIK3CG, MMP2, CASP3, BCL2, PCNA, PIK3CD, VIM, CDK4, PIK3CA, BCL2L1, BAX		1	FALSE
Huaier extract	ferrocenyl pyrazole (FP) derivates, 5-ferrocenyl-1-phenyl-1H-pyrazole (FP-Ph) and 5-ferrocenyl-1H-pyrazole (FP-H)	IL6, CASP3, BCL2, STAT3, BCL2L1, BAX	AKT1, PIK3CB, PIK3CG, PIK3CD, PIK3CA		1	FALSE
Huaier extract	Tetrahydroberberine	IL6, CASP3, BCL2, STAT3, BCL2L1, BAX	AKT1, PIK3CB, PIK3CG, PIK3CD, TIMM8A, MTOR, PIK3CA		1	FALSE
Huaier extract	Celastrus orbiculatus	IL6, CASP3, BCL2, STAT3, BCL2L1, BAX	CASP3, BCL2, BCL2L1, BAX		1	FALSE
Huaier extract	sulindac	IL6, CASP3, BCL2, STAT3, BCL2L1, BAX	SLC12A9, NFKB1, CDKN1A, PCNA		1	FALSE
Huaier extract	combination of celecoxib and IR	IL6, CASP3, BCL2, STAT3, BCL2L1, BAX	CDK1, PTGS2, COX5A, POLD1, CPOX, COX8A		1	FALSE
Huaier extract	Vorinostat and quinacrine	IL6, CASP3, BCL2, STAT3, BCL2L1, BAX	BCL2, ROS1, MCL1, CLEC4D, BCL2L1, BAX, FH		1	FALSE
Huaier extract	Ciclopirox (CPX)	IL6, CASP3, BCL2, STAT3, BCL2L1, BAX	SNAI1, MMP9, MMP2		1	FALSE
Huaier extract	Bortezomib	IL6, CASP3, BCL2, STAT3, BCL2L1, BAX	MYC		1	FALSE
Huaier extract	ZD1839 (Iressa)	IL6, CASP3, BCL2, STAT3, BCL2L1, BAX	MMP9		1	FALSE
Huaier extract	Panobinostat	IL6, CASP3, BCL2, STAT3, BCL2L1, BAX	EGFR		1	FALSE
Huaier extract	frankincense essential oil (FEO)	IL6, CASP3, BCL2, STAT3, BCL2L1, BAX	BCL2, BCL2L1, BAX		1	FALSE
Huaier extract	Fluoxetine (FLX)	IL6, CASP3, BCL2, STAT3, BCL2L1, BAX	MAPK8		1	FALSE
Huaier extract	gefitinib with calcitriol	IL6, CASP3, BCL2, STAT3, BCL2L1, BAX	EGFR		1	FALSE
Huaier extract	Lymecycline	IL6, CASP3, BCL2, STAT3, BCL2L1, BAX	AKT1, STAT3, EGFR		1	FALSE
Huaier extract	β-elemene	IL6, CASP3, BCL2, STAT3, BCL2L1, BAX	ABCB1		1	FALSE
Huaier extract	sanguinarine (SG)	IL6, CASP3, BCL2, STAT3, BCL2L1, BAX	CCND1, MYLIP, BCL2, PCNA, MLXIP, BCL2L1, MARCHF8		1	FALSE
Huaier extract	LukS-PV	IL6, CASP3, BCL2, STAT3, BCL2L1, BAX	BAK1, BCL2L1, BAX, BCL2		1	FALSE
Huaier extract	calix[6]arene (CLX6)	IL6, CASP3, BCL2, STAT3, BCL2L1, BAX	MMP2, MMP9		1	FALSE
Huaier extract	Paclitaxel (Taxol) &Caffeine	IL6, CASP3, BCL2, STAT3, BCL2L1, BAX	BCL2, BCL2L1		1	FALSE
Huaier extract	Huaier n-butanol extract (HBE)	IL6, CASP3, BCL2, STAT3, BCL2L1, BAX	SLC22A3, ITK		1	FALSE
Huaier extract	P2 (sequence: RALGWSCL)	IL6, CASP3, BCL2, STAT3, BCL2L1, BAX	CASP3, BCL2, BCL2L1		1	FALSE
Huaier extract	polyester-based hyperbranched dendritic-linear (HBDL)-based NPs carrying doxorubicin (Dox)	IL6, CASP3, BCL2, STAT3, BCL2L1, BAX	MAPK8		1	FALSE
Huaier extract	Dual HER/IGF-insulin	IL6, CASP3, BCL2, STAT3, BCL2L1, BAX	AKT1		1	FALSE
Huaier extract	Bruceine D	IL6, CASP3, BCL2, STAT3, BCL2L1, BAX	MLXIP, MYLIP, MARCHF8, PCNA		1	FALSE
Huaier extract	Piroxicam (PXM)	IL6, CASP3, BCL2, STAT3, BCL2L1, BAX	CPOX, COX8A, PTGS2, COX5A		1	FALSE
Huaier extract	synthesized nanoparticles was modified with folic acid (FA)	IL6, CASP3, BCL2, STAT3, BCL2L1, BAX	COL11A2, CASP3, PARP1		1	FALSE
Huaier extract	PBI-05204	IL6, CASP3, BCL2, STAT3, BCL2L1, BAX	AKT1, PIK3CB, PIK3CG, PIK3CD, SOX2, MTOR, PIK3CA		1	FALSE
Huaier extract	(E)-3-(3-(benzyloxy) phenyl)-1-(4-hydroxyphenyl)prop-2-en-1-one (HM015k or 15k)	IL6, CASP3, BCL2, STAT3, BCL2L1, BAX	CCNB1, MYC, ABCB1, PCNA		1	FALSE
Huaier extract	EEHDW	IL6, CASP3, BCL2, STAT3, BCL2L1, BAX	ABCB1		1	FALSE
Huaier extract	Sesquiterpene Lactone-Santonin	IL6, CASP3, BCL2, STAT3, BCL2L1, BAX	CASP3, BCL2, PCNA, CASP9, MTOR, BCL2L1, BAX		1	FALSE
Huaier extract	Thymoquinone (TQ)	IL6, CASP3, BCL2, STAT3, BCL2L1, BAX	COL11A2, AKT1, PIK3CB, PIK3CG, PARP1, PIK3CD, PIK3CA, PTEN		1	FALSE
Huaier extract	tamoxifen (TAM)	IL6, CASP3, BCL2, STAT3, BCL2L1, BAX	STAT3, JAK2		1	FALSE
Huaier extract	PMI combined with ADR	IL6, CASP3, BCL2, STAT3, BCL2L1, BAX	COL11A2, PARP1, PCNA, EGFR		1	FALSE
Huaier extract	Sophoridine	IL6, CASP3, BCL2, STAT3, BCL2L1, BAX	MAPK8		1	FALSE
Huaier extract	talazoparib and TMZ	IL6, CASP3, BCL2, STAT3, BCL2L1, BAX	BAK1, BAX		1	FALSE
Huaier extract	FMT, CpG and FMT and CpG	IL6, CASP3, BCL2, STAT3, BCL2L1, BAX	MTOR, IL6, AKT1, EGFR		1	FALSE
Huaier extract	flubendazole	IL6, CASP3, BCL2, STAT3, BCL2L1, BAX	MYC, VIM, SOX2		1	FALSE
Huaier extract	CONPs	IL6, CASP3, BCL2, STAT3, BCL2L1, BAX	CASP3, AKT1, CASP9		1	FALSE
Huaier extract	combination of baicalin and DDP	IL6, CASP3, BCL2, STAT3, BCL2L1, BAX	AKT1, TIMM8A		1	FALSE
Huaier extract	Cidofovir	IL6, CASP3, BCL2, STAT3, BCL2L1, BAX	CASP3		1	FALSE
Huaier extract	Taxol	IL6, CASP3, BCL2, STAT3, BCL2L1, BAX	BCL2, CDKN1A, PCNA		1	FALSE
Huaier extract	Dp44mT	IL6, CASP3, BCL2, STAT3, BCL2L1, BAX	MYC		1	FALSE
Huaier extract	BBI608 in combination with paclitaxel	IL6, CASP3, BCL2, STAT3, BCL2L1, BAX	STAT3		1	FALSE
Huaier extract	anti-metastatic effect of SK-216	IL6, CASP3, BCL2, STAT3, BCL2L1, BAX	MMP13, SERPINE1, SERPINB2		1	FALSE
Huaier extract	Ajoene (4,5,9-trithiadodeca-1,6,11-triene-9-oxide)	IL6, CASP3, BCL2, STAT3, BCL2L1, BAX	CASP3, BCL2, CYCS		1	FALSE
Huaier extract	MHP-1	IL6, CASP3, BCL2, STAT3, BCL2L1, BAX	SLC22A3, MMP9, VIM, ITK		1	FALSE
Huaier extract	27652-89-7	IL6, CASP3, BCL2, STAT3, BCL2L1, BAX	BCL2, BCL2L1, BAX, CYCS		1	FALSE
Huaier extract	Defactinib and PD173074	IL6, CASP3, BCL2, STAT3, BCL2L1, BAX	AKT1		1	FALSE
Huaier extract	2-methoxy-5((3,4,5-trimethosyphenyl)seleninyl) phenol (SQ0814061)	IL6, CASP3, BCL2, STAT3, BCL2L1, BAX	AKT1, PIK3CB, PIK3CG, PCNA, CCNB1, PIK3CD, PIK3CA		1	FALSE
Huaier extract	(MAY)	IL6, CASP3, BCL2, STAT3, BCL2L1, BAX	ABCB1		1	FALSE
Huaier extract	Gambogic acid (GA)	IL6, CASP3, BCL2, STAT3, BCL2L1, BAX	MMP2, MMP9, MAPK8		1	FALSE
Huaier extract	ARV-825 (ARV) and its nanoformulation development (ARV-NP)	IL6, CASP3, BCL2, STAT3, BCL2L1, BAX	CASP3, BCL2, MYC, BCL2L1		1	FALSE
Huaier extract	Vidarabine	IL6, CASP3, BCL2, STAT3, BCL2L1, BAX	CASP3, BCL2, WDTC1, BCL2L1, BAX		1	FALSE
Huaier extract	quercetin combined with irinotecan/SN-38	IL6, CASP3, BCL2, STAT3, BCL2L1, BAX	VEGFA, PTGS2		1	FALSE
Huaier extract	Polyphyllin II(PP II)	IL6, CASP3, BCL2, STAT3, BCL2L1, BAX	AKT1, PIK3CB, PIK3CG, PIK3CD, MTOR, PIK3CA		1	FALSE
Huaier extract	the combination of VPA and DOX	IL6, CASP3, BCL2, STAT3, BCL2L1, BAX	CASP3, PARP1, CDKN1A		1	FALSE
Huaier extract	Sotetsuflavone	IL6, CASP3, BCL2, STAT3, BCL2L1, BAX	MTOR, AKT1		1	FALSE
Huaier extract	cisplatin and cisplatin-metformin	IL6, CASP3, BCL2, STAT3, BCL2L1, BAX	AKT1, PRKAB1, PRKAA1, PRKAA2, MTOR		1	FALSE
Huaier extract	gefitinib with the YAP1 inhibitor verteporfin or an MEK/ERK inhibitor AZD6244	IL6, CASP3, BCL2, STAT3, BCL2L1, BAX	PSG1, BAD, MYLIP, SP1, MLXIP, MARCHF8		1	FALSE
Huaier extract	artocarpin	IL6, CASP3, BCL2, STAT3, BCL2L1, BAX	BCL2, BCL2L1, BAX, BAK1		1	FALSE
Huaier extract	Alantolactone	IL6, CASP3, BCL2, STAT3, BCL2L1, BAX	AKT1		1	FALSE
Huaier extract	2-fluoropalmitic acid (2-FPA)	IL6, CASP3, BCL2, STAT3, BCL2L1, BAX	MMP2		1	FALSE
Huaier extract	bazedoxifene acetate (BAZ)	IL6, CASP3, BCL2, STAT3, BCL2L1, BAX	STAT3		1	FALSE
Huaier extract	L-Pt-Py	IL6, CASP3, BCL2, STAT3, BCL2L1, BAX	BBC3, MYC		1	FALSE
Huaier extract	LY5	IL6, CASP3, BCL2, STAT3, BCL2L1, BAX	STAT3		1	FALSE
Huaier extract	CP-673451	IL6, CASP3, BCL2, STAT3, BCL2L1, BAX	AKT1, PIK3CB, PIK3CG, PIK3CD, PIK3CA		1	FALSE
Huaier extract	Hispolon	IL6, CASP3, BCL2, STAT3, BCL2L1, BAX	BCL2, BCL2L1, BAX		1	FALSE
Huaier extract	sulforaphene (SFE, 4-methylsufinyl-3-butenyl isothiocyanate)	IL6, CASP3, BCL2, STAT3, BCL2L1, BAX	BCL2, BCL2L1		1	FALSE
Huaier extract	octreotide (OCT) and cisplatin (DDP)	IL6, CASP3, BCL2, STAT3, BCL2L1, BAX	ABCB1		1	FALSE
Huaier extract	Celecoxib	IL6, CASP3, BCL2, STAT3, BCL2L1, BAX	AKT1, PTGS2, CCND1, ABCB1, CASP3, BCL2, COX5A, PCNA, CPOX, COX8A, BCL2L1, BAX, PTEN, TBC1D9		1	FALSE
Huaier extract	Doxorubicin (DOX) loaded folate-coated magnetic Fe3 O4 nanoparticles (MNPs)	IL6, CASP3, BCL2, STAT3, BCL2L1, BAX	CASP3, BCL2		1	FALSE
Huaier extract	tolfenamic acid (TA)	IL6, CASP3, BCL2, STAT3, BCL2L1, BAX	ROS1		1	FALSE
Huaier extract	A005	IL6, CASP3, BCL2, STAT3, BCL2L1, BAX	TNFSF11		1	FALSE
Huaier extract	silibinin	IL6, CASP3, BCL2, STAT3, BCL2L1, BAX	MMP2, MMP9, STAT3		1	FALSE
Huaier extract	paclitaxel and honokiol	IL6, CASP3, BCL2, STAT3, BCL2L1, BAX	ABCB1		1	FALSE
Huaier extract	Oxysophocarpine	IL6, CASP3, BCL2, STAT3, BCL2L1, BAX	MTOR, AKT1		1	FALSE
Huaier extract	Cardiotoxin (CTX) III	IL6, CASP3, BCL2, STAT3, BCL2L1, BAX	AKT1, EGFR		1	FALSE
Huaier extract	vinorelbine (NVB)	IL6, CASP3, BCL2, STAT3, BCL2L1, BAX	BCL2, BCL2L1		1	FALSE
Huaier extract	Curcumin	IL6, CASP3, BCL2, STAT3, BCL2L1, BAX	BCL2, MAP1LC3A, ROS1, VIM, MAP1LC3B, BCL2L1, BAX		1	FALSE
Huaier extract	bosutinib	IL6, CASP3, BCL2, STAT3, BCL2L1, BAX	ATM, GADD45A		1	FALSE
Huaier extract	5-FU combined with casticin	IL6, CASP3, BCL2, STAT3, BCL2L1, BAX	CASP3, CASP8		1	FALSE
Huaier extract	cleistanthin A (CA)	IL6, CASP3, BCL2, STAT3, BCL2L1, BAX	CCND1		1	FALSE
Huaier extract	100704-10-7	IL6, CASP3, BCL2, STAT3, BCL2L1, BAX	BAX, BAK1, CASP3, MYLIP, BCL2, AKT2, JUN, CYCS, MLXIP, BBC3, MAPK8, BID, BCL2L1, MARCHF8, CASP8		1	FALSE
Huaier extract	Herbal melanin (HM)	IL6, CASP3, BCL2, STAT3, BCL2L1, BAX	CASP3, BCL2		1	FALSE
Huaier extract	acetyl-11-keto-beta-boswellic acid (AKBA	IL6, CASP3, BCL2, STAT3, BCL2L1, BAX	PTGS2, MMP9, CCND1, BCL2, PCNA		1	FALSE
Huaier extract	pazopanib + trametinib	IL6, CASP3, BCL2, STAT3, BCL2L1, BAX	MAP2K6, AKT1, IL7, EPHA2		1	FALSE
Huaier extract	Hymecromone plus sorafenib	IL6, CASP3, BCL2, STAT3, BCL2L1, BAX	MCL1, CLEC4D, FH, EGFR		1	FALSE
Huaier extract	Atovaquone	IL6, CASP3, BCL2, STAT3, BCL2L1, BAX	CCND1, MYC, BCL2, PCNA, DDIT4, BCL2L1, BAX		1	FALSE
Huaier extract	oleanolic acid (OA) plus autophagy inhibitor 3-methyladenine (3-MA) (3-MA+OA) or chloroquine (CQ)	IL6, CASP3, BCL2, STAT3, BCL2L1, BAX	BCL2, MAP1LC3A, MAP1LC3B, BCL2L1, BAX		1	FALSE
Huaier extract	LZ-106	IL6, CASP3, BCL2, STAT3, BCL2L1, BAX	ROS1		1	FALSE
Huaier extract	calix[6]arene	IL6, CASP3, BCL2, STAT3, BCL2L1, BAX	CDK4, CDK2		1	FALSE
Huaier extract	combination (E) of Huangqi (Radix Astragali Mongolici) and Ezhu (Rhizoma Curcumae Phaeocaulis)	IL6, CASP3, BCL2, STAT3, BCL2L1, BAX	CASP3, BCL2, BCL2L1, BAX		1	FALSE
Huaier extract	Tetrandrine (Tet)	IL6, CASP3, BCL2, STAT3, BCL2L1, BAX	COL11A2, CCND1, CASP3, BCL2, PARP1, PCNA, CDKN1A, CDK4, BCL2L1, BAX, CASP8		1	FALSE
Huaier extract	miR-375 and DOX were co-delivered by liposomes (named L-miR-375/DOX-NPs)	IL6, CASP3, BCL2, STAT3, BCL2L1, BAX	ABCB1, CASP3, BCL2, MAPK8, BCL2L1, BAX, TBC1D9		1	FALSE
Huaier extract	Lycorine hydrochloride (LH)	IL6, CASP3, BCL2, STAT3, BCL2L1, BAX	MCL1		1	FALSE
Huaier extract	U3-1402	IL6, CASP3, BCL2, STAT3, BCL2L1, BAX	AKT1, PIK3CB, PIK3CG, PIK3CD, H2AX, PIK3CA		1	FALSE
Huaier extract	RWJ-241947 (MCC-555)	IL6, CASP3, BCL2, STAT3, BCL2L1, BAX	CDKN1A, PCNA		1	FALSE
Huaier extract	compound 5k	IL6, CASP3, BCL2, STAT3, BCL2L1, BAX	BAD, BCL2, BCL2L1, BAX		1	FALSE
Huaier extract	G3BC31	IL6, CASP3, BCL2, STAT3, BCL2L1, BAX	CPOX, COX8A, PTGS2, COX5A		1	FALSE
Huaier extract	rapamycin (RPM)	IL6, CASP3, BCL2, STAT3, BCL2L1, BAX	VEGFA		1	FALSE
Huaier extract	the synthetic curcumin analog B14	IL6, CASP3, BCL2, STAT3, BCL2L1, BAX	CDK2, CCND1, PCNA		1	FALSE
Huaier extract	Kinamycin F	IL6, CASP3, BCL2, STAT3, BCL2L1, BAX	PCNA		1	FALSE
Huaier extract	OSU-T315	IL6, CASP3, BCL2, STAT3, BCL2L1, BAX	AKT1		1	FALSE
Huaier extract	Co-administration of MK siRNA and quercetin	IL6, CASP3, BCL2, STAT3, BCL2L1, BAX	AKT1, PIK3CB, PIK3CG, PIK3CD, PIK3CA		1	FALSE
Huaier extract	nano micelles curcumin	IL6, CASP3, BCL2, STAT3, BCL2L1, BAX	CCND1, PCNA		1	FALSE
Huaier extract	Betulinic acid	IL6, CASP3, BCL2, STAT3, BCL2L1, BAX	MTOR, JAK2		1	FALSE
Huaier extract	UNC0642	IL6, CASP3, BCL2, STAT3, BCL2L1, BAX	CASP3, BCL2L11		1	FALSE
Huaier extract	CM363	IL6, CASP3, BCL2, STAT3, BCL2L1, BAX	BUB1B, PCNA		1	FALSE
Huaier extract	LZT-106 as a novel kinase inhibitor	IL6, CASP3, BCL2, STAT3, BCL2L1, BAX	MCL1, FH, CLEC4D		1	FALSE
Huaier extract	Ampelopsin (AMP)	IL6, CASP3, BCL2, STAT3, BCL2L1, BAX	MYC		1	FALSE
Huaier extract	Pectolinarigenin	IL6, CASP3, BCL2, STAT3, BCL2L1, BAX	MMP9, TIMP2, CASP3, BCL2, ROS1, STAT3, BCL2L1, BAX		1	FALSE
Huaier extract	goniothalamin	IL6, CASP3, BCL2, STAT3, BCL2L1, BAX	BCL2, BCL2L1		1	FALSE
Huaier extract	C(60) fullerene-cisplatin nanocomplex	IL6, CASP3, BCL2, STAT3, BCL2L1, BAX	CASP3		1	FALSE
Huaier extract	PTX and RO3306	IL6, CASP3, BCL2, STAT3, BCL2L1, BAX	PCNA		1	FALSE
Huaier extract	LZT-106 was shown to synergize with ABT-199	IL6, CASP3, BCL2, STAT3, BCL2L1, BAX	MCL1, FH, CLEC4D		1	FALSE
Huaier extract	HSP90AA1	IL6, CASP3, BCL2, STAT3, BCL2L1, BAX	AKT1, PIK3CB, PIK3CG, PIK3CD, MTOR, PIK3CA		1	FALSE
Huaier extract	a synergistic combination of photoactive hypericin and Manumycin A	IL6, CASP3, BCL2, STAT3, BCL2L1, BAX	COL11A2, PARP1		1	FALSE
Huaier extract	HDAC inhibitors 23h	IL6, CASP3, BCL2, STAT3, BCL2L1, BAX	HSP90AA1		1	FALSE
Huaier extract	paclitaxel	IL6, CASP3, BCL2, STAT3, BCL2L1, BAX	AKT1, PIK3CB, PIK3CG, PCNA, CCNB1, PIK3CD, MTOR, PIK3CA		1	FALSE
Huaier extract	Dasatinib plus Gefitinib	IL6, CASP3, BCL2, STAT3, BCL2L1, BAX	SRC, AKT1, EGFR		1	FALSE
Huaier extract	the combined effects of gefitinib and pemetrexed	IL6, CASP3, BCL2, STAT3, BCL2L1, BAX	AKT1		1	FALSE
Huaier extract	11-Dehydrosinulariolide	IL6, CASP3, BCL2, STAT3, BCL2L1, BAX	AKT1, PTEN		1	FALSE
Huaier extract	Moringin	IL6, CASP3, BCL2, STAT3, BCL2L1, BAX	CASP3, BAX		1	FALSE
Huaier extract	superparamagnetic iron oxide nanoparticles (SPIONs)	IL6, CASP3, BCL2, STAT3, BCL2L1, BAX	CASP3, ROS1		1	FALSE
Huaier extract	Paeonol	IL6, CASP3, BCL2, STAT3, BCL2L1, BAX	AKT1, PIK3CB, PIK3CG, PIK3CD, VIM, PIK3CA		1	FALSE
Huaier extract	phenothiazine (DS00329)	IL6, CASP3, BCL2, STAT3, BCL2L1, BAX	CDK2, CCND1, PCNA		1	FALSE
Huaier extract	a novel oral PIM inhibitor, AZD1208	IL6, CASP3, BCL2, STAT3, BCL2L1, BAX	CAMP, MYC, CDKN1A		1	FALSE
Huaier extract	Daunorubicin	IL6, CASP3, BCL2, STAT3, BCL2L1, BAX	AKT1		1	FALSE
Huaier extract	plumbagin (PL)	IL6, CASP3, BCL2, STAT3, BCL2L1, BAX	AKT1, PIK3CB, PIK3CG, PIK3CD, MTOR, PIK3CA		1	FALSE
Huaier extract	nelfinavir (NFV)	IL6, CASP3, BCL2, STAT3, BCL2L1, BAX	AKT1, ABCB1		1	FALSE
Huaier extract	SB-T-121205	IL6, CASP3, BCL2, STAT3, BCL2L1, BAX	COL11A2, CASP3, BCL2, PARP1, CASP9, WDTC1, BCL2L1, BAX		1	FALSE
Huaier extract	All trans-retinoic acid (ATRA)	IL6, CASP3, BCL2, STAT3, BCL2L1, BAX	AKT1, PIK3CB, PIK3CG, BCL2, MCL1, PIK3CD, CLEC4D, PIK3CA, BCL2L1, FH		1	FALSE
Huaier extract	Cyproheptadine	IL6, CASP3, BCL2, STAT3, BCL2L1, BAX	COL11A2, PARP1		1	FALSE
Huaier extract	dacomitinib	IL6, CASP3, BCL2, STAT3, BCL2L1, BAX	CDK1, CDK2, AKT1, BCL2, MAP1LC3B, MAP1LC3A, CASP9, EGFR, BCL2L1, BAX		1	FALSE
Huaier extract	NVP-ADW742	IL6, CASP3, BCL2, STAT3, BCL2L1, BAX	AKT1, PIK3CB, PIK3CG, PIK3CD, PIK3CA		1	FALSE
Huaier extract	fluazuron	IL6, CASP3, BCL2, STAT3, BCL2L1, BAX	AKT1		1	FALSE
Huaier extract	pyrrolidinium	IL6, CASP3, BCL2, STAT3, BCL2L1, BAX	CASP9		1	FALSE
Huaier extract	GCCSysm-4 (G-4)	IL6, CASP3, BCL2, STAT3, BCL2L1, BAX	CPOX, COX8A, PTGS2, COX5A		1	FALSE
Huaier extract	PTX and TQD	IL6, CASP3, BCL2, STAT3, BCL2L1, BAX	ROS1		1	FALSE
Huaier extract	bromocriptine	IL6, CASP3, BCL2, STAT3, BCL2L1, BAX	STAT5B, BCL2L1, PCNA, STAT5A		1	FALSE
Huaier extract	Baicalein	IL6, CASP3, BCL2, STAT3, BCL2L1, BAX	HSP90AA1		1	FALSE
Huaier extract	Green synthesis of silver nanoparticles using Ganoderma neo-japonicum Imazeki	IL6, CASP3, BCL2, STAT3, BCL2L1, BAX	CASP3		1	FALSE
Huaier extract	Plitidepsin	IL6, CASP3, BCL2, STAT3, BCL2L1, BAX	CDK4, CCND1, PCNA		1	FALSE
Huaier extract	Aripiprazole	IL6, CASP3, BCL2, STAT3, BCL2L1, BAX	BAK1, BCL2L1, BCL2, MYC		1	FALSE
Huaier extract	RUNX3	IL6, CASP3, BCL2, STAT3, BCL2L1, BAX	BCL2, BCL2L1, CASP8		1	FALSE
Huaier extract	HY253	IL6, CASP3, BCL2, STAT3, BCL2L1, BAX	COL11A2, WDTC1, PARP1, CASP9		1	FALSE
Huaier extract	RBCm-OM/PLGA	IL6, CASP3, BCL2, STAT3, BCL2L1, BAX	CASP3, BCL2, BCL2L1		1	FALSE
Huaier extract	MLN0128	IL6, CASP3, BCL2, STAT3, BCL2L1, BAX	MTOR		1	FALSE
Huaier extract	ursolic acid	IL6, CASP3, BCL2, STAT3, BCL2L1, BAX	BCL2, BCL2L1, BAX, AKT1		1	FALSE
Huaier extract	Retinoic acid (RA)	IL6, CASP3, BCL2, STAT3, BCL2L1, BAX	CASP3		1	FALSE
Huaier extract	Trametinib	IL6, CASP3, BCL2, STAT3, BCL2L1, BAX	MCL1, BBC3, FH, CLEC4D		1	FALSE
Huaier extract	2-aziridin-1-yl-3-[(2-[2-[(3-aziridin-1-yl-1,4-dioxo-1,4-dihydronaphthalen-2-yl)thio]ethoxy]ethyl)thio]naphthoquinone (AZ-1)	IL6, CASP3, BCL2, STAT3, BCL2L1, BAX	BCL2, PCNA		1	FALSE
Huaier extract	S2E, a thia-Michael adduct of sulfonamide chalcone	IL6, CASP3, BCL2, STAT3, BCL2L1, BAX	CASP3, JUN, CYCS, MAPK8, BAX		1	FALSE
Huaier extract	MPT0G211 combined with doxorubicin	IL6, CASP3, BCL2, STAT3, BCL2L1, BAX	BAX		1	FALSE
Huaier extract	combination therapy of gefitinib and cisplatin	IL6, CASP3, BCL2, STAT3, BCL2L1, BAX	EGFR		1	FALSE
Huaier extract	Desmopressin (dDAVP)	IL6, CASP3, BCL2, STAT3, BCL2L1, BAX	CAMP, CHAMP1		1	FALSE
Huaier extract	ONX0912	IL6, CASP3, BCL2, STAT3, BCL2L1, BAX	ROS1		1	FALSE
Huaier extract	biocompatible As2O3 nanoparticles	IL6, CASP3, BCL2, STAT3, BCL2L1, BAX	BCL2, BCL2L1, BAX		1	FALSE
Huaier extract	CCT137690	IL6, CASP3, BCL2, STAT3, BCL2L1, BAX	CCNB1, PTEN, MMP2		1	FALSE
Huaier extract	VERU-111	IL6, CASP3, BCL2, STAT3, BCL2L1, BAX	COL11A2, CASP3, PARP1		1	FALSE
Huaier extract	FK228	IL6, CASP3, BCL2, STAT3, BCL2L1, BAX	AKT1, PIK3CB, PIK3CG, SRC, BCL2, PIK3CD, EGFR, MTOR, PIK3CA, BCL2L1, BAX		1	FALSE
Huaier extract	Chemerin	IL6, CASP3, BCL2, STAT3, BCL2L1, BAX	AKT1, PTEN		1	FALSE
Huaier extract	Brevilin A (BA)	IL6, CASP3, BCL2, STAT3, BCL2L1, BAX	MTOR, AKT1, STAT3		1	FALSE
Huaier extract	GA-TAT	IL6, CASP3, BCL2, STAT3, BCL2L1, BAX	CASP3, BCL2, CASP9, BCL2L1, BAX		1	FALSE
Huaier extract	lenalidomide and cisplatin	IL6, CASP3, BCL2, STAT3, BCL2L1, BAX	COL11A2, CASP3, BCL2, PARP1, VEGFA, BCL2L1		1	FALSE
Huaier extract	dezocine	IL6, CASP3, BCL2, STAT3, BCL2L1, BAX	AKT1		1	FALSE
Huaier extract	Compound 8r	IL6, CASP3, BCL2, STAT3, BCL2L1, BAX	BCL2, MCL1, CLEC4D, BCL2L1, FH		1	FALSE
Huaier extract	gambogic acid (GA)	IL6, CASP3, BCL2, STAT3, BCL2L1, BAX	CDK1, CASP3, BCL2, POLD1, EGFR, CDC25B, BCL2L1, BAX		1	FALSE
Huaier extract	Strobilanthes crispus	IL6, CASP3, BCL2, STAT3, BCL2L1, BAX	BCL2, BCL2L1, BAX		1	FALSE
Huaier extract	sunitinib	IL6, CASP3, BCL2, STAT3, BCL2L1, BAX	MAP1LC3A, MAP1LC3B		1	FALSE
Huaier extract	nonsteroidal anti-inflammatory drug	IL6, CASP3, BCL2, STAT3, BCL2L1, BAX	BCL2, BCL2L1		1	FALSE
Huaier extract	AZD8055/trametinib	IL6, CASP3, BCL2, STAT3, BCL2L1, BAX	BCL2L11		1	FALSE
Huaier extract	5-FU combined with forbesione	IL6, CASP3, BCL2, STAT3, BCL2L1, BAX	CASP3, BCL2, APAF1, CASP9, BCL2L1, BAX		1	FALSE
Huaier extract	Ator-loaded PSV micelles (ASM)	IL6, CASP3, BCL2, STAT3, BCL2L1, BAX	MMP9		1	FALSE
Huaier extract	Calebin-A	IL6, CASP3, BCL2, STAT3, BCL2L1, BAX	JUN, MAPK8		1	FALSE
Huaier extract	cisplatin (DDP)	IL6, CASP3, BCL2, STAT3, BCL2L1, BAX	ABCB1		1	FALSE
Huaier extract	Artesunate	IL6, CASP3, BCL2, STAT3, BCL2L1, BAX	CASP3, STAT3, ROS1, CASP8		1	FALSE
Huaier extract	CYT997	IL6, CASP3, BCL2, STAT3, BCL2L1, BAX	STAT3, JAK2		1	FALSE
Huaier extract	luteoloside	IL6, CASP3, BCL2, STAT3, BCL2L1, BAX	COL11A2, FASN, CASP3, BCL2, PARP1, MTOR, MAPK8, BCL2L1, BAX, CASP8		1	FALSE
Huaier extract	sertraline (STL)	IL6, CASP3, BCL2, STAT3, BCL2L1, BAX	MAP1LC3A, TNFSF14, BECN1, MAP1LC3B, SLC22A3, ITK		1	FALSE
Huaier extract	Ethoxysanguinarine (Eth)	IL6, CASP3, BCL2, STAT3, BCL2L1, BAX	MFAP1, PRKAB1, PRKAA1, PRKAA2, APRT		1	FALSE
Huaier extract	morin and paclitaxel	IL6, CASP3, BCL2, STAT3, BCL2L1, BAX	MLXIP, MYLIP, MARCHF8		1	FALSE
Huaier extract	the receptor-specific agonist G-1	IL6, CASP3, BCL2, STAT3, BCL2L1, BAX	PCNA		1	FALSE
Huaier extract	SNX-7081 and fludarabine nucleoside (2-FaraA)	IL6, CASP3, BCL2, STAT3, BCL2L1, BAX	FASN, BID		1	FALSE
Huaier extract	combining CDDP with the HSP90 inhibitor 17-N-allylamino-17-demethoxy geldanamycin (17-AAG)	IL6, CASP3, BCL2, STAT3, BCL2L1, BAX	COL11A2, AKT1, CASP3, PARP1, WDTC1		1	FALSE
Huaier extract	Gemini-Cur	IL6, CASP3, BCL2, STAT3, BCL2L1, BAX	BCL2, BCL2L1, BAX		1	FALSE
Huaier extract	the combined action of CD95L and gemcitabine	IL6, CASP3, BCL2, STAT3, BCL2L1, BAX	MCL1, FH, CLEC4D		1	FALSE
Huaier extract	enterolactone (EL)	IL6, CASP3, BCL2, STAT3, BCL2L1, BAX	SNAI1		1	FALSE
Huaier extract	nafamostat mesilate (NM)	IL6, CASP3, BCL2, STAT3, BCL2L1, BAX	CDK1, PCNA		1	FALSE
Huaier extract	combination of Celecoxib and Plumbagin	IL6, CASP3, BCL2, STAT3, BCL2L1, BAX	PTGS2, COX5A, CPOX, COX8A, STAT3		1	FALSE
Huaier extract	nitazoxanide (NTZ)	IL6, CASP3, BCL2, STAT3, BCL2L1, BAX	IL6, BCL2, JAK2, CYCS, VEGFA, STAT3, BCL2L1		1	FALSE
Huaier extract	Biochanin A and SB590885	IL6, CASP3, BCL2, STAT3, BCL2L1, BAX	AKT1, PIK3CB, PIK3CG, PIK3CD, PIK3CA		1	FALSE
Huaier extract	Nimotuzumab	IL6, CASP3, BCL2, STAT3, BCL2L1, BAX	AKT1		1	FALSE
Huaier extract	gossypol	IL6, CASP3, BCL2, STAT3, BCL2L1, BAX	MTOR, CCND1, PCNA		1	FALSE
Huaier extract	YM155	IL6, CASP3, BCL2, STAT3, BCL2L1, BAX	CASP3, ABCB1, EGFR		1	FALSE
Huaier extract	β-elemene (β-ELE)	IL6, CASP3, BCL2, STAT3, BCL2L1, BAX	BAD, BCL2, CASP3, CYCS, BCL2L1		1	FALSE
Huaier extract	farnesyltransferase (FTase) inhibitor FTI-2148	IL6, CASP3, BCL2, STAT3, BCL2L1, BAX	AKT1		1	FALSE
Huaier extract	MET Vinorelbine (NVB) combined with an angiogenesis inhibitor (Endostar)	IL6, CASP3, BCL2, STAT3, BCL2L1, BAX	VEGFA		1	FALSE
Huaier extract	C-phycocyanin (C-PC) pigment	IL6, CASP3, BCL2, STAT3, BCL2L1, BAX	BCL2, CCND1, PCNA, STAT3		1	FALSE
Huaier extract	EM-2	IL6, CASP3, BCL2, STAT3, BCL2L1, BAX	MAPK8		1	FALSE
Huaier extract	SmacN7	IL6, CASP3, BCL2, STAT3, BCL2L1, BAX	AKT1, BAK1, PIK3CB, PIK3CD, BID, TNFSF10, PARP1, CASP9, CLEC4D, MTOR, BCL2L1, CASP3, BCL2, BAX, CASP8, COL11A2, PIK3CG, MCL1, PIK3CA, FH		1	FALSE
Huaier extract	Navitoclax	IL6, CASP3, BCL2, STAT3, BCL2L1, BAX	MYC		1	FALSE
Huaier extract	Xyloketal B	IL6, CASP3, BCL2, STAT3, BCL2L1, BAX	AKT1		1	FALSE
Huaier extract	Metformin	IL6, CASP3, BCL2, STAT3, BCL2L1, BAX	AKT1, PRKAB1, PIK3CB, IL6, STAT3, MAPK8, PTGS2, CCND1, FASN, BAD, PRKAA1, PARP1, CASP9, VIM, MLXIP, MTOR, SLC22A3, BCL2L1, PTEN, MMP2, BCL2, ROS1, VEGFA, BAX, CPOX, PRKAA2, PIK3CA		1	FALSE
Huaier extract	deguelin	IL6, CASP3, BCL2, STAT3, BCL2L1, BAX	PIK3CD, PIK3CG, PIK3CA, PIK3CB		1	FALSE
Huaier extract	eicosapentaenoic acid-free fatty acid (EPA-FFA), epigallocatechin-3-gallate (EGCG) and proanthocyanidins	IL6, CASP3, BCL2, STAT3, BCL2L1, BAX	MTOR, CCND1, MYC, PCNA		1	FALSE
Huaier extract	combination of CPT and JQ1	IL6, CASP3, BCL2, STAT3, BCL2L1, BAX	H2AX		1	FALSE
Huaier extract	Hypomethylating agents (HMAs) and inhibitors of poly(ADP-ribose) polymerases (PARPis) and histone deacetylases (HDACis)	IL6, CASP3, BCL2, STAT3, BCL2L1, BAX	PARP1, DNMT1		1	FALSE
Huaier extract	Trifluoperazine	IL6, CASP3, BCL2, STAT3, BCL2L1, BAX	BCL2L1		1	FALSE
Huaier extract	Bazedoxifene combined with paclitaxel or gemcitabine	IL6, CASP3, BCL2, STAT3, BCL2L1, BAX	IL6, STAT3		1	FALSE
Huaier extract	cerdulatinib	IL6, CASP3, BCL2, STAT3, BCL2L1, BAX	MCL1, BCL2, FH, CLEC4D		1	FALSE
Huaier extract	Dextropropranolol	IL6, CASP3, BCL2, STAT3, BCL2L1, BAX	MMP2		1	FALSE
Huaier extract	vaccinia-related kinase 2 (VRK2)	IL6, CASP3, BCL2, STAT3, BCL2L1, BAX	BCL2, MAPK8, BCL2L1		1	FALSE
Huaier extract	soloxolone methyl (SM)	IL6, CASP3, BCL2, STAT3, BCL2L1, BAX	MMP9		1	FALSE
Huaier extract	PARP1 and CHK1 inhibitors	IL6, CASP3, BCL2, STAT3, BCL2L1, BAX	CHEK1		1	FALSE
Huaier extract	baicalein	IL6, CASP3, BCL2, STAT3, BCL2L1, BAX	SNAI1, VIM		1	FALSE
Huaier extract	RAF265, a multikinase inhibitor	IL6, CASP3, BCL2, STAT3, BCL2L1, BAX	BCL2, CCND1, PCNA		1	FALSE
Huaier extract	taxol	IL6, CASP3, BCL2, STAT3, BCL2L1, BAX	BCL2L1, BAX		1	FALSE
Huaier extract	Combination treatment with vemurafenib and AZD6244	IL6, CASP3, BCL2, STAT3, BCL2L1, BAX	CCND1, PCNA		1	FALSE
Huaier extract	PQ1 and tamoxifen	IL6, CASP3, BCL2, STAT3, BCL2L1, BAX	CASP3, BAX		1	FALSE
Huaier extract	β-lapachone and its 3-iodine	IL6, CASP3, BCL2, STAT3, BCL2L1, BAX	ROS1, CASP8		1	FALSE
Huaier extract	the combination of LY294002 (LY), a phosphatidylinositide-3-kinase (PI3K) inhibitor, with the traditional cytotoxic anti-estrogen drug tamoxifen (TAM)	IL6, CASP3, BCL2, STAT3, BCL2L1, BAX	CCND1, CASP3, BCL2, PCNA, BCL2L1		1	FALSE
Huaier extract	IP-Se-06 (3-((2-methoxyphenyl)selanyl)-7-methyl-2-phenylimidazol[1,2-a]pyridine)	IL6, CASP3, BCL2, STAT3, BCL2L1, BAX	BCL2L1		1	FALSE
Huaier extract	β-Elemene	IL6, CASP3, BCL2, STAT3, BCL2L1, BAX	AKT1, MMP2, MYLIP, BCL2, EGFR, MLXIP, BCL2L1, MARCHF8		1	FALSE
Huaier extract	Combinatorial resveratrol and pterostilbene	IL6, CASP3, BCL2, STAT3, BCL2L1, BAX	DNMT1		1	FALSE
Huaier extract	ABT-737 and cisplatin	IL6, CASP3, BCL2, STAT3, BCL2L1, BAX	AKT1		1	FALSE
Huaier extract	Co-treatment with SAHA and S116836	IL6, CASP3, BCL2, STAT3, BCL2L1, BAX	MCL1, BCL2L11, FH, CLEC4D		1	FALSE
Huaier extract	GLU	IL6, CASP3, BCL2, STAT3, BCL2L1, BAX	ROS1		1	FALSE
Huaier extract	Strophalloside	IL6, CASP3, BCL2, STAT3, BCL2L1, BAX	CASP3, CYCS, CASP9		1	FALSE
Huaier extract	thymoquinone (TQ)	IL6, CASP3, BCL2, STAT3, BCL2L1, BAX	CCND1, BCL2, TNFSF14, PCNA, JAK2, H2AX, STAT3, BCL2L1, BAX		1	FALSE
Huaier extract	Ruthenium(II) complexes with 6-methyl-2-thiouracil cis-[Ru(6m2tu)2(PPh3)2] (1) and [Ru(6m2tu)2(dppb)] (2) (where PPh3 = triphenylphosphine; dppb = 1,4-bis(diphenylphosphino)butane; and 6m2tu = 6-methyl-2-thiouracil)	IL6, CASP3, BCL2, STAT3, BCL2L1, BAX	MAPK8, H2AX		1	FALSE
Huaier extract	MASTL	IL6, CASP3, BCL2, STAT3, BCL2L1, BAX	BCL2L1		1	FALSE
Huaier extract	ndrographolide	IL6, CASP3, BCL2, STAT3, BCL2L1, BAX	BCL2, APAF1, BCL2L1, BAX		1	FALSE
Huaier extract	difluoromethylornithine (DFMO)	IL6, CASP3, BCL2, STAT3, BCL2L1, BAX	SLC45A2, SPP1		1	FALSE
Huaier extract	OSU-53	IL6, CASP3, BCL2, STAT3, BCL2L1, BAX	PRKAB1, IL6, PRKAA1, PRKAA2, STAT3		1	FALSE
Huaier extract	α-Hispanolol (α-H)	IL6, CASP3, BCL2, STAT3, BCL2L1, BAX	MMP9, TIMP2, MMP2, BCL2, TIMP1, BID, BCL2L1, BAX		1	FALSE
Huaier extract	CURC + CISP	IL6, CASP3, BCL2, STAT3, BCL2L1, BAX	ROS1		1	FALSE
Huaier extract	Galangin (3,5,7-trihydroxyflavone)	IL6, CASP3, BCL2, STAT3, BCL2L1, BAX	AKT1, PTEN		1	FALSE
Huaier extract	Methoxyeugenol	IL6, CASP3, BCL2, STAT3, BCL2L1, BAX	CDK4		1	FALSE
Huaier extract	Chitosan nanoparticles	IL6, CASP3, BCL2, STAT3, BCL2L1, BAX	SLC22A3, ITK		1	FALSE
Huaier extract	The total flavonoid aglycone extracted (TFAE)	IL6, CASP3, BCL2, STAT3, BCL2L1, BAX	AKT1, PIK3CB, PIK3CG, MAP1LC3A, PIK3CD, MAP1LC3B, MTOR, PIK3CA		1	FALSE
Huaier extract	2-imino-6-methoxy-2H-chromene-3-carbothioamide (IMCA)	IL6, CASP3, BCL2, STAT3, BCL2L1, BAX	MTOR, PRKAA1, PRKAB1, PRKAA2		1	FALSE
Huaier extract	Rosiglitazone metformin adduct (RZM)	IL6, CASP3, BCL2, STAT3, BCL2L1, BAX	PRKAA1, PRKAB1, PRKAA2		1	FALSE
Huaier extract	Betulinic acid (BA)	IL6, CASP3, BCL2, STAT3, BCL2L1, BAX	CASP3, BCL2, BCL2L1, BAX		1	FALSE
Huaier extract	BSI‑201	IL6, CASP3, BCL2, STAT3, BCL2L1, BAX	TIMP2, TIMP1, BCL2L1, BAX, PTEN		1	FALSE
Huaier extract	Griseofulvin	IL6, CASP3, BCL2, STAT3, BCL2L1, BAX	CASP3		1	FALSE
Huaier extract	ee-As4S4	IL6, CASP3, BCL2, STAT3, BCL2L1, BAX	ROS1		1	FALSE
Huaier extract	chloroquine plus cisplatin	IL6, CASP3, BCL2, STAT3, BCL2L1, BAX	CASP3		1	FALSE
Huaier extract	cisplatin + siRNA	IL6, CASP3, BCL2, STAT3, BCL2L1, BAX	VEGFA		1	FALSE
Huaier extract	TW37	IL6, CASP3, BCL2, STAT3, BCL2L1, BAX	EGFR		1	FALSE
Huaier extract	nedaplatin	IL6, CASP3, BCL2, STAT3, BCL2L1, BAX	ACOD1, CAD, DFFB, VIM		1	FALSE
Huaier extract	capped with glycine and pluronic polymer (CPGF NPs)	IL6, CASP3, BCL2, STAT3, BCL2L1, BAX	CASP3, VEGFA		1	FALSE
Huaier extract	anthracycline, pivarubicin	IL6, CASP3, BCL2, STAT3, BCL2L1, BAX	BCL2, BCL2L1		1	FALSE
Huaier extract	pirfenidone alone or in combination with cisplatin	IL6, CASP3, BCL2, STAT3, BCL2L1, BAX	AKT1		1	FALSE
Huaier extract	Rapalink-1	IL6, CASP3, BCL2, STAT3, BCL2L1, BAX	MTOR, EGFR		1	FALSE
Huaier extract	penflurido (PFD)	IL6, CASP3, BCL2, STAT3, BCL2L1, BAX	SLC22A3, VIM, ITK		1	FALSE
Huaier extract	rapamycin+AICAR	IL6, CASP3, BCL2, STAT3, BCL2L1, BAX	AKT1		1	FALSE
Huaier extract	EHop-016	IL6, CASP3, BCL2, STAT3, BCL2L1, BAX	AKT1		1	FALSE
Huaier extract	entinostat	IL6, CASP3, BCL2, STAT3, BCL2L1, BAX	HSP90AA1		1	FALSE
Huaier extract	Romidepsin	IL6, CASP3, BCL2, STAT3, BCL2L1, BAX	PIK3CB, PIK3CG, JUN, PIK3CD, PIK3CA		1	FALSE
Huaier extract	5-AZA and vitamin C	IL6, CASP3, BCL2, STAT3, BCL2L1, BAX	SNAI1		1	FALSE
Huaier extract	A combination of Wee1 and mTOR	IL6, CASP3, BCL2, STAT3, BCL2L1, BAX	MTOR		1	FALSE
Huaier extract	Chelidonine	IL6, CASP3, BCL2, STAT3, BCL2L1, BAX	EGFR		1	FALSE
Huaier extract	combination of PTX with curcumin	IL6, CASP3, BCL2, STAT3, BCL2L1, BAX	CASP3, BCL2, BCL2L1		1	FALSE
Huaier extract	sorafenib	IL6, CASP3, BCL2, STAT3, BCL2L1, BAX	PCNA		1	FALSE
Huaier extract	pyrrolo-1,5-benzoxazepine (PBOX)	IL6, CASP3, BCL2, STAT3, BCL2L1, BAX	MFAP1, PRKAB1, PRKAA1, PRKAA2, APRT, MTOR		1	FALSE
Huaier extract	celastrol	IL6, CASP3, BCL2, STAT3, BCL2L1, BAX	ROS1		1	FALSE
Huaier extract	hydrogen gas	IL6, CASP3, BCL2, STAT3, BCL2L1, BAX	CDK4, CDK6, CCND1, PCNA		1	FALSE
Huaier extract	cisplatin and fractionated IR	IL6, CASP3, BCL2, STAT3, BCL2L1, BAX	BCL2, BCL2L1, BECN1		1	FALSE
Huaier extract	RO-3306 (CDK1 inhibitor) or dinaciclib (CDK1, 2, 5, 9 inhibitors)	IL6, CASP3, BCL2, STAT3, BCL2L1, BAX	CASP8		1	FALSE
Huaier extract	17-AAG and celecoxib	IL6, CASP3, BCL2, STAT3, BCL2L1, BAX	BCL2		1	FALSE
Huaier extract	nifuroxazide	IL6, CASP3, BCL2, STAT3, BCL2L1, BAX	MMP2, MMP9		1	FALSE
Huaier extract	icaritin	IL6, CASP3, BCL2, STAT3, BCL2L1, BAX	MMP2, VEGFA, MMP9, STAT3		1	FALSE
Huaier extract	VS-5584	IL6, CASP3, BCL2, STAT3, BCL2L1, BAX	PIK3CB, PIK3CG, PIK3CD, MTOR, PIK3CA		1	FALSE
Huaier extract	Resiniferatoxin (RTX)	IL6, CASP3, BCL2, STAT3, BCL2L1, BAX	WDTC1, ROS1		1	FALSE
Huaier extract	allicin and 5-FU	IL6, CASP3, BCL2, STAT3, BCL2L1, BAX	COL11A2, CASP3, BCL2, PARP1, BCL2L1		1	FALSE
Huaier extract	Rottlerin (Rott)	IL6, CASP3, BCL2, STAT3, BCL2L1, BAX	MAP1LC3A, TNFSF14, BECN1, ATG12, MAP1LC3B		1	FALSE
Huaier extract	O,O\'-diethyl-(S,S)-ethylenediamine-N,N\'-di-2-(3-cyclohexyl)propanoate dihydrochloride (named DE-EDCP)	IL6, CASP3, BCL2, STAT3, BCL2L1, BAX	CASP3, BCL2, PCNA, BCL2L1, BAX		1	FALSE
Huaier extract	4-((5-(tert-butyl)-3-chloro-2-hydroxybenzyl) amino)-2- hydroxybenzoic acid, named LX009	IL6, CASP3, BCL2, STAT3, BCL2L1, BAX	AKT1		1	FALSE
Huaier extract	2-((1, 2, 3, 4-Tetrahydroquinolin-1-yl) (4 methoxyphenyl) methyl) phenol (THMPP)	IL6, CASP3, BCL2, STAT3, BCL2L1, BAX	PIK3CB, PIK3CG, CASP3, PIK3CD, EGFR, PIK3CA		1	FALSE
Huaier extract	melatonin and sorafenib	IL6, CASP3, BCL2, STAT3, BCL2L1, BAX	BAX, PINK1, COL11A2, PARP1		1	FALSE
Huaier extract	(4-hydroxy-3,5-dimethylphenyl) sulfone (TMBPS)	IL6, CASP3, BCL2, STAT3, BCL2L1, BAX	AKT1		1	FALSE
Huaier extract	petroleum ether (PE)	IL6, CASP3, BCL2, STAT3, BCL2L1, BAX	AKT1, PIK3CB, PIK3CG, CASP3, BCL2, CASP9, PIK3CD, PIK3CA, BCL2L1, BAX, PTEN		1	FALSE
Huaier extract	penta-O-galloyl-β-D-glucose (PGG)	IL6, CASP3, BCL2, STAT3, BCL2L1, BAX	MMP9, PIK3CB, AKT1, PIK3CG, PIK3CD, MTOR, PIK3CA		1	FALSE
Huaier extract	Teriflunomide	IL6, CASP3, BCL2, STAT3, BCL2L1, BAX	CCND1, MYC, PCNA, BCL2L1, BAX		1	FALSE
Huaier extract	SNS-032	IL6, CASP3, BCL2, STAT3, BCL2L1, BAX	MCL1, FH, CLEC4D		1	FALSE
Huaier extract	PREC and cisplatin	IL6, CASP3, BCL2, STAT3, BCL2L1, BAX	AKT1		1	FALSE
Huaier extract	1-furan-2-yl-3-pyridin-2-yl-propenone (FPP-3)	IL6, CASP3, BCL2, STAT3, BCL2L1, BAX	MMP2, MMP9		1	FALSE
Huaier extract	trametinib	IL6, CASP3, BCL2, STAT3, BCL2L1, BAX	BCL2L1		1	FALSE
Huaier extract	pan-aurora kinase inhibitor (AKI) AMG 900	IL6, CASP3, BCL2, STAT3, BCL2L1, BAX	BCL2, BCL2L1		1	FALSE
Huaier extract	heparan sulfate (HS) mimic/heparanase inhibitor roneparstat (SST0001)	IL6, CASP3, BCL2, STAT3, BCL2L1, BAX	EGFR		1	FALSE
Huaier extract	chloroquine (CQ) combination with cisplatin (CDDP)	IL6, CASP3, BCL2, STAT3, BCL2L1, BAX	ATM, SLC12A9, CDKN1A		1	FALSE
Huaier extract	AZD8055	IL6, CASP3, BCL2, STAT3, BCL2L1, BAX	MCL1, BCL2L11, CLEC4D, MTOR, BBC3, FH		1	FALSE
Huaier extract	Bosutinib	IL6, CASP3, BCL2, STAT3, BCL2L1, BAX	SRC, EGFR		1	FALSE
Huaier extract	Apatinib	IL6, CASP3, BCL2, STAT3, BCL2L1, BAX	MTOR, AKT1		1	FALSE
Huaier extract	PLK1 (BI6727)	IL6, CASP3, BCL2, STAT3, BCL2L1, BAX	CCNB1, PCNA		1	FALSE
Huaier extract	Sodium meta-arsenite (NaAsO2)	IL6, CASP3, BCL2, STAT3, BCL2L1, BAX	RMDN2, RMDN3, XK, RMDN1, MAP1LC3A, TNFSF14, ROS1, NLRP1, MAP1LC3B, SYBU		1	FALSE
Huaier extract	Portulaca oleracea extract	IL6, CASP3, BCL2, STAT3, BCL2L1, BAX	NOTCH1		1	FALSE
Huaier extract	retinoic acid (RA)	IL6, CASP3, BCL2, STAT3, BCL2L1, BAX	FASN		1	FALSE
Huaier extract	Xanthoangelol	IL6, CASP3, BCL2, STAT3, BCL2L1, BAX	CASP3		1	FALSE
Huaier extract	hCEC-Exo-214 in combination with anti-cancer agents, oxaliplatin or sorafenib	IL6, CASP3, BCL2, STAT3, BCL2L1, BAX	ABCB1		1	FALSE
Huaier extract	Cucurbitacin B	IL6, CASP3, BCL2, STAT3, BCL2L1, BAX	CCND1, PCNA		1	FALSE
Huaier extract	MG with 5-Fluorouracil (5-FU)	IL6, CASP3, BCL2, STAT3, BCL2L1, BAX	CDK4, CDK6, ROS1		1	FALSE
Huaier extract	BKM120	IL6, CASP3, BCL2, STAT3, BCL2L1, BAX	AKT1, PIK3CB, PIK3CG, PIK3CD, PIK3CA		1	FALSE
Huaier extract	n-butylidenephthalide (BP)	IL6, CASP3, BCL2, STAT3, BCL2L1, BAX	SLC22A3, ITK		1	FALSE
Huaier extract	Quisinostat	IL6, CASP3, BCL2, STAT3, BCL2L1, BAX	CASP3, BCL2, BCL2L1, BAX		1	FALSE
Huaier extract	Rafoxanide	IL6, CASP3, BCL2, STAT3, BCL2L1, BAX	AKT1, PIK3CB, PIK3CG, PIK3CD, MTOR, PIK3CA		1	FALSE
Huaier extract	KML001	IL6, CASP3, BCL2, STAT3, BCL2L1, BAX	COL11A2, H2AX, PARP1		1	FALSE
Huaier extract	nonhypercalcemic vitamin D analogue BXL-628	IL6, CASP3, BCL2, STAT3, BCL2L1, BAX	AKT1, PIK3CB, PIK3CG, PIK3CD, PIK3CA		1	FALSE
Huaier extract	PF-573,228 in combination with erlotinib	IL6, CASP3, BCL2, STAT3, BCL2L1, BAX	AKT1		1	FALSE
Huaier extract	Apicidin	IL6, CASP3, BCL2, STAT3, BCL2L1, BAX	WDTC1, BAX, CYCS, PARP1		1	FALSE
Huaier extract	Fenofibrate	IL6, CASP3, BCL2, STAT3, BCL2L1, BAX	AKT1, BCL2, MTOR, VEGFA, BCL2L1		1	FALSE
Huaier extract	Brucea javanica oil	IL6, CASP3, BCL2, STAT3, BCL2L1, BAX	PTGS2, CASP3, COX5A, CASP9, CPOX, COX8A, NFKB1		1	FALSE
Huaier extract	radotinib	IL6, CASP3, BCL2, STAT3, BCL2L1, BAX	CASP3		1	FALSE
Huaier extract	ginger extract	IL6, CASP3, BCL2, STAT3, BCL2L1, BAX	PRKAB1, PRKAA1, SQSTM1, MAP1LC3A, PRKAA2, MAP1LC3B, MTOR		1	FALSE
Huaier extract	extract of Hedyotis diffusa Willd (EEHDW)	IL6, CASP3, BCL2, STAT3, BCL2L1, BAX	AKT1, CCND1, PIK3CB, PIK3CG, PCNA, PIK3CD, CDK4, PIK3CA, BCL2L1, BAX, PTEN		1	FALSE
Huaier extract	Salinomycin	IL6, CASP3, BCL2, STAT3, BCL2L1, BAX	MFAP1, MYLIP, ROS1, APRT, MAP1LC3B, MLXIP, MARCHF8		1	FALSE
Huaier extract	doxorubicin, actinomycin D or vincristine	IL6, CASP3, BCL2, STAT3, BCL2L1, BAX	BCL2, APAF1, CYCS, STAT3, BCL2L1		1	FALSE
Huaier extract	The combination of CDDP/PXD and TK or CuD	IL6, CASP3, BCL2, STAT3, BCL2L1, BAX	AKT1, MAPK8, STAT3		1	FALSE
Huaier extract	CWF-145	IL6, CASP3, BCL2, STAT3, BCL2L1, BAX	MTOR, AKT1		1	FALSE
Huaier extract	benzofuran compounds	IL6, CASP3, BCL2, STAT3, BCL2L1, BAX	PSG1, SP1, CDKN1A		1	FALSE
Huaier extract	Quercetin	IL6, CASP3, BCL2, STAT3, BCL2L1, BAX	CASP3, BCL2, BAX		1	FALSE
Huaier extract	cisplatin and hypericin	IL6, CASP3, BCL2, STAT3, BCL2L1, BAX	BCL2		1	FALSE
Huaier extract	LB-100	IL6, CASP3, BCL2, STAT3, BCL2L1, BAX	BCL2, BCL2L1		1	FALSE
Huaier extract	Eugenol	IL6, CASP3, BCL2, STAT3, BCL2L1, BAX	AKT1, CCND1, BAD, BCL2, PCNA		1	FALSE
Huaier extract	chlorpyrifos (CPF	IL6, CASP3, BCL2, STAT3, BCL2L1, BAX	CASP3		1	FALSE
Huaier extract	(E)-4-(3-(3,5-dimethoxyphenyl)allyl)-2-methoxyphenol	IL6, CASP3, BCL2, STAT3, BCL2L1, BAX	STAT3		1	FALSE
Huaier extract	Ginsenoside Rk1 (Rk1)	IL6, CASP3, BCL2, STAT3, BCL2L1, BAX	AKT1, PIK3CB, PIK3CG, CASP3, BCL2, PIK3CD, CYCS, PIK3CA, BCL2L1, BAX		1	FALSE
Huaier extract	Brucine	IL6, CASP3, BCL2, STAT3, BCL2L1, BAX	PTGS2, BCL2, COX5A, CPOX, COX8A, BAX		1	FALSE
Huaier extract	1, 25-dihydroxyvitamin D(3) [1, 25 (OH)(2)D(3)]	IL6, CASP3, BCL2, STAT3, BCL2L1, BAX	BCL2		1	FALSE
Huaier extract	KWM-EO	IL6, CASP3, BCL2, STAT3, BCL2L1, BAX	CPOX, COX8A, PTGS2, COX5A		1	FALSE
Huaier extract	Bisnaphthalimide (C8)	IL6, CASP3, BCL2, STAT3, BCL2L1, BAX	BCL2, BCL2L1		1	FALSE
Huaier extract	Triptonide	IL6, CASP3, BCL2, STAT3, BCL2L1, BAX	NOTCH1		1	FALSE
Huaier extract	TH588 and BKM120	IL6, CASP3, BCL2, STAT3, BCL2L1, BAX	PIK3CD, PIK3CG, PIK3CA, PIK3CB		1	FALSE
Huaier extract	total flavones	IL6, CASP3, BCL2, STAT3, BCL2L1, BAX	CASP3, BCL2, BAX		1	FALSE
Huaier extract	DMAMCL	IL6, CASP3, BCL2, STAT3, BCL2L1, BAX	MTOR, AKT1, ROS1, MAP1LC3B		1	FALSE
Huaier extract	Lapatinib and panobinostat	IL6, CASP3, BCL2, STAT3, BCL2L1, BAX	COL11A2, PARP1, CASP8		1	FALSE
Huaier extract	4-HBA/ADM co-treatment	IL6, CASP3, BCL2, STAT3, BCL2L1, BAX	COL11A2, CASP3, PARP1		1	FALSE
Huaier extract	Bcl-2 siRNA/Dox-TPGS-LPs	IL6, CASP3, BCL2, STAT3, BCL2L1, BAX	BCL2, BCL2L1		1	FALSE
Huaier extract	CAA45	IL6, CASP3, BCL2, STAT3, BCL2L1, BAX	MMP2, MMP9		1	FALSE
Huaier extract	Axitinib	IL6, CASP3, BCL2, STAT3, BCL2L1, BAX	AKT1		1	FALSE
Huaier extract	Cantharidin	IL6, CASP3, BCL2, STAT3, BCL2L1, BAX	MYLIP, BCL2, MARCHF8, CASP9, MLXIP, BCL2L1, BAX		1	FALSE
Huaier extract	miR-1291 prodrug monotherapy	IL6, CASP3, BCL2, STAT3, BCL2L1, BAX	MLXIP, MYLIP, MARCHF8		1	FALSE
Huaier extract	Valproic acid (VPA)	IL6, CASP3, BCL2, STAT3, BCL2L1, BAX	FASN, BCL2, BCL2L1, PTEN		1	FALSE
Huaier extract	(7-Carbethoxyamino-2-oxo-2H-chromen-4-yl)methylpyrrolidine-1 carbodithioate (CPP)	IL6, CASP3, BCL2, STAT3, BCL2L1, BAX	CCND1, BCL2, PCNA, BCL2L1, MYC		1	FALSE
Huaier extract	paratocarpin E	IL6, CASP3, BCL2, STAT3, BCL2L1, BAX	COL11A2, BCL2, MAP1LC3A, PARP1, BECN1, MAP1LC3B, BCL2L1, BAX, CASP8		1	FALSE
Huaier extract	The combination of gefitinib and vorinostat	IL6, CASP3, BCL2, STAT3, BCL2L1, BAX	AKT1		1	FALSE
Huaier extract	PTX and CpdA were combined	IL6, CASP3, BCL2, STAT3, BCL2L1, BAX	IL6		1	FALSE
Huaier extract	Moxifloxacin and ciprofloxacin	IL6, CASP3, BCL2, STAT3, BCL2L1, BAX	CDK2, BAK1, PCNA, BID, BCL2L1, CASP8		1	FALSE
Huaier extract	sorafenib and 5-FU, alone or in combination	IL6, CASP3, BCL2, STAT3, BCL2L1, BAX	MTOR, STAT3		1	FALSE
Huaier extract	new synthesized sixteen 2,3-dihydro-1H-cyclopenta[b]quinoline derivatives (cyclopentaquinoline)	IL6, CASP3, BCL2, STAT3, BCL2L1, BAX	CASP3		1	FALSE
Huaier extract	5-fluorouracil (5-Fu)	IL6, CASP3, BCL2, STAT3, BCL2L1, BAX	BAX, CYCS		1	FALSE
Huaier extract	the histone deacetylase inhibitor panobinostat	IL6, CASP3, BCL2, STAT3, BCL2L1, BAX	BECN1, UVRAG, MAP1LC3B		1	FALSE
Huaier extract	Brown algae phlorotannins	IL6, CASP3, BCL2, STAT3, BCL2L1, BAX	ROS1		1	FALSE
Huaier extract	ketoconazole (KT)	IL6, CASP3, BCL2, STAT3, BCL2L1, BAX	COL11A2, CASP3, BCL2, PARP1, WDTC1, BAX		1	FALSE
Huaier extract	bromelain and N-acetylcysteine	IL6, CASP3, BCL2, STAT3, BCL2L1, BAX	BCL2, BCL2L1, CYCS, AKT1		1	FALSE
Huaier extract	Arnicolide D	IL6, CASP3, BCL2, STAT3, BCL2L1, BAX	CDK1, COL11A2, AKT1, PIK3CB, PIK3CG, CDK6, BCL2, PARP1, PCNA, POLD1, CASP9, CCNB1, PIK3CD, MTOR, STAT3, PIK3CA, BCL2L1, BAX		1	FALSE
Huaier extract	3-(4-Bromo phenylazo)-2,4-pentanedione	IL6, CASP3, BCL2, STAT3, BCL2L1, BAX	CASP3, VEGFA		1	FALSE
Huaier extract	DHTS	IL6, CASP3, BCL2, STAT3, BCL2L1, BAX	CASP3, XK, NLRP1		1	FALSE
Huaier extract	Glibenclamide (Gli)	IL6, CASP3, BCL2, STAT3, BCL2L1, BAX	PCNA		1	FALSE
Huaier extract	polysaccharides isolated from Rhizoma Pleionis (PRP)	IL6, CASP3, BCL2, STAT3, BCL2L1, BAX	CASP3, BCL2, STAT3, BCL2L1, BAX, CASP8		1	FALSE
Huaier extract	bicalutamide and/or metformin	IL6, CASP3, BCL2, STAT3, BCL2L1, BAX	MTOR, CASP3, BCL2, BCL2L1		1	FALSE
Huaier extract	vincristine or paclitaxel in combination with belinostat and observed synergistic cytotoxicity	IL6, CASP3, BCL2, STAT3, BCL2L1, BAX	MCL1, BCL2L11, FH, CLEC4D		1	FALSE
Huaier extract	arginine deiminase in combination with gemcitabine	IL6, CASP3, BCL2, STAT3, BCL2L1, BAX	CASP3		1	FALSE
Huaier extract	metapristone	IL6, CASP3, BCL2, STAT3, BCL2L1, BAX	MLXIP, MYLIP, MARCHF8		1	FALSE
Huaier extract	Methoxyacetic acid	IL6, CASP3, BCL2, STAT3, BCL2L1, BAX	CDK4, CDK2, PCNA		1	FALSE
Huaier extract	sulforaphane (SFN)	IL6, CASP3, BCL2, STAT3, BCL2L1, BAX	SNAI1, MYLIP, MARCHF8, MLXIP		1	FALSE
Huaier extract	AZD6244 combination with BKM120 or GDC-0941	IL6, CASP3, BCL2, STAT3, BCL2L1, BAX	PIK3CD, PIK3CG, PIK3CA, PIK3CB		1	FALSE
Huaier extract	topotecan	IL6, CASP3, BCL2, STAT3, BCL2L1, BAX	CASP3, AKT1		1	FALSE
Huaier extract	potent AR antagonist enzalutamide	IL6, CASP3, BCL2, STAT3, BCL2L1, BAX	SNAI1, VIM		1	FALSE
Huaier extract	everolimus (RAD-001)	IL6, CASP3, BCL2, STAT3, BCL2L1, BAX	AKT1, PIK3CB, PIK3CG, PIK3CD, MTOR, PIK3CA		1	FALSE
Huaier extract	Decitabine	IL6, CASP3, BCL2, STAT3, BCL2L1, BAX	CASP3, BCL2, BAX, DNMT1		1	FALSE
Huaier extract	Dihydroartemisinin (DHA)	IL6, CASP3, BCL2, STAT3, BCL2L1, BAX	SNAI1, AKT1		1	FALSE
Huaier extract	Vernodalin	IL6, CASP3, BCL2, STAT3, BCL2L1, BAX	BCL2, BCL2L1, CYCS, ROS1		1	FALSE
Huaier extract	concanamycin A1	IL6, CASP3, BCL2, STAT3, BCL2L1, BAX	BCL2, BCL2L1, BAX		1	FALSE
Huaier extract	Suberoylanilide hydroxamic acid and paclitaxel	IL6, CASP3, BCL2, STAT3, BCL2L1, BAX	CASP3, BCL2, MYC, BAX		1	FALSE
Huaier extract	Fucoxanthin (FX)	IL6, CASP3, BCL2, STAT3, BCL2L1, BAX	SNAI1, AKT1, PIK3CB, PIK3CG, TIMP2, MMP2, TIMP1, PIK3CD, SLC22A3, PIK3CA, ITK		1	FALSE
Huaier extract	Melphalan-flufenamide	IL6, CASP3, BCL2, STAT3, BCL2L1, BAX	BAK1, BAX		1	FALSE
Huaier extract	DOX-Vit D by conjugating Vit-D to DOX	IL6, CASP3, BCL2, STAT3, BCL2L1, BAX	MTOR, AKT1, MAPK8		1	FALSE
Huaier extract	4SC-202 (a novel selective class I HDAC inhibitor) and INK128 (a selective mTORC1/C2 inhibitor)	IL6, CASP3, BCL2, STAT3, BCL2L1, BAX	SOX2		1	FALSE
Huaier extract	Delicaflavone	IL6, CASP3, BCL2, STAT3, BCL2L1, BAX	CASP3		1	FALSE
Huaier extract	Triptolide (TP)	IL6, CASP3, BCL2, STAT3, BCL2L1, BAX	TP53		1	FALSE
Huaier extract	AZ64	IL6, CASP3, BCL2, STAT3, BCL2L1, BAX	CDC25C		1	FALSE
Huaier extract	Aloperine	IL6, CASP3, BCL2, STAT3, BCL2L1, BAX	CASP9, PTEN, CASP8		1	FALSE
Huaier extract	cisplatin & in a combination with non-steroidal anti inflammatory drug (NSAID) aspirin	IL6, CASP3, BCL2, STAT3, BCL2L1, BAX	SNAI1, AKT1, NOTCH1, MTOR, SLC22A3, ITK		1	FALSE
Huaier extract	Idelalisib	IL6, CASP3, BCL2, STAT3, BCL2L1, BAX	MTOR, AKT1		1	FALSE
Huaier extract	Ginsenoside Rh2 (G-Rh2)	IL6, CASP3, BCL2, STAT3, BCL2L1, BAX	ABCB1, CASP3, BCL2, BCL2L1, BAX		1	FALSE
Huaier extract	beet root juice (BRJ)	IL6, CASP3, BCL2, STAT3, BCL2L1, BAX	BCL2, BCL2L1, BAX		1	FALSE
Huaier extract	AE-CA	IL6, CASP3, BCL2, STAT3, BCL2L1, BAX	CASP3, PCNA		1	FALSE
Huaier extract	Compound 7h	IL6, CASP3, BCL2, STAT3, BCL2L1, BAX	ATM		1	FALSE
Huaier extract	CPI203 combined with lenalidomide	IL6, CASP3, BCL2, STAT3, BCL2L1, BAX	MYC		1	FALSE
Huaier extract	lithium chloride (LiCl)	IL6, CASP3, BCL2, STAT3, BCL2L1, BAX	CAMP, CHAMP1, CASP3, EGFR, S100A9		1	FALSE
Huaier extract	combination of simvastatin and meclofenamic acid, an AKR1C3 inhibitor	IL6, CASP3, BCL2, STAT3, BCL2L1, BAX	AKT1		1	FALSE
Huaier extract	ABT-737 and Obatoclax	IL6, CASP3, BCL2, STAT3, BCL2L1, BAX	CCND1, PCNA		1	FALSE
Huaier extract	combined treatment of aspirin and cisplatin	IL6, CASP3, BCL2, STAT3, BCL2L1, BAX	COL11A2, AKT1, PIK3CB, PIK3CG, BCL2, PARP1, PIK3CD, MTOR, SLC22A3, PIK3CA, BCL2L1, BAX, ITK		1	FALSE
Huaier extract	ibrutinib (PCI-32765)	IL6, CASP3, BCL2, STAT3, BCL2L1, BAX	CASP3, AKT1, EGFR		1	FALSE
Huaier extract	(-)-Thalidomide	IL6, CASP3, BCL2, STAT3, BCL2L1, BAX	CASP3, VEGFA		1	FALSE
Huaier extract	JTC-801	IL6, CASP3, BCL2, STAT3, BCL2L1, BAX	AKT1, PIK3CB, PIK3CG, PIK3CD, MTOR, PIK3CA		1	FALSE
Huaier extract	indomethacin (IN)	IL6, CASP3, BCL2, STAT3, BCL2L1, BAX	BCL2, BCL2L1		1	FALSE
Huaier extract	rotundic acid (RA)	IL6, CASP3, BCL2, STAT3, BCL2L1, BAX	ATM		1	FALSE
Huaier extract	renieramycin T (RT)	IL6, CASP3, BCL2, STAT3, BCL2L1, BAX	BCL2, CASP9, MCL1, CLEC4D, BCL2L1, FH		1	FALSE
Huaier extract	100μM TMZ and EMF (100Hz, 100G)	IL6, CASP3, BCL2, STAT3, BCL2L1, BAX	CASP3, BCL2, PCNA, ROS1, BCL2L1, BAX		1	FALSE
Huaier extract	combinational treatment of ABT-263 with NCTD	IL6, CASP3, BCL2, STAT3, BCL2L1, BAX	COL11A2, PARP1, CYCS, CASP9		1	FALSE
Huaier extract	combination 5-FU and Huaier	IL6, CASP3, BCL2, STAT3, BCL2L1, BAX	CCND1, MMP2, BCL2, PCNA, STAT3, BCL2L1		1	FALSE
Huaier extract	Glycyrrhizic acid (GA)	IL6, CASP3, BCL2, STAT3, BCL2L1, BAX	BCL2, CCND1, BCL2L1, PCNA		1	FALSE
Huaier extract	everolimus (Evr)	IL6, CASP3, BCL2, STAT3, BCL2L1, BAX	BCL2, BCL2L1, BAX		1	FALSE
Huaier extract	self-micellizing anticancer lipid (SMAL)	IL6, CASP3, BCL2, STAT3, BCL2L1, BAX	COL11A2, CASP3, PARP1, CASP9		1	FALSE
Huaier extract	Berbamine	IL6, CASP3, BCL2, STAT3, BCL2L1, BAX	CASP3		1	FALSE
Huaier extract	thiostrepton	IL6, CASP3, BCL2, STAT3, BCL2L1, BAX	CCNB1, PCNA		1	FALSE
Huaier extract	Emodin	IL6, CASP3, BCL2, STAT3, BCL2L1, BAX	AKT1, PIK3CB, PIK3CG, PIK3CD, PIK3CA		1	FALSE
Huaier extract	CDK4/6 kinase inhibitor palbociclib	IL6, CASP3, BCL2, STAT3, BCL2L1, BAX	CDK4, CDK6		1	FALSE
Huaier extract	methanol extract of Ptercarpus santalinus (MEPS)	IL6, CASP3, BCL2, STAT3, BCL2L1, BAX	COL11A2, CYCS, PARP1		1	FALSE
Huaier extract	silibinin Na₂[VO(silibinin)₂2]·6H₂O (VOsil)	IL6, CASP3, BCL2, STAT3, BCL2L1, BAX	CASP3, NFKB1		1	FALSE
Huaier extract	Ilamycin C	IL6, CASP3, BCL2, STAT3, BCL2L1, BAX	MMP9, MMP2, IL6, BCL2, VIM, STAT3, BCL2L1, BAX		1	FALSE
Huaier extract	Qizhen capsule (QZC)	IL6, CASP3, BCL2, STAT3, BCL2L1, BAX	COL11A2, PRKAB1, CASP3, BCL2, PRKAA1, PARP1, CASP9, PRKAA2, MTOR, BCL2L1, BAX		1	FALSE
Huaier extract	dasatinib	IL6, CASP3, BCL2, STAT3, BCL2L1, BAX	SRC		1	FALSE
Huaier extract	Costunolide	IL6, CASP3, BCL2, STAT3, BCL2L1, BAX	COL11A2, BAK1, CASP3, BCL2, PARP1, CASP9, BBC3, WDTC1, BCL2L1, BAX		1	FALSE
Huaier extract	Norcantharidin (NCTD)	IL6, CASP3, BCL2, STAT3, BCL2L1, BAX	WDTC1, ROS1		1	FALSE
Huaier extract	Brucea javanica oil emulsion (BJOE)	IL6, CASP3, BCL2, STAT3, BCL2L1, BAX	CDK4, CCND1, BAX, PCNA		1	FALSE
Huaier extract	CPHSP	IL6, CASP3, BCL2, STAT3, BCL2L1, BAX	JUN, MAPK8		1	FALSE
Huaier extract	Taheebo-NFD-Marugoto (TNM)	IL6, CASP3, BCL2, STAT3, BCL2L1, BAX	CCND1, CASP3, BCL2, PCNA, BAX		1	FALSE
Huaier extract	Tranilast and cisplatin	IL6, CASP3, BCL2, STAT3, BCL2L1, BAX	WDTC1, H2AX, PCNA		1	FALSE
Huaier extract	G9a inhibitor BIX-01294	IL6, CASP3, BCL2, STAT3, BCL2L1, BAX	ROS1		1	FALSE
Huaier extract	the coumarin-copper drug	IL6, CASP3, BCL2, STAT3, BCL2L1, BAX	BCL2, BCL2L1, BAX		1	FALSE
Huaier extract	Docetaxel-Chitosan nanoparticles	IL6, CASP3, BCL2, STAT3, BCL2L1, BAX	BCL2, BAX		1	FALSE
Huaier extract	LKB1/AMPK	IL6, CASP3, BCL2, STAT3, BCL2L1, BAX	PRKAA1, PRKAB1, PRKAA2		1	FALSE
Huaier extract	Asterosaponin 1	IL6, CASP3, BCL2, STAT3, BCL2L1, BAX	MAPK8		1	FALSE
Huaier extract	DHA	IL6, CASP3, BCL2, STAT3, BCL2L1, BAX	ABCB1		1	FALSE
Huaier extract	oridonin	IL6, CASP3, BCL2, STAT3, BCL2L1, BAX	SNAI1, IL6, VIM, CYCS, HSPA4, BCL2L1, BAX		1	FALSE
Huaier extract	Persian shallot extract	IL6, CASP3, BCL2, STAT3, BCL2L1, BAX	BCL2, BCL2L11, BBC3, BID, BAX, CASP8		1	FALSE
Huaier extract	combination of 4MU with Imatinib	IL6, CASP3, BCL2, STAT3, BCL2L1, BAX	AKT1		1	FALSE
Huaier extract	Tarloxotinib-E	IL6, CASP3, BCL2, STAT3, BCL2L1, BAX	EGFR		1	FALSE
Huaier extract	A4 [10-(3-(piperazin-1-yl)propyl)-2-(trifluoromethyl)-10H-phenothiazine]	IL6, CASP3, BCL2, STAT3, BCL2L1, BAX	AKT1, MAP1LC3B		1	FALSE
Huaier extract	APS in combination with apatinib	IL6, CASP3, BCL2, STAT3, BCL2L1, BAX	MMP9, AKT1		1	FALSE
Huaier extract	epirubicin	IL6, CASP3, BCL2, STAT3, BCL2L1, BAX	S100A9, ABCB1, TBC1D9		1	FALSE
Huaier extract	arsenic trioxide (As2O3)	IL6, CASP3, BCL2, STAT3, BCL2L1, BAX	BCL2, BCL2L1		1	FALSE
Huaier extract	Trastuzumab	IL6, CASP3, BCL2, STAT3, BCL2L1, BAX	AKT1		1	FALSE
Huaier extract	ellagic acid (EA)	IL6, CASP3, BCL2, STAT3, BCL2L1, BAX	CASP3, CDK6, S100A9		1	FALSE
Huaier extract	Aspirin	IL6, CASP3, BCL2, STAT3, BCL2L1, BAX	AKT1, PIK3CB, PIK3CG, PTGS2, AKT2, COX5A, CPOX, PIK3CD, EGFR, COX8A, PIK3CA		1	FALSE
Huaier extract	Quercetin‑3‑methyl ether	IL6, CASP3, BCL2, STAT3, BCL2L1, BAX	AKT1, PIK3CB, PIK3CG, NOTCH1, PIK3CD, VIM, PIK3CA		1	FALSE
Huaier extract	juglone	IL6, CASP3, BCL2, STAT3, BCL2L1, BAX	MLXIP, MYLIP, MARCHF8		1	FALSE
Huaier extract	Docetaxel	IL6, CASP3, BCL2, STAT3, BCL2L1, BAX	DNMT1		1	FALSE
Huaier extract	ATRA and sorafenib	IL6, CASP3, BCL2, STAT3, BCL2L1, BAX	BCL2, MCL1, CLEC4D, BCL2L1, FH		1	FALSE
Huaier extract	YK-4-279 and vincristine	IL6, CASP3, BCL2, STAT3, BCL2L1, BAX	CCNB1, BCL2, MCL1, PCNA		1	FALSE
Huaier extract	Protein hydrolysate extracted from OR (ORPH)	IL6, CASP3, BCL2, STAT3, BCL2L1, BAX	MLXIP, MYLIP, MARCHF8		1	FALSE
Huaier extract	Cisplatin combined with metformin	IL6, CASP3, BCL2, STAT3, BCL2L1, BAX	H2AX		1	FALSE
Huaier extract	cisplatin-loaded M1 macrophage secreted-exosomes (DDP-M1-Exos)	IL6, CASP3, BCL2, STAT3, BCL2L1, BAX	CASP3, BAX		1	FALSE
Huaier extract	nimbolide	IL6, CASP3, BCL2, STAT3, BCL2L1, BAX	MLXIP, MYLIP, MARCHF8		1	FALSE
Huaier extract	Indomethacin	IL6, CASP3, BCL2, STAT3, BCL2L1, BAX	MTOR, PRKAA1, PRKAB1, PRKAA2		1	FALSE
Huaier extract	herb formula Yanghe Huayan (YHHY)	IL6, CASP3, BCL2, STAT3, BCL2L1, BAX	AKT1, PIK3CB, PIK3CG, BCL2, BCL2L1, PIK3CD, VEGFA, PIK3CA, MYC, BAX		1	FALSE
Huaier extract	CAB and PLI	IL6, CASP3, BCL2, STAT3, BCL2L1, BAX	MCL1, FH, CLEC4D		1	FALSE
Huaier extract	Ferula ferulaeoides	IL6, CASP3, BCL2, STAT3, BCL2L1, BAX	CASP3, BCL2, CASP9, BCL2L1, BAX		1	FALSE
Huaier extract	combination of DDP and hesperetin	IL6, CASP3, BCL2, STAT3, BCL2L1, BAX	AKT1, CASP3, BCL2, CASP9, CYCS, BAX, PTEN		1	FALSE
Huaier extract	LY2603618	IL6, CASP3, BCL2, STAT3, BCL2L1, BAX	CDKN1A		1	FALSE
Huaier extract	specific B cell CLL/lymphoma 2 (Bcl-2) inhibitor ABT-199	IL6, CASP3, BCL2, STAT3, BCL2L1, BAX	BCL2, BCL2L11, BCL2L1		1	FALSE
Huaier extract	Digoxin	IL6, CASP3, BCL2, STAT3, BCL2L1, BAX	MMP2, MMP9		1	FALSE
Huaier extract	Esculetin (EST)	IL6, CASP3, BCL2, STAT3, BCL2L1, BAX	CCND1, MMP2, PCNA, VIM, MYC		1	FALSE
Huaier extract	GDC-0449, a pharmacological inhibitor of Smoothened (SMO)	IL6, CASP3, BCL2, STAT3, BCL2L1, BAX	CCND1		1	FALSE
Huaier extract	daunorubicin (Dau)-GnRH-III derivative	IL6, CASP3, BCL2, STAT3, BCL2L1, BAX	CASP3		1	FALSE
Huaier extract	Diacerein	IL6, CASP3, BCL2, STAT3, BCL2L1, BAX	AKT2, AKT1		1	FALSE
Huaier extract	API-2 (triciribidine)	IL6, CASP3, BCL2, STAT3, BCL2L1, BAX	AKT1, PIK3CB, PIK3CG, PIK3CD, MTOR, PIK3CA		1	FALSE
Huaier extract	combined leaf extracts of Sesamum angustifolium (Oliv.) Engl. and Hibiscus articulatus (SAHA)	IL6, CASP3, BCL2, STAT3, BCL2L1, BAX	CASP3, CASP9		1	FALSE
Huaier extract	miR-512-30p and XBP-1 transcript 1/2	IL6, CASP3, BCL2, STAT3, BCL2L1, BAX	MAP1LC3B, MAP1LC3A, TIMM8A		1	FALSE
Huaier extract	clioquinol (CQ) and nitroxoline (NQ)	IL6, CASP3, BCL2, STAT3, BCL2L1, BAX	CCND1, PCNA		1	FALSE
Huaier extract	ropivacaine	IL6, CASP3, BCL2, STAT3, BCL2L1, BAX	AKT1, PIK3CB, PIK3CG, PIK3CD, MTOR, PIK3CA		1	FALSE
Huaier extract	KSI-3716	IL6, CASP3, BCL2, STAT3, BCL2L1, BAX	CDK4, MYC, PCNA		1	FALSE
Huaier extract	DHN-II-84 DHN-III-14	IL6, CASP3, BCL2, STAT3, BCL2L1, BAX	MCL1, FH, CLEC4D		1	FALSE
Huaier extract	Paricalcitol, when combined with As2O3	IL6, CASP3, BCL2, STAT3, BCL2L1, BAX	BCL2, BCL2L1		1	FALSE
Huaier extract	SAM plus GEM	IL6, CASP3, BCL2, STAT3, BCL2L1, BAX	STAT3, JAK2		1	FALSE
Huaier extract	poly(ethylene glycol)-poly(caprolactone) micelles (mPEG-PCL-PTX)	IL6, CASP3, BCL2, STAT3, BCL2L1, BAX	CASP3, BCL2, BCL2L1, BAX		1	FALSE
Huaier extract	Phenethyl isothiocyanate (PEITC)	IL6, CASP3, BCL2, STAT3, BCL2L1, BAX	COL11A2, CASP3, ENG, PARP1, MCL1, CLEC4D, BAX, FH		1	FALSE
Huaier extract	BI-847325	IL6, CASP3, BCL2, STAT3, BCL2L1, BAX	ATM, CCND1, PCNA		1	FALSE
Huaier extract	α-bisabolol	IL6, CASP3, BCL2, STAT3, BCL2L1, BAX	CASP3, MMP9, PCNA		1	FALSE
Huaier extract	Diacerein-	IL6, CASP3, BCL2, STAT3, BCL2L1, BAX	IL6, AKT1, STAT3		1	FALSE
Huaier extract	Dihydromyricetin	IL6, CASP3, BCL2, STAT3, BCL2L1, BAX	SOX2		1	FALSE
Huaier extract	Mebendazole (MBZ)	IL6, CASP3, BCL2, STAT3, BCL2L1, BAX	CASP3, NOTCH1		1	FALSE
Huaier extract	Cu-5-SMAG	IL6, CASP3, BCL2, STAT3, BCL2L1, BAX	AKT1, PIK3CB, PIK3CG, PIK3CD, PIK3CA		1	FALSE
Huaier extract	resveratrol	IL6, CASP3, BCL2, STAT3, BCL2L1, BAX	AKT1, PCNA, CDKN1A, CCND1, APAF1, ENG, CCNB1, VIM, CLEC4D, SLC22A3, BCL2L1, CASP3, BCL2, BAX, CASP8, MMP9, MCL1, BID, FH, ITK		1	FALSE
Huaier extract	NVB	IL6, CASP3, BCL2, STAT3, BCL2L1, BAX	CASP3, BAX		1	FALSE
Huaier extract	okadate	IL6, CASP3, BCL2, STAT3, BCL2L1, BAX	MCL1, FH, CLEC4D		1	FALSE
Huaier extract	Huachansu (HCS)	IL6, CASP3, BCL2, STAT3, BCL2L1, BAX	FASN		1	FALSE
Huaier extract	Selinexor (KPT-330)	IL6, CASP3, BCL2, STAT3, BCL2L1, BAX	CDK2, CDKN1A, PCNA		1	FALSE
Huaier extract	[2,3-f]quinoxaline-7,12-dione (NSC745887)	IL6, CASP3, BCL2, STAT3, BCL2L1, BAX	ATM		1	FALSE
Huaier extract	AZD1775	IL6, CASP3, BCL2, STAT3, BCL2L1, BAX	CDK1, POLD1		1	FALSE
Huaier extract	pristimerin	IL6, CASP3, BCL2, STAT3, BCL2L1, BAX	AKT1, PIK3CB, PIK3CG, PIK3CD, MTOR, PIK3CA, NFKB1		1	FALSE
Huaier extract	Bis (2,3-dibromo-4,5-dihydroxy-phenyl)-methane (BDDPM)	IL6, CASP3, BCL2, STAT3, BCL2L1, BAX	MMP2, MMP9		1	FALSE
Huaier extract	EGCG and SFN	IL6, CASP3, BCL2, STAT3, BCL2L1, BAX	COL11A2, BCL2, PARP1, WDTC1, BCL2L1		1	FALSE
Huaier extract	The coumarin derivative osthole	IL6, CASP3, BCL2, STAT3, BCL2L1, BAX	CASP8		1	FALSE
Huaier extract	Solamargine	IL6, CASP3, BCL2, STAT3, BCL2L1, BAX	CASP3, BCL2, APAF1, BCL2L1, BAX		1	FALSE
Huaier extract	Haprolid	IL6, CASP3, BCL2, STAT3, BCL2L1, BAX	CDK2, PCNA		1	FALSE
Huaier extract	Linalyl acetate (Ly), Terpeniol (Te) and Camphor (Ca)	IL6, CASP3, BCL2, STAT3, BCL2L1, BAX	CASP3, BCL2, CYCS, BCL2L1, BAX		1	FALSE
Huaier extract	VD3 (1α,25-dihydroxy vitamin D3, also known as calcitriol)	IL6, CASP3, BCL2, STAT3, BCL2L1, BAX	BCL2, BCL2L1		1	FALSE
Huaier extract	N-benzyladriamycin-14-valerate (AD198)	IL6, CASP3, BCL2, STAT3, BCL2L1, BAX	AKT1, ROS1		1	FALSE
Huaier extract	melatonin	IL6, CASP3, BCL2, STAT3, BCL2L1, BAX	ABCB1		1	FALSE
Huaier extract	KDM1A inhibitor	IL6, CASP3, BCL2, STAT3, BCL2L1, BAX	IL6, STAT3, SLC22A3, ITK		1	FALSE
Huaier extract	Icaritin	IL6, CASP3, BCL2, STAT3, BCL2L1, BAX	CASP3, BCL2, CASP9, BCL2L1, BAX		1	FALSE
Huaier extract	5-(3,4,5-trimethoxybenzoyl)-4-methyl-2-(p-tolyl) imidazol (BZML)	IL6, CASP3, BCL2, STAT3, BCL2L1, BAX	ROS1		1	FALSE
Huaier extract	E-PLNs	IL6, CASP3, BCL2, STAT3, BCL2L1, BAX	BCL2, BCL2L1, BAX		1	FALSE
Huaier extract	treatment with metformin and erlotinib	IL6, CASP3, BCL2, STAT3, BCL2L1, BAX	AKT1, EGFR		1	FALSE
Huaier extract	STB	IL6, CASP3, BCL2, STAT3, BCL2L1, BAX	CCND1, PCNA		1	FALSE
Huaier extract	olean-28,13b-olide 2 (OLO-2)	IL6, CASP3, BCL2, STAT3, BCL2L1, BAX	AKT1, CASP3, ROS1, STAT3, ABCB1		1	FALSE
Huaier extract	Ibrutinib	IL6, CASP3, BCL2, STAT3, BCL2L1, BAX	MTOR, CASP3, AKT1, PARP1		1	FALSE
Huaier extract	the combination of TAM and SIM	IL6, CASP3, BCL2, STAT3, BCL2L1, BAX	CASP3, VEGFA		1	FALSE
Huaier extract	HSP90 inhibitor, TAS-116	IL6, CASP3, BCL2, STAT3, BCL2L1, BAX	EGFR		1	FALSE
Huaier extract	ADM, CDDP, CPM, MTX and VCR	IL6, CASP3, BCL2, STAT3, BCL2L1, BAX	CASP3		1	FALSE
Huaier extract	curcumin	IL6, CASP3, BCL2, STAT3, BCL2L1, BAX	AKT1, FASN, CASP3, MYLIP, MARCHF8, TIMM8A, MLXIP, ABCB1, PTEN		1	FALSE
Huaier extract	the combined use of dihydroartemisinin with epirubicin	IL6, CASP3, BCL2, STAT3, BCL2L1, BAX	BAX, BECN1		1	FALSE
Huaier extract	a benzimidazole derivative bearing a pyrrolidine side chain (compound 9a)	IL6, CASP3, BCL2, STAT3, BCL2L1, BAX	COL11A2, CASP3, AKT1, PARP1		1	FALSE
Huaier extract	mitoxantrone (MTX)	IL6, CASP3, BCL2, STAT3, BCL2L1, BAX	MTOR		1	FALSE
Huaier extract	DOX and curcumin	IL6, CASP3, BCL2, STAT3, BCL2L1, BAX	MLXIP, MYLIP, MARCHF8		1	FALSE
Huaier extract	Adenosine	IL6, CASP3, BCL2, STAT3, BCL2L1, BAX	COL11A2, PARP1, ROS1		1	FALSE
Huaier extract	JWA	IL6, CASP3, BCL2, STAT3, BCL2L1, BAX	MARCHF8		1	FALSE
Huaier extract	the combination of RAD001 and docetaxel	IL6, CASP3, BCL2, STAT3, BCL2L1, BAX	AKT1		1	FALSE
Huaier extract	Dimethyl fumarate (DMF)	IL6, CASP3, BCL2, STAT3, BCL2L1, BAX	BCL2L1		1	FALSE
Huaier extract	Cabozantinib	IL6, CASP3, BCL2, STAT3, BCL2L1, BAX	PIK3CB, PIK3CG, IL6, PIK3CD, MTOR, PIK3CA		1	FALSE
Huaier extract	DS/Cu complex	IL6, CASP3, BCL2, STAT3, BCL2L1, BAX	MAPK8		1	FALSE
Huaier extract	a combination treatment of EGFR-TKI, namely gefitinib, and a microRNA mimic, miR-30a-5p	IL6, CASP3, BCL2, STAT3, BCL2L1, BAX	AKT1		1	FALSE
Huaier extract	combination effects of radotinib and Ara-C	IL6, CASP3, BCL2, STAT3, BCL2L1, BAX	CASP3		1	FALSE
Huaier extract	total alkaloids of BFU (TAFU)	IL6, CASP3, BCL2, STAT3, BCL2L1, BAX	CASP3		1	FALSE
Huaier extract	TIT3	IL6, CASP3, BCL2, STAT3, BCL2L1, BAX	CASP3, DNMT1, BUB1B, CDKN1A		1	FALSE
Huaier extract	isoaaptamine	IL6, CASP3, BCL2, STAT3, BCL2L1, BAX	COL11A2, PARP1, ROS1		1	FALSE
Huaier extract	Bithionol (BT)	IL6, CASP3, BCL2, STAT3, BCL2L1, BAX	BCL2		1	FALSE
Huaier extract	Taraxasterol	IL6, CASP3, BCL2, STAT3, BCL2L1, BAX	BCL2, CCND1, BAX, PCNA		1	FALSE
Huaier extract	Ru(II)-thymine complex [Ru(PPh3)2(Thy)(bipy)]PF6	IL6, CASP3, BCL2, STAT3, BCL2L1, BAX	MAPK8, H2AX		1	FALSE
Huaier extract	etoposide (Vp16)	IL6, CASP3, BCL2, STAT3, BCL2L1, BAX	ABCB1		1	FALSE
Huaier extract	Apaziquone	IL6, CASP3, BCL2, STAT3, BCL2L1, BAX	COL11A2, CASP3, PARP1, CASP9, WDTC1		1	FALSE
Huaier extract	Magnoflorine	IL6, CASP3, BCL2, STAT3, BCL2L1, BAX	MLXIP, HMGB1, MYLIP, MARCHF8		1	FALSE
Huaier extract	Nitidine Chloride	IL6, CASP3, BCL2, STAT3, BCL2L1, BAX	MMP2, MMP9, JUN, SRC		1	FALSE
Huaier extract	GSK2334470 in combination with ribociclib or palbociclib	IL6, CASP3, BCL2, STAT3, BCL2L1, BAX	PIK3CB, PIK3CG, PIK3CD, CDK4, PIK3CA		1	FALSE
Huaier extract	Galiellalactone	IL6, CASP3, BCL2, STAT3, BCL2L1, BAX	STAT3		1	FALSE
Huaier extract	Sanguinarine	IL6, CASP3, BCL2, STAT3, BCL2L1, BAX	BID, TNFSF10, CASP8		1	FALSE
Huaier extract	Raddeanin A	IL6, CASP3, BCL2, STAT3, BCL2L1, BAX	PTGS2, CCND1, BAX, PCNA		1	FALSE
Huaier extract	miR-770	IL6, CASP3, BCL2, STAT3, BCL2L1, BAX	MLXIP, MYLIP, MARCHF8		1	FALSE
Huaier extract	curcumin analog B63	IL6, CASP3, BCL2, STAT3, BCL2L1, BAX	ROS1		1	FALSE
Huaier extract	EZH2 inhibitors (GSK343 or DZNep)	IL6, CASP3, BCL2, STAT3, BCL2L1, BAX	AKT1, EGFR		1	FALSE
Huaier extract	Combined atorvastatin with celecoxib and tipifarnib	IL6, CASP3, BCL2, STAT3, BCL2L1, BAX	AKT1		1	FALSE
Huaier extract	cinobufacini	IL6, CASP3, BCL2, STAT3, BCL2L1, BAX	CASP3, BCL2, MAP1LC3A, MAP1LC3B, BCL2L1, BAX		1	FALSE
Huaier extract	quinazolin-4(3H)-one analog (DFX24)	IL6, CASP3, BCL2, STAT3, BCL2L1, BAX	AKT1, PIK3CB, PIK3CG, PIK3CD, PIK3CA		1	FALSE
Huaier extract	metformin	IL6, CASP3, BCL2, STAT3, BCL2L1, BAX	AKT1, PRKAB1, CASP3, PRKAA1, BCL2, PRKAA2, MTOR, STAT3, BCL2L1, BAX		1	FALSE
Huaier extract	FL-DM1	IL6, CASP3, BCL2, STAT3, BCL2L1, BAX	CASP3		1	FALSE
Huaier extract	ARV-825	IL6, CASP3, BCL2, STAT3, BCL2L1, BAX	CASP3, MYC		1	FALSE
Huaier extract	M9	IL6, CASP3, BCL2, STAT3, BCL2L1, BAX	AKT1, PIK3CB, PIK3CG, PIK3CD, MTOR, PIK3CA		1	FALSE
Huaier extract	Idarubicin (IDA) and Taxotere (TXR)	IL6, CASP3, BCL2, STAT3, BCL2L1, BAX	CASP3, BCL2, BCL2L1		1	FALSE
Huaier extract	3‑BP and TRAIL	IL6, CASP3, BCL2, STAT3, BCL2L1, BAX	PRKAB1, PRKAA1, PRKAA2, BCL2L1, BAX		1	FALSE
Huaier extract	lapatinib	IL6, CASP3, BCL2, STAT3, BCL2L1, BAX	AKT1, EGFR		1	FALSE
Huaier extract	Aplysia Ras Homolog I (ARHI)	IL6, CASP3, BCL2, STAT3, BCL2L1, BAX	CCND1, PCNA		1	FALSE
Huaier extract	combination of luteolin and 5-fluorouracil	IL6, CASP3, BCL2, STAT3, BCL2L1, BAX	COL11A2, BCL2, BAX, PARP1		1	FALSE
Huaier extract	Ginsenoside Rh1 (Rh1)	IL6, CASP3, BCL2, STAT3, BCL2L1, BAX	MAPK8		1	FALSE
Huaier extract	n-Butylidenephthalide (BP)	IL6, CASP3, BCL2, STAT3, BCL2L1, BAX	MMP2, VEGFA, MMP9		1	FALSE
Huaier extract	doxorubicin (Dox), paclitaxel (Pacl) and 5-fluorouracil (5-FU)	IL6, CASP3, BCL2, STAT3, BCL2L1, BAX	CASP3, CASP8		1	FALSE
Huaier extract	Metformin and Silibinin	IL6, CASP3, BCL2, STAT3, BCL2L1, BAX	CCND1, PCNA		1	FALSE
Huaier extract	TJ-41	IL6, CASP3, BCL2, STAT3, BCL2L1, BAX	CASP9, CASP8		1	FALSE
Huaier extract	JQ1	IL6, CASP3, BCL2, STAT3, BCL2L1, BAX	MYC		1	FALSE
Huaier extract	ethanol fraction (LAC117)	IL6, CASP3, BCL2, STAT3, BCL2L1, BAX	AKT1, PIK3CB, PIK3CG, PIK3CD, PIK3CA		1	FALSE
Huaier extract	FK228 with a variety of kinase inhibitors	IL6, CASP3, BCL2, STAT3, BCL2L1, BAX	AKT1, PIK3CB, PIK3CG, JUN, PIK3CD, PIK3CA		1	FALSE
Huaier extract	Chitosan oligosaccharides (COS)	IL6, CASP3, BCL2, STAT3, BCL2L1, BAX	BAK1, BCL2		1	FALSE
Huaier extract	STAT3 decoy oligodeoxynucleotides (ODNs)	IL6, CASP3, BCL2, STAT3, BCL2L1, BAX	STAT3, CCND1, BCL2L1, PCNA		1	FALSE
Huaier extract	MAC	IL6, CASP3, BCL2, STAT3, BCL2L1, BAX	MAPK8		1	FALSE
Huaier extract	GDC-0941 (0.5 μM) and PF-04691502 (0.1 μM)	IL6, CASP3, BCL2, STAT3, BCL2L1, BAX	AKT1		1	FALSE
Huaier extract	proTAME	IL6, CASP3, BCL2, STAT3, BCL2L1, BAX	CCNB1, PCNA		1	FALSE
Huaier extract	coronarin D	IL6, CASP3, BCL2, STAT3, BCL2L1, BAX	CASP3, PCNA, CCNB1, JUN, MAPK8		1	FALSE
Huaier extract	Bufalin	IL6, CASP3, BCL2, STAT3, BCL2L1, BAX	MMP9, AKT1, MMP2, JUN, MAPK8		1	FALSE
Huaier extract	XWL-1-48	IL6, CASP3, BCL2, STAT3, BCL2L1, BAX	AKT1, PIK3CB, PIK3CG, PIK3CD, PIK3CA		1	FALSE
Huaier extract	Cisplatin	IL6, CASP3, BCL2, STAT3, BCL2L1, BAX	COL11A2, AKT1, CASP3, BCL2, PARP1, BECN1, MAP1LC3B, MTOR, BCL2L1, BAX		1	FALSE
Huaier extract	combination of docetaxel and ATRA	IL6, CASP3, BCL2, STAT3, BCL2L1, BAX	MCL1, FH, CLEC4D		1	FALSE
Huaier extract	HCI-2509	IL6, CASP3, BCL2, STAT3, BCL2L1, BAX	EGFR		1	FALSE
Huaier extract	Camptosar	IL6, CASP3, BCL2, STAT3, BCL2L1, BAX	EGFR		1	FALSE
Huaier extract	Obatoclax	IL6, CASP3, BCL2, STAT3, BCL2L1, BAX	BAK1, BCL2, MCL1, BCL2L11, TNFSF10, CYCS, CLEC4D, BCL2L1, BAX, FH		1	FALSE
Huaier extract	Entinostat (HDAC1 inhibitor) combination with Fludarabine	IL6, CASP3, BCL2, STAT3, BCL2L1, BAX	BCL2, BAX		1	FALSE
Huaier extract	gemcitabine	IL6, CASP3, BCL2, STAT3, BCL2L1, BAX	CHEK1, BCL2, MCL1, CLEC4D, BCL2L1, BAX, FH		1	FALSE
Huaier extract	docetaxel and cisplatin	IL6, CASP3, BCL2, STAT3, BCL2L1, BAX	AKT1		1	FALSE
Huaier extract	Plumbagin	IL6, CASP3, BCL2, STAT3, BCL2L1, BAX	MTOR		1	FALSE
Huaier extract	Sunitinib	IL6, CASP3, BCL2, STAT3, BCL2L1, BAX	AKT1, CCND1, PCNA		1	FALSE
Huaier extract	BI6727 synergistically induces apoptosis together with paclitaxel	IL6, CASP3, BCL2, STAT3, BCL2L1, BAX	BCL2		1	FALSE
Huaier extract	Feroniellin A (FERO)	IL6, CASP3, BCL2, STAT3, BCL2L1, BAX	ABCB1, TBC1D9		1	FALSE
Huaier extract	Combination of ABT-737 with docetaxel	IL6, CASP3, BCL2, STAT3, BCL2L1, BAX	CASP3		1	FALSE
Huaier extract	the combination of atorvastatin and aspirin	IL6, CASP3, BCL2, STAT3, BCL2L1, BAX	STAT3		1	FALSE
Huaier extract	HQP1351	IL6, CASP3, BCL2, STAT3, BCL2L1, BAX	AKT1, STAT3		1	FALSE
Huaier extract	varlitinib with PI3K inhibitor, BKM-120	IL6, CASP3, BCL2, STAT3, BCL2L1, BAX	AKT1		1	FALSE
Huaier extract	PI3K inhibitor ZSTK474	IL6, CASP3, BCL2, STAT3, BCL2L1, BAX	CCND1, PCNA		1	FALSE
Huaier extract	novel compounds, containing α-thioether ketone and orthothioester functionalities	IL6, CASP3, BCL2, STAT3, BCL2L1, BAX	VEGFA		1	FALSE
Huaier extract	BLS and PLX	IL6, CASP3, BCL2, STAT3, BCL2L1, BAX	CASP9		1	FALSE
Huaier extract	Osimertinib	IL6, CASP3, BCL2, STAT3, BCL2L1, BAX	AKT1		1	FALSE
Huaier extract	Protoflavone-Chalcone Hybrids	IL6, CASP3, BCL2, STAT3, BCL2L1, BAX	CHEK1		1	FALSE
Huaier extract	LQB-223	IL6, CASP3, BCL2, STAT3, BCL2L1, BAX	SLC12A9, CDKN1A		1	FALSE
Huaier extract	1403P-3	IL6, CASP3, BCL2, STAT3, BCL2L1, BAX	AKT1		1	FALSE
Huaier extract	flavokawain-B flavonoid	IL6, CASP3, BCL2, STAT3, BCL2L1, BAX	BCL2, BCL2L1, BAX, ROS1		1	FALSE
Huaier extract	Platycodin D (PD)	IL6, CASP3, BCL2, STAT3, BCL2L1, BAX	MLXIP, MYLIP, MARCHF8		1	FALSE
Huaier extract	gefitinib was combined with AZD5363	IL6, CASP3, BCL2, STAT3, BCL2L1, BAX	AKT1		1	FALSE
Huaier extract	Paris saponin VII (PS VII)	IL6, CASP3, BCL2, STAT3, BCL2L1, BAX	FDXR, AKR1B1, ABCB1, TBC1D9		1	FALSE
Huaier extract	Avasimibe	IL6, CASP3, BCL2, STAT3, BCL2L1, BAX	COL11A2, CDK1, CDK2, GADD45A, CASP3, PARP1, PCNA, CASP9, CCNB1, CDK4, BAX		1	FALSE
Huaier extract	(S)-Warfarin	IL6, CASP3, BCL2, STAT3, BCL2L1, BAX	CYCS		1	FALSE
Huaier extract	Dihydroartemisinin(DHA)	IL6, CASP3, BCL2, STAT3, BCL2L1, BAX	AKT1, PTEN		1	FALSE
Huaier extract	VEGF/VEGFR-2	IL6, CASP3, BCL2, STAT3, BCL2L1, BAX	MLXIP, MYLIP, MARCHF8		1	FALSE
Huaier extract	cytarabine and obatoclax	IL6, CASP3, BCL2, STAT3, BCL2L1, BAX	BCL2, MCL1, CLEC4D, BCL2L1, BAX, FH		1	FALSE
Huaier extract	AUY922	IL6, CASP3, BCL2, STAT3, BCL2L1, BAX	MTOR, AKT1		1	FALSE
Huaier extract	Shikonin	IL6, CASP3, BCL2, STAT3, BCL2L1, BAX	MMP9		1	FALSE
Huaier extract	Met combined with Gef	IL6, CASP3, BCL2, STAT3, BCL2L1, BAX	AKT1, BCL2L11, BCL2, BCL2L1		1	FALSE
Huaier extract	9-NC and PLGA-PEG loaded	IL6, CASP3, BCL2, STAT3, BCL2L1, BAX	CASP3, BCL2, BCL2L1, BAX		1	FALSE
Huaier extract	Circ_0009910	IL6, CASP3, BCL2, STAT3, BCL2L1, BAX	MLXIP, MYLIP, MARCHF8		1	FALSE
Huaier extract	Temozolomide (TMZ)	IL6, CASP3, BCL2, STAT3, BCL2L1, BAX	AKT1		1	FALSE
Huaier extract	ZD6474	IL6, CASP3, BCL2, STAT3, BCL2L1, BAX	AKT1, PIK3CB, PIK3CG, PIK3CD, EGFR, PIK3CA		1	FALSE
Huaier extract	TA + VCR	IL6, CASP3, BCL2, STAT3, BCL2L1, BAX	COL11A2, CASP3, PARP1		1	FALSE
Huaier extract	evodiamine (EVO)	IL6, CASP3, BCL2, STAT3, BCL2L1, BAX	AKT1, BCL2L1, CYCS, BCL2		1	FALSE
Huaier extract	LS-007	IL6, CASP3, BCL2, STAT3, BCL2L1, BAX	MCL1, FH, CLEC4D		1	FALSE
Huaier extract	sorafenib in combination with pterostilbene (PTE)	IL6, CASP3, BCL2, STAT3, BCL2L1, BAX	COL11A2, CCND1, CASP3, PARP1, PCNA, CASP9, CDKN1A		1	FALSE
Huaier extract	Lupeol	IL6, CASP3, BCL2, STAT3, BCL2L1, BAX	MMP9, AKT1, EGFR		1	FALSE
Huaier extract	polyoxometalate SbW9	IL6, CASP3, BCL2, STAT3, BCL2L1, BAX	AKT1, PTEN		1	FALSE
Huaier extract	combination of chemotherapy drug carboplatin and the radish-derived isothiocyanate compound sulforaphene	IL6, CASP3, BCL2, STAT3, BCL2L1, BAX	PIK3CB, PIK3CG, BCL2, MAPK8, CASP9, JUN, PIK3CD, CYCS, WDTC1, PIK3CA, BCL2L1, BAX		1	FALSE
Huaier extract	ribavirin	IL6, CASP3, BCL2, STAT3, BCL2L1, BAX	CCNB1, PCNA		1	FALSE
Huaier extract	baicalein, curcumin, and resveratrol with chemotherapy drug paclitaxel	IL6, CASP3, BCL2, STAT3, BCL2L1, BAX	BCL2, BCL2L1, BAX		1	FALSE
Huaier extract	Lycopene	IL6, CASP3, BCL2, STAT3, BCL2L1, BAX	IL6		1	FALSE
Huaier extract	ω-3 PUFAs and Rp synergistically	IL6, CASP3, BCL2, STAT3, BCL2L1, BAX	ROS1		1	FALSE
Huaier extract	kazinol A derived	IL6, CASP3, BCL2, STAT3, BCL2L1, BAX	CCND1, PCNA		1	FALSE
Huaier extract	methylstat	IL6, CASP3, BCL2, STAT3, BCL2L1, BAX	BCL2, BCL2L1		1	FALSE
Huaier extract	pectolinarigenin	IL6, CASP3, BCL2, STAT3, BCL2L1, BAX	MMP9, CASP3, BCL2, BCL2L1, BAX		1	FALSE
Huaier extract	Tefinostat (CHR-2845)	IL6, CASP3, BCL2, STAT3, BCL2L1, BAX	H2AX		1	FALSE
Huaier extract	Honokiol	IL6, CASP3, BCL2, STAT3, BCL2L1, BAX	AKT1, CASP3, BCL2, IL6, CASP9, JAK2, STAT3, BCL2L1, BAX		1	FALSE
Huaier extract	CUDC-101 (an inhibitor od HER2/NEU, EGFR and HDAC)	IL6, CASP3, BCL2, STAT3, BCL2L1, BAX	PCNA		1	FALSE
Huaier extract	Combination of ZA and PL	IL6, CASP3, BCL2, STAT3, BCL2L1, BAX	COL11A2, CASP3, BCL2, PARP1, CDKN1A, BCL2L1		1	FALSE
Huaier extract	YC-1	IL6, CASP3, BCL2, STAT3, BCL2L1, BAX	CDK2, CCND1, MMP9, MMP2, PCNA, CDC25A		1	FALSE
Huaier extract	AG014699	IL6, CASP3, BCL2, STAT3, BCL2L1, BAX	TIMP2, TIMP1, BCL2L1, BAX, PTEN		1	FALSE
Huaier extract	Weimaining (WMN)	IL6, CASP3, BCL2, STAT3, BCL2L1, BAX	CASP3		1	FALSE
Huaier extract	sorafenib + withaferin	IL6, CASP3, BCL2, STAT3, BCL2L1, BAX	MTOR		1	FALSE
Huaier extract	TJ-M2010-5	IL6, CASP3, BCL2, STAT3, BCL2L1, BAX	CDK2, CCND1, CDKN1A, PCNA		1	FALSE
Huaier extract	Artemisinin	IL6, CASP3, BCL2, STAT3, BCL2L1, BAX	TIMM8A		1	FALSE
Huaier extract	Vinorelbine	IL6, CASP3, BCL2, STAT3, BCL2L1, BAX	CCND1, PCNA		1	FALSE
Huaier extract	chidamide and TRAIL	IL6, CASP3, BCL2, STAT3, BCL2L1, BAX	MAP1LC3A, MAP1LC3B		1	FALSE
Huaier extract	PL combined with oxaliplatin	IL6, CASP3, BCL2, STAT3, BCL2L1, BAX	MAPK8, ROS1		1	FALSE
Huaier extract	KPT-330 (Selinexor)	IL6, CASP3, BCL2, STAT3, BCL2L1, BAX	CASP3, AKT1		1	FALSE
Huaier extract	Simvastatin acid	IL6, CASP3, BCL2, STAT3, BCL2L1, BAX	COL11A2, AKT1, HSP90AA1, CASP3, PARP1, CISH, SOCS3, JAK2, STAT5A, STAT5B		1	FALSE
Huaier extract	pan-DUB inhibitor, PR-619	IL6, CASP3, BCL2, STAT3, BCL2L1, BAX	PRKAB1, PRKAA1, PCNA, CCNB1, PRKAA2		1	FALSE
Huaier extract	PARP inhibitor olaparib	IL6, CASP3, BCL2, STAT3, BCL2L1, BAX	AKT1, PIK3CB, PIK3CG, PIK3CD, PIK3CA		1	FALSE
Huaier extract	cape gooseberry juice (CG)	IL6, CASP3, BCL2, STAT3, BCL2L1, BAX	BCL2		1	FALSE
Huaier extract	isoliquiritigenin (ISL)	IL6, CASP3, BCL2, STAT3, BCL2L1, BAX	H2AX		1	FALSE
Huaier extract	Fucoxanthin	IL6, CASP3, BCL2, STAT3, BCL2L1, BAX	AKT1, PIK3CB, PIK3CG, PIK3CD, VEGFA, PIK3CA		1	FALSE
Huaier extract	Sageretia thea (S. thea)	IL6, CASP3, BCL2, STAT3, BCL2L1, BAX	CCND1, PCNA		1	FALSE
Huaier extract	4-vinylphenol	IL6, CASP3, BCL2, STAT3, BCL2L1, BAX	VIM		1	FALSE
Huaier extract	rocaglamide (Roc)	IL6, CASP3, BCL2, STAT3, BCL2L1, BAX	COL11A2, AKT1, PARP1		1	FALSE
Huaier extract	imidazopyridine (IAZP)	IL6, CASP3, BCL2, STAT3, BCL2L1, BAX	CASP3, CDK2		1	FALSE
Huaier extract	RA (2, 5 and 12.5 µM)	IL6, CASP3, BCL2, STAT3, BCL2L1, BAX	ATM		1	FALSE
Huaier extract	the combination of the HDACi vorinostat, with DNA damaging agents SN-38 (the active metabolite of irinotecan and topoisomerase 1 inhibitor) plus the alkylating agent temozolomide (ST)	IL6, CASP3, BCL2, STAT3, BCL2L1, BAX	COL11A2, AKT1, CCND1, CASP3, PARP1, PCNA, STAT3		1	FALSE
Huaier extract	Polyphyllin I (PPI)	IL6, CASP3, BCL2, STAT3, BCL2L1, BAX	VIM		1	FALSE
Huaier extract	psoralen plus DOC	IL6, CASP3, BCL2, STAT3, BCL2L1, BAX	ABCB1		1	FALSE
Huaier extract	combination of gemcitabine and pitavastatin	IL6, CASP3, BCL2, STAT3, BCL2L1, BAX	CDK2, CASP3, PARP1, PCNA, WDTC1		1	FALSE
Huaier extract	Kaempferitrin	IL6, CASP3, BCL2, STAT3, BCL2L1, BAX	CASP3, BCL2, BAX		1	FALSE
Huaier extract	Hydroxysafflor Yellow B	IL6, CASP3, BCL2, STAT3, BCL2L1, BAX	CDK2, CCND1, AKT1, PIK3CB, PIK3CG, CASP3, PCNA, CASP9, PIK3CD, PIK3CA, BCL2L1, BAX		1	FALSE
Huaier extract	a novel hyaluronidase, KIAA1199	IL6, CASP3, BCL2, STAT3, BCL2L1, BAX	MMRN1, ARPP21, HABP2, CEMIP		1	FALSE
Huaier extract	salinomycin (SAL)	IL6, CASP3, BCL2, STAT3, BCL2L1, BAX	CASP3, BCL2, BCL2L1, BAX		1	FALSE
Huaier extract	dinaciclib	IL6, CASP3, BCL2, STAT3, BCL2L1, BAX	CDK1, CASP3, PCNA, MCL1, CCNB1, CLEC4D, BCL2L1, FH		1	FALSE
Huaier extract	Butorphanol	IL6, CASP3, BCL2, STAT3, BCL2L1, BAX	MTOR, AKT1		1	FALSE
Huaier extract	4-O-methylhonokiol (MH)	IL6, CASP3, BCL2, STAT3, BCL2L1, BAX	PSG1, SP1		1	FALSE
Huaier extract	Sinuleptolide	IL6, CASP3, BCL2, STAT3, BCL2L1, BAX	ROS1		1	FALSE
Huaier extract	Genistoside	IL6, CASP3, BCL2, STAT3, BCL2L1, BAX	TIMP1, TIMP2		1	FALSE
Huaier extract	phentolamine	IL6, CASP3, BCL2, STAT3, BCL2L1, BAX	CDK1, BCL2, PCNA, CASP9, CCNB1, BCL2L1		1	FALSE
Huaier extract	Zeaxanthin	IL6, CASP3, BCL2, STAT3, BCL2L1, BAX	COL11A2, CDK1, AKT1, CASP3, BCL2, PARP1, PCNA, ROS1, CCNB1, STAT3, CYCS, MAPK8, BCL2L1, BAX		1	FALSE
Huaier extract	dihydroartemisinin (DHA)	IL6, CASP3, BCL2, STAT3, BCL2L1, BAX	MTOR		1	FALSE
Huaier extract	wogonoside (WGS)	IL6, CASP3, BCL2, STAT3, BCL2L1, BAX	CASP3		1	FALSE
Huaier extract	Isomorellin/doxorubicin combination	IL6, CASP3, BCL2, STAT3, BCL2L1, BAX	CASP3, BCL2, CASP9, BCL2L1, BAX		1	FALSE
Huaier extract	C18H17NO6	IL6, CASP3, BCL2, STAT3, BCL2L1, BAX	FASN		1	FALSE
Huaier extract	flupentixol	IL6, CASP3, BCL2, STAT3, BCL2L1, BAX	AKT1, BCL2L1, BCL2		1	FALSE
Huaier extract	Huaier	IL6, CASP3, BCL2, STAT3, BCL2L1, BAX	SLC22A3, ITK		1	FALSE
Huaier extract	Cinobufagin	IL6, CASP3, BCL2, STAT3, BCL2L1, BAX	CDK1, CASP3, PCNA, CASP9, CCNB1, POLD1, BBC3, BAX		1	FALSE
Huaier extract	Verteporfin	IL6, CASP3, BCL2, STAT3, BCL2L1, BAX	STAT3		1	FALSE
Huaier extract	5-FU and Manuka honey (MH)	IL6, CASP3, BCL2, STAT3, BCL2L1, BAX	COL11A2, MMP9, AKT1, MMP2, CASP3, BCL2, PARP1, ROS1, EGFR, MTOR, BCL2L1, BAX		1	FALSE
Huaier extract	pioglitazone and metformin	IL6, CASP3, BCL2, STAT3, BCL2L1, BAX	CDK4, CDK2, MYC, PCNA		1	FALSE
Huaier extract	LQFM064	IL6, CASP3, BCL2, STAT3, BCL2L1, BAX	BCL2, BCL2L1		1	FALSE
Huaier extract	TP-0903 (tartrate salt)	IL6, CASP3, BCL2, STAT3, BCL2L1, BAX	MCL1, FH, CLEC4D		1	FALSE
Huaier extract	Celastrol	IL6, CASP3, BCL2, STAT3, BCL2L1, BAX	COL11A2, CDK2, CASP3, PARP1, PCNA, BAX, CASP8		1	FALSE
Huaier extract	Cidan	IL6, CASP3, BCL2, STAT3, BCL2L1, BAX	PTGS2, COX5A, CPOX, COX8A, VEGFA		1	FALSE
Huaier extract	CRISPR-Cas9	IL6, CASP3, BCL2, STAT3, BCL2L1, BAX	TP53		1	FALSE
Huaier extract	Danshen extracts, especially alcohol extract	IL6, CASP3, BCL2, STAT3, BCL2L1, BAX	CASP3		1	FALSE
Huaier extract	didesmethylrocaglamide (DDR)	IL6, CASP3, BCL2, STAT3, BCL2L1, BAX	COL11A2, AKT1, PARP1		1	FALSE
Huaier extract	isoflurane	IL6, CASP3, BCL2, STAT3, BCL2L1, BAX	AKT1, PIK3CB, PIK3CG, PIK3CD, PIK3CA		1	FALSE
Huaier extract	8-methoxypsoralen (8-MOP)	IL6, CASP3, BCL2, STAT3, BCL2L1, BAX	BCL2, BCL2L1, BAX		1	FALSE
Huaier extract	HDACI PCI-24781 synergizes with chemotherapeutic drugs	IL6, CASP3, BCL2, STAT3, BCL2L1, BAX	CASP3		1	FALSE
Huaier extract	NSC59984	IL6, CASP3, BCL2, STAT3, BCL2L1, BAX	BCL2, BCL2L1		1	FALSE
Huaier extract	20-epi-vitamin D3 analogue (KH 1060) with 9-cis-retinoic acid	IL6, CASP3, BCL2, STAT3, BCL2L1, BAX	BCL2, BAX		1	FALSE
Huaier extract	aspirin combined with vinorelbine	IL6, CASP3, BCL2, STAT3, BCL2L1, BAX	CASP3, BAX, CYCS		1	FALSE
Huaier extract	IND-2	IL6, CASP3, BCL2, STAT3, BCL2L1, BAX	ABCB1		1	FALSE
Huaier extract	Ivermectin	IL6, CASP3, BCL2, STAT3, BCL2L1, BAX	MTOR, AKT1		1	FALSE
Huaier extract	valproic acid (VPA) and a novel PARP inhibitor AZD2461	IL6, CASP3, BCL2, STAT3, BCL2L1, BAX	H2AX		1	FALSE
Huaier extract	copper(II) complex in this series, 4	IL6, CASP3, BCL2, STAT3, BCL2L1, BAX	MAPK8		1	FALSE
Huaier extract	17-AAG	IL6, CASP3, BCL2, STAT3, BCL2L1, BAX	NFKB1		1	FALSE
Huaier extract	Isoorientin (ISO)	IL6, CASP3, BCL2, STAT3, BCL2L1, BAX	COL11A2, CDK1, MAPK8, PARP1, PCNA, CCNB1, WDTC1, BCL2L1, BAX		1	FALSE
Huaier extract	(E)-4-(3-(3,5-dimethoxyphenyl)allyl)-2-methoxyphenol and nuclear factor κB (NF-κB) inhibitor, phenylarsine oxide (0.1 μM) or signal transducer and activator of transcription 3 (STAT3) inhibitor	IL6, CASP3, BCL2, STAT3, BCL2L1, BAX	FASN		1	FALSE
Huaier extract	PBOX-6/carboplatin	IL6, CASP3, BCL2, STAT3, BCL2L1, BAX	BAK1, CASP3, BCL2, MCL1, CLEC4D, BCL2L1, FH		1	FALSE
Huaier extract	Formononetin (FM)	IL6, CASP3, BCL2, STAT3, BCL2L1, BAX	BCL2		1	FALSE
Huaier extract	oxaliplatin (OXA)	IL6, CASP3, BCL2, STAT3, BCL2L1, BAX	STAT3		1	FALSE
Huaier extract	cannabidiol (cbd)	IL6, CASP3, BCL2, STAT3, BCL2L1, BAX	CASP3		1	FALSE
Huaier extract	CYT-Rx20	IL6, CASP3, BCL2, STAT3, BCL2L1, BAX	SLC22A3, ITK		1	FALSE
Huaier extract	oleanolic acid (OA)	IL6, CASP3, BCL2, STAT3, BCL2L1, BAX	AKT1, MAP1LC3A, BECN1, MAP1LC3B, MTOR		1	FALSE
Huaier extract	59804-37-4	IL6, CASP3, BCL2, STAT3, BCL2L1, BAX	STAT5B, STAT5A		1	FALSE
Huaier extract	glycoalkaloidic extract (GE) with cisplatin (cDDP)	IL6, CASP3, BCL2, STAT3, BCL2L1, BAX	BCL2, BCL2L1		1	FALSE
Huaier extract	2-dimethylamino-N-[1-(4-methoxy-benzenesulfonyl)-2,3-dihydro-1H-indol-7-yl]-acetamide (MPT0B169)	IL6, CASP3, BCL2, STAT3, BCL2L1, BAX	CASP3, CASP9, MCL1, CYCS, CLEC4D, WDTC1, FH		1	FALSE
Huaier extract	Naked or HA-coated PeiPLGA-MTX nanoparticles (NPs)	IL6, CASP3, BCL2, STAT3, BCL2L1, BAX	STAT3		1	FALSE
Huaier extract	AKBA	IL6, CASP3, BCL2, STAT3, BCL2L1, BAX	AKT1, PTGS2, BCL2, PCNA, COX5A, CPOX, COX8A, BCL2L1, BAX, PTEN		1	FALSE
Huaier extract	CytoregR	IL6, CASP3, BCL2, STAT3, BCL2L1, BAX	CASP3		1	FALSE
Huaier extract	7-O-geranylquercetin (GQ)	IL6, CASP3, BCL2, STAT3, BCL2L1, BAX	FDXR, AKR1B1, ABCB1		1	FALSE
Huaier extract	5-Fluorouracil (5-FU)	IL6, CASP3, BCL2, STAT3, BCL2L1, BAX	CCNB1, PCNA		1	FALSE
Huaier extract	PF-04691502	IL6, CASP3, BCL2, STAT3, BCL2L1, BAX	MTOR, AKT1		1	FALSE
Huaier extract	halofuginone	IL6, CASP3, BCL2, STAT3, BCL2L1, BAX	MMP2		1	FALSE
Huaier extract	Tet-loaded PVP-b-PCL nanoparticles (Tet-NPs)	IL6, CASP3, BCL2, STAT3, BCL2L1, BAX	MMP9, TIMP2, BCL2, TIMP1, BCL2L1		1	FALSE
Huaier extract	2-Methoxyestradiol (2-ME)	IL6, CASP3, BCL2, STAT3, BCL2L1, BAX	CDK1, CDC25C, PCNA, POLD1, CCNB1		1	FALSE
Huaier extract	Caffeine	IL6, CASP3, BCL2, STAT3, BCL2L1, BAX	PCNA		1	FALSE
Huaier extract	combination of gefitinib and AKTi-1/2	IL6, CASP3, BCL2, STAT3, BCL2L1, BAX	AKT1		1	FALSE
Huaier extract	Cyclosporin A (CsA	IL6, CASP3, BCL2, STAT3, BCL2L1, BAX	AKT1		1	FALSE
Huaier extract	The drug BEZ235	IL6, CASP3, BCL2, STAT3, BCL2L1, BAX	AKT1, H2AX		1	FALSE
Huaier extract	Calycosin	IL6, CASP3, BCL2, STAT3, BCL2L1, BAX	SLC12A9, CDKN1A		1	FALSE
Huaier extract	compound G2	IL6, CASP3, BCL2, STAT3, BCL2L1, BAX	ROS1		1	FALSE
Huaier extract	doxorubicin	IL6, CASP3, BCL2, STAT3, BCL2L1, BAX	CASP3, BCL2, NOTCH1, CYCS, BCL2L1		1	FALSE
Huaier extract	STI571 and HDIs	IL6, CASP3, BCL2, STAT3, BCL2L1, BAX	AKT1, CCND1, PCNA, MCL1, JUN, CLEC4D, MTOR, FH		1	FALSE
Huaier extract	Dimethoxycurcumin (DMC)	IL6, CASP3, BCL2, STAT3, BCL2L1, BAX	BCL2, BAX, CYCS		1	FALSE
Huaier extract	HAA2020 with 5FU	IL6, CASP3, BCL2, STAT3, BCL2L1, BAX	AKT1, PIK3CA, CASP8, EGFR		1	FALSE
Huaier extract	saracatinib	IL6, CASP3, BCL2, STAT3, BCL2L1, BAX	SNAI1, VIM, SRC		1	FALSE
Huaier extract	methotrexate (MTX)	IL6, CASP3, BCL2, STAT3, BCL2L1, BAX	BCL2, BAX, ROS1		1	FALSE
Huaier extract	Cur-coordinated PPHC nanoparticle	IL6, CASP3, BCL2, STAT3, BCL2L1, BAX	XK, NLRP1		1	FALSE
Huaier extract	AZD4547	IL6, CASP3, BCL2, STAT3, BCL2L1, BAX	MTOR		1	FALSE
Huaier extract	HOTAIR	IL6, CASP3, BCL2, STAT3, BCL2L1, BAX	AKT1, PIK3CB, PIK3CG, PIK3CD, PIK3CA, PTEN		1	FALSE
Huaier extract	Gedunin	IL6, CASP3, BCL2, STAT3, BCL2L1, BAX	AKT1, HSP90AA1, BCL2, MAP1LC3B, MAP1LC3A, BECN1, EGFR, PIK3CA, BCL2L1		1	FALSE
Huaier extract	Epibrassinolide (EBR)	IL6, CASP3, BCL2, STAT3, BCL2L1, BAX	COL11A2, PARP1		1	FALSE
Huaier extract	β-dihydroartemisinin-emodin (β-DHA-emodin)	IL6, CASP3, BCL2, STAT3, BCL2L1, BAX	CASP3, BCL2, BCL2L1, BAX		1	FALSE
Huaier extract	Polyvinyl alcohol (PVA)	IL6, CASP3, BCL2, STAT3, BCL2L1, BAX	VIM		1	FALSE
Huaier extract	Resveratrol	IL6, CASP3, BCL2, STAT3, BCL2L1, BAX	MYC, BCL2, SOX2, SLC22A3, BCL2L1, BAX		1	FALSE
Huaier extract	Ciglitazone	IL6, CASP3, BCL2, STAT3, BCL2L1, BAX	MFAP1, APRT		1	FALSE
Huaier extract	AT-533	IL6, CASP3, BCL2, STAT3, BCL2L1, BAX	MTOR, VEGFA, AKT1		1	FALSE
Huaier extract	Tolfenamic acid (TA)	IL6, CASP3, BCL2, STAT3, BCL2L1, BAX	CCND1, PSG1, BCL2, PCNA, SP1, VEGFA		1	FALSE
Huaier extract	3,4-bis-3,4,5-trimethoxybenzylidene-dihydrofuran (BTMB)	IL6, CASP3, BCL2, STAT3, BCL2L1, BAX	CDK1, CCND1, PCNA, POLD1		1	FALSE
Huaier extract	scallop flesh extract (SE)	IL6, CASP3, BCL2, STAT3, BCL2L1, BAX	CDKN1A, CCND1, PCNA		1	FALSE
Huaier extract	beta-lapachone	IL6, CASP3, BCL2, STAT3, BCL2L1, BAX	CYCS		1	FALSE
Huaier extract	Tubeimoside-1 (TBMS1)	IL6, CASP3, BCL2, STAT3, BCL2L1, BAX	COL11A2, CASP3, BCL2, PARP1, CASP9, BCL2L1, CASP8		1	FALSE
Huaier extract	MLN9708 (ixazomib)	IL6, CASP3, BCL2, STAT3, BCL2L1, BAX	MAPK8		1	FALSE
Huaier extract	FTY720 in combination with gemcitabine	IL6, CASP3, BCL2, STAT3, BCL2L1, BAX	STAT3		1	FALSE
Huaier extract	Niclosamide	IL6, CASP3, BCL2, STAT3, BCL2L1, BAX	MYC, PTEN		1	FALSE
Huaier extract	Zeylenone	IL6, CASP3, BCL2, STAT3, BCL2L1, BAX	CCND1, VIM, PCNA		1	FALSE
Huaier extract	Metformin and aspirin	IL6, CASP3, BCL2, STAT3, BCL2L1, BAX	BCL2, MCL1, BCL2L11, CLEC4D, MTOR, BBC3, STAT3, BCL2L1, FH		1	FALSE
Huaier extract	Griffipavixanthone (GPX)	IL6, CASP3, BCL2, STAT3, BCL2L1, BAX	COL11A2, BCL2, PARP1, CYCS, BCL2L1, BAX, CASP8		1	FALSE
Huaier extract	Alpinia nantoensis	IL6, CASP3, BCL2, STAT3, BCL2L1, BAX	AKT1, PIK3CB, PIK3CG, PIK3CD, EGFR, PIK3CA		1	FALSE
Huaier extract	Lapatinib	IL6, CASP3, BCL2, STAT3, BCL2L1, BAX	AKT1		1	FALSE
Huaier extract	N-acetylcysteine (NAC) with taxodione	IL6, CASP3, BCL2, STAT3, BCL2L1, BAX	AKT1, STAT5B, STAT5A		1	FALSE
Huaier extract	LY294002	IL6, CASP3, BCL2, STAT3, BCL2L1, BAX	AKT1, PIK3CB, PIK3CG, PIK3CD, PIK3CA		1	FALSE
Huaier extract	curcumin TPP-PEG-PCL nanomicelles	IL6, CASP3, BCL2, STAT3, BCL2L1, BAX	BAX, BCL2, BCL2L1, CYCS		1	FALSE
Huaier extract	Bis Spiro-cyclic 2-oxindole of Pyrimido[4,5-b]quinoline-4,6-dione	IL6, CASP3, BCL2, STAT3, BCL2L1, BAX	CASP3, BCL2, BAX		1	FALSE
Huaier extract	The combination effect of curcumin and cisplatin	IL6, CASP3, BCL2, STAT3, BCL2L1, BAX	PSG1, SP1		1	FALSE
Huaier extract	ormeloxifene	IL6, CASP3, BCL2, STAT3, BCL2L1, BAX	SNAI1, CCND1, MMP2, PCNA, MCL1, VIM, CLEC4D, CDK4, FH		1	FALSE
Huaier extract	nobiletin (NBT)	IL6, CASP3, BCL2, STAT3, BCL2L1, BAX	FDXR, AKR1B1		1	FALSE
Huaier extract	The combined use of resminostat and an EGFR-TKI	IL6, CASP3, BCL2, STAT3, BCL2L1, BAX	BCL2L11		1	FALSE
Huaier extract	Myoferlin	IL6, CASP3, BCL2, STAT3, BCL2L1, BAX	MFAP1, APRT		1	FALSE
Huaier extract	nelarabine	IL6, CASP3, BCL2, STAT3, BCL2L1, BAX	BCL2		1	FALSE
Huaier extract	self-assembling nanoparticles (NPS) encapsulating zoledronic acid (NZ)	IL6, CASP3, BCL2, STAT3, BCL2L1, BAX	IL6, VEGFA		1	FALSE
Huaier extract	2-arylidene-4, 7-dimethyl indan-1-one (FXY-1)	IL6, CASP3, BCL2, STAT3, BCL2L1, BAX	AKT1, BAK1, BCL2, BID, BCL2L1, BAX		1	FALSE
Huaier extract	hinokiflavone	IL6, CASP3, BCL2, STAT3, BCL2L1, BAX	MMP2, MMP9, ROS1		1	FALSE
Huaier extract	phospho-valproic acid (MDC-1112)	IL6, CASP3, BCL2, STAT3, BCL2L1, BAX	STAT3		1	FALSE
Huaier extract	hesperetin	IL6, CASP3, BCL2, STAT3, BCL2L1, BAX	AKT1, PIK3CB, PIK3CG, PIK3CD, PIK3CA		1	FALSE
Huaier extract	(Z)-3-hydroxy-1-(2-hydroxyphenyl)-3-phenylprop-2-en-1-one (DK1)	IL6, CASP3, BCL2, STAT3, BCL2L1, BAX	CASP3, BAX, DOLK, CASP9		1	FALSE
Huaier extract	BRM270	IL6, CASP3, BCL2, STAT3, BCL2L1, BAX	BCL2, JUN		1	FALSE
Huaier extract	CPt, PTX, or both	IL6, CASP3, BCL2, STAT3, BCL2L1, BAX	BAD, BAK1, BAX		1	FALSE
Huaier extract	2,9-Bis[2-(pyrrolidin-1-yl)ethoxy]-6-{4-[2-(pyrrolidin-1-yl)ethoxy] phenyl}-11H-indeno[1,2-c]quinolin-11-one (BPIQ)	IL6, CASP3, BCL2, STAT3, BCL2L1, BAX	BAD, BCL2L11		1	FALSE
Huaier extract	Oxaliplatin	IL6, CASP3, BCL2, STAT3, BCL2L1, BAX	AKT1, PIK3CB, PIK3CG, CASP3, PIK3CD, MTOR, PIK3CA		1	FALSE
Huaier extract	CKD-602	IL6, CASP3, BCL2, STAT3, BCL2L1, BAX	BAX, COL11A2, PARP1		1	FALSE
Huaier extract	ZD6474 and celecoxib	IL6, CASP3, BCL2, STAT3, BCL2L1, BAX	CPOX, COX8A, PTGS2, COX5A		1	FALSE
Huaier extract	baicalin derivative 02-036	IL6, CASP3, BCL2, STAT3, BCL2L1, BAX	COL11A2, CASP3, BCL2, PARP1, CASP9, MYC		1	FALSE
Huaier extract	Hybrid 5	IL6, CASP3, BCL2, STAT3, BCL2L1, BAX	CASP3, JUN, MAPK8		1	FALSE
Huaier extract	β-lap	IL6, CASP3, BCL2, STAT3, BCL2L1, BAX	PSG1, SP1		1	FALSE
Huaier extract	linalool nanoemulsions (LN-NEs) and doxorubicin (DOX)	IL6, CASP3, BCL2, STAT3, BCL2L1, BAX	CASP3		1	FALSE
Huaier extract	UNBS5162	IL6, CASP3, BCL2, STAT3, BCL2L1, BAX	AKT1, CCND1, CASP3, BCL2, PCNA, MTOR, BCL2L1		1	FALSE
Huaier extract	ACT001	IL6, CASP3, BCL2, STAT3, BCL2L1, BAX	CDK1, PCNA, POLD1, CCNB1, BCL2L11, BAX		1	FALSE
Huaier extract	palmitate and insulin	IL6, CASP3, BCL2, STAT3, BCL2L1, BAX	PRKAA1, PRKAB1, VIM, PRKAA2		1	FALSE
Huaier extract	ELE and 5-FU	IL6, CASP3, BCL2, STAT3, BCL2L1, BAX	AKT1, PIK3CB, PIK3CG, PIK3CD, MTOR, PIK3CA, NFKB1		1	FALSE
Huaier extract	Ifosfamide-loaded-lipid-core nanocapsules (IFS-LNC)	IL6, CASP3, BCL2, STAT3, BCL2L1, BAX	CASP3, CASP9		1	FALSE
Huaier extract	SMI‑4a	IL6, CASP3, BCL2, STAT3, BCL2L1, BAX	WDTC1, MYC, BAX, BCL2L1		1	FALSE
Huaier extract	miR-133b	IL6, CASP3, BCL2, STAT3, BCL2L1, BAX	MLXIP, MYLIP, MARCHF8		1	FALSE
R115777 +/- paclitaxel	AS-IV	MTOR, VEGFA, AKT1, MMP13	BECN1		1	FALSE
R115777 +/- paclitaxel	Temsirolimus	MTOR, VEGFA, AKT1, MMP13	MTOR		1	FALSE
R115777 +/- paclitaxel	Ampelopsin E	MTOR, VEGFA, AKT1, MMP13	MMP2, MMP9		1	FALSE
R115777 +/- paclitaxel	paclitaxel (PTX)	MTOR, VEGFA, AKT1, MMP13	ABCB1		1	FALSE
R115777 +/- paclitaxel	mycophenolic acid (MPA)	MTOR, VEGFA, AKT1, MMP13	CCND1, CDC25C, PCNA, CCNB1, CDKN1A, CDK4, CDC25B		1	FALSE
R115777 +/- paclitaxel	carfilzomib	MTOR, VEGFA, AKT1, MMP13	AKT1		1	FALSE
R115777 +/- paclitaxel	curcumin and paclitaxel	MTOR, VEGFA, AKT1, MMP13	CASP3, BCL2, BCL2L1, BAX		1	FALSE
R115777 +/- paclitaxel	NVP-BGT226, a novel dual pan-PI3K and MTORC1/2 inhibitor	MTOR, VEGFA, AKT1, MMP13	AKT1		1	FALSE
R115777 +/- paclitaxel	honokiol	MTOR, VEGFA, AKT1, MMP13	CASP3, ROS1, CASP9, CYCS, BAX, CASP8		1	FALSE
R115777 +/- paclitaxel	SK and 4-OHT	MTOR, VEGFA, AKT1, MMP13	AKT1, PIK3CB, PIK3CG, CASP9, PIK3CD, PIK3CA		1	FALSE
R115777 +/- paclitaxel	MK2206	MTOR, VEGFA, AKT1, MMP13	AKT1		1	FALSE
R115777 +/- paclitaxel	curcumin analogue CH-5	MTOR, VEGFA, AKT1, MMP13	PSG1, GADD45A, DNMT1, SP1		1	FALSE
R115777 +/- paclitaxel	ruthenium(II) amino acid	MTOR, VEGFA, AKT1, MMP13	CASP3, CASP9, BAX, CASP8		1	FALSE
R115777 +/- paclitaxel	Integrinβ1	MTOR, VEGFA, AKT1, MMP13	AKT1		1	FALSE
R115777 +/- paclitaxel	suberoylanilide hydroxamic acid (SAHA)	MTOR, VEGFA, AKT1, MMP13	BAX, BCL2, BCL2L1, BRCA1		1	FALSE
R115777 +/- paclitaxel	triptonide	MTOR, VEGFA, AKT1, MMP13	CDH5, COL11A2, CASP3, BCL2, PARP1		1	FALSE
R115777 +/- paclitaxel	sodium aescinate (SA)	MTOR, VEGFA, AKT1, MMP13	CDK1, CASP3, BCL2, CASP9, BCL2L1, BAX, CASP8		1	FALSE
R115777 +/- paclitaxel	Propofol	MTOR, VEGFA, AKT1, MMP13	PTEN		1	FALSE
R115777 +/- paclitaxel	Pimozide	MTOR, VEGFA, AKT1, MMP13	SNAI1, AKT1, CCND1, PCNA, VIM, MYC		1	FALSE
R115777 +/- paclitaxel	styrene substituted biscoumarin	MTOR, VEGFA, AKT1, MMP13	BCL2, BAX		1	FALSE
R115777 +/- paclitaxel	ABT-751	MTOR, VEGFA, AKT1, MMP13	AKT1, BAK1, CASP3, BCL2, CDK4, CASP9, TP53, BCL2L11, MTOR, CASP8		1	FALSE
R115777 +/- paclitaxel	CAL-101, a selective inhibitor of PI3Kδ, in combination with bortezomib	MTOR, VEGFA, AKT1, MMP13	AKT1		1	FALSE
R115777 +/- paclitaxel	METH	MTOR, VEGFA, AKT1, MMP13	IL6		1	FALSE
R115777 +/- paclitaxel	Orlistat	MTOR, VEGFA, AKT1, MMP13	FASN		1	FALSE
R115777 +/- paclitaxel	citral	MTOR, VEGFA, AKT1, MMP13	BCL2, BCL2L1, BAX		1	FALSE
R115777 +/- paclitaxel	combined treatments of resveratrol and 5-FU	MTOR, VEGFA, AKT1, MMP13	AKT1, STAT3		1	FALSE
R115777 +/- paclitaxel	combining aspirin and nutlin‑3	MTOR, VEGFA, AKT1, MMP13	BAX		1	FALSE
R115777 +/- paclitaxel	RP02-1	MTOR, VEGFA, AKT1, MMP13	CASP3, BCL2, BCL2L1, BAX		1	FALSE
R115777 +/- paclitaxel	plumbagin	MTOR, VEGFA, AKT1, MMP13	AKT1, STAT3		1	FALSE
R115777 +/- paclitaxel	MiR-30c-2*	MTOR, VEGFA, AKT1, MMP13	MLXIP, MYLIP, MARCHF8		1	FALSE
R115777 +/- paclitaxel	NVP-BKM120	MTOR, VEGFA, AKT1, MMP13	CCNB1, MTOR, AKT1, PCNA		1	FALSE
R115777 +/- paclitaxel	latrunculin A	MTOR, VEGFA, AKT1, MMP13	CASP3		1	FALSE
R115777 +/- paclitaxel	FTY720	MTOR, VEGFA, AKT1, MMP13	MAP1LC3A, MAP1LC3B		1	FALSE
R115777 +/- paclitaxel	gossypol was combined with 5-FU	MTOR, VEGFA, AKT1, MMP13	MTOR		1	FALSE
R115777 +/- paclitaxel	combined treatment of JQ1 and metformin	MTOR, VEGFA, AKT1, MMP13	BAD, CASP3, BCL2, MCL1, BCL2L11, CLEC4D, STAT3, BCL2L1, FH		1	FALSE
R115777 +/- paclitaxel	17DMAG (17-dimethylaminoethylamino-17-demethoxygeldanamycin)	MTOR, VEGFA, AKT1, MMP13	TNFSF10		1	FALSE
R115777 +/- paclitaxel	Geranylgeranylacetone (GGA)	MTOR, VEGFA, AKT1, MMP13	CASP3		1	FALSE
R115777 +/- paclitaxel	ABT-737 with dinaciclib	MTOR, VEGFA, AKT1, MMP13	MCL1, CYCS, CLEC4D, WDTC1, FH		1	FALSE
R115777 +/- paclitaxel	lipid coated cisplatin/oleanolic acid calcium carbonate nanoparticles (CDDP/OA-LCC NPs)	MTOR, VEGFA, AKT1, MMP13	MTOR, AKT1		1	FALSE
R115777 +/- paclitaxel	Penfluridol	MTOR, VEGFA, AKT1, MMP13	CASP3		1	FALSE
R115777 +/- paclitaxel	curcumol	MTOR, VEGFA, AKT1, MMP13	MAPK8		1	FALSE
R115777 +/- paclitaxel	D-alpha-tocopheryl polyethylene glycol succinate (TPGS)	MTOR, VEGFA, AKT1, MMP13	AKT1, BCL2L1, BCL2		1	FALSE
R115777 +/- paclitaxel	Curcumol	MTOR, VEGFA, AKT1, MMP13	MTOR, STAT3, JAK2, SRC		1	FALSE
R115777 +/- paclitaxel	α-hederin	MTOR, VEGFA, AKT1, MMP13	MMP9, MMP2, CASP3, BCL2, APAF1, CASP9, BCL2L1, BAX		1	FALSE
R115777 +/- paclitaxel	Erianin	MTOR, VEGFA, AKT1, MMP13	BCL2, TIMP1, BCL2L1, TIMP2		1	FALSE
R115777 +/- paclitaxel	curcumin, garcinol or the garcinol derivative LTK-14	MTOR, VEGFA, AKT1, MMP13	NOTCH1		1	FALSE
R115777 +/- paclitaxel	SoLAT	MTOR, VEGFA, AKT1, MMP13	SNAI1, CCND1, CASP3, BCL2, APAF1, PCNA, VIM, CDK4, SLC22A3, CDK6, BCL2L1, ITK		1	FALSE
R115777 +/- paclitaxel	VPA/HU	MTOR, VEGFA, AKT1, MMP13	BCL2, BCL2L11, EGFR		1	FALSE
R115777 +/- paclitaxel	metformin in aid of sorafenib	MTOR, VEGFA, AKT1, MMP13	MTOR, MAP1LC3A, MAP1LC3B		1	FALSE
R115777 +/- paclitaxel	LDHs-VP16	MTOR, VEGFA, AKT1, MMP13	AKT1, PIK3CB, PIK3CG, PIK3CD, PIK3CA		1	FALSE
R115777 +/- paclitaxel	Cisplatin-apigenin combination	MTOR, VEGFA, AKT1, MMP13	PSG1, BBC3, SP1		1	FALSE
R115777 +/- paclitaxel	Dasatinib	MTOR, VEGFA, AKT1, MMP13	CASP3, CDK2, CCND1, PCNA		1	FALSE
R115777 +/- paclitaxel	Bicalutamide (Bic)	MTOR, VEGFA, AKT1, MMP13	CASP3, AKT1		1	FALSE
R115777 +/- paclitaxel	harmine	MTOR, VEGFA, AKT1, MMP13	MMP2, MMP9, AKT1, VEGFA		1	FALSE
R115777 +/- paclitaxel	penfluridol (PF)	MTOR, VEGFA, AKT1, MMP13	CDKN1A, PCNA		1	FALSE
R115777 +/- paclitaxel	SAHA and doxorubicin	MTOR, VEGFA, AKT1, MMP13	COL11A2, CASP3, WDTC1, PARP1		1	FALSE
R115777 +/- paclitaxel	salinomycin	MTOR, VEGFA, AKT1, MMP13	SNAI1, AKT1, VIM, SLC22A3, ITK		1	FALSE
R115777 +/- paclitaxel	cisplatin combined with sclareol	MTOR, VEGFA, AKT1, MMP13	SNAI1, AKT1, MAPK8, JUN		1	FALSE
R115777 +/- paclitaxel	(E)-2-methoxy-4-(3-(4-methoxyphenyl)prop-1-en-1-yl)phenol (MMPP)	MTOR, VEGFA, AKT1, MMP13	STAT3		1	FALSE
R115777 +/- paclitaxel	Centchroman (CC)	MTOR, VEGFA, AKT1, MMP13	VEGFA, AKT1		1	FALSE
R115777 +/- paclitaxel	Bazedoxifene	MTOR, VEGFA, AKT1, MMP13	STAT3		1	FALSE
R115777 +/- paclitaxel	Epigallocatechin gallate (EGCG)	MTOR, VEGFA, AKT1, MMP13	AKT1, CASP3, BCL2, BECN1, CASP9, ATG12, MAP1LC3B, STAT3, BCL2L1, BAX		1	FALSE
R115777 +/- paclitaxel	enzalutamide	MTOR, VEGFA, AKT1, MMP13	BCL2, BCL2L1, BAX		1	FALSE
R115777 +/- paclitaxel	combined aromatase inhibitor and herbal	MTOR, VEGFA, AKT1, MMP13	VEGFA, CCND1, PCNA		1	FALSE
R115777 +/- paclitaxel	INS‑DDP	MTOR, VEGFA, AKT1, MMP13	JUN, MAPK8		1	FALSE
R115777 +/- paclitaxel	cisplatin and NVP-BEZ235	MTOR, VEGFA, AKT1, MMP13	AKT1		1	FALSE
R115777 +/- paclitaxel	Caffeic Acid (trans-3,4-Dihydroxycinnamic acid CA)	MTOR, VEGFA, AKT1, MMP13	PRKAA1, PRKAB1, ROS1, PRKAA2		1	FALSE
R115777 +/- paclitaxel	CT913	MTOR, VEGFA, AKT1, MMP13	CDKN1A		1	FALSE
R115777 +/- paclitaxel	liposomal cisplatin lipoplatin	MTOR, VEGFA, AKT1, MMP13	BCL2, BCL2L1, BAX		1	FALSE
R115777 +/- paclitaxel	all-trans retinoic acid (ATRA) and bisdemethoxycurcumin (BDMC)	MTOR, VEGFA, AKT1, MMP13	FASN, CASP3		1	FALSE
R115777 +/- paclitaxel	Chidamide	MTOR, VEGFA, AKT1, MMP13	MLXIP, MYLIP, MARCHF8, MMP2		1	FALSE
R115777 +/- paclitaxel	Tan-I combination with Paclitaxel	MTOR, VEGFA, AKT1, MMP13	BCL2, BCL2L1, BAX		1	FALSE
R115777 +/- paclitaxel	lobaplatin combined with LY294002	MTOR, VEGFA, AKT1, MMP13	AKT1, PIK3CB, PIK3CG, PIK3CD, PIK3CA		1	FALSE
R115777 +/- paclitaxel	HMNE3	MTOR, VEGFA, AKT1, MMP13	SRC		1	FALSE
R115777 +/- paclitaxel	Rack1	MTOR, VEGFA, AKT1, MMP13	SRC		1	FALSE
R115777 +/- paclitaxel	Pect-MCP synergized with PTX	MTOR, VEGFA, AKT1, MMP13	AKT1, STAT3		1	FALSE
R115777 +/- paclitaxel	combinatorial treatment of PFD with temozolomide (TMZ)	MTOR, VEGFA, AKT1, MMP13	VIM, SOX2		1	FALSE
R115777 +/- paclitaxel	PFKFB2	MTOR, VEGFA, AKT1, MMP13	BBC3		1	FALSE
R115777 +/- paclitaxel	PdpaMn	MTOR, VEGFA, AKT1, MMP13	FASN, CYCS		1	FALSE
R115777 +/- paclitaxel	Piperlongumine（PL)	MTOR, VEGFA, AKT1, MMP13	ROS1		1	FALSE
R115777 +/- paclitaxel	combination of MLN0128 and TSA	MTOR, VEGFA, AKT1, MMP13	AKT1		1	FALSE
R115777 +/- paclitaxel	The combination of baicalein and docetaxel	MTOR, VEGFA, AKT1, MMP13	AKT1, CASP3, BCL2, MTOR, VEGFA, BCL2L1, BAX		1	FALSE
R115777 +/- paclitaxel	frondoside A (FrA)	MTOR, VEGFA, AKT1, MMP13	COL11A2, BAD, BCL2, CASP3, PARP1, BCL2L1, BAX, PTEN		1	FALSE
R115777 +/- paclitaxel	Docetaxel (DTX)	MTOR, VEGFA, AKT1, MMP13	COL11A2, WDTC1, PARP1		1	FALSE
R115777 +/- paclitaxel	chalcone-24 (Chal-24), and TNF-related apoptosis-inducing ligand (TRAIL)	MTOR, VEGFA, AKT1, MMP13	CASP8		1	FALSE
R115777 +/- paclitaxel	the HSP90 inhibitor 17AAG	MTOR, VEGFA, AKT1, MMP13	VEGFA, AKT1, STAT3		1	FALSE
R115777 +/- paclitaxel	TRAIL	MTOR, VEGFA, AKT1, MMP13	CASP3, BAX		1	FALSE
R115777 +/- paclitaxel	combination of indirubin and As2S2	MTOR, VEGFA, AKT1, MMP13	BCL2, BCL2L1, BAX		1	FALSE
R115777 +/- paclitaxel	ND-PTX-Cet	MTOR, VEGFA, AKT1, MMP13	CASP3		1	FALSE
R115777 +/- paclitaxel	the MAPK (BRAF) inhibitor vemurafenib and the PI3K pathway associated mTOR inhibitor temsirolimus	MTOR, VEGFA, AKT1, MMP13	MTOR		1	FALSE
R115777 +/- paclitaxel	propranolol (ADRB-1,2 antagonist) and ICI-118,551 (ADRB-2 antagonist)	MTOR, VEGFA, AKT1, MMP13	VEGFA		1	FALSE
R115777 +/- paclitaxel	2-Methoxyestradiol (2-ME2)	MTOR, VEGFA, AKT1, MMP13	SLC22A3, ITK		1	FALSE
R115777 +/- paclitaxel	zingerone	MTOR, VEGFA, AKT1, MMP13	MTOR, AKT1		1	FALSE
R115777 +/- paclitaxel	regorafenib	MTOR, VEGFA, AKT1, MMP13	MTOR		1	FALSE
R115777 +/- paclitaxel	TLC388	MTOR, VEGFA, AKT1, MMP13	CHEK1, CDC25C, ATM, PCNA, CCNB1, H2AX		1	FALSE
R115777 +/- paclitaxel	Cyclosporine A (CsA)	MTOR, VEGFA, AKT1, MMP13	MMP9, PTGS2, MMP2, COX5A, CPOX, COX8A, MYC		1	FALSE
R115777 +/- paclitaxel	MJ‑33	MTOR, VEGFA, AKT1, MMP13	AKT1, BAD, MAP1LC3A, MAP1LC3B, MTOR, BCL2L1		1	FALSE
R115777 +/- paclitaxel	compound 10580	MTOR, VEGFA, AKT1, MMP13	SOX2		1	FALSE
R115777 +/- paclitaxel	Verbascoside (VB)	MTOR, VEGFA, AKT1, MMP13	BCL2, BCL2L1		1	FALSE
R115777 +/- paclitaxel	Niclosamide-olamine	MTOR, VEGFA, AKT1, MMP13	CDK4, CASP3, CDK2, STAT3		1	FALSE
R115777 +/- paclitaxel	biflorin	MTOR, VEGFA, AKT1, MMP13	AKT1		1	FALSE
R115777 +/- paclitaxel	kinsenoside (KD)	MTOR, VEGFA, AKT1, MMP13	AKT1, PIK3CB, PIK3CG, PIK3CD, JAK2, STAT3, PIK3CA		1	FALSE
R115777 +/- paclitaxel	the combination of low-dose TPL with JQ1	MTOR, VEGFA, AKT1, MMP13	MYC		1	FALSE
R115777 +/- paclitaxel	CDDP combined with BR	MTOR, VEGFA, AKT1, MMP13	BCL2L1		1	FALSE
R115777 +/- paclitaxel	Berberine	MTOR, VEGFA, AKT1, MMP13	SNAI1, AKT1, MMP2, BCL2, MAP1LC3A, BECN1, JUN, JAK2, MAP1LC3B, MTOR, SLC22A3, MAPK8, BCL2L1, BAX, VEGFA, ITK		1	FALSE
R115777 +/- paclitaxel	NSC30049 (NSC49L)	MTOR, VEGFA, AKT1, MMP13	H2AX		1	FALSE
R115777 +/- paclitaxel	WMJ-8-B	MTOR, VEGFA, AKT1, MMP13	PSG1, STAT3, SP1		1	FALSE
R115777 +/- paclitaxel	icariin	MTOR, VEGFA, AKT1, MMP13	BCL2L1		1	FALSE
R115777 +/- paclitaxel	ferrichrome	MTOR, VEGFA, AKT1, MMP13	WDTC1		1	FALSE
R115777 +/- paclitaxel	proanthocyanidins	MTOR, VEGFA, AKT1, MMP13	CASP3, BCL2, BCL2L1, BAX		1	FALSE
R115777 +/- paclitaxel	NVP-BEZ235 (dactolisib) is a novel dual inhibitor of PI3K/mTOR	MTOR, VEGFA, AKT1, MMP13	AKT1, TNFSF14, PCNA, MAP1LC3B, MTOR		1	FALSE
R115777 +/- paclitaxel	afatinib	MTOR, VEGFA, AKT1, MMP13	EGFR		1	FALSE
R115777 +/- paclitaxel	Oridonin	MTOR, VEGFA, AKT1, MMP13	MAPK8, BCL2L1, BAX		1	FALSE
R115777 +/- paclitaxel	bortezomib	MTOR, VEGFA, AKT1, MMP13	ABCB1, CASP3, BCL2, NFKB1, TBC1D9		1	FALSE
R115777 +/- paclitaxel	TDP-A(TDP-A loaded DCMs (TDP-A/DCMs)	MTOR, VEGFA, AKT1, MMP13	COL11A2, CASP3, BCL2, PARP1, WDTC1, BCL2L1, BAX		1	FALSE
R115777 +/- paclitaxel	de-6MSA-7-demethyl-7-deoxypactamycin (TM-025) and 7-demethyl-7-deoxypactamycin (TM-026)	MTOR, VEGFA, AKT1, MMP13	CCND1, PCNA		1	FALSE
R115777 +/- paclitaxel	Meisoindigo	MTOR, VEGFA, AKT1, MMP13	COL11A2, FASN, CASP3, BCL2, PARP1, CASP9, CYCS, BCL2L1, BAX, CASP8		1	FALSE
R115777 +/- paclitaxel	ex C. A. Mey aqueous extract (AAE)	MTOR, VEGFA, AKT1, MMP13	SKA2, SQSTM1, PPP1R15A, BUB1B, TBX5, DDIT4, HSPA1B, FBXW11		1	FALSE
R115777 +/- paclitaxel	itraconazole	MTOR, VEGFA, AKT1, MMP13	PRKAA1, PRKAB1, PRKAA2, EGFR		1	FALSE
R115777 +/- paclitaxel	Liu Tea extracts(LTE)	MTOR, VEGFA, AKT1, MMP13	CASP3, BCL2, BCL2L1, BAX		1	FALSE
R115777 +/- paclitaxel	Osthole	MTOR, VEGFA, AKT1, MMP13	CASP3, BCL2, BCL2L1		1	FALSE
R115777 +/- paclitaxel	Chloroquine & combination of radiation and chloroquine	MTOR, VEGFA, AKT1, MMP13	CASP3, BCL2, BCL2L1		1	FALSE
R115777 +/- paclitaxel	Bufalin with sorafenib	MTOR, VEGFA, AKT1, MMP13	AKT1		1	FALSE
R115777 +/- paclitaxel	Piperlongumine (PLGM)	MTOR, VEGFA, AKT1, MMP13	CDK1, AKT1, PIK3CB, PIK3CG, CASP3, BCL2, PIK3CD, PIK3CA, BCL2L1, ABCB1, TBC1D9		1	FALSE
R115777 +/- paclitaxel	homoharringtonine (HHT)	MTOR, VEGFA, AKT1, MMP13	IL6, STAT3		1	FALSE
R115777 +/- paclitaxel	novel PDGFRα inhibitor, N-(3-((4-(benzofuran-2-yl)pyrimidin-2-yl)oxy)-4-methylphenyl)-4-((4-methylpiperazin-1-yl)methyl)benzamide (E5)	MTOR, VEGFA, AKT1, MMP13	AKT1, PIK3CB, PIK3CG, MAP1LC3A, PIK3CD, MAP1LC3B, MTOR, PIK3CA		1	FALSE
R115777 +/- paclitaxel	puerarin	MTOR, VEGFA, AKT1, MMP13	MLXIP, MYLIP, MARCHF8		1	FALSE
R115777 +/- paclitaxel	Doxorubicin- and simvastatin	MTOR, VEGFA, AKT1, MMP13	BCL2L11		1	FALSE
R115777 +/- paclitaxel	sCD40L	MTOR, VEGFA, AKT1, MMP13	BCL2, MVP, BCL2L1, TIMM8A		1	FALSE
R115777 +/- paclitaxel	Doxorubicin (Dox)	MTOR, VEGFA, AKT1, MMP13	AKT1, ROS1		1	FALSE
R115777 +/- paclitaxel	BA-5	MTOR, VEGFA, AKT1, MMP13	COL11A2, PARP1		1	FALSE
R115777 +/- paclitaxel	MK-2206	MTOR, VEGFA, AKT1, MMP13	AKT1		1	FALSE
R115777 +/- paclitaxel	Amblyomin-X	MTOR, VEGFA, AKT1, MMP13	CCND1, PCNA		1	FALSE
R115777 +/- paclitaxel	Salvianolic acid B (Sal-B)	MTOR, VEGFA, AKT1, MMP13	PTGS2, CASP3, COX5A, CPOX, COX8A, VEGFA		1	FALSE
R115777 +/- paclitaxel	artesunate (ART)	MTOR, VEGFA, AKT1, MMP13	COL11A2, CASP3, MAP1LC3A, PARP1, CASP9, MAP1LC3B, WDTC1, BCL2L1		1	FALSE
R115777 +/- paclitaxel	Imatinib	MTOR, VEGFA, AKT1, MMP13	CASP3, BCL2, BCL2L1, CASP8		1	FALSE
R115777 +/- paclitaxel	triptolide and cisplatin	MTOR, VEGFA, AKT1, MMP13	ATM, CHEK1		1	FALSE
R115777 +/- paclitaxel	AL and DDP combination	MTOR, VEGFA, AKT1, MMP13	COL11A2, CASP3, PARP1, TIMM8A, BAX		1	FALSE
R115777 +/- paclitaxel	Dehydroeffusol	MTOR, VEGFA, AKT1, MMP13	CDH5		1	FALSE
R115777 +/- paclitaxel	dithiocarbamate derivative TM208	MTOR, VEGFA, AKT1, MMP13	EGFR		1	FALSE
R115777 +/- paclitaxel	All-trans retinoic acid (ATRA)	MTOR, VEGFA, AKT1, MMP13	VEGFA		1	FALSE
R115777 +/- paclitaxel	BKT140	MTOR, VEGFA, AKT1, MMP13	HSPA4, BCL2, CYCS, HSP90AA1		1	FALSE
R115777 +/- paclitaxel	Telmisartan	MTOR, VEGFA, AKT1, MMP13	MFAP1, PRKAB1, PRKAA1, PRKAA2, APRT, MTOR		1	FALSE
R115777 +/- paclitaxel	all-trans retinoic acid (RA)	MTOR, VEGFA, AKT1, MMP13	BCL2, BCL2L1		1	FALSE
R115777 +/- paclitaxel	oxaliplatin and pemetrexed	MTOR, VEGFA, AKT1, MMP13	AKT1		1	FALSE
R115777 +/- paclitaxel	gefitinib	MTOR, VEGFA, AKT1, MMP13	CCNB1, CCND1, PCNA, EGFR		1	FALSE
R115777 +/- paclitaxel	diethyldithiocarbamate-copper complex (CuET)	MTOR, VEGFA, AKT1, MMP13	MLXIP, MYLIP, MARCHF8		1	FALSE
R115777 +/- paclitaxel	gold nanoparticles-conjugated quercetin (AuNPs-Qu-5)	MTOR, VEGFA, AKT1, MMP13	AKT1, PIK3CB, PIK3CG, CASP3, BCL2, PIK3CD, EGFR, MTOR, PIK3CA, BCL2L1, BAX		1	FALSE
R115777 +/- paclitaxel	PBOX-15	MTOR, VEGFA, AKT1, MMP13	AKT1, PIK3CB, PIK3CG, MCL1, PIK3CD, CLEC4D, PIK3CA, FH		1	FALSE
R115777 +/- paclitaxel	small interfering RNA (siRNA) therapeutics to directly target the undruggable KRAS (siKRAS) in combination with the pan-PI3K inhibitor GDC-0941 (GDC)	MTOR, VEGFA, AKT1, MMP13	PIK3CD, PIK3CG, PIK3CA, PIK3CB		1	FALSE
R115777 +/- paclitaxel	Chrysin	MTOR, VEGFA, AKT1, MMP13	AKT1, MAP1LC3A, ROS1, MAP1LC3B, MTOR		1	FALSE
R115777 +/- paclitaxel	ponatinib	MTOR, VEGFA, AKT1, MMP13	CASP3		1	FALSE
R115777 +/- paclitaxel	Pinellia pedatisecta Schott extract (PE)	MTOR, VEGFA, AKT1, MMP13	STAT5B, JAK2, STAT5A		1	FALSE
R115777 +/- paclitaxel	Calycosin (CC)	MTOR, VEGFA, AKT1, MMP13	MMP2, ECT2, PCNA		1	FALSE
R115777 +/- paclitaxel	imatinib	MTOR, VEGFA, AKT1, MMP13	VEGFA, BCL2, BCL2L1		1	FALSE
R115777 +/- paclitaxel	anthraquinone‑quinazoline hybrid 7B	MTOR, VEGFA, AKT1, MMP13	SNAI1, VIM, EGFR		1	FALSE
R115777 +/- paclitaxel	resveratrol and curcumin	MTOR, VEGFA, AKT1, MMP13	COL11A2, MYC, CASP3, PARP1, PCNA, CYCS, CDKN1A, BCL2L1, BAX, SLC12A9		1	FALSE
R115777 +/- paclitaxel	tanshinone IIA (TanIIA)	MTOR, VEGFA, AKT1, MMP13	COL11A2, CASP3, PARP1, ROS1		1	FALSE
R115777 +/- paclitaxel	Licochalcone B (Lico B)	MTOR, VEGFA, AKT1, MMP13	COL11A2, CCND1, PARP1, ROS1, PCNA, MCL1, CYCS, CLEC4D, WDTC1, BID, BCL2L1, BAX, FH		1	FALSE
R115777 +/- paclitaxel	podophyllotoxin	MTOR, VEGFA, AKT1, MMP13	AKT1		1	FALSE
R115777 +/- paclitaxel	Dihydroartemisinin and gefitinib	MTOR, VEGFA, AKT1, MMP13	AKT1, BCL2L1		1	FALSE
R115777 +/- paclitaxel	Vielanin K (VK)	MTOR, VEGFA, AKT1, MMP13	MAPK8		1	FALSE
R115777 +/- paclitaxel	apigenin	MTOR, VEGFA, AKT1, MMP13	SNAI1, AKT1, PIK3CB, PIK3CG, NFKB1, CASP3, PCNA, PIK3CD, SLC22A3, PIK3CA, BAX		1	FALSE
R115777 +/- paclitaxel	ganetespib and ABT-888	MTOR, VEGFA, AKT1, MMP13	BRCA1		1	FALSE
R115777 +/- paclitaxel	Taxotere and vincristine	MTOR, VEGFA, AKT1, MMP13	VEGFA		1	FALSE
R115777 +/- paclitaxel	tanshinone IIA	MTOR, VEGFA, AKT1, MMP13	VEGFA		1	FALSE
R115777 +/- paclitaxel	Combined application of the ATR inhibitor VE-822 and oxaliplatin	MTOR, VEGFA, AKT1, MMP13	HMGB1		1	FALSE
R115777 +/- paclitaxel	Morphine	MTOR, VEGFA, AKT1, MMP13	MTOR, AKT1, EGFR		1	FALSE
R115777 +/- paclitaxel	oleanolic acid derivative	MTOR, VEGFA, AKT1, MMP13	BCL2, BCL2L1, BAX		1	FALSE
R115777 +/- paclitaxel	synergism combined with lapatinib	MTOR, VEGFA, AKT1, MMP13	EGFR		1	FALSE
R115777 +/- paclitaxel	valproic acid (VPA)	MTOR, VEGFA, AKT1, MMP13	CASP3, ROS1, PCNA, CDKN1A, STAT3		1	FALSE
R115777 +/- paclitaxel	combined treatment of MTX and CQ	MTOR, VEGFA, AKT1, MMP13	COL11A2, CASP3, PARP1		1	FALSE
R115777 +/- paclitaxel	quercetin and 2-ME	MTOR, VEGFA, AKT1, MMP13	BCL2, BCL2L1, BAX		1	FALSE
R115777 +/- paclitaxel	HDAC inhibitor 23g	MTOR, VEGFA, AKT1, MMP13	HSP90AA1		1	FALSE
R115777 +/- paclitaxel	Jiedu Sangen decoction (JSD)	MTOR, VEGFA, AKT1, MMP13	AKT1, PIK3CB, PIK3CG, PIK3CD, PIK3CA		1	FALSE
R115777 +/- paclitaxel	ABT-737	MTOR, VEGFA, AKT1, MMP13	AKT1, MCL1, CLEC4D, BAX, FH, CASP8		1	FALSE
R115777 +/- paclitaxel	cisplatin with radiation	MTOR, VEGFA, AKT1, MMP13	CASP3		1	FALSE
R115777 +/- paclitaxel	combination of CDDP and DAPT	MTOR, VEGFA, AKT1, MMP13	AKT1		1	FALSE
R115777 +/- paclitaxel	the nonsteroidal antiinflammatory drug (NSAID) sulindac	MTOR, VEGFA, AKT1, MMP13	STAT3		1	FALSE
R115777 +/- paclitaxel	a lower dose of radiation (1 Gy) combined with RA (5 µM)	MTOR, VEGFA, AKT1, MMP13	BCL2, BCL2L1		1	FALSE
R115777 +/- paclitaxel	Metformin (METF)	MTOR, VEGFA, AKT1, MMP13	PRKAA1, PRKAB1, PRKAA2, SPP1		1	FALSE
R115777 +/- paclitaxel	vanoxerine dihydrochloride	MTOR, VEGFA, AKT1, MMP13	CDK2, PCNA		1	FALSE
R115777 +/- paclitaxel	Beta-lapachone	MTOR, VEGFA, AKT1, MMP13	MTOR, MAP1LC3A, ROS1, MAP1LC3B		1	FALSE
R115777 +/- paclitaxel	Imatinib (IM)	MTOR, VEGFA, AKT1, MMP13	ROS1		1	FALSE
R115777 +/- paclitaxel	MnTE-2-PyP(5+)	MTOR, VEGFA, AKT1, MMP13	ROS1		1	FALSE
R115777 +/- paclitaxel	arsenic trioxide (As(2)O(3))	MTOR, VEGFA, AKT1, MMP13	BAK1, CASP3, BCL2, CASP9, BCL2L1, BAX		1	FALSE
R115777 +/- paclitaxel	MjTX-I, a phospholipase A2 isolated	MTOR, VEGFA, AKT1, MMP13	BAD, BCL2		1	FALSE
R115777 +/- paclitaxel	cryptotanshinone	MTOR, VEGFA, AKT1, MMP13	MMP9, BCL2, ROS1, BCL2L1, BAX		1	FALSE
R115777 +/- paclitaxel	R763	MTOR, VEGFA, AKT1, MMP13	AKT1, STAT5B, STAT5A		1	FALSE
R115777 +/- paclitaxel	Dynasore	MTOR, VEGFA, AKT1, MMP13	CDK4, STAT3, CCND1, MMP2		1	FALSE
R115777 +/- paclitaxel	enalapril and 5-FU	MTOR, VEGFA, AKT1, MMP13	MMP9, CCND1, MMP2, BCL2, PCNA, BCL2L1, VEGFA, STAT3, MYC		1	FALSE
R115777 +/- paclitaxel	Sorafenib	MTOR, VEGFA, AKT1, MMP13	BAK1, AKT1, BCL2, ROS1, MCL1, CLEC4D, BCL2L1, FH, CASP8		1	FALSE
R115777 +/- paclitaxel	curcumin was loaded into solid lipid nanoparticles (SLNs)(Cur-SLNs)	MTOR, VEGFA, AKT1, MMP13	CCND1, BCL2, PCNA, CDK4, BCL2L1, BAX		1	FALSE
R115777 +/- paclitaxel	AZ + SFN	MTOR, VEGFA, AKT1, MMP13	COL11A2, CCND1, CASP3, PARP1, PCNA		1	FALSE
R115777 +/- paclitaxel	nonsteroidal anti-inflammatory drug (NSAID)	MTOR, VEGFA, AKT1, MMP13	CPOX, COX8A, PTGS2, COX5A		1	FALSE
R115777 +/- paclitaxel	metformin and pitavastatin	MTOR, VEGFA, AKT1, MMP13	COL11A2, PRKAB1, PIK3CB, PIK3CG, CASP3, PRKAA1, MAP1LC3A, PARP1, PCNA, PRKAA2, PIK3CD, CDKN1A, MAP1LC3B, MTOR, PIK3CA, BAX		1	FALSE
R115777 +/- paclitaxel	combination of SAHA and cisplatin	MTOR, VEGFA, AKT1, MMP13	BCL2, BCL2L1		1	FALSE
R115777 +/- paclitaxel	Ni(II) thiosemicarbazone compound	MTOR, VEGFA, AKT1, MMP13	AKT1, PIK3CB, PIK3CG, CASP3, PIK3CD, PIK3CA		1	FALSE
R115777 +/- paclitaxel	paclitaxel combined with lobaplatin	MTOR, VEGFA, AKT1, MMP13	AKT1, PIK3CB, PIK3CG, PIK3CD, PIK3CA		1	FALSE
R115777 +/- paclitaxel	Paris forrestii (Takht.) H. Li (PCT3)	MTOR, VEGFA, AKT1, MMP13	COL11A2, CASP3, BCL2, PARP1, MCL1, CLEC4D, BAX, FH		1	FALSE
R115777 +/- paclitaxel	Tranilast	MTOR, VEGFA, AKT1, MMP13	BCL2L11		1	FALSE
R115777 +/- paclitaxel	lignocaine (LIG)	MTOR, VEGFA, AKT1, MMP13	BAD, BCL2, BAX		1	FALSE
R115777 +/- paclitaxel	crizotinib and temozolomide	MTOR, VEGFA, AKT1, MMP13	AKT1, ROS1, MCL1, BCL2L11, CLEC4D, FH		1	FALSE
R115777 +/- paclitaxel	Transcriptional co-activator with PDZ binding motif (TAZ)	MTOR, VEGFA, AKT1, MMP13	MTOR, AKT1		1	FALSE
R115777 +/- paclitaxel	Paclitaxel	MTOR, VEGFA, AKT1, MMP13	WDTC1		1	FALSE
R115777 +/- paclitaxel	Ibrutinib combined with radiation	MTOR, VEGFA, AKT1, MMP13	AKT1		1	FALSE
R115777 +/- paclitaxel	GLU-PTX	MTOR, VEGFA, AKT1, MMP13	ABCB1		1	FALSE
R115777 +/- paclitaxel	caffeine	MTOR, VEGFA, AKT1, MMP13	BAX, PTGS2, MYLIP, COX5A, CPOX, MLXIP, COX8A, MARCHF8		1	FALSE
R115777 +/- paclitaxel	Met and Cis	MTOR, VEGFA, AKT1, MMP13	AKT1, CCND1, PIK3CB, PIK3CG, PCNA, PIK3CD, PIK3CA		1	FALSE
R115777 +/- paclitaxel	Baicalin	MTOR, VEGFA, AKT1, MMP13	MYC		1	FALSE
R115777 +/- paclitaxel	DHA and ABT-263	MTOR, VEGFA, AKT1, MMP13	MCL1, BCL2L11, CLEC4D, STAT3, FH		1	FALSE
R115777 +/- paclitaxel	Docosahexaenoic acid (DHA)	MTOR, VEGFA, AKT1, MMP13	BAK1, BAX, CYCS		1	FALSE
R115777 +/- paclitaxel	ursolic acid (UA)	MTOR, VEGFA, AKT1, MMP13	AKT1		1	FALSE
R115777 +/- paclitaxel	the halogenated monoterpene mertensene	MTOR, VEGFA, AKT1, MMP13	CDK1, COL11A2, CDK2, CASP3, PARP1, PCNA, POLD1, CDK4, WDTC1		1	FALSE
R115777 +/- paclitaxel	JuBei oral liquid (JB)	MTOR, VEGFA, AKT1, MMP13	CASP3, BCL2, ROS1, CYCS, BCL2L1, BAX		1	FALSE
R115777 +/- paclitaxel	Acacetin with doxorubicin	MTOR, VEGFA, AKT1, MMP13	CDKN1A, ABCB1, PCNA, TBC1D9		1	FALSE
R115777 +/- paclitaxel	simvastatin	MTOR, VEGFA, AKT1, MMP13	AKT1		1	FALSE
R115777 +/- paclitaxel	Fisetin	MTOR, VEGFA, AKT1, MMP13	AKT1, CASP8		1	FALSE
R115777 +/- paclitaxel	bortezomib and ketoconazole	MTOR, VEGFA, AKT1, MMP13	BID		1	FALSE
R115777 +/- paclitaxel	combined TMZ treatment with BIX01294, an inhibitor of histone methyltransferase G9a	MTOR, VEGFA, AKT1, MMP13	MAP1LC3A, MAP1LC3B		1	FALSE
R115777 +/- paclitaxel	FePt-Cys nanoparticles (FePt-Cys NPs)	MTOR, VEGFA, AKT1, MMP13	MMP2, ROS1		1	FALSE
R115777 +/- paclitaxel	Euplotin C (EC)	MTOR, VEGFA, AKT1, MMP13	AKT1		1	FALSE
R115777 +/- paclitaxel	UCN-01 (7-hydroxy-staurosporine)	MTOR, VEGFA, AKT1, MMP13	CDKN1A, PCNA		1	FALSE
R115777 +/- paclitaxel	daurisoline	MTOR, VEGFA, AKT1, MMP13	CCND1, MYC, PCNA, HSP90AA1		1	FALSE
R115777 +/- paclitaxel	PPZ and VCR	MTOR, VEGFA, AKT1, MMP13	AKT1, PIK3CB, PIK3CG, PIK3CD, EGFR, MTOR, PIK3CA, ABCB1		1	FALSE
R115777 +/- paclitaxel	Polyphyllin VI	MTOR, VEGFA, AKT1, MMP13	BCL2, MAPK8, BECN1, MAP1LC3B, WDTC1, BCL2L1, BAX		1	FALSE
R115777 +/- paclitaxel	nigericin	MTOR, VEGFA, AKT1, MMP13	MTOR		1	FALSE
R115777 +/- paclitaxel	C₁₈H₁₇NO₆	MTOR, VEGFA, AKT1, MMP13	MMP9, AKT1, PIK3CB, PIK3CG, MMP2, PIK3CD, VIM, VEGFA, PIK3CA		1	FALSE
R115777 +/- paclitaxel	high-dose pulsatile gefitinib	MTOR, VEGFA, AKT1, MMP13	AKT1, EGFR		1	FALSE
R115777 +/- paclitaxel	valproic acid (VPA)(combination of VPA and metformin )	MTOR, VEGFA, AKT1, MMP13	AKT1		1	FALSE
R115777 +/- paclitaxel	Gambogenic acid (GNA)	MTOR, VEGFA, AKT1, MMP13	CASP3, AKT1, PTEN		1	FALSE
R115777 +/- paclitaxel	p-Hydroxymethoxybenzobijuglone (HMBBJ)	MTOR, VEGFA, AKT1, MMP13	CASP3, BCL2, BCL2L1		1	FALSE
R115777 +/- paclitaxel	chidamide	MTOR, VEGFA, AKT1, MMP13	COL11A2, CHEK1, BRCA1, ATM, CASP3, PARP1, CASP9, CASP8		1	FALSE
R115777 +/- paclitaxel	5-FU, DTN and DHA	MTOR, VEGFA, AKT1, MMP13	MCL1, FH, CLEC4D		1	FALSE
R115777 +/- paclitaxel	Auranofin (AF)	MTOR, VEGFA, AKT1, MMP13	ROS1		1	FALSE
R115777 +/- paclitaxel	β-Asarone	MTOR, VEGFA, AKT1, MMP13	MYC		1	FALSE
R115777 +/- paclitaxel	Myricetin	MTOR, VEGFA, AKT1, MMP13	AKT1, PIK3CB, PIK3CG, JUN, PIK3CD, MAPK8, PIK3CA		1	FALSE
R115777 +/- paclitaxel	Doxorubicin, Metformin, and Sodium Oxamate (DoxMetOx)	MTOR, VEGFA, AKT1, MMP13	COL11A2, MAP1LC3A, PARP1, MAP1LC3B, MTOR		1	FALSE
R115777 +/- paclitaxel	SKF-96365, an SOCE inhibitor	MTOR, VEGFA, AKT1, MMP13	AKT1		1	FALSE
R115777 +/- paclitaxel	IRE + FOLFIRINOX (5-fluorouracil, leucovorin, irinotecan, and oxaliplatin)	MTOR, VEGFA, AKT1, MMP13	CASP3		1	FALSE
R115777 +/- paclitaxel	Melatonin	MTOR, VEGFA, AKT1, MMP13	BAX, CASP3, MYLIP, BCL2, ROS1, PCNA, MLXIP, BBC3, MARCHF8		1	FALSE
R115777 +/- paclitaxel	Nanomicellar-Curcumin	MTOR, VEGFA, AKT1, MMP13	CCND1, BCL2, MAP1LC3A, BECN1, PCNA, MAP1LC3B, BCL2L1, BAX, CASP8		1	FALSE
R115777 +/- paclitaxel	reactive oxygen species modulator-1 (Romo1)	MTOR, VEGFA, AKT1, MMP13	BCL2, BAX, ROS1		1	FALSE
R115777 +/- paclitaxel	GSK525762A	MTOR, VEGFA, AKT1, MMP13	BAK1, BCL2, CDK6, MYC, BAX		1	FALSE
R115777 +/- paclitaxel	4-methylnitrosamino-1-3-pyridyl-1-butanone (NNK)	MTOR, VEGFA, AKT1, MMP13	SNAI1, SLC22A3, ITK		1	FALSE
R115777 +/- paclitaxel	Heerak Bhasma nanoparticle (HBNP)	MTOR, VEGFA, AKT1, MMP13	IL6		1	FALSE
R115777 +/- paclitaxel	Alkannin	MTOR, VEGFA, AKT1, MMP13	SNAI1, AKT1, PIK3CB, PIK3CG, BCL2, CASP9, PIK3CD, VIM, PIK3CA, BCL2L1		1	FALSE
R115777 +/- paclitaxel	Dibenzylideneacetone (DBA)	MTOR, VEGFA, AKT1, MMP13	PSG1, SP1		1	FALSE
R115777 +/- paclitaxel	CL-6, a curcumin derivative	MTOR, VEGFA, AKT1, MMP13	BCL2, BCL2L1, BAX		1	FALSE
R115777 +/- paclitaxel	Dox-NCs	MTOR, VEGFA, AKT1, MMP13	CASP3, ABCB1		1	FALSE
R115777 +/- paclitaxel	aqueous extract of Solanum nigrum (AESN)	MTOR, VEGFA, AKT1, MMP13	CASP3, VIM		1	FALSE
R115777 +/- paclitaxel	hydroxychloroquine (HCQ)	MTOR, VEGFA, AKT1, MMP13	ABCB1, ADM, BCL2L1, BAX, TBC1D9		1	FALSE
R115777 +/- paclitaxel	Hesperidin, piperine and bee venom	MTOR, VEGFA, AKT1, MMP13	EGFR		1	FALSE
R115777 +/- paclitaxel	copper (II) (Cu [II])	MTOR, VEGFA, AKT1, MMP13	BCL2, BAX, CASP8		1	FALSE
R115777 +/- paclitaxel	30-diethoxyphosphoryl-28-propynoylbetulin (compound 4)	MTOR, VEGFA, AKT1, MMP13	SLC12A9, CDKN1A		1	FALSE
R115777 +/- paclitaxel	tepotinib	MTOR, VEGFA, AKT1, MMP13	SLC22A3, MYC, ITK		1	FALSE
R115777 +/- paclitaxel	Monensin	MTOR, VEGFA, AKT1, MMP13	EGFR		1	FALSE
R115777 +/- paclitaxel	TRAIL and NVB	MTOR, VEGFA, AKT1, MMP13	CASP3, BCL2, BCL2L1, BAX		1	FALSE
R115777 +/- paclitaxel	Bafilomycin A1	MTOR, VEGFA, AKT1, MMP13	BCL2, BCL2L1, BECN1		1	FALSE
R115777 +/- paclitaxel	ASR352 (7b) was identified as one of the equipotent 7a analogs	MTOR, VEGFA, AKT1, MMP13	CHEK1, CASP3, BCL2, PARP1, BAX		1	FALSE
R115777 +/- paclitaxel	sorafenib and Temozolomide	MTOR, VEGFA, AKT1, MMP13	HSPA1B		1	FALSE
R115777 +/- paclitaxel	Violacein	MTOR, VEGFA, AKT1, MMP13	AKT1, CCND1, NFKB1, PCNA		1	FALSE
R115777 +/- paclitaxel	DHA synergized with 2-Deoxy-D-glucose	MTOR, VEGFA, AKT1, MMP13	CYCS, CASP9		1	FALSE
R115777 +/- paclitaxel	n-butylidenephthalide (n-BP)	MTOR, VEGFA, AKT1, MMP13	DNMT1		1	FALSE
R115777 +/- paclitaxel	5,7-dihydroxy-4-methyl-6-(3-methylbutanoyl)-coumarin (DMAC)	MTOR, VEGFA, AKT1, MMP13	COL11A2, BAK1, CASP3, PARP1, MCL1, CLEC4D, WDTC1, BCL2L1, FH		1	FALSE
R115777 +/- paclitaxel	Artesunate (ART)	MTOR, VEGFA, AKT1, MMP13	PTGS2, FASN, MYLIP, COX5A, CPOX, MLXIP, COX8A, MARCHF8		1	FALSE
R115777 +/- paclitaxel	SI 34	MTOR, VEGFA, AKT1, MMP13	CCND1, PCNA, SRC		1	FALSE
R115777 +/- paclitaxel	Cryptotansinone (Dsh-003) (MW 269.14)	MTOR, VEGFA, AKT1, MMP13	AKT1, PIK3CB, PIK3CG, PIK3CD, PIK3CA		1	FALSE
R115777 +/- paclitaxel	Erlotinib	MTOR, VEGFA, AKT1, MMP13	COL11A2, AKT1, CASP3, PARP1, CASP9		1	FALSE
R115777 +/- paclitaxel	17β-Estradiol (E2)	MTOR, VEGFA, AKT1, MMP13	IL6, STAT3		1	FALSE
R115777 +/- paclitaxel	Andrographis paniculata (A. paniculata) polysaccharide	MTOR, VEGFA, AKT1, MMP13	CDK1, CASP3, CASP9, CASP8		1	FALSE
R115777 +/- paclitaxel	cryptolepine	MTOR, VEGFA, AKT1, MMP13	WDTC1, PARP1		1	FALSE
R115777 +/- paclitaxel	TAp73alpha	MTOR, VEGFA, AKT1, MMP13	BAX		1	FALSE
R115777 +/- paclitaxel	Exenatide (Ex-4)	MTOR, VEGFA, AKT1, MMP13	CAMP, CCND1, CHAMP1, BCL2, PCNA, BCL2L1, EGFR, STAT3, MYC		1	FALSE
R115777 +/- paclitaxel	palbociclib in combination with the rapamycin analog temsirolimus	MTOR, VEGFA, AKT1, MMP13	CDK4, MTOR		1	FALSE
R115777 +/- paclitaxel	Pulchrin A	MTOR, VEGFA, AKT1, MMP13	BAX		1	FALSE
R115777 +/- paclitaxel	E2 plus BSO	MTOR, VEGFA, AKT1, MMP13	JUN, MAPK8		1	FALSE
R115777 +/- paclitaxel	3-methyladenine (3-MA)	MTOR, VEGFA, AKT1, MMP13	AKT1, MAP1LC3A, BECN1, MAP1LC3B		1	FALSE
R115777 +/- paclitaxel	Bcl-2 antisense oligonucleotide	MTOR, VEGFA, AKT1, MMP13	BCL2, BCL2L1		1	FALSE
R115777 +/- paclitaxel	EGCG and cyclopamine (CyA)	MTOR, VEGFA, AKT1, MMP13	EGFR		1	FALSE
R115777 +/- paclitaxel	cordycepin	MTOR, VEGFA, AKT1, MMP13	MFAP1, PRKAB1, PRKAA1, ROS1, PRKAA2, APRT, MTOR		1	FALSE
R115777 +/- paclitaxel	Radix Sophorae Flavescentis	MTOR, VEGFA, AKT1, MMP13	CASP3, BCL2, BCL2L1, BAX		1	FALSE
R115777 +/- paclitaxel	piperlongumine (PL)	MTOR, VEGFA, AKT1, MMP13	STAT3		1	FALSE
R115777 +/- paclitaxel	ibrutinib	MTOR, VEGFA, AKT1, MMP13	EGFR		1	FALSE
R115777 +/- paclitaxel	Xanthohumol (XN)	MTOR, VEGFA, AKT1, MMP13	COL11A2, AKT1, CASP3, BCL2, PARP1, ROS1, CASP9, WDTC1		1	FALSE
R115777 +/- paclitaxel	free fatty acids extract (FFAE)	MTOR, VEGFA, AKT1, MMP13	CASP3, CASP9		1	FALSE
R115777 +/- paclitaxel	Simvastatin	MTOR, VEGFA, AKT1, MMP13	BCL2, BCL2L1, BAX		1	FALSE
R115777 +/- paclitaxel	FN2 in combination with GEM	MTOR, VEGFA, AKT1, MMP13	BCL2, BCL2L1, BAX		1	FALSE
R115777 +/- paclitaxel	TAK-242	MTOR, VEGFA, AKT1, MMP13	IL6		1	FALSE
R115777 +/- paclitaxel	dihydroartemisinin inhibited fibronectin-1	MTOR, VEGFA, AKT1, MMP13	AKT1, PIK3CB, PIK3CG, PIK3CD, PIK3CA		1	FALSE
R115777 +/- paclitaxel	anti-diabetic drug Metformin (Met)	MTOR, VEGFA, AKT1, MMP13	CCND1, MYC, BAX, PCNA		1	FALSE
R115777 +/- paclitaxel	Matrine	MTOR, VEGFA, AKT1, MMP13	AKT1, PIK3CB, PIK3CG, MYLIP, BCL2, APAF1, PIK3CD, MLXIP, PIK3CA, BCL2L1, MARCHF8, MTOR		1	FALSE
R115777 +/- paclitaxel	Bithionol-paclitaxel	MTOR, VEGFA, AKT1, MMP13	COL11A2, BCL2, PARP1, ROS1		1	FALSE
R115777 +/- paclitaxel	ibuprofen	MTOR, VEGFA, AKT1, MMP13	CASP3, ABCB1, PCNA		1	FALSE
R115777 +/- paclitaxel	Malathion	MTOR, VEGFA, AKT1, MMP13	AKT1, BAX, BCL2		1	FALSE
R115777 +/- paclitaxel	curcumin and carboplatin	MTOR, VEGFA, AKT1, MMP13	MMP9, AKT1, CASP3, BCL2, CASP9, BCL2L1		1	FALSE
R115777 +/- paclitaxel	Aclidinium bromide	MTOR, VEGFA, AKT1, MMP13	AKT1, PIK3CB, PIK3CG, CASP3, BCL2, PIK3CD, PIK3CA, BCL2L1, BAX		1	FALSE
R115777 +/- paclitaxel	Anlotinib	MTOR, VEGFA, AKT1, MMP13	AKT1, CCND1, MMP9, PIK3CB, PIK3CG, MMP2, CASP3, BCL2, PCNA, PIK3CD, VIM, CDK4, PIK3CA, BCL2L1, BAX		1	FALSE
R115777 +/- paclitaxel	ferrocenyl pyrazole (FP) derivates, 5-ferrocenyl-1-phenyl-1H-pyrazole (FP-Ph) and 5-ferrocenyl-1H-pyrazole (FP-H)	MTOR, VEGFA, AKT1, MMP13	AKT1, PIK3CB, PIK3CG, PIK3CD, PIK3CA		1	FALSE
R115777 +/- paclitaxel	Tetrahydroberberine	MTOR, VEGFA, AKT1, MMP13	AKT1, PIK3CB, PIK3CG, PIK3CD, TIMM8A, MTOR, PIK3CA		1	FALSE
R115777 +/- paclitaxel	Celastrus orbiculatus	MTOR, VEGFA, AKT1, MMP13	CASP3, BCL2, BCL2L1, BAX		1	FALSE
R115777 +/- paclitaxel	sulindac	MTOR, VEGFA, AKT1, MMP13	SLC12A9, NFKB1, CDKN1A, PCNA		1	FALSE
R115777 +/- paclitaxel	combination of celecoxib and IR	MTOR, VEGFA, AKT1, MMP13	CDK1, PTGS2, COX5A, POLD1, CPOX, COX8A		1	FALSE
R115777 +/- paclitaxel	Vorinostat and quinacrine	MTOR, VEGFA, AKT1, MMP13	BCL2, ROS1, MCL1, CLEC4D, BCL2L1, BAX, FH		1	FALSE
R115777 +/- paclitaxel	Ciclopirox (CPX)	MTOR, VEGFA, AKT1, MMP13	SNAI1, MMP9, MMP2		1	FALSE
R115777 +/- paclitaxel	Bortezomib	MTOR, VEGFA, AKT1, MMP13	MYC		1	FALSE
R115777 +/- paclitaxel	ZD1839 (Iressa)	MTOR, VEGFA, AKT1, MMP13	MMP9		1	FALSE
R115777 +/- paclitaxel	Panobinostat	MTOR, VEGFA, AKT1, MMP13	EGFR		1	FALSE
R115777 +/- paclitaxel	frankincense essential oil (FEO)	MTOR, VEGFA, AKT1, MMP13	BCL2, BCL2L1, BAX		1	FALSE
R115777 +/- paclitaxel	Fluoxetine (FLX)	MTOR, VEGFA, AKT1, MMP13	MAPK8		1	FALSE
R115777 +/- paclitaxel	gefitinib with calcitriol	MTOR, VEGFA, AKT1, MMP13	EGFR		1	FALSE
R115777 +/- paclitaxel	Lymecycline	MTOR, VEGFA, AKT1, MMP13	AKT1, STAT3, EGFR		1	FALSE
R115777 +/- paclitaxel	β-elemene	MTOR, VEGFA, AKT1, MMP13	ABCB1		1	FALSE
R115777 +/- paclitaxel	sanguinarine (SG)	MTOR, VEGFA, AKT1, MMP13	CCND1, MYLIP, BCL2, PCNA, MLXIP, BCL2L1, MARCHF8		1	FALSE
R115777 +/- paclitaxel	LukS-PV	MTOR, VEGFA, AKT1, MMP13	BAK1, BCL2L1, BAX, BCL2		1	FALSE
R115777 +/- paclitaxel	calix[6]arene (CLX6)	MTOR, VEGFA, AKT1, MMP13	MMP2, MMP9		1	FALSE
R115777 +/- paclitaxel	Paclitaxel (Taxol) &Caffeine	MTOR, VEGFA, AKT1, MMP13	BCL2, BCL2L1		1	FALSE
R115777 +/- paclitaxel	Huaier n-butanol extract (HBE)	MTOR, VEGFA, AKT1, MMP13	SLC22A3, ITK		1	FALSE
R115777 +/- paclitaxel	P2 (sequence: RALGWSCL)	MTOR, VEGFA, AKT1, MMP13	CASP3, BCL2, BCL2L1		1	FALSE
R115777 +/- paclitaxel	polyester-based hyperbranched dendritic-linear (HBDL)-based NPs carrying doxorubicin (Dox)	MTOR, VEGFA, AKT1, MMP13	MAPK8		1	FALSE
R115777 +/- paclitaxel	Dual HER/IGF-insulin	MTOR, VEGFA, AKT1, MMP13	AKT1		1	FALSE
R115777 +/- paclitaxel	Bruceine D	MTOR, VEGFA, AKT1, MMP13	MLXIP, MYLIP, MARCHF8, PCNA		1	FALSE
R115777 +/- paclitaxel	Piroxicam (PXM)	MTOR, VEGFA, AKT1, MMP13	CPOX, COX8A, PTGS2, COX5A		1	FALSE
R115777 +/- paclitaxel	synthesized nanoparticles was modified with folic acid (FA)	MTOR, VEGFA, AKT1, MMP13	COL11A2, CASP3, PARP1		1	FALSE
R115777 +/- paclitaxel	PBI-05204	MTOR, VEGFA, AKT1, MMP13	AKT1, PIK3CB, PIK3CG, PIK3CD, SOX2, MTOR, PIK3CA		1	FALSE
R115777 +/- paclitaxel	(E)-3-(3-(benzyloxy) phenyl)-1-(4-hydroxyphenyl)prop-2-en-1-one (HM015k or 15k)	MTOR, VEGFA, AKT1, MMP13	CCNB1, MYC, ABCB1, PCNA		1	FALSE
R115777 +/- paclitaxel	EEHDW	MTOR, VEGFA, AKT1, MMP13	ABCB1		1	FALSE
R115777 +/- paclitaxel	Sesquiterpene Lactone-Santonin	MTOR, VEGFA, AKT1, MMP13	CASP3, BCL2, PCNA, CASP9, MTOR, BCL2L1, BAX		1	FALSE
R115777 +/- paclitaxel	Thymoquinone (TQ)	MTOR, VEGFA, AKT1, MMP13	COL11A2, AKT1, PIK3CB, PIK3CG, PARP1, PIK3CD, PIK3CA, PTEN		1	FALSE
R115777 +/- paclitaxel	tamoxifen (TAM)	MTOR, VEGFA, AKT1, MMP13	STAT3, JAK2		1	FALSE
R115777 +/- paclitaxel	PMI combined with ADR	MTOR, VEGFA, AKT1, MMP13	COL11A2, PARP1, PCNA, EGFR		1	FALSE
R115777 +/- paclitaxel	Sophoridine	MTOR, VEGFA, AKT1, MMP13	MAPK8		1	FALSE
R115777 +/- paclitaxel	talazoparib and TMZ	MTOR, VEGFA, AKT1, MMP13	BAK1, BAX		1	FALSE
R115777 +/- paclitaxel	FMT, CpG and FMT and CpG	MTOR, VEGFA, AKT1, MMP13	MTOR, IL6, AKT1, EGFR		1	FALSE
R115777 +/- paclitaxel	flubendazole	MTOR, VEGFA, AKT1, MMP13	MYC, VIM, SOX2		1	FALSE
R115777 +/- paclitaxel	CONPs	MTOR, VEGFA, AKT1, MMP13	CASP3, AKT1, CASP9		1	FALSE
R115777 +/- paclitaxel	combination of baicalin and DDP	MTOR, VEGFA, AKT1, MMP13	AKT1, TIMM8A		1	FALSE
R115777 +/- paclitaxel	Cidofovir	MTOR, VEGFA, AKT1, MMP13	CASP3		1	FALSE
R115777 +/- paclitaxel	Taxol	MTOR, VEGFA, AKT1, MMP13	BCL2, CDKN1A, PCNA		1	FALSE
R115777 +/- paclitaxel	Dp44mT	MTOR, VEGFA, AKT1, MMP13	MYC		1	FALSE
R115777 +/- paclitaxel	BBI608 in combination with paclitaxel	MTOR, VEGFA, AKT1, MMP13	STAT3		1	FALSE
R115777 +/- paclitaxel	anti-metastatic effect of SK-216	MTOR, VEGFA, AKT1, MMP13	MMP13, SERPINE1, SERPINB2		1	FALSE
R115777 +/- paclitaxel	Ajoene (4,5,9-trithiadodeca-1,6,11-triene-9-oxide)	MTOR, VEGFA, AKT1, MMP13	CASP3, BCL2, CYCS		1	FALSE
R115777 +/- paclitaxel	MHP-1	MTOR, VEGFA, AKT1, MMP13	SLC22A3, MMP9, VIM, ITK		1	FALSE
R115777 +/- paclitaxel	27652-89-7	MTOR, VEGFA, AKT1, MMP13	BCL2, BCL2L1, BAX, CYCS		1	FALSE
R115777 +/- paclitaxel	Defactinib and PD173074	MTOR, VEGFA, AKT1, MMP13	AKT1		1	FALSE
R115777 +/- paclitaxel	2-methoxy-5((3,4,5-trimethosyphenyl)seleninyl) phenol (SQ0814061)	MTOR, VEGFA, AKT1, MMP13	AKT1, PIK3CB, PIK3CG, PCNA, CCNB1, PIK3CD, PIK3CA		1	FALSE
R115777 +/- paclitaxel	(MAY)	MTOR, VEGFA, AKT1, MMP13	ABCB1		1	FALSE
R115777 +/- paclitaxel	Gambogic acid (GA)	MTOR, VEGFA, AKT1, MMP13	MMP2, MMP9, MAPK8		1	FALSE
R115777 +/- paclitaxel	ARV-825 (ARV) and its nanoformulation development (ARV-NP)	MTOR, VEGFA, AKT1, MMP13	CASP3, BCL2, MYC, BCL2L1		1	FALSE
R115777 +/- paclitaxel	Vidarabine	MTOR, VEGFA, AKT1, MMP13	CASP3, BCL2, WDTC1, BCL2L1, BAX		1	FALSE
R115777 +/- paclitaxel	quercetin combined with irinotecan/SN-38	MTOR, VEGFA, AKT1, MMP13	VEGFA, PTGS2		1	FALSE
R115777 +/- paclitaxel	Polyphyllin II(PP II)	MTOR, VEGFA, AKT1, MMP13	AKT1, PIK3CB, PIK3CG, PIK3CD, MTOR, PIK3CA		1	FALSE
R115777 +/- paclitaxel	the combination of VPA and DOX	MTOR, VEGFA, AKT1, MMP13	CASP3, PARP1, CDKN1A		1	FALSE
R115777 +/- paclitaxel	Sotetsuflavone	MTOR, VEGFA, AKT1, MMP13	MTOR, AKT1		1	FALSE
R115777 +/- paclitaxel	cisplatin and cisplatin-metformin	MTOR, VEGFA, AKT1, MMP13	AKT1, PRKAB1, PRKAA1, PRKAA2, MTOR		1	FALSE
R115777 +/- paclitaxel	gefitinib with the YAP1 inhibitor verteporfin or an MEK/ERK inhibitor AZD6244	MTOR, VEGFA, AKT1, MMP13	PSG1, BAD, MYLIP, SP1, MLXIP, MARCHF8		1	FALSE
R115777 +/- paclitaxel	artocarpin	MTOR, VEGFA, AKT1, MMP13	BCL2, BCL2L1, BAX, BAK1		1	FALSE
R115777 +/- paclitaxel	Alantolactone	MTOR, VEGFA, AKT1, MMP13	AKT1		1	FALSE
R115777 +/- paclitaxel	2-fluoropalmitic acid (2-FPA)	MTOR, VEGFA, AKT1, MMP13	MMP2		1	FALSE
R115777 +/- paclitaxel	bazedoxifene acetate (BAZ)	MTOR, VEGFA, AKT1, MMP13	STAT3		1	FALSE
R115777 +/- paclitaxel	L-Pt-Py	MTOR, VEGFA, AKT1, MMP13	BBC3, MYC		1	FALSE
R115777 +/- paclitaxel	LY5	MTOR, VEGFA, AKT1, MMP13	STAT3		1	FALSE
R115777 +/- paclitaxel	CP-673451	MTOR, VEGFA, AKT1, MMP13	AKT1, PIK3CB, PIK3CG, PIK3CD, PIK3CA		1	FALSE
R115777 +/- paclitaxel	Hispolon	MTOR, VEGFA, AKT1, MMP13	BCL2, BCL2L1, BAX		1	FALSE
R115777 +/- paclitaxel	sulforaphene (SFE, 4-methylsufinyl-3-butenyl isothiocyanate)	MTOR, VEGFA, AKT1, MMP13	BCL2, BCL2L1		1	FALSE
R115777 +/- paclitaxel	octreotide (OCT) and cisplatin (DDP)	MTOR, VEGFA, AKT1, MMP13	ABCB1		1	FALSE
R115777 +/- paclitaxel	Celecoxib	MTOR, VEGFA, AKT1, MMP13	AKT1, PTGS2, CCND1, ABCB1, CASP3, BCL2, COX5A, PCNA, CPOX, COX8A, BCL2L1, BAX, PTEN, TBC1D9		1	FALSE
R115777 +/- paclitaxel	Doxorubicin (DOX) loaded folate-coated magnetic Fe3 O4 nanoparticles (MNPs)	MTOR, VEGFA, AKT1, MMP13	CASP3, BCL2		1	FALSE
R115777 +/- paclitaxel	tolfenamic acid (TA)	MTOR, VEGFA, AKT1, MMP13	ROS1		1	FALSE
R115777 +/- paclitaxel	A005	MTOR, VEGFA, AKT1, MMP13	TNFSF11		1	FALSE
R115777 +/- paclitaxel	silibinin	MTOR, VEGFA, AKT1, MMP13	MMP2, MMP9, STAT3		1	FALSE
R115777 +/- paclitaxel	paclitaxel and honokiol	MTOR, VEGFA, AKT1, MMP13	ABCB1		1	FALSE
R115777 +/- paclitaxel	Oxysophocarpine	MTOR, VEGFA, AKT1, MMP13	MTOR, AKT1		1	FALSE
R115777 +/- paclitaxel	Cardiotoxin (CTX) III	MTOR, VEGFA, AKT1, MMP13	AKT1, EGFR		1	FALSE
R115777 +/- paclitaxel	vinorelbine (NVB)	MTOR, VEGFA, AKT1, MMP13	BCL2, BCL2L1		1	FALSE
R115777 +/- paclitaxel	Curcumin	MTOR, VEGFA, AKT1, MMP13	BCL2, MAP1LC3A, ROS1, VIM, MAP1LC3B, BCL2L1, BAX		1	FALSE
R115777 +/- paclitaxel	bosutinib	MTOR, VEGFA, AKT1, MMP13	ATM, GADD45A		1	FALSE
R115777 +/- paclitaxel	5-FU combined with casticin	MTOR, VEGFA, AKT1, MMP13	CASP3, CASP8		1	FALSE
R115777 +/- paclitaxel	cleistanthin A (CA)	MTOR, VEGFA, AKT1, MMP13	CCND1		1	FALSE
R115777 +/- paclitaxel	100704-10-7	MTOR, VEGFA, AKT1, MMP13	BAX, BAK1, CASP3, MYLIP, BCL2, AKT2, JUN, CYCS, MLXIP, BBC3, MAPK8, BID, BCL2L1, MARCHF8, CASP8		1	FALSE
R115777 +/- paclitaxel	Herbal melanin (HM)	MTOR, VEGFA, AKT1, MMP13	CASP3, BCL2		1	FALSE
R115777 +/- paclitaxel	acetyl-11-keto-beta-boswellic acid (AKBA	MTOR, VEGFA, AKT1, MMP13	PTGS2, MMP9, CCND1, BCL2, PCNA		1	FALSE
R115777 +/- paclitaxel	pazopanib + trametinib	MTOR, VEGFA, AKT1, MMP13	MAP2K6, AKT1, IL7, EPHA2		1	FALSE
R115777 +/- paclitaxel	Hymecromone plus sorafenib	MTOR, VEGFA, AKT1, MMP13	MCL1, CLEC4D, FH, EGFR		1	FALSE
R115777 +/- paclitaxel	Atovaquone	MTOR, VEGFA, AKT1, MMP13	CCND1, MYC, BCL2, PCNA, DDIT4, BCL2L1, BAX		1	FALSE
R115777 +/- paclitaxel	oleanolic acid (OA) plus autophagy inhibitor 3-methyladenine (3-MA) (3-MA+OA) or chloroquine (CQ)	MTOR, VEGFA, AKT1, MMP13	BCL2, MAP1LC3A, MAP1LC3B, BCL2L1, BAX		1	FALSE
R115777 +/- paclitaxel	LZ-106	MTOR, VEGFA, AKT1, MMP13	ROS1		1	FALSE
R115777 +/- paclitaxel	calix[6]arene	MTOR, VEGFA, AKT1, MMP13	CDK4, CDK2		1	FALSE
R115777 +/- paclitaxel	combination (E) of Huangqi (Radix Astragali Mongolici) and Ezhu (Rhizoma Curcumae Phaeocaulis)	MTOR, VEGFA, AKT1, MMP13	CASP3, BCL2, BCL2L1, BAX		1	FALSE
R115777 +/- paclitaxel	Tetrandrine (Tet)	MTOR, VEGFA, AKT1, MMP13	COL11A2, CCND1, CASP3, BCL2, PARP1, PCNA, CDKN1A, CDK4, BCL2L1, BAX, CASP8		1	FALSE
R115777 +/- paclitaxel	miR-375 and DOX were co-delivered by liposomes (named L-miR-375/DOX-NPs)	MTOR, VEGFA, AKT1, MMP13	ABCB1, CASP3, BCL2, MAPK8, BCL2L1, BAX, TBC1D9		1	FALSE
R115777 +/- paclitaxel	Lycorine hydrochloride (LH)	MTOR, VEGFA, AKT1, MMP13	MCL1		1	FALSE
R115777 +/- paclitaxel	U3-1402	MTOR, VEGFA, AKT1, MMP13	AKT1, PIK3CB, PIK3CG, PIK3CD, H2AX, PIK3CA		1	FALSE
R115777 +/- paclitaxel	RWJ-241947 (MCC-555)	MTOR, VEGFA, AKT1, MMP13	CDKN1A, PCNA		1	FALSE
R115777 +/- paclitaxel	compound 5k	MTOR, VEGFA, AKT1, MMP13	BAD, BCL2, BCL2L1, BAX		1	FALSE
R115777 +/- paclitaxel	G3BC31	MTOR, VEGFA, AKT1, MMP13	CPOX, COX8A, PTGS2, COX5A		1	FALSE
R115777 +/- paclitaxel	rapamycin (RPM)	MTOR, VEGFA, AKT1, MMP13	VEGFA		1	FALSE
R115777 +/- paclitaxel	the synthetic curcumin analog B14	MTOR, VEGFA, AKT1, MMP13	CDK2, CCND1, PCNA		1	FALSE
R115777 +/- paclitaxel	Kinamycin F	MTOR, VEGFA, AKT1, MMP13	PCNA		1	FALSE
R115777 +/- paclitaxel	OSU-T315	MTOR, VEGFA, AKT1, MMP13	AKT1		1	FALSE
R115777 +/- paclitaxel	Co-administration of MK siRNA and quercetin	MTOR, VEGFA, AKT1, MMP13	AKT1, PIK3CB, PIK3CG, PIK3CD, PIK3CA		1	FALSE
R115777 +/- paclitaxel	nano micelles curcumin	MTOR, VEGFA, AKT1, MMP13	CCND1, PCNA		1	FALSE
R115777 +/- paclitaxel	Betulinic acid	MTOR, VEGFA, AKT1, MMP13	MTOR, JAK2		1	FALSE
R115777 +/- paclitaxel	UNC0642	MTOR, VEGFA, AKT1, MMP13	CASP3, BCL2L11		1	FALSE
R115777 +/- paclitaxel	CM363	MTOR, VEGFA, AKT1, MMP13	BUB1B, PCNA		1	FALSE
R115777 +/- paclitaxel	LZT-106 as a novel kinase inhibitor	MTOR, VEGFA, AKT1, MMP13	MCL1, FH, CLEC4D		1	FALSE
R115777 +/- paclitaxel	Ampelopsin (AMP)	MTOR, VEGFA, AKT1, MMP13	MYC		1	FALSE
R115777 +/- paclitaxel	Pectolinarigenin	MTOR, VEGFA, AKT1, MMP13	MMP9, TIMP2, CASP3, BCL2, ROS1, STAT3, BCL2L1, BAX		1	FALSE
R115777 +/- paclitaxel	goniothalamin	MTOR, VEGFA, AKT1, MMP13	BCL2, BCL2L1		1	FALSE
R115777 +/- paclitaxel	C(60) fullerene-cisplatin nanocomplex	MTOR, VEGFA, AKT1, MMP13	CASP3		1	FALSE
R115777 +/- paclitaxel	PTX and RO3306	MTOR, VEGFA, AKT1, MMP13	PCNA		1	FALSE
R115777 +/- paclitaxel	LZT-106 was shown to synergize with ABT-199	MTOR, VEGFA, AKT1, MMP13	MCL1, FH, CLEC4D		1	FALSE
R115777 +/- paclitaxel	HSP90AA1	MTOR, VEGFA, AKT1, MMP13	AKT1, PIK3CB, PIK3CG, PIK3CD, MTOR, PIK3CA		1	FALSE
R115777 +/- paclitaxel	a synergistic combination of photoactive hypericin and Manumycin A	MTOR, VEGFA, AKT1, MMP13	COL11A2, PARP1		1	FALSE
R115777 +/- paclitaxel	HDAC inhibitors 23h	MTOR, VEGFA, AKT1, MMP13	HSP90AA1		1	FALSE
R115777 +/- paclitaxel	paclitaxel	MTOR, VEGFA, AKT1, MMP13	AKT1, PIK3CB, PIK3CG, PCNA, CCNB1, PIK3CD, MTOR, PIK3CA		1	FALSE
R115777 +/- paclitaxel	Dasatinib plus Gefitinib	MTOR, VEGFA, AKT1, MMP13	SRC, AKT1, EGFR		1	FALSE
R115777 +/- paclitaxel	the combined effects of gefitinib and pemetrexed	MTOR, VEGFA, AKT1, MMP13	AKT1		1	FALSE
R115777 +/- paclitaxel	11-Dehydrosinulariolide	MTOR, VEGFA, AKT1, MMP13	AKT1, PTEN		1	FALSE
R115777 +/- paclitaxel	Moringin	MTOR, VEGFA, AKT1, MMP13	CASP3, BAX		1	FALSE
R115777 +/- paclitaxel	superparamagnetic iron oxide nanoparticles (SPIONs)	MTOR, VEGFA, AKT1, MMP13	CASP3, ROS1		1	FALSE
R115777 +/- paclitaxel	Paeonol	MTOR, VEGFA, AKT1, MMP13	AKT1, PIK3CB, PIK3CG, PIK3CD, VIM, PIK3CA		1	FALSE
R115777 +/- paclitaxel	phenothiazine (DS00329)	MTOR, VEGFA, AKT1, MMP13	CDK2, CCND1, PCNA		1	FALSE
R115777 +/- paclitaxel	a novel oral PIM inhibitor, AZD1208	MTOR, VEGFA, AKT1, MMP13	CAMP, MYC, CDKN1A		1	FALSE
R115777 +/- paclitaxel	Daunorubicin	MTOR, VEGFA, AKT1, MMP13	AKT1		1	FALSE
R115777 +/- paclitaxel	plumbagin (PL)	MTOR, VEGFA, AKT1, MMP13	AKT1, PIK3CB, PIK3CG, PIK3CD, MTOR, PIK3CA		1	FALSE
R115777 +/- paclitaxel	nelfinavir (NFV)	MTOR, VEGFA, AKT1, MMP13	AKT1, ABCB1		1	FALSE
R115777 +/- paclitaxel	SB-T-121205	MTOR, VEGFA, AKT1, MMP13	COL11A2, CASP3, BCL2, PARP1, CASP9, WDTC1, BCL2L1, BAX		1	FALSE
R115777 +/- paclitaxel	All trans-retinoic acid (ATRA)	MTOR, VEGFA, AKT1, MMP13	AKT1, PIK3CB, PIK3CG, BCL2, MCL1, PIK3CD, CLEC4D, PIK3CA, BCL2L1, FH		1	FALSE
R115777 +/- paclitaxel	Cyproheptadine	MTOR, VEGFA, AKT1, MMP13	COL11A2, PARP1		1	FALSE
R115777 +/- paclitaxel	dacomitinib	MTOR, VEGFA, AKT1, MMP13	CDK1, CDK2, AKT1, BCL2, MAP1LC3B, MAP1LC3A, CASP9, EGFR, BCL2L1, BAX		1	FALSE
R115777 +/- paclitaxel	NVP-ADW742	MTOR, VEGFA, AKT1, MMP13	AKT1, PIK3CB, PIK3CG, PIK3CD, PIK3CA		1	FALSE
R115777 +/- paclitaxel	fluazuron	MTOR, VEGFA, AKT1, MMP13	AKT1		1	FALSE
R115777 +/- paclitaxel	pyrrolidinium	MTOR, VEGFA, AKT1, MMP13	CASP9		1	FALSE
R115777 +/- paclitaxel	GCCSysm-4 (G-4)	MTOR, VEGFA, AKT1, MMP13	CPOX, COX8A, PTGS2, COX5A		1	FALSE
R115777 +/- paclitaxel	PTX and TQD	MTOR, VEGFA, AKT1, MMP13	ROS1		1	FALSE
R115777 +/- paclitaxel	bromocriptine	MTOR, VEGFA, AKT1, MMP13	STAT5B, BCL2L1, PCNA, STAT5A		1	FALSE
R115777 +/- paclitaxel	Baicalein	MTOR, VEGFA, AKT1, MMP13	HSP90AA1		1	FALSE
R115777 +/- paclitaxel	Green synthesis of silver nanoparticles using Ganoderma neo-japonicum Imazeki	MTOR, VEGFA, AKT1, MMP13	CASP3		1	FALSE
R115777 +/- paclitaxel	Plitidepsin	MTOR, VEGFA, AKT1, MMP13	CDK4, CCND1, PCNA		1	FALSE
R115777 +/- paclitaxel	Aripiprazole	MTOR, VEGFA, AKT1, MMP13	BAK1, BCL2L1, BCL2, MYC		1	FALSE
R115777 +/- paclitaxel	RUNX3	MTOR, VEGFA, AKT1, MMP13	BCL2, BCL2L1, CASP8		1	FALSE
R115777 +/- paclitaxel	HY253	MTOR, VEGFA, AKT1, MMP13	COL11A2, WDTC1, PARP1, CASP9		1	FALSE
R115777 +/- paclitaxel	RBCm-OM/PLGA	MTOR, VEGFA, AKT1, MMP13	CASP3, BCL2, BCL2L1		1	FALSE
R115777 +/- paclitaxel	MLN0128	MTOR, VEGFA, AKT1, MMP13	MTOR		1	FALSE
R115777 +/- paclitaxel	ursolic acid	MTOR, VEGFA, AKT1, MMP13	BCL2, BCL2L1, BAX, AKT1		1	FALSE
R115777 +/- paclitaxel	Retinoic acid (RA)	MTOR, VEGFA, AKT1, MMP13	CASP3		1	FALSE
R115777 +/- paclitaxel	Trametinib	MTOR, VEGFA, AKT1, MMP13	MCL1, BBC3, FH, CLEC4D		1	FALSE
R115777 +/- paclitaxel	2-aziridin-1-yl-3-[(2-[2-[(3-aziridin-1-yl-1,4-dioxo-1,4-dihydronaphthalen-2-yl)thio]ethoxy]ethyl)thio]naphthoquinone (AZ-1)	MTOR, VEGFA, AKT1, MMP13	BCL2, PCNA		1	FALSE
R115777 +/- paclitaxel	S2E, a thia-Michael adduct of sulfonamide chalcone	MTOR, VEGFA, AKT1, MMP13	CASP3, JUN, CYCS, MAPK8, BAX		1	FALSE
R115777 +/- paclitaxel	MPT0G211 combined with doxorubicin	MTOR, VEGFA, AKT1, MMP13	BAX		1	FALSE
R115777 +/- paclitaxel	combination therapy of gefitinib and cisplatin	MTOR, VEGFA, AKT1, MMP13	EGFR		1	FALSE
R115777 +/- paclitaxel	Desmopressin (dDAVP)	MTOR, VEGFA, AKT1, MMP13	CAMP, CHAMP1		1	FALSE
R115777 +/- paclitaxel	ONX0912	MTOR, VEGFA, AKT1, MMP13	ROS1		1	FALSE
R115777 +/- paclitaxel	biocompatible As2O3 nanoparticles	MTOR, VEGFA, AKT1, MMP13	BCL2, BCL2L1, BAX		1	FALSE
R115777 +/- paclitaxel	CCT137690	MTOR, VEGFA, AKT1, MMP13	CCNB1, PTEN, MMP2		1	FALSE
R115777 +/- paclitaxel	VERU-111	MTOR, VEGFA, AKT1, MMP13	COL11A2, CASP3, PARP1		1	FALSE
R115777 +/- paclitaxel	FK228	MTOR, VEGFA, AKT1, MMP13	AKT1, PIK3CB, PIK3CG, SRC, BCL2, PIK3CD, EGFR, MTOR, PIK3CA, BCL2L1, BAX		1	FALSE
R115777 +/- paclitaxel	Chemerin	MTOR, VEGFA, AKT1, MMP13	AKT1, PTEN		1	FALSE
R115777 +/- paclitaxel	Brevilin A (BA)	MTOR, VEGFA, AKT1, MMP13	MTOR, AKT1, STAT3		1	FALSE
R115777 +/- paclitaxel	GA-TAT	MTOR, VEGFA, AKT1, MMP13	CASP3, BCL2, CASP9, BCL2L1, BAX		1	FALSE
R115777 +/- paclitaxel	lenalidomide and cisplatin	MTOR, VEGFA, AKT1, MMP13	COL11A2, CASP3, BCL2, PARP1, VEGFA, BCL2L1		1	FALSE
R115777 +/- paclitaxel	dezocine	MTOR, VEGFA, AKT1, MMP13	AKT1		1	FALSE
R115777 +/- paclitaxel	Compound 8r	MTOR, VEGFA, AKT1, MMP13	BCL2, MCL1, CLEC4D, BCL2L1, FH		1	FALSE
R115777 +/- paclitaxel	gambogic acid (GA)	MTOR, VEGFA, AKT1, MMP13	CDK1, CASP3, BCL2, POLD1, EGFR, CDC25B, BCL2L1, BAX		1	FALSE
R115777 +/- paclitaxel	Strobilanthes crispus	MTOR, VEGFA, AKT1, MMP13	BCL2, BCL2L1, BAX		1	FALSE
R115777 +/- paclitaxel	sunitinib	MTOR, VEGFA, AKT1, MMP13	MAP1LC3A, MAP1LC3B		1	FALSE
R115777 +/- paclitaxel	nonsteroidal anti-inflammatory drug	MTOR, VEGFA, AKT1, MMP13	BCL2, BCL2L1		1	FALSE
R115777 +/- paclitaxel	AZD8055/trametinib	MTOR, VEGFA, AKT1, MMP13	BCL2L11		1	FALSE
R115777 +/- paclitaxel	5-FU combined with forbesione	MTOR, VEGFA, AKT1, MMP13	CASP3, BCL2, APAF1, CASP9, BCL2L1, BAX		1	FALSE
R115777 +/- paclitaxel	Ator-loaded PSV micelles (ASM)	MTOR, VEGFA, AKT1, MMP13	MMP9		1	FALSE
R115777 +/- paclitaxel	Calebin-A	MTOR, VEGFA, AKT1, MMP13	JUN, MAPK8		1	FALSE
R115777 +/- paclitaxel	cisplatin (DDP)	MTOR, VEGFA, AKT1, MMP13	ABCB1		1	FALSE
R115777 +/- paclitaxel	Artesunate	MTOR, VEGFA, AKT1, MMP13	CASP3, STAT3, ROS1, CASP8		1	FALSE
R115777 +/- paclitaxel	CYT997	MTOR, VEGFA, AKT1, MMP13	STAT3, JAK2		1	FALSE
R115777 +/- paclitaxel	luteoloside	MTOR, VEGFA, AKT1, MMP13	COL11A2, FASN, CASP3, BCL2, PARP1, MTOR, MAPK8, BCL2L1, BAX, CASP8		1	FALSE
R115777 +/- paclitaxel	sertraline (STL)	MTOR, VEGFA, AKT1, MMP13	MAP1LC3A, TNFSF14, BECN1, MAP1LC3B, SLC22A3, ITK		1	FALSE
R115777 +/- paclitaxel	Ethoxysanguinarine (Eth)	MTOR, VEGFA, AKT1, MMP13	MFAP1, PRKAB1, PRKAA1, PRKAA2, APRT		1	FALSE
R115777 +/- paclitaxel	morin and paclitaxel	MTOR, VEGFA, AKT1, MMP13	MLXIP, MYLIP, MARCHF8		1	FALSE
R115777 +/- paclitaxel	the receptor-specific agonist G-1	MTOR, VEGFA, AKT1, MMP13	PCNA		1	FALSE
R115777 +/- paclitaxel	SNX-7081 and fludarabine nucleoside (2-FaraA)	MTOR, VEGFA, AKT1, MMP13	FASN, BID		1	FALSE
R115777 +/- paclitaxel	combining CDDP with the HSP90 inhibitor 17-N-allylamino-17-demethoxy geldanamycin (17-AAG)	MTOR, VEGFA, AKT1, MMP13	COL11A2, AKT1, CASP3, PARP1, WDTC1		1	FALSE
R115777 +/- paclitaxel	Gemini-Cur	MTOR, VEGFA, AKT1, MMP13	BCL2, BCL2L1, BAX		1	FALSE
R115777 +/- paclitaxel	the combined action of CD95L and gemcitabine	MTOR, VEGFA, AKT1, MMP13	MCL1, FH, CLEC4D		1	FALSE
R115777 +/- paclitaxel	enterolactone (EL)	MTOR, VEGFA, AKT1, MMP13	SNAI1		1	FALSE
R115777 +/- paclitaxel	nafamostat mesilate (NM)	MTOR, VEGFA, AKT1, MMP13	CDK1, PCNA		1	FALSE
R115777 +/- paclitaxel	combination of Celecoxib and Plumbagin	MTOR, VEGFA, AKT1, MMP13	PTGS2, COX5A, CPOX, COX8A, STAT3		1	FALSE
R115777 +/- paclitaxel	nitazoxanide (NTZ)	MTOR, VEGFA, AKT1, MMP13	IL6, BCL2, JAK2, CYCS, VEGFA, STAT3, BCL2L1		1	FALSE
R115777 +/- paclitaxel	Biochanin A and SB590885	MTOR, VEGFA, AKT1, MMP13	AKT1, PIK3CB, PIK3CG, PIK3CD, PIK3CA		1	FALSE
R115777 +/- paclitaxel	Nimotuzumab	MTOR, VEGFA, AKT1, MMP13	AKT1		1	FALSE
R115777 +/- paclitaxel	gossypol	MTOR, VEGFA, AKT1, MMP13	MTOR, CCND1, PCNA		1	FALSE
R115777 +/- paclitaxel	YM155	MTOR, VEGFA, AKT1, MMP13	CASP3, ABCB1, EGFR		1	FALSE
R115777 +/- paclitaxel	β-elemene (β-ELE)	MTOR, VEGFA, AKT1, MMP13	BAD, BCL2, CASP3, CYCS, BCL2L1		1	FALSE
R115777 +/- paclitaxel	farnesyltransferase (FTase) inhibitor FTI-2148	MTOR, VEGFA, AKT1, MMP13	AKT1		1	FALSE
R115777 +/- paclitaxel	MET Vinorelbine (NVB) combined with an angiogenesis inhibitor (Endostar)	MTOR, VEGFA, AKT1, MMP13	VEGFA		1	FALSE
R115777 +/- paclitaxel	C-phycocyanin (C-PC) pigment	MTOR, VEGFA, AKT1, MMP13	BCL2, CCND1, PCNA, STAT3		1	FALSE
R115777 +/- paclitaxel	EM-2	MTOR, VEGFA, AKT1, MMP13	MAPK8		1	FALSE
R115777 +/- paclitaxel	SmacN7	MTOR, VEGFA, AKT1, MMP13	AKT1, BAK1, PIK3CB, PIK3CD, BID, TNFSF10, PARP1, CASP9, CLEC4D, MTOR, BCL2L1, CASP3, BCL2, BAX, CASP8, COL11A2, PIK3CG, MCL1, PIK3CA, FH		1	FALSE
R115777 +/- paclitaxel	Navitoclax	MTOR, VEGFA, AKT1, MMP13	MYC		1	FALSE
R115777 +/- paclitaxel	Xyloketal B	MTOR, VEGFA, AKT1, MMP13	AKT1		1	FALSE
R115777 +/- paclitaxel	Metformin	MTOR, VEGFA, AKT1, MMP13	AKT1, PRKAB1, PIK3CB, IL6, STAT3, MAPK8, PTGS2, CCND1, FASN, BAD, PRKAA1, PARP1, CASP9, VIM, MLXIP, MTOR, SLC22A3, BCL2L1, PTEN, MMP2, BCL2, ROS1, VEGFA, BAX, CPOX, PRKAA2, PIK3CA		1	FALSE
R115777 +/- paclitaxel	deguelin	MTOR, VEGFA, AKT1, MMP13	PIK3CD, PIK3CG, PIK3CA, PIK3CB		1	FALSE
R115777 +/- paclitaxel	eicosapentaenoic acid-free fatty acid (EPA-FFA), epigallocatechin-3-gallate (EGCG) and proanthocyanidins	MTOR, VEGFA, AKT1, MMP13	MTOR, CCND1, MYC, PCNA		1	FALSE
R115777 +/- paclitaxel	combination of CPT and JQ1	MTOR, VEGFA, AKT1, MMP13	H2AX		1	FALSE
R115777 +/- paclitaxel	Hypomethylating agents (HMAs) and inhibitors of poly(ADP-ribose) polymerases (PARPis) and histone deacetylases (HDACis)	MTOR, VEGFA, AKT1, MMP13	PARP1, DNMT1		1	FALSE
R115777 +/- paclitaxel	Trifluoperazine	MTOR, VEGFA, AKT1, MMP13	BCL2L1		1	FALSE
R115777 +/- paclitaxel	Bazedoxifene combined with paclitaxel or gemcitabine	MTOR, VEGFA, AKT1, MMP13	IL6, STAT3		1	FALSE
R115777 +/- paclitaxel	cerdulatinib	MTOR, VEGFA, AKT1, MMP13	MCL1, BCL2, FH, CLEC4D		1	FALSE
R115777 +/- paclitaxel	Dextropropranolol	MTOR, VEGFA, AKT1, MMP13	MMP2		1	FALSE
R115777 +/- paclitaxel	vaccinia-related kinase 2 (VRK2)	MTOR, VEGFA, AKT1, MMP13	BCL2, MAPK8, BCL2L1		1	FALSE
R115777 +/- paclitaxel	soloxolone methyl (SM)	MTOR, VEGFA, AKT1, MMP13	MMP9		1	FALSE
R115777 +/- paclitaxel	PARP1 and CHK1 inhibitors	MTOR, VEGFA, AKT1, MMP13	CHEK1		1	FALSE
R115777 +/- paclitaxel	baicalein	MTOR, VEGFA, AKT1, MMP13	SNAI1, VIM		1	FALSE
R115777 +/- paclitaxel	RAF265, a multikinase inhibitor	MTOR, VEGFA, AKT1, MMP13	BCL2, CCND1, PCNA		1	FALSE
R115777 +/- paclitaxel	taxol	MTOR, VEGFA, AKT1, MMP13	BCL2L1, BAX		1	FALSE
R115777 +/- paclitaxel	Combination treatment with vemurafenib and AZD6244	MTOR, VEGFA, AKT1, MMP13	CCND1, PCNA		1	FALSE
R115777 +/- paclitaxel	PQ1 and tamoxifen	MTOR, VEGFA, AKT1, MMP13	CASP3, BAX		1	FALSE
R115777 +/- paclitaxel	β-lapachone and its 3-iodine	MTOR, VEGFA, AKT1, MMP13	ROS1, CASP8		1	FALSE
R115777 +/- paclitaxel	the combination of LY294002 (LY), a phosphatidylinositide-3-kinase (PI3K) inhibitor, with the traditional cytotoxic anti-estrogen drug tamoxifen (TAM)	MTOR, VEGFA, AKT1, MMP13	CCND1, CASP3, BCL2, PCNA, BCL2L1		1	FALSE
R115777 +/- paclitaxel	IP-Se-06 (3-((2-methoxyphenyl)selanyl)-7-methyl-2-phenylimidazol[1,2-a]pyridine)	MTOR, VEGFA, AKT1, MMP13	BCL2L1		1	FALSE
R115777 +/- paclitaxel	β-Elemene	MTOR, VEGFA, AKT1, MMP13	AKT1, MMP2, MYLIP, BCL2, EGFR, MLXIP, BCL2L1, MARCHF8		1	FALSE
R115777 +/- paclitaxel	Combinatorial resveratrol and pterostilbene	MTOR, VEGFA, AKT1, MMP13	DNMT1		1	FALSE
R115777 +/- paclitaxel	ABT-737 and cisplatin	MTOR, VEGFA, AKT1, MMP13	AKT1		1	FALSE
R115777 +/- paclitaxel	Co-treatment with SAHA and S116836	MTOR, VEGFA, AKT1, MMP13	MCL1, BCL2L11, FH, CLEC4D		1	FALSE
R115777 +/- paclitaxel	GLU	MTOR, VEGFA, AKT1, MMP13	ROS1		1	FALSE
R115777 +/- paclitaxel	Strophalloside	MTOR, VEGFA, AKT1, MMP13	CASP3, CYCS, CASP9		1	FALSE
R115777 +/- paclitaxel	thymoquinone (TQ)	MTOR, VEGFA, AKT1, MMP13	CCND1, BCL2, TNFSF14, PCNA, JAK2, H2AX, STAT3, BCL2L1, BAX		1	FALSE
R115777 +/- paclitaxel	Ruthenium(II) complexes with 6-methyl-2-thiouracil cis-[Ru(6m2tu)2(PPh3)2] (1) and [Ru(6m2tu)2(dppb)] (2) (where PPh3 = triphenylphosphine; dppb = 1,4-bis(diphenylphosphino)butane; and 6m2tu = 6-methyl-2-thiouracil)	MTOR, VEGFA, AKT1, MMP13	MAPK8, H2AX		1	FALSE
R115777 +/- paclitaxel	MASTL	MTOR, VEGFA, AKT1, MMP13	BCL2L1		1	FALSE
R115777 +/- paclitaxel	ndrographolide	MTOR, VEGFA, AKT1, MMP13	BCL2, APAF1, BCL2L1, BAX		1	FALSE
R115777 +/- paclitaxel	difluoromethylornithine (DFMO)	MTOR, VEGFA, AKT1, MMP13	SLC45A2, SPP1		1	FALSE
R115777 +/- paclitaxel	OSU-53	MTOR, VEGFA, AKT1, MMP13	PRKAB1, IL6, PRKAA1, PRKAA2, STAT3		1	FALSE
R115777 +/- paclitaxel	α-Hispanolol (α-H)	MTOR, VEGFA, AKT1, MMP13	MMP9, TIMP2, MMP2, BCL2, TIMP1, BID, BCL2L1, BAX		1	FALSE
R115777 +/- paclitaxel	CURC + CISP	MTOR, VEGFA, AKT1, MMP13	ROS1		1	FALSE
R115777 +/- paclitaxel	Galangin (3,5,7-trihydroxyflavone)	MTOR, VEGFA, AKT1, MMP13	AKT1, PTEN		1	FALSE
R115777 +/- paclitaxel	Methoxyeugenol	MTOR, VEGFA, AKT1, MMP13	CDK4		1	FALSE
R115777 +/- paclitaxel	Chitosan nanoparticles	MTOR, VEGFA, AKT1, MMP13	SLC22A3, ITK		1	FALSE
R115777 +/- paclitaxel	The total flavonoid aglycone extracted (TFAE)	MTOR, VEGFA, AKT1, MMP13	AKT1, PIK3CB, PIK3CG, MAP1LC3A, PIK3CD, MAP1LC3B, MTOR, PIK3CA		1	FALSE
R115777 +/- paclitaxel	2-imino-6-methoxy-2H-chromene-3-carbothioamide (IMCA)	MTOR, VEGFA, AKT1, MMP13	MTOR, PRKAA1, PRKAB1, PRKAA2		1	FALSE
R115777 +/- paclitaxel	Rosiglitazone metformin adduct (RZM)	MTOR, VEGFA, AKT1, MMP13	PRKAA1, PRKAB1, PRKAA2		1	FALSE
R115777 +/- paclitaxel	Betulinic acid (BA)	MTOR, VEGFA, AKT1, MMP13	CASP3, BCL2, BCL2L1, BAX		1	FALSE
R115777 +/- paclitaxel	BSI‑201	MTOR, VEGFA, AKT1, MMP13	TIMP2, TIMP1, BCL2L1, BAX, PTEN		1	FALSE
R115777 +/- paclitaxel	Griseofulvin	MTOR, VEGFA, AKT1, MMP13	CASP3		1	FALSE
R115777 +/- paclitaxel	ee-As4S4	MTOR, VEGFA, AKT1, MMP13	ROS1		1	FALSE
R115777 +/- paclitaxel	chloroquine plus cisplatin	MTOR, VEGFA, AKT1, MMP13	CASP3		1	FALSE
R115777 +/- paclitaxel	cisplatin + siRNA	MTOR, VEGFA, AKT1, MMP13	VEGFA		1	FALSE
R115777 +/- paclitaxel	TW37	MTOR, VEGFA, AKT1, MMP13	EGFR		1	FALSE
R115777 +/- paclitaxel	nedaplatin	MTOR, VEGFA, AKT1, MMP13	ACOD1, CAD, DFFB, VIM		1	FALSE
R115777 +/- paclitaxel	capped with glycine and pluronic polymer (CPGF NPs)	MTOR, VEGFA, AKT1, MMP13	CASP3, VEGFA		1	FALSE
R115777 +/- paclitaxel	anthracycline, pivarubicin	MTOR, VEGFA, AKT1, MMP13	BCL2, BCL2L1		1	FALSE
R115777 +/- paclitaxel	pirfenidone alone or in combination with cisplatin	MTOR, VEGFA, AKT1, MMP13	AKT1		1	FALSE
R115777 +/- paclitaxel	Rapalink-1	MTOR, VEGFA, AKT1, MMP13	MTOR, EGFR		1	FALSE
R115777 +/- paclitaxel	penflurido (PFD)	MTOR, VEGFA, AKT1, MMP13	SLC22A3, VIM, ITK		1	FALSE
R115777 +/- paclitaxel	rapamycin+AICAR	MTOR, VEGFA, AKT1, MMP13	AKT1		1	FALSE
R115777 +/- paclitaxel	EHop-016	MTOR, VEGFA, AKT1, MMP13	AKT1		1	FALSE
R115777 +/- paclitaxel	entinostat	MTOR, VEGFA, AKT1, MMP13	HSP90AA1		1	FALSE
R115777 +/- paclitaxel	Romidepsin	MTOR, VEGFA, AKT1, MMP13	PIK3CB, PIK3CG, JUN, PIK3CD, PIK3CA		1	FALSE
R115777 +/- paclitaxel	5-AZA and vitamin C	MTOR, VEGFA, AKT1, MMP13	SNAI1		1	FALSE
R115777 +/- paclitaxel	A combination of Wee1 and mTOR	MTOR, VEGFA, AKT1, MMP13	MTOR		1	FALSE
R115777 +/- paclitaxel	Chelidonine	MTOR, VEGFA, AKT1, MMP13	EGFR		1	FALSE
R115777 +/- paclitaxel	combination of PTX with curcumin	MTOR, VEGFA, AKT1, MMP13	CASP3, BCL2, BCL2L1		1	FALSE
R115777 +/- paclitaxel	sorafenib	MTOR, VEGFA, AKT1, MMP13	PCNA		1	FALSE
R115777 +/- paclitaxel	pyrrolo-1,5-benzoxazepine (PBOX)	MTOR, VEGFA, AKT1, MMP13	MFAP1, PRKAB1, PRKAA1, PRKAA2, APRT, MTOR		1	FALSE
R115777 +/- paclitaxel	celastrol	MTOR, VEGFA, AKT1, MMP13	ROS1		1	FALSE
R115777 +/- paclitaxel	hydrogen gas	MTOR, VEGFA, AKT1, MMP13	CDK4, CDK6, CCND1, PCNA		1	FALSE
R115777 +/- paclitaxel	cisplatin and fractionated IR	MTOR, VEGFA, AKT1, MMP13	BCL2, BCL2L1, BECN1		1	FALSE
R115777 +/- paclitaxel	RO-3306 (CDK1 inhibitor) or dinaciclib (CDK1, 2, 5, 9 inhibitors)	MTOR, VEGFA, AKT1, MMP13	CASP8		1	FALSE
R115777 +/- paclitaxel	17-AAG and celecoxib	MTOR, VEGFA, AKT1, MMP13	BCL2		1	FALSE
R115777 +/- paclitaxel	nifuroxazide	MTOR, VEGFA, AKT1, MMP13	MMP2, MMP9		1	FALSE
R115777 +/- paclitaxel	icaritin	MTOR, VEGFA, AKT1, MMP13	MMP2, VEGFA, MMP9, STAT3		1	FALSE
R115777 +/- paclitaxel	VS-5584	MTOR, VEGFA, AKT1, MMP13	PIK3CB, PIK3CG, PIK3CD, MTOR, PIK3CA		1	FALSE
R115777 +/- paclitaxel	Resiniferatoxin (RTX)	MTOR, VEGFA, AKT1, MMP13	WDTC1, ROS1		1	FALSE
R115777 +/- paclitaxel	allicin and 5-FU	MTOR, VEGFA, AKT1, MMP13	COL11A2, CASP3, BCL2, PARP1, BCL2L1		1	FALSE
R115777 +/- paclitaxel	Rottlerin (Rott)	MTOR, VEGFA, AKT1, MMP13	MAP1LC3A, TNFSF14, BECN1, ATG12, MAP1LC3B		1	FALSE
R115777 +/- paclitaxel	O,O\'-diethyl-(S,S)-ethylenediamine-N,N\'-di-2-(3-cyclohexyl)propanoate dihydrochloride (named DE-EDCP)	MTOR, VEGFA, AKT1, MMP13	CASP3, BCL2, PCNA, BCL2L1, BAX		1	FALSE
R115777 +/- paclitaxel	4-((5-(tert-butyl)-3-chloro-2-hydroxybenzyl) amino)-2- hydroxybenzoic acid, named LX009	MTOR, VEGFA, AKT1, MMP13	AKT1		1	FALSE
R115777 +/- paclitaxel	2-((1, 2, 3, 4-Tetrahydroquinolin-1-yl) (4 methoxyphenyl) methyl) phenol (THMPP)	MTOR, VEGFA, AKT1, MMP13	PIK3CB, PIK3CG, CASP3, PIK3CD, EGFR, PIK3CA		1	FALSE
R115777 +/- paclitaxel	melatonin and sorafenib	MTOR, VEGFA, AKT1, MMP13	BAX, PINK1, COL11A2, PARP1		1	FALSE
R115777 +/- paclitaxel	(4-hydroxy-3,5-dimethylphenyl) sulfone (TMBPS)	MTOR, VEGFA, AKT1, MMP13	AKT1		1	FALSE
R115777 +/- paclitaxel	petroleum ether (PE)	MTOR, VEGFA, AKT1, MMP13	AKT1, PIK3CB, PIK3CG, CASP3, BCL2, CASP9, PIK3CD, PIK3CA, BCL2L1, BAX, PTEN		1	FALSE
R115777 +/- paclitaxel	penta-O-galloyl-β-D-glucose (PGG)	MTOR, VEGFA, AKT1, MMP13	MMP9, PIK3CB, AKT1, PIK3CG, PIK3CD, MTOR, PIK3CA		1	FALSE
R115777 +/- paclitaxel	Teriflunomide	MTOR, VEGFA, AKT1, MMP13	CCND1, MYC, PCNA, BCL2L1, BAX		1	FALSE
R115777 +/- paclitaxel	SNS-032	MTOR, VEGFA, AKT1, MMP13	MCL1, FH, CLEC4D		1	FALSE
R115777 +/- paclitaxel	PREC and cisplatin	MTOR, VEGFA, AKT1, MMP13	AKT1		1	FALSE
R115777 +/- paclitaxel	1-furan-2-yl-3-pyridin-2-yl-propenone (FPP-3)	MTOR, VEGFA, AKT1, MMP13	MMP2, MMP9		1	FALSE
R115777 +/- paclitaxel	trametinib	MTOR, VEGFA, AKT1, MMP13	BCL2L1		1	FALSE
R115777 +/- paclitaxel	pan-aurora kinase inhibitor (AKI) AMG 900	MTOR, VEGFA, AKT1, MMP13	BCL2, BCL2L1		1	FALSE
R115777 +/- paclitaxel	heparan sulfate (HS) mimic/heparanase inhibitor roneparstat (SST0001)	MTOR, VEGFA, AKT1, MMP13	EGFR		1	FALSE
R115777 +/- paclitaxel	chloroquine (CQ) combination with cisplatin (CDDP)	MTOR, VEGFA, AKT1, MMP13	ATM, SLC12A9, CDKN1A		1	FALSE
R115777 +/- paclitaxel	AZD8055	MTOR, VEGFA, AKT1, MMP13	MCL1, BCL2L11, CLEC4D, MTOR, BBC3, FH		1	FALSE
R115777 +/- paclitaxel	Bosutinib	MTOR, VEGFA, AKT1, MMP13	SRC, EGFR		1	FALSE
R115777 +/- paclitaxel	Apatinib	MTOR, VEGFA, AKT1, MMP13	MTOR, AKT1		1	FALSE
R115777 +/- paclitaxel	PLK1 (BI6727)	MTOR, VEGFA, AKT1, MMP13	CCNB1, PCNA		1	FALSE
R115777 +/- paclitaxel	Sodium meta-arsenite (NaAsO2)	MTOR, VEGFA, AKT1, MMP13	RMDN2, RMDN3, XK, RMDN1, MAP1LC3A, TNFSF14, ROS1, NLRP1, MAP1LC3B, SYBU		1	FALSE
R115777 +/- paclitaxel	Portulaca oleracea extract	MTOR, VEGFA, AKT1, MMP13	NOTCH1		1	FALSE
R115777 +/- paclitaxel	retinoic acid (RA)	MTOR, VEGFA, AKT1, MMP13	FASN		1	FALSE
R115777 +/- paclitaxel	Xanthoangelol	MTOR, VEGFA, AKT1, MMP13	CASP3		1	FALSE
R115777 +/- paclitaxel	hCEC-Exo-214 in combination with anti-cancer agents, oxaliplatin or sorafenib	MTOR, VEGFA, AKT1, MMP13	ABCB1		1	FALSE
R115777 +/- paclitaxel	Cucurbitacin B	MTOR, VEGFA, AKT1, MMP13	CCND1, PCNA		1	FALSE
R115777 +/- paclitaxel	MG with 5-Fluorouracil (5-FU)	MTOR, VEGFA, AKT1, MMP13	CDK4, CDK6, ROS1		1	FALSE
R115777 +/- paclitaxel	BKM120	MTOR, VEGFA, AKT1, MMP13	AKT1, PIK3CB, PIK3CG, PIK3CD, PIK3CA		1	FALSE
R115777 +/- paclitaxel	n-butylidenephthalide (BP)	MTOR, VEGFA, AKT1, MMP13	SLC22A3, ITK		1	FALSE
R115777 +/- paclitaxel	Quisinostat	MTOR, VEGFA, AKT1, MMP13	CASP3, BCL2, BCL2L1, BAX		1	FALSE
R115777 +/- paclitaxel	Rafoxanide	MTOR, VEGFA, AKT1, MMP13	AKT1, PIK3CB, PIK3CG, PIK3CD, MTOR, PIK3CA		1	FALSE
R115777 +/- paclitaxel	KML001	MTOR, VEGFA, AKT1, MMP13	COL11A2, H2AX, PARP1		1	FALSE
R115777 +/- paclitaxel	nonhypercalcemic vitamin D analogue BXL-628	MTOR, VEGFA, AKT1, MMP13	AKT1, PIK3CB, PIK3CG, PIK3CD, PIK3CA		1	FALSE
R115777 +/- paclitaxel	PF-573,228 in combination with erlotinib	MTOR, VEGFA, AKT1, MMP13	AKT1		1	FALSE
R115777 +/- paclitaxel	Apicidin	MTOR, VEGFA, AKT1, MMP13	WDTC1, BAX, CYCS, PARP1		1	FALSE
R115777 +/- paclitaxel	Fenofibrate	MTOR, VEGFA, AKT1, MMP13	AKT1, BCL2, MTOR, VEGFA, BCL2L1		1	FALSE
R115777 +/- paclitaxel	Brucea javanica oil	MTOR, VEGFA, AKT1, MMP13	PTGS2, CASP3, COX5A, CASP9, CPOX, COX8A, NFKB1		1	FALSE
R115777 +/- paclitaxel	radotinib	MTOR, VEGFA, AKT1, MMP13	CASP3		1	FALSE
R115777 +/- paclitaxel	ginger extract	MTOR, VEGFA, AKT1, MMP13	PRKAB1, PRKAA1, SQSTM1, MAP1LC3A, PRKAA2, MAP1LC3B, MTOR		1	FALSE
R115777 +/- paclitaxel	extract of Hedyotis diffusa Willd (EEHDW)	MTOR, VEGFA, AKT1, MMP13	AKT1, CCND1, PIK3CB, PIK3CG, PCNA, PIK3CD, CDK4, PIK3CA, BCL2L1, BAX, PTEN		1	FALSE
R115777 +/- paclitaxel	Salinomycin	MTOR, VEGFA, AKT1, MMP13	MFAP1, MYLIP, ROS1, APRT, MAP1LC3B, MLXIP, MARCHF8		1	FALSE
R115777 +/- paclitaxel	doxorubicin, actinomycin D or vincristine	MTOR, VEGFA, AKT1, MMP13	BCL2, APAF1, CYCS, STAT3, BCL2L1		1	FALSE
R115777 +/- paclitaxel	The combination of CDDP/PXD and TK or CuD	MTOR, VEGFA, AKT1, MMP13	AKT1, MAPK8, STAT3		1	FALSE
R115777 +/- paclitaxel	CWF-145	MTOR, VEGFA, AKT1, MMP13	MTOR, AKT1		1	FALSE
R115777 +/- paclitaxel	benzofuran compounds	MTOR, VEGFA, AKT1, MMP13	PSG1, SP1, CDKN1A		1	FALSE
R115777 +/- paclitaxel	Quercetin	MTOR, VEGFA, AKT1, MMP13	CASP3, BCL2, BAX		1	FALSE
R115777 +/- paclitaxel	cisplatin and hypericin	MTOR, VEGFA, AKT1, MMP13	BCL2		1	FALSE
R115777 +/- paclitaxel	LB-100	MTOR, VEGFA, AKT1, MMP13	BCL2, BCL2L1		1	FALSE
R115777 +/- paclitaxel	Eugenol	MTOR, VEGFA, AKT1, MMP13	AKT1, CCND1, BAD, BCL2, PCNA		1	FALSE
R115777 +/- paclitaxel	chlorpyrifos (CPF	MTOR, VEGFA, AKT1, MMP13	CASP3		1	FALSE
R115777 +/- paclitaxel	(E)-4-(3-(3,5-dimethoxyphenyl)allyl)-2-methoxyphenol	MTOR, VEGFA, AKT1, MMP13	STAT3		1	FALSE
R115777 +/- paclitaxel	Ginsenoside Rk1 (Rk1)	MTOR, VEGFA, AKT1, MMP13	AKT1, PIK3CB, PIK3CG, CASP3, BCL2, PIK3CD, CYCS, PIK3CA, BCL2L1, BAX		1	FALSE
R115777 +/- paclitaxel	Brucine	MTOR, VEGFA, AKT1, MMP13	PTGS2, BCL2, COX5A, CPOX, COX8A, BAX		1	FALSE
R115777 +/- paclitaxel	1, 25-dihydroxyvitamin D(3) [1, 25 (OH)(2)D(3)]	MTOR, VEGFA, AKT1, MMP13	BCL2		1	FALSE
R115777 +/- paclitaxel	KWM-EO	MTOR, VEGFA, AKT1, MMP13	CPOX, COX8A, PTGS2, COX5A		1	FALSE
R115777 +/- paclitaxel	Bisnaphthalimide (C8)	MTOR, VEGFA, AKT1, MMP13	BCL2, BCL2L1		1	FALSE
R115777 +/- paclitaxel	Triptonide	MTOR, VEGFA, AKT1, MMP13	NOTCH1		1	FALSE
R115777 +/- paclitaxel	TH588 and BKM120	MTOR, VEGFA, AKT1, MMP13	PIK3CD, PIK3CG, PIK3CA, PIK3CB		1	FALSE
R115777 +/- paclitaxel	total flavones	MTOR, VEGFA, AKT1, MMP13	CASP3, BCL2, BAX		1	FALSE
R115777 +/- paclitaxel	DMAMCL	MTOR, VEGFA, AKT1, MMP13	MTOR, AKT1, ROS1, MAP1LC3B		1	FALSE
R115777 +/- paclitaxel	Lapatinib and panobinostat	MTOR, VEGFA, AKT1, MMP13	COL11A2, PARP1, CASP8		1	FALSE
R115777 +/- paclitaxel	4-HBA/ADM co-treatment	MTOR, VEGFA, AKT1, MMP13	COL11A2, CASP3, PARP1		1	FALSE
R115777 +/- paclitaxel	Bcl-2 siRNA/Dox-TPGS-LPs	MTOR, VEGFA, AKT1, MMP13	BCL2, BCL2L1		1	FALSE
R115777 +/- paclitaxel	CAA45	MTOR, VEGFA, AKT1, MMP13	MMP2, MMP9		1	FALSE
R115777 +/- paclitaxel	Axitinib	MTOR, VEGFA, AKT1, MMP13	AKT1		1	FALSE
R115777 +/- paclitaxel	Cantharidin	MTOR, VEGFA, AKT1, MMP13	MYLIP, BCL2, MARCHF8, CASP9, MLXIP, BCL2L1, BAX		1	FALSE
R115777 +/- paclitaxel	miR-1291 prodrug monotherapy	MTOR, VEGFA, AKT1, MMP13	MLXIP, MYLIP, MARCHF8		1	FALSE
R115777 +/- paclitaxel	Valproic acid (VPA)	MTOR, VEGFA, AKT1, MMP13	FASN, BCL2, BCL2L1, PTEN		1	FALSE
R115777 +/- paclitaxel	(7-Carbethoxyamino-2-oxo-2H-chromen-4-yl)methylpyrrolidine-1 carbodithioate (CPP)	MTOR, VEGFA, AKT1, MMP13	CCND1, BCL2, PCNA, BCL2L1, MYC		1	FALSE
R115777 +/- paclitaxel	paratocarpin E	MTOR, VEGFA, AKT1, MMP13	COL11A2, BCL2, MAP1LC3A, PARP1, BECN1, MAP1LC3B, BCL2L1, BAX, CASP8		1	FALSE
R115777 +/- paclitaxel	The combination of gefitinib and vorinostat	MTOR, VEGFA, AKT1, MMP13	AKT1		1	FALSE
R115777 +/- paclitaxel	PTX and CpdA were combined	MTOR, VEGFA, AKT1, MMP13	IL6		1	FALSE
R115777 +/- paclitaxel	Moxifloxacin and ciprofloxacin	MTOR, VEGFA, AKT1, MMP13	CDK2, BAK1, PCNA, BID, BCL2L1, CASP8		1	FALSE
R115777 +/- paclitaxel	sorafenib and 5-FU, alone or in combination	MTOR, VEGFA, AKT1, MMP13	MTOR, STAT3		1	FALSE
R115777 +/- paclitaxel	new synthesized sixteen 2,3-dihydro-1H-cyclopenta[b]quinoline derivatives (cyclopentaquinoline)	MTOR, VEGFA, AKT1, MMP13	CASP3		1	FALSE
R115777 +/- paclitaxel	5-fluorouracil (5-Fu)	MTOR, VEGFA, AKT1, MMP13	BAX, CYCS		1	FALSE
R115777 +/- paclitaxel	the histone deacetylase inhibitor panobinostat	MTOR, VEGFA, AKT1, MMP13	BECN1, UVRAG, MAP1LC3B		1	FALSE
R115777 +/- paclitaxel	Brown algae phlorotannins	MTOR, VEGFA, AKT1, MMP13	ROS1		1	FALSE
R115777 +/- paclitaxel	ketoconazole (KT)	MTOR, VEGFA, AKT1, MMP13	COL11A2, CASP3, BCL2, PARP1, WDTC1, BAX		1	FALSE
R115777 +/- paclitaxel	bromelain and N-acetylcysteine	MTOR, VEGFA, AKT1, MMP13	BCL2, BCL2L1, CYCS, AKT1		1	FALSE
R115777 +/- paclitaxel	Arnicolide D	MTOR, VEGFA, AKT1, MMP13	CDK1, COL11A2, AKT1, PIK3CB, PIK3CG, CDK6, BCL2, PARP1, PCNA, POLD1, CASP9, CCNB1, PIK3CD, MTOR, STAT3, PIK3CA, BCL2L1, BAX		1	FALSE
R115777 +/- paclitaxel	3-(4-Bromo phenylazo)-2,4-pentanedione	MTOR, VEGFA, AKT1, MMP13	CASP3, VEGFA		1	FALSE
R115777 +/- paclitaxel	DHTS	MTOR, VEGFA, AKT1, MMP13	CASP3, XK, NLRP1		1	FALSE
R115777 +/- paclitaxel	Glibenclamide (Gli)	MTOR, VEGFA, AKT1, MMP13	PCNA		1	FALSE
R115777 +/- paclitaxel	polysaccharides isolated from Rhizoma Pleionis (PRP)	MTOR, VEGFA, AKT1, MMP13	CASP3, BCL2, STAT3, BCL2L1, BAX, CASP8		1	FALSE
R115777 +/- paclitaxel	bicalutamide and/or metformin	MTOR, VEGFA, AKT1, MMP13	MTOR, CASP3, BCL2, BCL2L1		1	FALSE
R115777 +/- paclitaxel	vincristine or paclitaxel in combination with belinostat and observed synergistic cytotoxicity	MTOR, VEGFA, AKT1, MMP13	MCL1, BCL2L11, FH, CLEC4D		1	FALSE
R115777 +/- paclitaxel	arginine deiminase in combination with gemcitabine	MTOR, VEGFA, AKT1, MMP13	CASP3		1	FALSE
R115777 +/- paclitaxel	metapristone	MTOR, VEGFA, AKT1, MMP13	MLXIP, MYLIP, MARCHF8		1	FALSE
R115777 +/- paclitaxel	Methoxyacetic acid	MTOR, VEGFA, AKT1, MMP13	CDK4, CDK2, PCNA		1	FALSE
R115777 +/- paclitaxel	sulforaphane (SFN)	MTOR, VEGFA, AKT1, MMP13	SNAI1, MYLIP, MARCHF8, MLXIP		1	FALSE
R115777 +/- paclitaxel	AZD6244 combination with BKM120 or GDC-0941	MTOR, VEGFA, AKT1, MMP13	PIK3CD, PIK3CG, PIK3CA, PIK3CB		1	FALSE
R115777 +/- paclitaxel	topotecan	MTOR, VEGFA, AKT1, MMP13	CASP3, AKT1		1	FALSE
R115777 +/- paclitaxel	potent AR antagonist enzalutamide	MTOR, VEGFA, AKT1, MMP13	SNAI1, VIM		1	FALSE
R115777 +/- paclitaxel	everolimus (RAD-001)	MTOR, VEGFA, AKT1, MMP13	AKT1, PIK3CB, PIK3CG, PIK3CD, MTOR, PIK3CA		1	FALSE
R115777 +/- paclitaxel	Decitabine	MTOR, VEGFA, AKT1, MMP13	CASP3, BCL2, BAX, DNMT1		1	FALSE
R115777 +/- paclitaxel	Dihydroartemisinin (DHA)	MTOR, VEGFA, AKT1, MMP13	SNAI1, AKT1		1	FALSE
R115777 +/- paclitaxel	Vernodalin	MTOR, VEGFA, AKT1, MMP13	BCL2, BCL2L1, CYCS, ROS1		1	FALSE
R115777 +/- paclitaxel	concanamycin A1	MTOR, VEGFA, AKT1, MMP13	BCL2, BCL2L1, BAX		1	FALSE
R115777 +/- paclitaxel	Suberoylanilide hydroxamic acid and paclitaxel	MTOR, VEGFA, AKT1, MMP13	CASP3, BCL2, MYC, BAX		1	FALSE
R115777 +/- paclitaxel	Fucoxanthin (FX)	MTOR, VEGFA, AKT1, MMP13	SNAI1, AKT1, PIK3CB, PIK3CG, TIMP2, MMP2, TIMP1, PIK3CD, SLC22A3, PIK3CA, ITK		1	FALSE
R115777 +/- paclitaxel	Melphalan-flufenamide	MTOR, VEGFA, AKT1, MMP13	BAK1, BAX		1	FALSE
R115777 +/- paclitaxel	DOX-Vit D by conjugating Vit-D to DOX	MTOR, VEGFA, AKT1, MMP13	MTOR, AKT1, MAPK8		1	FALSE
R115777 +/- paclitaxel	4SC-202 (a novel selective class I HDAC inhibitor) and INK128 (a selective mTORC1/C2 inhibitor)	MTOR, VEGFA, AKT1, MMP13	SOX2		1	FALSE
R115777 +/- paclitaxel	Delicaflavone	MTOR, VEGFA, AKT1, MMP13	CASP3		1	FALSE
R115777 +/- paclitaxel	Triptolide (TP)	MTOR, VEGFA, AKT1, MMP13	TP53		1	FALSE
R115777 +/- paclitaxel	AZ64	MTOR, VEGFA, AKT1, MMP13	CDC25C		1	FALSE
R115777 +/- paclitaxel	Aloperine	MTOR, VEGFA, AKT1, MMP13	CASP9, PTEN, CASP8		1	FALSE
R115777 +/- paclitaxel	cisplatin & in a combination with non-steroidal anti inflammatory drug (NSAID) aspirin	MTOR, VEGFA, AKT1, MMP13	SNAI1, AKT1, NOTCH1, MTOR, SLC22A3, ITK		1	FALSE
R115777 +/- paclitaxel	Idelalisib	MTOR, VEGFA, AKT1, MMP13	MTOR, AKT1		1	FALSE
R115777 +/- paclitaxel	Ginsenoside Rh2 (G-Rh2)	MTOR, VEGFA, AKT1, MMP13	ABCB1, CASP3, BCL2, BCL2L1, BAX		1	FALSE
R115777 +/- paclitaxel	beet root juice (BRJ)	MTOR, VEGFA, AKT1, MMP13	BCL2, BCL2L1, BAX		1	FALSE
R115777 +/- paclitaxel	AE-CA	MTOR, VEGFA, AKT1, MMP13	CASP3, PCNA		1	FALSE
R115777 +/- paclitaxel	Compound 7h	MTOR, VEGFA, AKT1, MMP13	ATM		1	FALSE
R115777 +/- paclitaxel	CPI203 combined with lenalidomide	MTOR, VEGFA, AKT1, MMP13	MYC		1	FALSE
R115777 +/- paclitaxel	lithium chloride (LiCl)	MTOR, VEGFA, AKT1, MMP13	CAMP, CHAMP1, CASP3, EGFR, S100A9		1	FALSE
R115777 +/- paclitaxel	combination of simvastatin and meclofenamic acid, an AKR1C3 inhibitor	MTOR, VEGFA, AKT1, MMP13	AKT1		1	FALSE
R115777 +/- paclitaxel	ABT-737 and Obatoclax	MTOR, VEGFA, AKT1, MMP13	CCND1, PCNA		1	FALSE
R115777 +/- paclitaxel	combined treatment of aspirin and cisplatin	MTOR, VEGFA, AKT1, MMP13	COL11A2, AKT1, PIK3CB, PIK3CG, BCL2, PARP1, PIK3CD, MTOR, SLC22A3, PIK3CA, BCL2L1, BAX, ITK		1	FALSE
R115777 +/- paclitaxel	ibrutinib (PCI-32765)	MTOR, VEGFA, AKT1, MMP13	CASP3, AKT1, EGFR		1	FALSE
R115777 +/- paclitaxel	(-)-Thalidomide	MTOR, VEGFA, AKT1, MMP13	CASP3, VEGFA		1	FALSE
R115777 +/- paclitaxel	JTC-801	MTOR, VEGFA, AKT1, MMP13	AKT1, PIK3CB, PIK3CG, PIK3CD, MTOR, PIK3CA		1	FALSE
R115777 +/- paclitaxel	indomethacin (IN)	MTOR, VEGFA, AKT1, MMP13	BCL2, BCL2L1		1	FALSE
R115777 +/- paclitaxel	rotundic acid (RA)	MTOR, VEGFA, AKT1, MMP13	ATM		1	FALSE
R115777 +/- paclitaxel	renieramycin T (RT)	MTOR, VEGFA, AKT1, MMP13	BCL2, CASP9, MCL1, CLEC4D, BCL2L1, FH		1	FALSE
R115777 +/- paclitaxel	100μM TMZ and EMF (100Hz, 100G)	MTOR, VEGFA, AKT1, MMP13	CASP3, BCL2, PCNA, ROS1, BCL2L1, BAX		1	FALSE
R115777 +/- paclitaxel	combinational treatment of ABT-263 with NCTD	MTOR, VEGFA, AKT1, MMP13	COL11A2, PARP1, CYCS, CASP9		1	FALSE
R115777 +/- paclitaxel	combination 5-FU and Huaier	MTOR, VEGFA, AKT1, MMP13	CCND1, MMP2, BCL2, PCNA, STAT3, BCL2L1		1	FALSE
R115777 +/- paclitaxel	Glycyrrhizic acid (GA)	MTOR, VEGFA, AKT1, MMP13	BCL2, CCND1, BCL2L1, PCNA		1	FALSE
R115777 +/- paclitaxel	everolimus (Evr)	MTOR, VEGFA, AKT1, MMP13	BCL2, BCL2L1, BAX		1	FALSE
R115777 +/- paclitaxel	self-micellizing anticancer lipid (SMAL)	MTOR, VEGFA, AKT1, MMP13	COL11A2, CASP3, PARP1, CASP9		1	FALSE
R115777 +/- paclitaxel	Berbamine	MTOR, VEGFA, AKT1, MMP13	CASP3		1	FALSE
R115777 +/- paclitaxel	thiostrepton	MTOR, VEGFA, AKT1, MMP13	CCNB1, PCNA		1	FALSE
R115777 +/- paclitaxel	Emodin	MTOR, VEGFA, AKT1, MMP13	AKT1, PIK3CB, PIK3CG, PIK3CD, PIK3CA		1	FALSE
R115777 +/- paclitaxel	CDK4/6 kinase inhibitor palbociclib	MTOR, VEGFA, AKT1, MMP13	CDK4, CDK6		1	FALSE
R115777 +/- paclitaxel	methanol extract of Ptercarpus santalinus (MEPS)	MTOR, VEGFA, AKT1, MMP13	COL11A2, CYCS, PARP1		1	FALSE
R115777 +/- paclitaxel	silibinin Na₂[VO(silibinin)₂2]·6H₂O (VOsil)	MTOR, VEGFA, AKT1, MMP13	CASP3, NFKB1		1	FALSE
R115777 +/- paclitaxel	Ilamycin C	MTOR, VEGFA, AKT1, MMP13	MMP9, MMP2, IL6, BCL2, VIM, STAT3, BCL2L1, BAX		1	FALSE
R115777 +/- paclitaxel	Qizhen capsule (QZC)	MTOR, VEGFA, AKT1, MMP13	COL11A2, PRKAB1, CASP3, BCL2, PRKAA1, PARP1, CASP9, PRKAA2, MTOR, BCL2L1, BAX		1	FALSE
R115777 +/- paclitaxel	dasatinib	MTOR, VEGFA, AKT1, MMP13	SRC		1	FALSE
R115777 +/- paclitaxel	Costunolide	MTOR, VEGFA, AKT1, MMP13	COL11A2, BAK1, CASP3, BCL2, PARP1, CASP9, BBC3, WDTC1, BCL2L1, BAX		1	FALSE
R115777 +/- paclitaxel	Norcantharidin (NCTD)	MTOR, VEGFA, AKT1, MMP13	WDTC1, ROS1		1	FALSE
R115777 +/- paclitaxel	Brucea javanica oil emulsion (BJOE)	MTOR, VEGFA, AKT1, MMP13	CDK4, CCND1, BAX, PCNA		1	FALSE
R115777 +/- paclitaxel	CPHSP	MTOR, VEGFA, AKT1, MMP13	JUN, MAPK8		1	FALSE
R115777 +/- paclitaxel	Taheebo-NFD-Marugoto (TNM)	MTOR, VEGFA, AKT1, MMP13	CCND1, CASP3, BCL2, PCNA, BAX		1	FALSE
R115777 +/- paclitaxel	Tranilast and cisplatin	MTOR, VEGFA, AKT1, MMP13	WDTC1, H2AX, PCNA		1	FALSE
R115777 +/- paclitaxel	G9a inhibitor BIX-01294	MTOR, VEGFA, AKT1, MMP13	ROS1		1	FALSE
R115777 +/- paclitaxel	the coumarin-copper drug	MTOR, VEGFA, AKT1, MMP13	BCL2, BCL2L1, BAX		1	FALSE
R115777 +/- paclitaxel	Docetaxel-Chitosan nanoparticles	MTOR, VEGFA, AKT1, MMP13	BCL2, BAX		1	FALSE
R115777 +/- paclitaxel	LKB1/AMPK	MTOR, VEGFA, AKT1, MMP13	PRKAA1, PRKAB1, PRKAA2		1	FALSE
R115777 +/- paclitaxel	Asterosaponin 1	MTOR, VEGFA, AKT1, MMP13	MAPK8		1	FALSE
R115777 +/- paclitaxel	DHA	MTOR, VEGFA, AKT1, MMP13	ABCB1		1	FALSE
R115777 +/- paclitaxel	oridonin	MTOR, VEGFA, AKT1, MMP13	SNAI1, IL6, VIM, CYCS, HSPA4, BCL2L1, BAX		1	FALSE
R115777 +/- paclitaxel	Persian shallot extract	MTOR, VEGFA, AKT1, MMP13	BCL2, BCL2L11, BBC3, BID, BAX, CASP8		1	FALSE
R115777 +/- paclitaxel	combination of 4MU with Imatinib	MTOR, VEGFA, AKT1, MMP13	AKT1		1	FALSE
R115777 +/- paclitaxel	Tarloxotinib-E	MTOR, VEGFA, AKT1, MMP13	EGFR		1	FALSE
R115777 +/- paclitaxel	A4 [10-(3-(piperazin-1-yl)propyl)-2-(trifluoromethyl)-10H-phenothiazine]	MTOR, VEGFA, AKT1, MMP13	AKT1, MAP1LC3B		1	FALSE
R115777 +/- paclitaxel	APS in combination with apatinib	MTOR, VEGFA, AKT1, MMP13	MMP9, AKT1		1	FALSE
R115777 +/- paclitaxel	epirubicin	MTOR, VEGFA, AKT1, MMP13	S100A9, ABCB1, TBC1D9		1	FALSE
R115777 +/- paclitaxel	arsenic trioxide (As2O3)	MTOR, VEGFA, AKT1, MMP13	BCL2, BCL2L1		1	FALSE
R115777 +/- paclitaxel	Trastuzumab	MTOR, VEGFA, AKT1, MMP13	AKT1		1	FALSE
R115777 +/- paclitaxel	ellagic acid (EA)	MTOR, VEGFA, AKT1, MMP13	CASP3, CDK6, S100A9		1	FALSE
R115777 +/- paclitaxel	Aspirin	MTOR, VEGFA, AKT1, MMP13	AKT1, PIK3CB, PIK3CG, PTGS2, AKT2, COX5A, CPOX, PIK3CD, EGFR, COX8A, PIK3CA		1	FALSE
R115777 +/- paclitaxel	Quercetin‑3‑methyl ether	MTOR, VEGFA, AKT1, MMP13	AKT1, PIK3CB, PIK3CG, NOTCH1, PIK3CD, VIM, PIK3CA		1	FALSE
R115777 +/- paclitaxel	juglone	MTOR, VEGFA, AKT1, MMP13	MLXIP, MYLIP, MARCHF8		1	FALSE
R115777 +/- paclitaxel	Docetaxel	MTOR, VEGFA, AKT1, MMP13	DNMT1		1	FALSE
R115777 +/- paclitaxel	ATRA and sorafenib	MTOR, VEGFA, AKT1, MMP13	BCL2, MCL1, CLEC4D, BCL2L1, FH		1	FALSE
R115777 +/- paclitaxel	YK-4-279 and vincristine	MTOR, VEGFA, AKT1, MMP13	CCNB1, BCL2, MCL1, PCNA		1	FALSE
R115777 +/- paclitaxel	Protein hydrolysate extracted from OR (ORPH)	MTOR, VEGFA, AKT1, MMP13	MLXIP, MYLIP, MARCHF8		1	FALSE
R115777 +/- paclitaxel	Cisplatin combined with metformin	MTOR, VEGFA, AKT1, MMP13	H2AX		1	FALSE
R115777 +/- paclitaxel	cisplatin-loaded M1 macrophage secreted-exosomes (DDP-M1-Exos)	MTOR, VEGFA, AKT1, MMP13	CASP3, BAX		1	FALSE
R115777 +/- paclitaxel	nimbolide	MTOR, VEGFA, AKT1, MMP13	MLXIP, MYLIP, MARCHF8		1	FALSE
R115777 +/- paclitaxel	Indomethacin	MTOR, VEGFA, AKT1, MMP13	MTOR, PRKAA1, PRKAB1, PRKAA2		1	FALSE
R115777 +/- paclitaxel	herb formula Yanghe Huayan (YHHY)	MTOR, VEGFA, AKT1, MMP13	AKT1, PIK3CB, PIK3CG, BCL2, BCL2L1, PIK3CD, VEGFA, PIK3CA, MYC, BAX		1	FALSE
R115777 +/- paclitaxel	CAB and PLI	MTOR, VEGFA, AKT1, MMP13	MCL1, FH, CLEC4D		1	FALSE
R115777 +/- paclitaxel	Ferula ferulaeoides	MTOR, VEGFA, AKT1, MMP13	CASP3, BCL2, CASP9, BCL2L1, BAX		1	FALSE
R115777 +/- paclitaxel	combination of DDP and hesperetin	MTOR, VEGFA, AKT1, MMP13	AKT1, CASP3, BCL2, CASP9, CYCS, BAX, PTEN		1	FALSE
R115777 +/- paclitaxel	LY2603618	MTOR, VEGFA, AKT1, MMP13	CDKN1A		1	FALSE
R115777 +/- paclitaxel	specific B cell CLL/lymphoma 2 (Bcl-2) inhibitor ABT-199	MTOR, VEGFA, AKT1, MMP13	BCL2, BCL2L11, BCL2L1		1	FALSE
R115777 +/- paclitaxel	Digoxin	MTOR, VEGFA, AKT1, MMP13	MMP2, MMP9		1	FALSE
R115777 +/- paclitaxel	Esculetin (EST)	MTOR, VEGFA, AKT1, MMP13	CCND1, MMP2, PCNA, VIM, MYC		1	FALSE
R115777 +/- paclitaxel	GDC-0449, a pharmacological inhibitor of Smoothened (SMO)	MTOR, VEGFA, AKT1, MMP13	CCND1		1	FALSE
R115777 +/- paclitaxel	daunorubicin (Dau)-GnRH-III derivative	MTOR, VEGFA, AKT1, MMP13	CASP3		1	FALSE
R115777 +/- paclitaxel	Diacerein	MTOR, VEGFA, AKT1, MMP13	AKT2, AKT1		1	FALSE
R115777 +/- paclitaxel	API-2 (triciribidine)	MTOR, VEGFA, AKT1, MMP13	AKT1, PIK3CB, PIK3CG, PIK3CD, MTOR, PIK3CA		1	FALSE
R115777 +/- paclitaxel	combined leaf extracts of Sesamum angustifolium (Oliv.) Engl. and Hibiscus articulatus (SAHA)	MTOR, VEGFA, AKT1, MMP13	CASP3, CASP9		1	FALSE
R115777 +/- paclitaxel	miR-512-30p and XBP-1 transcript 1/2	MTOR, VEGFA, AKT1, MMP13	MAP1LC3B, MAP1LC3A, TIMM8A		1	FALSE
R115777 +/- paclitaxel	clioquinol (CQ) and nitroxoline (NQ)	MTOR, VEGFA, AKT1, MMP13	CCND1, PCNA		1	FALSE
R115777 +/- paclitaxel	ropivacaine	MTOR, VEGFA, AKT1, MMP13	AKT1, PIK3CB, PIK3CG, PIK3CD, MTOR, PIK3CA		1	FALSE
R115777 +/- paclitaxel	KSI-3716	MTOR, VEGFA, AKT1, MMP13	CDK4, MYC, PCNA		1	FALSE
R115777 +/- paclitaxel	DHN-II-84 DHN-III-14	MTOR, VEGFA, AKT1, MMP13	MCL1, FH, CLEC4D		1	FALSE
R115777 +/- paclitaxel	Paricalcitol, when combined with As2O3	MTOR, VEGFA, AKT1, MMP13	BCL2, BCL2L1		1	FALSE
R115777 +/- paclitaxel	SAM plus GEM	MTOR, VEGFA, AKT1, MMP13	STAT3, JAK2		1	FALSE
R115777 +/- paclitaxel	poly(ethylene glycol)-poly(caprolactone) micelles (mPEG-PCL-PTX)	MTOR, VEGFA, AKT1, MMP13	CASP3, BCL2, BCL2L1, BAX		1	FALSE
R115777 +/- paclitaxel	Phenethyl isothiocyanate (PEITC)	MTOR, VEGFA, AKT1, MMP13	COL11A2, CASP3, ENG, PARP1, MCL1, CLEC4D, BAX, FH		1	FALSE
R115777 +/- paclitaxel	BI-847325	MTOR, VEGFA, AKT1, MMP13	ATM, CCND1, PCNA		1	FALSE
R115777 +/- paclitaxel	α-bisabolol	MTOR, VEGFA, AKT1, MMP13	CASP3, MMP9, PCNA		1	FALSE
R115777 +/- paclitaxel	Diacerein-	MTOR, VEGFA, AKT1, MMP13	IL6, AKT1, STAT3		1	FALSE
R115777 +/- paclitaxel	Dihydromyricetin	MTOR, VEGFA, AKT1, MMP13	SOX2		1	FALSE
R115777 +/- paclitaxel	Mebendazole (MBZ)	MTOR, VEGFA, AKT1, MMP13	CASP3, NOTCH1		1	FALSE
R115777 +/- paclitaxel	Cu-5-SMAG	MTOR, VEGFA, AKT1, MMP13	AKT1, PIK3CB, PIK3CG, PIK3CD, PIK3CA		1	FALSE
R115777 +/- paclitaxel	resveratrol	MTOR, VEGFA, AKT1, MMP13	AKT1, PCNA, CDKN1A, CCND1, APAF1, ENG, CCNB1, VIM, CLEC4D, SLC22A3, BCL2L1, CASP3, BCL2, BAX, CASP8, MMP9, MCL1, BID, FH, ITK		1	FALSE
R115777 +/- paclitaxel	NVB	MTOR, VEGFA, AKT1, MMP13	CASP3, BAX		1	FALSE
R115777 +/- paclitaxel	okadate	MTOR, VEGFA, AKT1, MMP13	MCL1, FH, CLEC4D		1	FALSE
R115777 +/- paclitaxel	Huachansu (HCS)	MTOR, VEGFA, AKT1, MMP13	FASN		1	FALSE
R115777 +/- paclitaxel	Selinexor (KPT-330)	MTOR, VEGFA, AKT1, MMP13	CDK2, CDKN1A, PCNA		1	FALSE
R115777 +/- paclitaxel	[2,3-f]quinoxaline-7,12-dione (NSC745887)	MTOR, VEGFA, AKT1, MMP13	ATM		1	FALSE
R115777 +/- paclitaxel	AZD1775	MTOR, VEGFA, AKT1, MMP13	CDK1, POLD1		1	FALSE
R115777 +/- paclitaxel	pristimerin	MTOR, VEGFA, AKT1, MMP13	AKT1, PIK3CB, PIK3CG, PIK3CD, MTOR, PIK3CA, NFKB1		1	FALSE
R115777 +/- paclitaxel	Bis (2,3-dibromo-4,5-dihydroxy-phenyl)-methane (BDDPM)	MTOR, VEGFA, AKT1, MMP13	MMP2, MMP9		1	FALSE
R115777 +/- paclitaxel	EGCG and SFN	MTOR, VEGFA, AKT1, MMP13	COL11A2, BCL2, PARP1, WDTC1, BCL2L1		1	FALSE
R115777 +/- paclitaxel	The coumarin derivative osthole	MTOR, VEGFA, AKT1, MMP13	CASP8		1	FALSE
R115777 +/- paclitaxel	Solamargine	MTOR, VEGFA, AKT1, MMP13	CASP3, BCL2, APAF1, BCL2L1, BAX		1	FALSE
R115777 +/- paclitaxel	Haprolid	MTOR, VEGFA, AKT1, MMP13	CDK2, PCNA		1	FALSE
R115777 +/- paclitaxel	Linalyl acetate (Ly), Terpeniol (Te) and Camphor (Ca)	MTOR, VEGFA, AKT1, MMP13	CASP3, BCL2, CYCS, BCL2L1, BAX		1	FALSE
R115777 +/- paclitaxel	VD3 (1α,25-dihydroxy vitamin D3, also known as calcitriol)	MTOR, VEGFA, AKT1, MMP13	BCL2, BCL2L1		1	FALSE
R115777 +/- paclitaxel	N-benzyladriamycin-14-valerate (AD198)	MTOR, VEGFA, AKT1, MMP13	AKT1, ROS1		1	FALSE
R115777 +/- paclitaxel	melatonin	MTOR, VEGFA, AKT1, MMP13	ABCB1		1	FALSE
R115777 +/- paclitaxel	KDM1A inhibitor	MTOR, VEGFA, AKT1, MMP13	IL6, STAT3, SLC22A3, ITK		1	FALSE
R115777 +/- paclitaxel	Icaritin	MTOR, VEGFA, AKT1, MMP13	CASP3, BCL2, CASP9, BCL2L1, BAX		1	FALSE
R115777 +/- paclitaxel	5-(3,4,5-trimethoxybenzoyl)-4-methyl-2-(p-tolyl) imidazol (BZML)	MTOR, VEGFA, AKT1, MMP13	ROS1		1	FALSE
R115777 +/- paclitaxel	E-PLNs	MTOR, VEGFA, AKT1, MMP13	BCL2, BCL2L1, BAX		1	FALSE
R115777 +/- paclitaxel	treatment with metformin and erlotinib	MTOR, VEGFA, AKT1, MMP13	AKT1, EGFR		1	FALSE
R115777 +/- paclitaxel	STB	MTOR, VEGFA, AKT1, MMP13	CCND1, PCNA		1	FALSE
R115777 +/- paclitaxel	olean-28,13b-olide 2 (OLO-2)	MTOR, VEGFA, AKT1, MMP13	AKT1, CASP3, ROS1, STAT3, ABCB1		1	FALSE
R115777 +/- paclitaxel	Ibrutinib	MTOR, VEGFA, AKT1, MMP13	MTOR, CASP3, AKT1, PARP1		1	FALSE
R115777 +/- paclitaxel	the combination of TAM and SIM	MTOR, VEGFA, AKT1, MMP13	CASP3, VEGFA		1	FALSE
R115777 +/- paclitaxel	HSP90 inhibitor, TAS-116	MTOR, VEGFA, AKT1, MMP13	EGFR		1	FALSE
R115777 +/- paclitaxel	ADM, CDDP, CPM, MTX and VCR	MTOR, VEGFA, AKT1, MMP13	CASP3		1	FALSE
R115777 +/- paclitaxel	curcumin	MTOR, VEGFA, AKT1, MMP13	AKT1, FASN, CASP3, MYLIP, MARCHF8, TIMM8A, MLXIP, ABCB1, PTEN		1	FALSE
R115777 +/- paclitaxel	the combined use of dihydroartemisinin with epirubicin	MTOR, VEGFA, AKT1, MMP13	BAX, BECN1		1	FALSE
R115777 +/- paclitaxel	a benzimidazole derivative bearing a pyrrolidine side chain (compound 9a)	MTOR, VEGFA, AKT1, MMP13	COL11A2, CASP3, AKT1, PARP1		1	FALSE
R115777 +/- paclitaxel	mitoxantrone (MTX)	MTOR, VEGFA, AKT1, MMP13	MTOR		1	FALSE
R115777 +/- paclitaxel	DOX and curcumin	MTOR, VEGFA, AKT1, MMP13	MLXIP, MYLIP, MARCHF8		1	FALSE
R115777 +/- paclitaxel	Adenosine	MTOR, VEGFA, AKT1, MMP13	COL11A2, PARP1, ROS1		1	FALSE
R115777 +/- paclitaxel	JWA	MTOR, VEGFA, AKT1, MMP13	MARCHF8		1	FALSE
R115777 +/- paclitaxel	the combination of RAD001 and docetaxel	MTOR, VEGFA, AKT1, MMP13	AKT1		1	FALSE
R115777 +/- paclitaxel	Dimethyl fumarate (DMF)	MTOR, VEGFA, AKT1, MMP13	BCL2L1		1	FALSE
R115777 +/- paclitaxel	Cabozantinib	MTOR, VEGFA, AKT1, MMP13	PIK3CB, PIK3CG, IL6, PIK3CD, MTOR, PIK3CA		1	FALSE
R115777 +/- paclitaxel	DS/Cu complex	MTOR, VEGFA, AKT1, MMP13	MAPK8		1	FALSE
R115777 +/- paclitaxel	a combination treatment of EGFR-TKI, namely gefitinib, and a microRNA mimic, miR-30a-5p	MTOR, VEGFA, AKT1, MMP13	AKT1		1	FALSE
R115777 +/- paclitaxel	combination effects of radotinib and Ara-C	MTOR, VEGFA, AKT1, MMP13	CASP3		1	FALSE
R115777 +/- paclitaxel	total alkaloids of BFU (TAFU)	MTOR, VEGFA, AKT1, MMP13	CASP3		1	FALSE
R115777 +/- paclitaxel	TIT3	MTOR, VEGFA, AKT1, MMP13	CASP3, DNMT1, BUB1B, CDKN1A		1	FALSE
R115777 +/- paclitaxel	isoaaptamine	MTOR, VEGFA, AKT1, MMP13	COL11A2, PARP1, ROS1		1	FALSE
R115777 +/- paclitaxel	Bithionol (BT)	MTOR, VEGFA, AKT1, MMP13	BCL2		1	FALSE
R115777 +/- paclitaxel	Taraxasterol	MTOR, VEGFA, AKT1, MMP13	BCL2, CCND1, BAX, PCNA		1	FALSE
R115777 +/- paclitaxel	Ru(II)-thymine complex [Ru(PPh3)2(Thy)(bipy)]PF6	MTOR, VEGFA, AKT1, MMP13	MAPK8, H2AX		1	FALSE
R115777 +/- paclitaxel	etoposide (Vp16)	MTOR, VEGFA, AKT1, MMP13	ABCB1		1	FALSE
R115777 +/- paclitaxel	Apaziquone	MTOR, VEGFA, AKT1, MMP13	COL11A2, CASP3, PARP1, CASP9, WDTC1		1	FALSE
R115777 +/- paclitaxel	Magnoflorine	MTOR, VEGFA, AKT1, MMP13	MLXIP, HMGB1, MYLIP, MARCHF8		1	FALSE
R115777 +/- paclitaxel	Nitidine Chloride	MTOR, VEGFA, AKT1, MMP13	MMP2, MMP9, JUN, SRC		1	FALSE
R115777 +/- paclitaxel	GSK2334470 in combination with ribociclib or palbociclib	MTOR, VEGFA, AKT1, MMP13	PIK3CB, PIK3CG, PIK3CD, CDK4, PIK3CA		1	FALSE
R115777 +/- paclitaxel	Galiellalactone	MTOR, VEGFA, AKT1, MMP13	STAT3		1	FALSE
R115777 +/- paclitaxel	Sanguinarine	MTOR, VEGFA, AKT1, MMP13	BID, TNFSF10, CASP8		1	FALSE
R115777 +/- paclitaxel	Raddeanin A	MTOR, VEGFA, AKT1, MMP13	PTGS2, CCND1, BAX, PCNA		1	FALSE
R115777 +/- paclitaxel	miR-770	MTOR, VEGFA, AKT1, MMP13	MLXIP, MYLIP, MARCHF8		1	FALSE
R115777 +/- paclitaxel	curcumin analog B63	MTOR, VEGFA, AKT1, MMP13	ROS1		1	FALSE
R115777 +/- paclitaxel	EZH2 inhibitors (GSK343 or DZNep)	MTOR, VEGFA, AKT1, MMP13	AKT1, EGFR		1	FALSE
R115777 +/- paclitaxel	Combined atorvastatin with celecoxib and tipifarnib	MTOR, VEGFA, AKT1, MMP13	AKT1		1	FALSE
R115777 +/- paclitaxel	cinobufacini	MTOR, VEGFA, AKT1, MMP13	CASP3, BCL2, MAP1LC3A, MAP1LC3B, BCL2L1, BAX		1	FALSE
R115777 +/- paclitaxel	quinazolin-4(3H)-one analog (DFX24)	MTOR, VEGFA, AKT1, MMP13	AKT1, PIK3CB, PIK3CG, PIK3CD, PIK3CA		1	FALSE
R115777 +/- paclitaxel	metformin	MTOR, VEGFA, AKT1, MMP13	AKT1, PRKAB1, CASP3, PRKAA1, BCL2, PRKAA2, MTOR, STAT3, BCL2L1, BAX		1	FALSE
R115777 +/- paclitaxel	FL-DM1	MTOR, VEGFA, AKT1, MMP13	CASP3		1	FALSE
R115777 +/- paclitaxel	ARV-825	MTOR, VEGFA, AKT1, MMP13	CASP3, MYC		1	FALSE
R115777 +/- paclitaxel	M9	MTOR, VEGFA, AKT1, MMP13	AKT1, PIK3CB, PIK3CG, PIK3CD, MTOR, PIK3CA		1	FALSE
R115777 +/- paclitaxel	Idarubicin (IDA) and Taxotere (TXR)	MTOR, VEGFA, AKT1, MMP13	CASP3, BCL2, BCL2L1		1	FALSE
R115777 +/- paclitaxel	3‑BP and TRAIL	MTOR, VEGFA, AKT1, MMP13	PRKAB1, PRKAA1, PRKAA2, BCL2L1, BAX		1	FALSE
R115777 +/- paclitaxel	lapatinib	MTOR, VEGFA, AKT1, MMP13	AKT1, EGFR		1	FALSE
R115777 +/- paclitaxel	Aplysia Ras Homolog I (ARHI)	MTOR, VEGFA, AKT1, MMP13	CCND1, PCNA		1	FALSE
R115777 +/- paclitaxel	combination of luteolin and 5-fluorouracil	MTOR, VEGFA, AKT1, MMP13	COL11A2, BCL2, BAX, PARP1		1	FALSE
R115777 +/- paclitaxel	Ginsenoside Rh1 (Rh1)	MTOR, VEGFA, AKT1, MMP13	MAPK8		1	FALSE
R115777 +/- paclitaxel	n-Butylidenephthalide (BP)	MTOR, VEGFA, AKT1, MMP13	MMP2, VEGFA, MMP9		1	FALSE
R115777 +/- paclitaxel	doxorubicin (Dox), paclitaxel (Pacl) and 5-fluorouracil (5-FU)	MTOR, VEGFA, AKT1, MMP13	CASP3, CASP8		1	FALSE
R115777 +/- paclitaxel	Metformin and Silibinin	MTOR, VEGFA, AKT1, MMP13	CCND1, PCNA		1	FALSE
R115777 +/- paclitaxel	TJ-41	MTOR, VEGFA, AKT1, MMP13	CASP9, CASP8		1	FALSE
R115777 +/- paclitaxel	JQ1	MTOR, VEGFA, AKT1, MMP13	MYC		1	FALSE
R115777 +/- paclitaxel	ethanol fraction (LAC117)	MTOR, VEGFA, AKT1, MMP13	AKT1, PIK3CB, PIK3CG, PIK3CD, PIK3CA		1	FALSE
R115777 +/- paclitaxel	FK228 with a variety of kinase inhibitors	MTOR, VEGFA, AKT1, MMP13	AKT1, PIK3CB, PIK3CG, JUN, PIK3CD, PIK3CA		1	FALSE
R115777 +/- paclitaxel	Chitosan oligosaccharides (COS)	MTOR, VEGFA, AKT1, MMP13	BAK1, BCL2		1	FALSE
R115777 +/- paclitaxel	STAT3 decoy oligodeoxynucleotides (ODNs)	MTOR, VEGFA, AKT1, MMP13	STAT3, CCND1, BCL2L1, PCNA		1	FALSE
R115777 +/- paclitaxel	MAC	MTOR, VEGFA, AKT1, MMP13	MAPK8		1	FALSE
R115777 +/- paclitaxel	GDC-0941 (0.5 μM) and PF-04691502 (0.1 μM)	MTOR, VEGFA, AKT1, MMP13	AKT1		1	FALSE
R115777 +/- paclitaxel	proTAME	MTOR, VEGFA, AKT1, MMP13	CCNB1, PCNA		1	FALSE
R115777 +/- paclitaxel	coronarin D	MTOR, VEGFA, AKT1, MMP13	CASP3, PCNA, CCNB1, JUN, MAPK8		1	FALSE
R115777 +/- paclitaxel	Bufalin	MTOR, VEGFA, AKT1, MMP13	MMP9, AKT1, MMP2, JUN, MAPK8		1	FALSE
R115777 +/- paclitaxel	XWL-1-48	MTOR, VEGFA, AKT1, MMP13	AKT1, PIK3CB, PIK3CG, PIK3CD, PIK3CA		1	FALSE
R115777 +/- paclitaxel	Cisplatin	MTOR, VEGFA, AKT1, MMP13	COL11A2, AKT1, CASP3, BCL2, PARP1, BECN1, MAP1LC3B, MTOR, BCL2L1, BAX		1	FALSE
R115777 +/- paclitaxel	combination of docetaxel and ATRA	MTOR, VEGFA, AKT1, MMP13	MCL1, FH, CLEC4D		1	FALSE
R115777 +/- paclitaxel	HCI-2509	MTOR, VEGFA, AKT1, MMP13	EGFR		1	FALSE
R115777 +/- paclitaxel	Camptosar	MTOR, VEGFA, AKT1, MMP13	EGFR		1	FALSE
R115777 +/- paclitaxel	Obatoclax	MTOR, VEGFA, AKT1, MMP13	BAK1, BCL2, MCL1, BCL2L11, TNFSF10, CYCS, CLEC4D, BCL2L1, BAX, FH		1	FALSE
R115777 +/- paclitaxel	Entinostat (HDAC1 inhibitor) combination with Fludarabine	MTOR, VEGFA, AKT1, MMP13	BCL2, BAX		1	FALSE
R115777 +/- paclitaxel	gemcitabine	MTOR, VEGFA, AKT1, MMP13	CHEK1, BCL2, MCL1, CLEC4D, BCL2L1, BAX, FH		1	FALSE
R115777 +/- paclitaxel	docetaxel and cisplatin	MTOR, VEGFA, AKT1, MMP13	AKT1		1	FALSE
R115777 +/- paclitaxel	Plumbagin	MTOR, VEGFA, AKT1, MMP13	MTOR		1	FALSE
R115777 +/- paclitaxel	Sunitinib	MTOR, VEGFA, AKT1, MMP13	AKT1, CCND1, PCNA		1	FALSE
R115777 +/- paclitaxel	BI6727 synergistically induces apoptosis together with paclitaxel	MTOR, VEGFA, AKT1, MMP13	BCL2		1	FALSE
R115777 +/- paclitaxel	Feroniellin A (FERO)	MTOR, VEGFA, AKT1, MMP13	ABCB1, TBC1D9		1	FALSE
R115777 +/- paclitaxel	Combination of ABT-737 with docetaxel	MTOR, VEGFA, AKT1, MMP13	CASP3		1	FALSE
R115777 +/- paclitaxel	the combination of atorvastatin and aspirin	MTOR, VEGFA, AKT1, MMP13	STAT3		1	FALSE
R115777 +/- paclitaxel	HQP1351	MTOR, VEGFA, AKT1, MMP13	AKT1, STAT3		1	FALSE
R115777 +/- paclitaxel	varlitinib with PI3K inhibitor, BKM-120	MTOR, VEGFA, AKT1, MMP13	AKT1		1	FALSE
R115777 +/- paclitaxel	PI3K inhibitor ZSTK474	MTOR, VEGFA, AKT1, MMP13	CCND1, PCNA		1	FALSE
R115777 +/- paclitaxel	novel compounds, containing α-thioether ketone and orthothioester functionalities	MTOR, VEGFA, AKT1, MMP13	VEGFA		1	FALSE
R115777 +/- paclitaxel	BLS and PLX	MTOR, VEGFA, AKT1, MMP13	CASP9		1	FALSE
R115777 +/- paclitaxel	Osimertinib	MTOR, VEGFA, AKT1, MMP13	AKT1		1	FALSE
R115777 +/- paclitaxel	Protoflavone-Chalcone Hybrids	MTOR, VEGFA, AKT1, MMP13	CHEK1		1	FALSE
R115777 +/- paclitaxel	LQB-223	MTOR, VEGFA, AKT1, MMP13	SLC12A9, CDKN1A		1	FALSE
R115777 +/- paclitaxel	1403P-3	MTOR, VEGFA, AKT1, MMP13	AKT1		1	FALSE
R115777 +/- paclitaxel	flavokawain-B flavonoid	MTOR, VEGFA, AKT1, MMP13	BCL2, BCL2L1, BAX, ROS1		1	FALSE
R115777 +/- paclitaxel	Platycodin D (PD)	MTOR, VEGFA, AKT1, MMP13	MLXIP, MYLIP, MARCHF8		1	FALSE
R115777 +/- paclitaxel	gefitinib was combined with AZD5363	MTOR, VEGFA, AKT1, MMP13	AKT1		1	FALSE
R115777 +/- paclitaxel	Paris saponin VII (PS VII)	MTOR, VEGFA, AKT1, MMP13	FDXR, AKR1B1, ABCB1, TBC1D9		1	FALSE
R115777 +/- paclitaxel	Avasimibe	MTOR, VEGFA, AKT1, MMP13	COL11A2, CDK1, CDK2, GADD45A, CASP3, PARP1, PCNA, CASP9, CCNB1, CDK4, BAX		1	FALSE
R115777 +/- paclitaxel	(S)-Warfarin	MTOR, VEGFA, AKT1, MMP13	CYCS		1	FALSE
R115777 +/- paclitaxel	Dihydroartemisinin(DHA)	MTOR, VEGFA, AKT1, MMP13	AKT1, PTEN		1	FALSE
R115777 +/- paclitaxel	VEGF/VEGFR-2	MTOR, VEGFA, AKT1, MMP13	MLXIP, MYLIP, MARCHF8		1	FALSE
R115777 +/- paclitaxel	cytarabine and obatoclax	MTOR, VEGFA, AKT1, MMP13	BCL2, MCL1, CLEC4D, BCL2L1, BAX, FH		1	FALSE
R115777 +/- paclitaxel	AUY922	MTOR, VEGFA, AKT1, MMP13	MTOR, AKT1		1	FALSE
R115777 +/- paclitaxel	Shikonin	MTOR, VEGFA, AKT1, MMP13	MMP9		1	FALSE
R115777 +/- paclitaxel	Met combined with Gef	MTOR, VEGFA, AKT1, MMP13	AKT1, BCL2L11, BCL2, BCL2L1		1	FALSE
R115777 +/- paclitaxel	9-NC and PLGA-PEG loaded	MTOR, VEGFA, AKT1, MMP13	CASP3, BCL2, BCL2L1, BAX		1	FALSE
R115777 +/- paclitaxel	Circ_0009910	MTOR, VEGFA, AKT1, MMP13	MLXIP, MYLIP, MARCHF8		1	FALSE
R115777 +/- paclitaxel	Temozolomide (TMZ)	MTOR, VEGFA, AKT1, MMP13	AKT1		1	FALSE
R115777 +/- paclitaxel	ZD6474	MTOR, VEGFA, AKT1, MMP13	AKT1, PIK3CB, PIK3CG, PIK3CD, EGFR, PIK3CA		1	FALSE
R115777 +/- paclitaxel	TA + VCR	MTOR, VEGFA, AKT1, MMP13	COL11A2, CASP3, PARP1		1	FALSE
R115777 +/- paclitaxel	evodiamine (EVO)	MTOR, VEGFA, AKT1, MMP13	AKT1, BCL2L1, CYCS, BCL2		1	FALSE
R115777 +/- paclitaxel	LS-007	MTOR, VEGFA, AKT1, MMP13	MCL1, FH, CLEC4D		1	FALSE
R115777 +/- paclitaxel	sorafenib in combination with pterostilbene (PTE)	MTOR, VEGFA, AKT1, MMP13	COL11A2, CCND1, CASP3, PARP1, PCNA, CASP9, CDKN1A		1	FALSE
R115777 +/- paclitaxel	Lupeol	MTOR, VEGFA, AKT1, MMP13	MMP9, AKT1, EGFR		1	FALSE
R115777 +/- paclitaxel	polyoxometalate SbW9	MTOR, VEGFA, AKT1, MMP13	AKT1, PTEN		1	FALSE
R115777 +/- paclitaxel	combination of chemotherapy drug carboplatin and the radish-derived isothiocyanate compound sulforaphene	MTOR, VEGFA, AKT1, MMP13	PIK3CB, PIK3CG, BCL2, MAPK8, CASP9, JUN, PIK3CD, CYCS, WDTC1, PIK3CA, BCL2L1, BAX		1	FALSE
R115777 +/- paclitaxel	ribavirin	MTOR, VEGFA, AKT1, MMP13	CCNB1, PCNA		1	FALSE
R115777 +/- paclitaxel	baicalein, curcumin, and resveratrol with chemotherapy drug paclitaxel	MTOR, VEGFA, AKT1, MMP13	BCL2, BCL2L1, BAX		1	FALSE
R115777 +/- paclitaxel	Lycopene	MTOR, VEGFA, AKT1, MMP13	IL6		1	FALSE
R115777 +/- paclitaxel	ω-3 PUFAs and Rp synergistically	MTOR, VEGFA, AKT1, MMP13	ROS1		1	FALSE
R115777 +/- paclitaxel	kazinol A derived	MTOR, VEGFA, AKT1, MMP13	CCND1, PCNA		1	FALSE
R115777 +/- paclitaxel	methylstat	MTOR, VEGFA, AKT1, MMP13	BCL2, BCL2L1		1	FALSE
R115777 +/- paclitaxel	pectolinarigenin	MTOR, VEGFA, AKT1, MMP13	MMP9, CASP3, BCL2, BCL2L1, BAX		1	FALSE
R115777 +/- paclitaxel	Tefinostat (CHR-2845)	MTOR, VEGFA, AKT1, MMP13	H2AX		1	FALSE
R115777 +/- paclitaxel	Honokiol	MTOR, VEGFA, AKT1, MMP13	AKT1, CASP3, BCL2, IL6, CASP9, JAK2, STAT3, BCL2L1, BAX		1	FALSE
R115777 +/- paclitaxel	CUDC-101 (an inhibitor od HER2/NEU, EGFR and HDAC)	MTOR, VEGFA, AKT1, MMP13	PCNA		1	FALSE
R115777 +/- paclitaxel	Combination of ZA and PL	MTOR, VEGFA, AKT1, MMP13	COL11A2, CASP3, BCL2, PARP1, CDKN1A, BCL2L1		1	FALSE
R115777 +/- paclitaxel	YC-1	MTOR, VEGFA, AKT1, MMP13	CDK2, CCND1, MMP9, MMP2, PCNA, CDC25A		1	FALSE
R115777 +/- paclitaxel	AG014699	MTOR, VEGFA, AKT1, MMP13	TIMP2, TIMP1, BCL2L1, BAX, PTEN		1	FALSE
R115777 +/- paclitaxel	Weimaining (WMN)	MTOR, VEGFA, AKT1, MMP13	CASP3		1	FALSE
R115777 +/- paclitaxel	sorafenib + withaferin	MTOR, VEGFA, AKT1, MMP13	MTOR		1	FALSE
R115777 +/- paclitaxel	TJ-M2010-5	MTOR, VEGFA, AKT1, MMP13	CDK2, CCND1, CDKN1A, PCNA		1	FALSE
R115777 +/- paclitaxel	Artemisinin	MTOR, VEGFA, AKT1, MMP13	TIMM8A		1	FALSE
R115777 +/- paclitaxel	Vinorelbine	MTOR, VEGFA, AKT1, MMP13	CCND1, PCNA		1	FALSE
R115777 +/- paclitaxel	chidamide and TRAIL	MTOR, VEGFA, AKT1, MMP13	MAP1LC3A, MAP1LC3B		1	FALSE
R115777 +/- paclitaxel	PL combined with oxaliplatin	MTOR, VEGFA, AKT1, MMP13	MAPK8, ROS1		1	FALSE
R115777 +/- paclitaxel	KPT-330 (Selinexor)	MTOR, VEGFA, AKT1, MMP13	CASP3, AKT1		1	FALSE
[truncated: 572,057+ more rows]
