# Supplementary material for: Network-based prediction of anti-cancer drug combinations
Source: Front Pharmacol. 2024 Aug 28;15:1418902. doi: 10.3389/fphar.2024.1418902 (PMC11357946; doi:10.3389/fphar.2024.1418902)
Supplement: Supplementary file 8 [file Table4.XLSX]

## Sheet: Sheet1
drug A	drug B	target hits A	target hits B	network-based proximity	community overlap	prediction
Huaier extract	Trastuzumab and dasatinib combination	IL6, BCL2, CASP3, TNF, STAT3, BCL2L1, BAX	ERBB2		19	FALSE
Huaier extract	R115777 +/- paclitaxel	IL6, BCL2, CASP3, TNF, STAT3, BCL2L1, BAX	AKT1, PTK2B, ZHX2, MAP2K7, MTOR, KDR, VEGFA		19	FALSE
Huaier extract	Temsirolimus	IL6, BCL2, CASP3, TNF, STAT3, BCL2L1, BAX	MTOR		19	FALSE
Huaier extract	Ampelopsin E	IL6, BCL2, CASP3, TNF, STAT3, BCL2L1, BAX	MMP2, MMP9		19	FALSE
Huaier extract	paclitaxel (PTX)	IL6, BCL2, CASP3, TNF, STAT3, BCL2L1, BAX	ABCB1		19	FALSE
Huaier extract	mycophenolic acid (MPA)	IL6, BCL2, CASP3, TNF, STAT3, BCL2L1, BAX	CCND1, CCNA2, PCNA, CDKN1A, CDK4		19	FALSE
Huaier extract	carfilzomib	IL6, BCL2, CASP3, TNF, STAT3, BCL2L1, BAX	AKT1, PTPA		19	FALSE
Huaier extract	curcumin and paclitaxel	IL6, BCL2, CASP3, TNF, STAT3, BCL2L1, BAX	CASP3, BCL2, BCL2L1, BAX		19	FALSE
Huaier extract	NVP-BGT226, a novel dual pan-PI3K and MTORC1/2 inhibitor	IL6, BCL2, CASP3, TNF, STAT3, BCL2L1, BAX	AKT1		19	FALSE
Huaier extract	honokiol	IL6, BCL2, CASP3, TNF, STAT3, BCL2L1, BAX	CASP3, ROS1, CASP9, CYCS, BAX, CASP8		19	FALSE
Huaier extract	SK and 4-OHT	IL6, BCL2, CASP3, TNF, STAT3, BCL2L1, BAX	AKT1, PIK3CB, PIK3CG, CASP9, PIK3CD, PIK3CA		19	FALSE
Huaier extract	IL-6	IL6, BCL2, CASP3, TNF, STAT3, BCL2L1, BAX	SEMA6A		19	FALSE
Huaier extract	MK2206	IL6, BCL2, CASP3, TNF, STAT3, BCL2L1, BAX	AKT1		19	FALSE
Huaier extract	curcumin analogue CH-5	IL6, BCL2, CASP3, TNF, STAT3, BCL2L1, BAX	DNMT1		19	FALSE
Huaier extract	ruthenium(II) amino acid	IL6, BCL2, CASP3, TNF, STAT3, BCL2L1, BAX	CASP3, CASP9, BAX, CASP8		19	FALSE
Huaier extract	Integrinβ1	IL6, BCL2, CASP3, TNF, STAT3, BCL2L1, BAX	AKT1, CDC42		19	FALSE
Huaier extract	sodium aescinate (SA)	IL6, BCL2, CASP3, TNF, STAT3, BCL2L1, BAX	CDK1, CASP3, BCL2, CASP9, BCL2L1, BAX, CASP8		19	FALSE
Huaier extract	triptonide	IL6, BCL2, CASP3, TNF, STAT3, BCL2L1, BAX	COL11A2, CASP3, BCL2, PARP1		19	FALSE
Huaier extract	suberoylanilide hydroxamic acid (SAHA)	IL6, BCL2, CASP3, TNF, STAT3, BCL2L1, BAX	BCL2, BCL2L1, BAX		19	FALSE
Huaier extract	Pimozide	IL6, BCL2, CASP3, TNF, STAT3, BCL2L1, BAX	AKT1, CCND1, PCNA, VIM, MYC		19	FALSE
Huaier extract	styrene substituted biscoumarin	IL6, BCL2, CASP3, TNF, STAT3, BCL2L1, BAX	BCL2, BAX		19	FALSE
Huaier extract	ABT-751	IL6, BCL2, CASP3, TNF, STAT3, BCL2L1, BAX	AKT1, BAK1, CASP3, BCL2, CDK4, CASP9, BCL2L11, MTOR, TNFRSF10B, CASP8		19	FALSE
Huaier extract	CAL-101, a selective inhibitor of PI3Kδ, in combination with bortezomib	IL6, BCL2, CASP3, TNF, STAT3, BCL2L1, BAX	AKT1		19	FALSE
Huaier extract	METH	IL6, BCL2, CASP3, TNF, STAT3, BCL2L1, BAX	TNF, IL6		19	FALSE
Huaier extract	Orlistat	IL6, BCL2, CASP3, TNF, STAT3, BCL2L1, BAX	ERBB2		19	FALSE
Huaier extract	citral	IL6, BCL2, CASP3, TNF, STAT3, BCL2L1, BAX	BCL2, BCL2L1, BAX		19	FALSE
Huaier extract	combined treatments of resveratrol and 5-FU	IL6, BCL2, CASP3, TNF, STAT3, BCL2L1, BAX	AKT1, STAT3		19	FALSE
Huaier extract	combining aspirin and nutlin‑3	IL6, BCL2, CASP3, TNF, STAT3, BCL2L1, BAX	BAX		19	FALSE
Huaier extract	RP02-1	IL6, BCL2, CASP3, TNF, STAT3, BCL2L1, BAX	CASP3, BCL2, BCL2L1, BAX		19	FALSE
Huaier extract	plumbagin	IL6, BCL2, CASP3, TNF, STAT3, BCL2L1, BAX	AKT1, PTK2B, STAT3		19	FALSE
Huaier extract	TPB15	IL6, BCL2, CASP3, TNF, STAT3, BCL2L1, BAX	GLI1		19	FALSE
Huaier extract	MiR-30c-2*	IL6, BCL2, CASP3, TNF, STAT3, BCL2L1, BAX	MLXIP, MYLIP, MARCHF8		19	FALSE
Huaier extract	NVP-BKM120	IL6, BCL2, CASP3, TNF, STAT3, BCL2L1, BAX	MTOR, AKT1, PCNA		19	FALSE
Huaier extract	FTY720	IL6, BCL2, CASP3, TNF, STAT3, BCL2L1, BAX	PTK2, MAP1LC3A, MAP1LC3B		19	FALSE
Huaier extract	gossypol was combined with 5-FU	IL6, BCL2, CASP3, TNF, STAT3, BCL2L1, BAX	MTOR, TYMS		19	FALSE
Huaier extract	latrunculin A	IL6, BCL2, CASP3, TNF, STAT3, BCL2L1, BAX	CASP3		19	FALSE
Huaier extract	combined treatment of JQ1 and metformin	IL6, BCL2, CASP3, TNF, STAT3, BCL2L1, BAX	BAD, CASP3, BCL2, MCL1, BCL2L11, CLEC4D, STAT3, BCL2L1, FH		19	FALSE
Huaier extract	17DMAG (17-dimethylaminoethylamino-17-demethoxygeldanamycin)	IL6, BCL2, CASP3, TNF, STAT3, BCL2L1, BAX	UQCRFS1, RALBP1, TNFSF10, RIPK1		19	FALSE
Huaier extract	Geranylgeranylacetone (GGA)	IL6, BCL2, CASP3, TNF, STAT3, BCL2L1, BAX	CASP3		19	FALSE
Huaier extract	ABT-737 with dinaciclib	IL6, BCL2, CASP3, TNF, STAT3, BCL2L1, BAX	MCL1, CYCS, CLEC4D, DIABLO, WDTC1, FH		19	FALSE
Huaier extract	lipid coated cisplatin/oleanolic acid calcium carbonate nanoparticles (CDDP/OA-LCC NPs)	IL6, BCL2, CASP3, TNF, STAT3, BCL2L1, BAX	MTOR, AKT1		19	FALSE
Huaier extract	Penfluridol	IL6, BCL2, CASP3, TNF, STAT3, BCL2L1, BAX	CASP3		19	FALSE
Huaier extract	LDH-A inhibitors in combination with gemcitabine	IL6, BCL2, CASP3, TNF, STAT3, BCL2L1, BAX	LDHA, PROM1		19	FALSE
Huaier extract	curcumol	IL6, BCL2, CASP3, TNF, STAT3, BCL2L1, BAX	MAPK8		19	FALSE
Huaier extract	D-alpha-tocopheryl polyethylene glycol succinate (TPGS)	IL6, BCL2, CASP3, TNF, STAT3, BCL2L1, BAX	CDKN1B, AKT1, BCL2L1, BCL2		19	FALSE
Huaier extract	Curcumol	IL6, BCL2, CASP3, TNF, STAT3, BCL2L1, BAX	SRC, CD274, JAK2, SEMA6A, STAT3, MTOR		19	FALSE
Huaier extract	α-hederin	IL6, BCL2, CASP3, TNF, STAT3, BCL2L1, BAX	BAX, MMP9, MMP2, CASP3, BCL2, CASP9, BCL2L1, AIFM1		19	FALSE
Huaier extract	Melanin, cisplatin, and combination of both	IL6, BCL2, CASP3, TNF, STAT3, BCL2L1, BAX	TNF, TLR4		19	FALSE
Huaier extract	Erianin	IL6, BCL2, CASP3, TNF, STAT3, BCL2L1, BAX	BCL2, BCL2L1		19	FALSE
Huaier extract	metformin in aid of sorafenib	IL6, BCL2, CASP3, TNF, STAT3, BCL2L1, BAX	MTOR, MAP1LC3A, MAP1LC3B		19	FALSE
Huaier extract	SoLAT	IL6, BCL2, CASP3, TNF, STAT3, BCL2L1, BAX	CCND1, CASP3, BCL2, PCNA, VIM, CDK4, SLC22A3, BCL2L1, ITK		19	FALSE
Huaier extract	VPA/HU	IL6, BCL2, CASP3, TNF, STAT3, BCL2L1, BAX	BCL2, BCL2L11, EGFR		19	FALSE
Huaier extract	Cisplatin-apigenin combination	IL6, BCL2, CASP3, TNF, STAT3, BCL2L1, BAX	BBC3		19	FALSE
Huaier extract	LDHs-VP16	IL6, BCL2, CASP3, TNF, STAT3, BCL2L1, BAX	AKT1, PIK3CB, PIK3CG, PIK3CD, PIK3CA		19	FALSE
Huaier extract	Dasatinib	IL6, BCL2, CASP3, TNF, STAT3, BCL2L1, BAX	CDK2, CCND1, CASP3, PCNA, CASP7		19	FALSE
Huaier extract	Bicalutamide (Bic)	IL6, BCL2, CASP3, TNF, STAT3, BCL2L1, BAX	TNF, CASP3, AKT1		19	FALSE
Huaier extract	harmine	IL6, BCL2, CASP3, TNF, STAT3, BCL2L1, BAX	EGF, MMP9, AKT1, MMP2, PTK2, KDR, VEGFA		19	FALSE
Huaier extract	penfluridol (PF)	IL6, BCL2, CASP3, TNF, STAT3, BCL2L1, BAX	CDKN1A, PCNA		19	FALSE
Huaier extract	SAHA and doxorubicin	IL6, BCL2, CASP3, TNF, STAT3, BCL2L1, BAX	COL11A2, CASP3, WDTC1, PARP1		19	FALSE
Huaier extract	salinomycin	IL6, BCL2, CASP3, TNF, STAT3, BCL2L1, BAX	AKT1, CD44, VIM, SLC22A3, ITK		19	FALSE
Huaier extract	cisplatin combined with sclareol	IL6, BCL2, CASP3, TNF, STAT3, BCL2L1, BAX	AKT1, MAPK8, JUN		19	FALSE
Huaier extract	(E)-2-methoxy-4-(3-(4-methoxyphenyl)prop-1-en-1-yl)phenol (MMPP)	IL6, BCL2, CASP3, TNF, STAT3, BCL2L1, BAX	STAT3		19	FALSE
Huaier extract	Centchroman (CC)	IL6, BCL2, CASP3, TNF, STAT3, BCL2L1, BAX	KDR, AKT1, MAPK3, VEGFA		19	FALSE
Huaier extract	BA6 (heteronemin), the marine sponge sesterterpene	IL6, BCL2, CASP3, TNF, STAT3, BCL2L1, BAX	SOD1		19	FALSE
Huaier extract	enzalutamide	IL6, BCL2, CASP3, TNF, STAT3, BCL2L1, BAX	BCL2, BCL2L1, BAX		19	FALSE
Huaier extract	Bazedoxifene	IL6, BCL2, CASP3, TNF, STAT3, BCL2L1, BAX	STAT3		19	FALSE
Huaier extract	Epigallocatechin gallate (EGCG)	IL6, BCL2, CASP3, TNF, STAT3, BCL2L1, BAX	AKT1, CASP3, BCL2, CASP9, MAP1LC3B, STAT3, BCL2L1, BAX		19	FALSE
Huaier extract	pterostilbene (PTS)	IL6, BCL2, CASP3, TNF, STAT3, BCL2L1, BAX	HAAO, HADH		19	FALSE
Huaier extract	combined aromatase inhibitor and herbal	IL6, BCL2, CASP3, TNF, STAT3, BCL2L1, BAX	KDR, VEGFA, CCND1, PCNA		19	FALSE
Huaier extract	Caffeic Acid (trans-3,4-Dihydroxycinnamic acid CA)	IL6, BCL2, CASP3, TNF, STAT3, BCL2L1, BAX	PRKAB1, PRKAA1, ROS1, PRKAA2, SEMA6A		19	FALSE
Huaier extract	INS‑DDP	IL6, BCL2, CASP3, TNF, STAT3, BCL2L1, BAX	JUN, MAPK8		19	FALSE
Huaier extract	cisplatin and NVP-BEZ235	IL6, BCL2, CASP3, TNF, STAT3, BCL2L1, BAX	AKT1		19	FALSE
Huaier extract	CT913	IL6, BCL2, CASP3, TNF, STAT3, BCL2L1, BAX	CDKN1A		19	FALSE
Huaier extract	liposomal cisplatin lipoplatin	IL6, BCL2, CASP3, TNF, STAT3, BCL2L1, BAX	BCL2, BCL2L1, BAX, PROM1		19	FALSE
Huaier extract	all-trans retinoic acid (ATRA) and bisdemethoxycurcumin (BDMC)	IL6, BCL2, CASP3, TNF, STAT3, BCL2L1, BAX	XIAP, CASP3		19	FALSE
Huaier extract	Chidamide	IL6, BCL2, CASP3, TNF, STAT3, BCL2L1, BAX	MMP2, MYLIP, SHH, MLXIP, MARCHF8		19	FALSE
Huaier extract	Tan-I combination with Paclitaxel	IL6, BCL2, CASP3, TNF, STAT3, BCL2L1, BAX	BCL2, BCL2L1, BAX		19	FALSE
Huaier extract	lobaplatin combined with LY294002	IL6, BCL2, CASP3, TNF, STAT3, BCL2L1, BAX	AKT1, PIK3CB, PIK3CG, PIK3CD, PIK3CA		19	FALSE
Huaier extract	HMNE3	IL6, BCL2, CASP3, TNF, STAT3, BCL2L1, BAX	SRC		19	FALSE
Huaier extract	Rack1	IL6, BCL2, CASP3, TNF, STAT3, BCL2L1, BAX	SRC		19	FALSE
Huaier extract	Pect-MCP synergized with PTX	IL6, BCL2, CASP3, TNF, STAT3, BCL2L1, BAX	AKT1, STAT3		19	FALSE
Huaier extract	combinatorial treatment of PFD with temozolomide (TMZ)	IL6, BCL2, CASP3, TNF, STAT3, BCL2L1, BAX	GLI1, VIM, SOX2		19	FALSE
Huaier extract	PFKFB2	IL6, BCL2, CASP3, TNF, STAT3, BCL2L1, BAX	BBC3		19	FALSE
Huaier extract	PdpaMn	IL6, BCL2, CASP3, TNF, STAT3, BCL2L1, BAX	CYCS		19	FALSE
Huaier extract	Piperlongumine（PL)	IL6, BCL2, CASP3, TNF, STAT3, BCL2L1, BAX	ROS1		19	FALSE
Huaier extract	combination of MLN0128 and TSA	IL6, BCL2, CASP3, TNF, STAT3, BCL2L1, BAX	AKT1		19	FALSE
Huaier extract	The combination of baicalein and docetaxel	IL6, BCL2, CASP3, TNF, STAT3, BCL2L1, BAX	AKT1, CASP3, BCL2, MTOR, KDR, VEGFA, BCL2L1, BAX		19	FALSE
Huaier extract	frondoside A (FrA)	IL6, BCL2, CASP3, TNF, STAT3, BCL2L1, BAX	COL11A2, BAD, BCL2, CASP3, PARP1, BCL2L1, BAX		19	FALSE
Huaier extract	Docetaxel (DTX)	IL6, BCL2, CASP3, TNF, STAT3, BCL2L1, BAX	COL11A2, WDTC1, PARP1		19	FALSE
Huaier extract	chalcone-24 (Chal-24), and TNF-related apoptosis-inducing ligand (TRAIL)	IL6, BCL2, CASP3, TNF, STAT3, BCL2L1, BAX	LARGE1, CFLAR, CASP8		19	FALSE
Huaier extract	Alternol	IL6, BCL2, CASP3, TNF, STAT3, BCL2L1, BAX	DDIT3, TNFRSF10B		19	FALSE
Huaier extract	the HSP90 inhibitor 17AAG	IL6, BCL2, CASP3, TNF, STAT3, BCL2L1, BAX	AKT1, PTK2B, STAT3, KDR, VEGFA		19	FALSE
Huaier extract	TRAIL	IL6, BCL2, CASP3, TNF, STAT3, BCL2L1, BAX	CASP3, BAX		19	FALSE
Huaier extract	combination of indirubin and As2S2	IL6, BCL2, CASP3, TNF, STAT3, BCL2L1, BAX	BCL2, BCL2L1, BAX		19	FALSE
Huaier extract	ND-PTX-Cet	IL6, BCL2, CASP3, TNF, STAT3, BCL2L1, BAX	CASP3		19	FALSE
Huaier extract	the MAPK (BRAF) inhibitor vemurafenib and the PI3K pathway associated mTOR inhibitor temsirolimus	IL6, BCL2, CASP3, TNF, STAT3, BCL2L1, BAX	MTOR		19	FALSE
Huaier extract	propranolol (ADRB-1,2 antagonist) and ICI-118,551 (ADRB-2 antagonist)	IL6, BCL2, CASP3, TNF, STAT3, BCL2L1, BAX	KDR, VEGFA		19	FALSE
Huaier extract	2-Methoxyestradiol (2-ME2)	IL6, BCL2, CASP3, TNF, STAT3, BCL2L1, BAX	SEMA6A, SLC22A3, ITK		19	FALSE
Huaier extract	LCL161	IL6, BCL2, CASP3, TNF, STAT3, BCL2L1, BAX	XIAP		19	FALSE
Huaier extract	zingerone	IL6, BCL2, CASP3, TNF, STAT3, BCL2L1, BAX	MTOR, AKT1		19	FALSE
Huaier extract	regorafenib	IL6, BCL2, CASP3, TNF, STAT3, BCL2L1, BAX	MTOR, PTK2B, ZHX2		19	FALSE
Huaier extract	TLC388	IL6, BCL2, CASP3, TNF, STAT3, BCL2L1, BAX	PCNA		19	FALSE
Huaier extract	Cyclosporine A (CsA)	IL6, BCL2, CASP3, TNF, STAT3, BCL2L1, BAX	MMP9, PTGS2, MMP2, COX5A, CPOX, COX8A, MYC		19	FALSE
Huaier extract	MJ‑33	IL6, BCL2, CASP3, TNF, STAT3, BCL2L1, BAX	AKT1, BAD, MAP1LC3A, MAP1LC3B, MTOR, BCL2L1		19	FALSE
Huaier extract	compound 10580	IL6, BCL2, CASP3, TNF, STAT3, BCL2L1, BAX	SOX2		19	FALSE
Huaier extract	Verbascoside (VB)	IL6, BCL2, CASP3, TNF, STAT3, BCL2L1, BAX	BCL2, BCL2L1		19	FALSE
Huaier extract	Niclosamide-olamine	IL6, BCL2, CASP3, TNF, STAT3, BCL2L1, BAX	CDK4, CASP3, CDK2, STAT3		19	FALSE
Huaier extract	biflorin	IL6, BCL2, CASP3, TNF, STAT3, BCL2L1, BAX	SEMA6A, AKT1		19	FALSE
Huaier extract	Sodium orthovanadate (SOV)	IL6, BCL2, CASP3, TNF, STAT3, BCL2L1, BAX	DNAH8		19	FALSE
Huaier extract	kinsenoside (KD)	IL6, BCL2, CASP3, TNF, STAT3, BCL2L1, BAX	AKT1, PIK3CB, PIK3CG, STAT3, PIK3CD, JAK2, SOAT1, PIK3CA		19	FALSE
Huaier extract	the combination of low-dose TPL with JQ1	IL6, BCL2, CASP3, TNF, STAT3, BCL2L1, BAX	MYC		19	FALSE
Huaier extract	CDDP combined with BR	IL6, BCL2, CASP3, TNF, STAT3, BCL2L1, BAX	BCL2L1		19	FALSE
Huaier extract	Berberine	IL6, BCL2, CASP3, TNF, STAT3, BCL2L1, BAX	AKT1, KDR, MMP2, BCL2, MAP1LC3A, JUN, JAK2, MAP1LC3B, MTOR, SLC22A3, MAPK8, BCL2L1, BAX, VEGFA, ITK		19	FALSE
Huaier extract	WMJ-8-B	IL6, BCL2, CASP3, TNF, STAT3, BCL2L1, BAX	STAT3		19	FALSE
Huaier extract	icariin	IL6, BCL2, CASP3, TNF, STAT3, BCL2L1, BAX	BCL2L1		19	FALSE
Huaier extract	ferrichrome	IL6, BCL2, CASP3, TNF, STAT3, BCL2L1, BAX	WDTC1		19	FALSE
Huaier extract	proanthocyanidins	IL6, BCL2, CASP3, TNF, STAT3, BCL2L1, BAX	CASP3, BCL2, BCL2L1, BAX		19	FALSE
Huaier extract	archazolid	IL6, BCL2, CASP3, TNF, STAT3, BCL2L1, BAX	ERBB2, DNAH8		19	FALSE
Huaier extract	afatinib	IL6, BCL2, CASP3, TNF, STAT3, BCL2L1, BAX	EGFR		19	FALSE
Huaier extract	Oridonin	IL6, BCL2, CASP3, TNF, STAT3, BCL2L1, BAX	MAPK8, BCL2L1, BAX		19	FALSE
Huaier extract	bortezomib	IL6, BCL2, CASP3, TNF, STAT3, BCL2L1, BAX	PTCH1, NFKB1, CASP3, BCL2, GLI1, ABCB1, TBC1D9		19	FALSE
Huaier extract	NVP-BEZ235 (dactolisib) is a novel dual inhibitor of PI3K/mTOR	IL6, BCL2, CASP3, TNF, STAT3, BCL2L1, BAX	MTOR, AKT1, PCNA, MAP1LC3B		19	FALSE
Huaier extract	TDP-A(TDP-A loaded DCMs (TDP-A/DCMs)	IL6, BCL2, CASP3, TNF, STAT3, BCL2L1, BAX	COL11A2, CASP3, BCL2, PARP1, WDTC1, BCL2L1, BAX		19	FALSE
Huaier extract	Oxaliplatin and DHA combination	IL6, BCL2, CASP3, TNF, STAT3, BCL2L1, BAX	DDIT3		19	FALSE
Huaier extract	de-6MSA-7-demethyl-7-deoxypactamycin (TM-025) and 7-demethyl-7-deoxypactamycin (TM-026)	IL6, BCL2, CASP3, TNF, STAT3, BCL2L1, BAX	CCND1, PCNA		19	FALSE
Huaier extract	Meisoindigo	IL6, BCL2, CASP3, TNF, STAT3, BCL2L1, BAX	COL11A2, CASP3, BCL2, PARP1, CASP9, CYCS, BCL2L1, BAX, CASP8		19	FALSE
Huaier extract	ex C. A. Mey aqueous extract (AAE)	IL6, BCL2, CASP3, TNF, STAT3, BCL2L1, BAX	SQSTM1		19	FALSE
Huaier extract	itraconazole	IL6, BCL2, CASP3, TNF, STAT3, BCL2L1, BAX	PRKAA1, PRKAB1, PRKAA2, EGFR		19	FALSE
Huaier extract	Liu Tea extracts(LTE)	IL6, BCL2, CASP3, TNF, STAT3, BCL2L1, BAX	CASP3, BCL2, BCL2L1, BAX		19	FALSE
Huaier extract	Osthole	IL6, BCL2, CASP3, TNF, STAT3, BCL2L1, BAX	TNF, CASP3, BCL2, BCL2L1		19	FALSE
Huaier extract	Chloroquine & combination of radiation and chloroquine	IL6, BCL2, CASP3, TNF, STAT3, BCL2L1, BAX	CASP3, BCL2, BCL2L1		19	FALSE
Huaier extract	Bufalin with sorafenib	IL6, BCL2, CASP3, TNF, STAT3, BCL2L1, BAX	AKT1		19	FALSE
Huaier extract	Piperlongumine (PLGM)	IL6, BCL2, CASP3, TNF, STAT3, BCL2L1, BAX	CDK1, AKT1, PIK3CB, PIK3CG, CASP3, BCL2, PIK3CD, PIK3CA, BCL2L1, ABCB1, TBC1D9		19	FALSE
Huaier extract	homoharringtonine (HHT)	IL6, BCL2, CASP3, TNF, STAT3, BCL2L1, BAX	IL6, STAT3		19	FALSE
Huaier extract	novel PDGFRα inhibitor, N-(3-((4-(benzofuran-2-yl)pyrimidin-2-yl)oxy)-4-methylphenyl)-4-((4-methylpiperazin-1-yl)methyl)benzamide (E5)	IL6, BCL2, CASP3, TNF, STAT3, BCL2L1, BAX	AKT1, PIK3CB, PIK3CG, MAP1LC3A, PIK3CD, MAP1LC3B, MTOR, PIK3CA		19	FALSE
Huaier extract	Perillyl alcohol (POH)	IL6, BCL2, CASP3, TNF, STAT3, BCL2L1, BAX	LARGE1		19	FALSE
Huaier extract	puerarin	IL6, BCL2, CASP3, TNF, STAT3, BCL2L1, BAX	MLXIP, MYLIP, MARCHF8		19	FALSE
Huaier extract	Doxorubicin- and simvastatin	IL6, BCL2, CASP3, TNF, STAT3, BCL2L1, BAX	BCL2L11, MAPK3		19	FALSE
Huaier extract	sCD40L	IL6, BCL2, CASP3, TNF, STAT3, BCL2L1, BAX	BCL2, BCL2L1		19	FALSE
Huaier extract	Doxorubicin (Dox)	IL6, BCL2, CASP3, TNF, STAT3, BCL2L1, BAX	AKT1, ROS1		19	FALSE
Huaier extract	BA-5	IL6, BCL2, CASP3, TNF, STAT3, BCL2L1, BAX	COL11A2, CASP7, PARP1		19	FALSE
Huaier extract	MK-2206	IL6, BCL2, CASP3, TNF, STAT3, BCL2L1, BAX	AKT1		19	FALSE
Huaier extract	Amblyomin-X	IL6, BCL2, CASP3, TNF, STAT3, BCL2L1, BAX	CD44, CCND1, PCNA		19	FALSE
Huaier extract	Salvianolic acid B (Sal-B)	IL6, BCL2, CASP3, TNF, STAT3, BCL2L1, BAX	PTGS2, COX8A, CASP3, COX5A, CPOX, KDR, VEGFA		19	FALSE
Huaier extract	artesunate (ART)	IL6, BCL2, CASP3, TNF, STAT3, BCL2L1, BAX	COL11A2, CASP3, MAP1LC3A, PARP1, CASP9, MAP1LC3B, WDTC1, BCL2L1		19	FALSE
Huaier extract	Imatinib	IL6, BCL2, CASP3, TNF, STAT3, BCL2L1, BAX	CASP3, BCL2, BCL2L1, CASP8		19	FALSE
Huaier extract	AL and DDP combination	IL6, BCL2, CASP3, TNF, STAT3, BCL2L1, BAX	BAX, CASP3, COL11A2, PARP1		19	FALSE
Huaier extract	dithiocarbamate derivative TM208	IL6, BCL2, CASP3, TNF, STAT3, BCL2L1, BAX	MAPK3, EGFR		19	FALSE
Huaier extract	All-trans retinoic acid (ATRA)	IL6, BCL2, CASP3, TNF, STAT3, BCL2L1, BAX	KDR, VEGFA		19	FALSE
Huaier extract	BKT140	IL6, BCL2, CASP3, TNF, STAT3, BCL2L1, BAX	DIABLO, BCL2, CYCS		19	FALSE
Huaier extract	Telmisartan	IL6, BCL2, CASP3, TNF, STAT3, BCL2L1, BAX	MTOR, PRKAA1, PRKAB1, PRKAA2		19	FALSE
Huaier extract	PI3K inhibitors	IL6, BCL2, CASP3, TNF, STAT3, BCL2L1, BAX	RHOA		19	FALSE
Huaier extract	all-trans retinoic acid (RA)	IL6, BCL2, CASP3, TNF, STAT3, BCL2L1, BAX	BCL2, BCL2L1		19	FALSE
Huaier extract	artemisinin	IL6, BCL2, CASP3, TNF, STAT3, BCL2L1, BAX	ERBB2		19	FALSE
Huaier extract	oxaliplatin and pemetrexed	IL6, BCL2, CASP3, TNF, STAT3, BCL2L1, BAX	AKT1		19	FALSE
Huaier extract	gefitinib	IL6, BCL2, CASP3, TNF, STAT3, BCL2L1, BAX	CCND1, PCNA, EGFR		19	FALSE
Huaier extract	diethyldithiocarbamate-copper complex (CuET)	IL6, BCL2, CASP3, TNF, STAT3, BCL2L1, BAX	SEMA6A, MYLIP, PKM, MLXIP, MARCHF8		19	FALSE
Huaier extract	gold nanoparticles-conjugated quercetin (AuNPs-Qu-5)	IL6, BCL2, CASP3, TNF, STAT3, BCL2L1, BAX	AKT1, PIK3CB, PIK3CG, CASP3, BCL2, PIK3CD, EGFR, MTOR, PIK3CA, BCL2L1, BAX		19	FALSE
Huaier extract	PBOX-15	IL6, BCL2, CASP3, TNF, STAT3, BCL2L1, BAX	AKT1, FH, PIK3CB, PIK3CG, ALPI, IAPP, MCL1, MAGT1, CLEC4D, PIK3CD, CFLAR, ALPP, CD47, PIK3CA, TNFRSF10B		19	FALSE
Huaier extract	small interfering RNA (siRNA) therapeutics to directly target the undruggable KRAS (siKRAS) in combination with the pan-PI3K inhibitor GDC-0941 (GDC)	IL6, BCL2, CASP3, TNF, STAT3, BCL2L1, BAX	PIK3CD, PIK3CG, PIK3CA, PIK3CB		19	FALSE
Huaier extract	Chrysin	IL6, BCL2, CASP3, TNF, STAT3, BCL2L1, BAX	AKT1, PTK2B, MAP1LC3A, ROS1, MAP1LC3B, MTOR		19	FALSE
Huaier extract	ponatinib	IL6, BCL2, CASP3, TNF, STAT3, BCL2L1, BAX	CASP3		19	FALSE
Huaier extract	Pinellia pedatisecta Schott extract (PE)	IL6, BCL2, CASP3, TNF, STAT3, BCL2L1, BAX	JAK2		19	FALSE
Huaier extract	Calycosin (CC)	IL6, BCL2, CASP3, TNF, STAT3, BCL2L1, BAX	MMP2, PCNA		19	FALSE
Huaier extract	imatinib	IL6, BCL2, CASP3, TNF, STAT3, BCL2L1, BAX	VEGFA, BCL2, BCL2L1, KDR		19	FALSE
Huaier extract	anthraquinone‑quinazoline hybrid 7B	IL6, BCL2, CASP3, TNF, STAT3, BCL2L1, BAX	VIM, EGFR		19	FALSE
Huaier extract	resveratrol and curcumin	IL6, BCL2, CASP3, TNF, STAT3, BCL2L1, BAX	COL11A2, MYC, CASP3, PARP1, PCNA, SHH, GLI1, CYCS, CDKN1A, BCL2L1, BAX, SLC12A9		19	FALSE
Huaier extract	tanshinone IIA (TanIIA)	IL6, BCL2, CASP3, TNF, STAT3, BCL2L1, BAX	COL11A2, CASP3, PARP1, ROS1		19	FALSE
Huaier extract	Lovastatin	IL6, BCL2, CASP3, TNF, STAT3, BCL2L1, BAX	TLR4		19	FALSE
Huaier extract	Licochalcone B (Lico B)	IL6, BCL2, CASP3, TNF, STAT3, BCL2L1, BAX	COL11A2, FH, CCND1, PARP1, ROS1, PCNA, MCL1, CYCS, CLEC4D, DDIT3, WDTC1, BID, BCL2L1, BAX, TNFRSF10B		19	FALSE
Huaier extract	podophyllotoxin	IL6, BCL2, CASP3, TNF, STAT3, BCL2L1, BAX	AKT1		19	FALSE
Huaier extract	Dihydroartemisinin and gefitinib	IL6, BCL2, CASP3, TNF, STAT3, BCL2L1, BAX	AKT1, BCL2L1		19	FALSE
Huaier extract	Vielanin K (VK)	IL6, BCL2, CASP3, TNF, STAT3, BCL2L1, BAX	MAPK8		19	FALSE
Huaier extract	apigenin	IL6, BCL2, CASP3, TNF, STAT3, BCL2L1, BAX	AKT1, PIK3CB, PIK3CG, NFKB1, CASP3, PCNA, TNF, PIK3CD, SEMA6A, SLC22A3, PIK3CA, BAX		19	FALSE
Huaier extract	Silibinin	IL6, BCL2, CASP3, TNF, STAT3, BCL2L1, BAX	NAGLU, NBAS, GDF15		19	FALSE
Huaier extract	Taxotere and vincristine	IL6, BCL2, CASP3, TNF, STAT3, BCL2L1, BAX	KDR, VEGFA		19	FALSE
Huaier extract	tanshinone IIA	IL6, BCL2, CASP3, TNF, STAT3, BCL2L1, BAX	KDR, VEGFA		19	FALSE
Huaier extract	Morphine	IL6, BCL2, CASP3, TNF, STAT3, BCL2L1, BAX	SEMA6A, AKT1, MTOR, EGFR		19	FALSE
Huaier extract	oleanolic acid derivative	IL6, BCL2, CASP3, TNF, STAT3, BCL2L1, BAX	BCL2, BCL2L1, BAX		19	FALSE
Huaier extract	synergism combined with lapatinib	IL6, BCL2, CASP3, TNF, STAT3, BCL2L1, BAX	EGFR		19	FALSE
Huaier extract	valproic acid (VPA)	IL6, BCL2, CASP3, TNF, STAT3, BCL2L1, BAX	BMI1, CASP3, ROS1, PCNA, CDKN1A, STAT3		19	FALSE
Huaier extract	combined treatment of MTX and CQ	IL6, BCL2, CASP3, TNF, STAT3, BCL2L1, BAX	COL11A2, CASP3, PARP1		19	FALSE
Huaier extract	quercetin and 2-ME	IL6, BCL2, CASP3, TNF, STAT3, BCL2L1, BAX	BCL2, BCL2L1, BAX		19	FALSE
Huaier extract	Jiedu Sangen decoction (JSD)	IL6, BCL2, CASP3, TNF, STAT3, BCL2L1, BAX	AKT1, PIK3CB, HK2, PIK3CG, PIK3CD, PIK3CA		19	FALSE
Huaier extract	ABT-737	IL6, BCL2, CASP3, TNF, STAT3, BCL2L1, BAX	AKT1, MCL1, CLEC4D, XIAP, CFLAR, PTPA, BAX, FH, CASP8		19	FALSE
Huaier extract	cisplatin with radiation	IL6, BCL2, CASP3, TNF, STAT3, BCL2L1, BAX	CASP3		19	FALSE
Huaier extract	combination of CDDP and DAPT	IL6, BCL2, CASP3, TNF, STAT3, BCL2L1, BAX	AKT1		19	FALSE
Huaier extract	the nonsteroidal antiinflammatory drug (NSAID) sulindac	IL6, BCL2, CASP3, TNF, STAT3, BCL2L1, BAX	STAT3		19	FALSE
Huaier extract	a lower dose of radiation (1 Gy) combined with RA (5 µM)	IL6, BCL2, CASP3, TNF, STAT3, BCL2L1, BAX	BCL2, BCL2L1		19	FALSE
Huaier extract	Metformin (METF)	IL6, BCL2, CASP3, TNF, STAT3, BCL2L1, BAX	KRAS, PRKAA1, PRKAB1, PRKAA2		19	FALSE
Huaier extract	vanoxerine dihydrochloride	IL6, BCL2, CASP3, TNF, STAT3, BCL2L1, BAX	CDK2, PCNA		19	FALSE
Huaier extract	Beta-lapachone	IL6, BCL2, CASP3, TNF, STAT3, BCL2L1, BAX	MTOR, MAP1LC3A, ROS1, MAP1LC3B		19	FALSE
Huaier extract	Imatinib (IM)	IL6, BCL2, CASP3, TNF, STAT3, BCL2L1, BAX	ROS1		19	FALSE
Huaier extract	MnTE-2-PyP(5+)	IL6, BCL2, CASP3, TNF, STAT3, BCL2L1, BAX	ROS1		19	FALSE
Huaier extract	arsenic trioxide (As(2)O(3))	IL6, BCL2, CASP3, TNF, STAT3, BCL2L1, BAX	BAK1, CASP3, BCL2, CASP9, BCL2L1, BAX		19	FALSE
Huaier extract	MjTX-I, a phospholipase A2 isolated	IL6, BCL2, CASP3, TNF, STAT3, BCL2L1, BAX	BAD, BCL2		19	FALSE
Huaier extract	cryptotanshinone	IL6, BCL2, CASP3, TNF, STAT3, BCL2L1, BAX	MMP9, BCL2, ROS1, BCL2L1, BAX		19	FALSE
Huaier extract	R763	IL6, BCL2, CASP3, TNF, STAT3, BCL2L1, BAX	AKT1, KIT		19	FALSE
Huaier extract	Dynasore	IL6, BCL2, CASP3, TNF, STAT3, BCL2L1, BAX	CDK4, STAT3, CCND1, MMP2		19	FALSE
Huaier extract	Aromatase inhibitors	IL6, BCL2, CASP3, TNF, STAT3, BCL2L1, BAX	GABPA, NFE2L2		19	FALSE
Huaier extract	Sorafenib	IL6, BCL2, CASP3, TNF, STAT3, BCL2L1, BAX	BAK1, FH, AKT1, BCL2, ROS1, MCL1, CLEC4D, DDIT3, BCL2L1, MAPK3, CASP8		19	FALSE
Huaier extract	curcumin was loaded into solid lipid nanoparticles (SLNs)(Cur-SLNs)	IL6, BCL2, CASP3, TNF, STAT3, BCL2L1, BAX	CCND1, BCL2, PCNA, CDK4, BCL2L1, BAX		19	FALSE
Huaier extract	AZ + SFN	IL6, BCL2, CASP3, TNF, STAT3, BCL2L1, BAX	COL11A2, CCND1, CASP3, PARP1, PCNA		19	FALSE
Huaier extract	nonsteroidal anti-inflammatory drug (NSAID)	IL6, BCL2, CASP3, TNF, STAT3, BCL2L1, BAX	CPOX, COX8A, PTGS2, COX5A		19	FALSE
Huaier extract	metformin and pitavastatin	IL6, BCL2, CASP3, TNF, STAT3, BCL2L1, BAX	COL11A2, CDKN1B, PRKAB1, PIK3CB, PIK3CG, CASP3, PRKAA1, MAP1LC3A, PARP1, PCNA, CIB1, PRKAA2, PIK3CD, CDKN1A, MAP1LC3B, MTOR, PIK3CA, BAX		19	FALSE
Huaier extract	enalapril and 5-FU	IL6, BCL2, CASP3, TNF, STAT3, BCL2L1, BAX	MMP9, CCND1, KDR, MMP2, BCL2, PCNA, BCL2L1, XIAP, VEGFA, STAT3, MYC		19	FALSE
Huaier extract	combination of SAHA and cisplatin	IL6, BCL2, CASP3, TNF, STAT3, BCL2L1, BAX	BCL2, BCL2L1		19	FALSE
Huaier extract	Ni(II) thiosemicarbazone compound	IL6, BCL2, CASP3, TNF, STAT3, BCL2L1, BAX	AKT1, PIK3CB, PIK3CG, CASP3, PIK3CD, PIK3CA		19	FALSE
Huaier extract	Paris forrestii (Takht.) H. Li (PCT3)	IL6, BCL2, CASP3, TNF, STAT3, BCL2L1, BAX	COL11A2, CASP3, BCL2, PARP1, MCL1, CLEC4D, BAX, FH		19	FALSE
Huaier extract	Obatoclax	IL6, BCL2, CASP3, TNF, STAT3, BCL2L1, BAX	BAK1, AIFM1, BCL2, MCL1, BCL2L11, TNFSF10, CYCS, CLEC4D, DIABLO, BCL2L1, BAX, FH		19	FALSE
Huaier extract	lignocaine (LIG)	IL6, BCL2, CASP3, TNF, STAT3, BCL2L1, BAX	BAD, BCL2, BAX		19	FALSE
Huaier extract	crizotinib and temozolomide	IL6, BCL2, CASP3, TNF, STAT3, BCL2L1, BAX	RNMT, AKT1, MET, ALK, ROS1, MCL1, SLTM, BCL2L11, CLEC4D, FH		19	FALSE
Huaier extract	Transcriptional co-activator with PDZ binding motif (TAZ)	IL6, BCL2, CASP3, TNF, STAT3, BCL2L1, BAX	MTOR, AKT1		19	FALSE
Huaier extract	Paclitaxel	IL6, BCL2, CASP3, TNF, STAT3, BCL2L1, BAX	WDTC1, CASP7		19	FALSE
Huaier extract	gem	IL6, BCL2, CASP3, TNF, STAT3, BCL2L1, BAX	CAV1		19	FALSE
Huaier extract	paclitaxel combined with lobaplatin	IL6, BCL2, CASP3, TNF, STAT3, BCL2L1, BAX	AKT1, PIK3CB, PIK3CG, PIK3CD, PIK3CA		19	FALSE
Huaier extract	Ibrutinib combined with radiation	IL6, BCL2, CASP3, TNF, STAT3, BCL2L1, BAX	AKT1		19	FALSE
Huaier extract	GLU-PTX	IL6, BCL2, CASP3, TNF, STAT3, BCL2L1, BAX	ABCB1		19	FALSE
Huaier extract	caffeine	IL6, BCL2, CASP3, TNF, STAT3, BCL2L1, BAX	BAX, PTGS2, MYLIP, COX5A, CPOX, MLXIP, COX8A, MARCHF8		19	FALSE
Huaier extract	Met and Cis	IL6, BCL2, CASP3, TNF, STAT3, BCL2L1, BAX	AKT1, CCND1, PIK3CB, PIK3CG, PCNA, PIK3CD, PIK3CA		19	FALSE
Huaier extract	PF-04554878	IL6, BCL2, CASP3, TNF, STAT3, BCL2L1, BAX	PTK2		19	FALSE
Huaier extract	Baicalin	IL6, BCL2, CASP3, TNF, STAT3, BCL2L1, BAX	MYC		19	FALSE
Huaier extract	DHA and ABT-263	IL6, BCL2, CASP3, TNF, STAT3, BCL2L1, BAX	MCL1, BCL2L11, CLEC4D, STAT3, FH		19	FALSE
Huaier extract	Docosahexaenoic acid (DHA)	IL6, BCL2, CASP3, TNF, STAT3, BCL2L1, BAX	BAK1, CYCS, EIF2AK3, DDIT3, XIAP, BAX		19	FALSE
Huaier extract	ursolic acid (UA)	IL6, BCL2, CASP3, TNF, STAT3, BCL2L1, BAX	AKT1		19	FALSE
Huaier extract	the halogenated monoterpene mertensene	IL6, BCL2, CASP3, TNF, STAT3, BCL2L1, BAX	CDK1, COL11A2, CDK2, CASP3, PARP1, PCNA, POLD1, CDK4, WDTC1		19	FALSE
Huaier extract	JuBei oral liquid (JB)	IL6, BCL2, CASP3, TNF, STAT3, BCL2L1, BAX	CASP3, BCL2, ROS1, CYCS, BCL2L1, BAX		19	FALSE
Huaier extract	Acacetin with doxorubicin	IL6, BCL2, CASP3, TNF, STAT3, BCL2L1, BAX	CDKN1A, ABCB1, PCNA, TBC1D9		19	FALSE
Huaier extract	simvastatin	IL6, BCL2, CASP3, TNF, STAT3, BCL2L1, BAX	AKT1		19	FALSE
Huaier extract	Fisetin	IL6, BCL2, CASP3, TNF, STAT3, BCL2L1, BAX	AKT1, CASP8		19	FALSE
Huaier extract	bortezomib and ketoconazole	IL6, BCL2, CASP3, TNF, STAT3, BCL2L1, BAX	BID		19	FALSE
Huaier extract	combined TMZ treatment with BIX01294, an inhibitor of histone methyltransferase G9a	IL6, BCL2, CASP3, TNF, STAT3, BCL2L1, BAX	MAP1LC3A, MAP1LC3B		19	FALSE
Huaier extract	FePt-Cys nanoparticles (FePt-Cys NPs)	IL6, BCL2, CASP3, TNF, STAT3, BCL2L1, BAX	MMP2, ROS1		19	FALSE
Huaier extract	Euplotin C (EC)	IL6, BCL2, CASP3, TNF, STAT3, BCL2L1, BAX	AKT1		19	FALSE
Huaier extract	UCN-01 (7-hydroxy-staurosporine)	IL6, BCL2, CASP3, TNF, STAT3, BCL2L1, BAX	CDKN1A, PCNA		19	FALSE
Huaier extract	Ilimaquinone	IL6, BCL2, CASP3, TNF, STAT3, BCL2L1, BAX	TNFRSF10B		19	FALSE
Huaier extract	daurisoline	IL6, BCL2, CASP3, TNF, STAT3, BCL2L1, BAX	CCND1, MYC, PCNA		19	FALSE
Huaier extract	PPZ and VCR	IL6, BCL2, CASP3, TNF, STAT3, BCL2L1, BAX	AKT1, PIK3CB, PIK3CG, PIK3CD, EGFR, MTOR, PIK3CA, ABCB1		19	FALSE
Huaier extract	Polyphyllin VI	IL6, BCL2, CASP3, TNF, STAT3, BCL2L1, BAX	BCL2, MAPK8, MAP1LC3B, WDTC1, BCL2L1, BAX		19	FALSE
Huaier extract	nigericin	IL6, BCL2, CASP3, TNF, STAT3, BCL2L1, BAX	MTOR		19	FALSE
Huaier extract	C₁₈H₁₇NO₆	IL6, BCL2, CASP3, TNF, STAT3, BCL2L1, BAX	MMP9, AKT1, PIK3CB, PIK3CG, MMP2, PIK3CD, VIM, KDR, VEGFA, PIK3CA		19	FALSE
Huaier extract	high-dose pulsatile gefitinib	IL6, BCL2, CASP3, TNF, STAT3, BCL2L1, BAX	AKT1, EGFR		19	FALSE
Huaier extract	valproic acid (VPA)(combination of VPA and metformin )	IL6, BCL2, CASP3, TNF, STAT3, BCL2L1, BAX	AKT1		19	FALSE
Huaier extract	Gambogenic acid (GNA)	IL6, BCL2, CASP3, TNF, STAT3, BCL2L1, BAX	CASP3, AKT1		19	FALSE
Huaier extract	p-Hydroxymethoxybenzobijuglone (HMBBJ)	IL6, BCL2, CASP3, TNF, STAT3, BCL2L1, BAX	CASP3, BCL2, BCL2L1		19	FALSE
Huaier extract	chidamide	IL6, BCL2, CASP3, TNF, STAT3, BCL2L1, BAX	COL11A2, FCGR1B, CASP3, CD34, PARP1, CASP9, CASP8		19	FALSE
Huaier extract	5‑FU and Blu9931	IL6, BCL2, CASP3, TNF, STAT3, BCL2L1, BAX	CDKN1B		19	FALSE
Huaier extract	5-FU, DTN and DHA	IL6, BCL2, CASP3, TNF, STAT3, BCL2L1, BAX	MCL1, FH, CLEC4D		19	FALSE
Huaier extract	Auranofin (AF)	IL6, BCL2, CASP3, TNF, STAT3, BCL2L1, BAX	ROS1		19	FALSE
Huaier extract	β-Asarone	IL6, BCL2, CASP3, TNF, STAT3, BCL2L1, BAX	MYC, BMI1		19	FALSE
Huaier extract	Myricetin	IL6, BCL2, CASP3, TNF, STAT3, BCL2L1, BAX	AKT1, PIK3CB, PIK3CG, JUN, PIK3CD, MAPK8, PIK3CA		19	FALSE
Huaier extract	IFN-β in combination with gemcitabine	IL6, BCL2, CASP3, TNF, STAT3, BCL2L1, BAX	SLC28A3		19	FALSE
Huaier extract	Doxorubicin, Metformin, and Sodium Oxamate (DoxMetOx)	IL6, BCL2, CASP3, TNF, STAT3, BCL2L1, BAX	COL11A2, LDHA, MAP1LC3A, PARP1, MAP1LC3B, MTOR		19	FALSE
Huaier extract	PF-00562271	IL6, BCL2, CASP3, TNF, STAT3, BCL2L1, BAX	PTK2		19	FALSE
Huaier extract	SKF-96365, an SOCE inhibitor	IL6, BCL2, CASP3, TNF, STAT3, BCL2L1, BAX	AKT1		19	FALSE
Huaier extract	IRE + FOLFIRINOX (5-fluorouracil, leucovorin, irinotecan, and oxaliplatin)	IL6, BCL2, CASP3, TNF, STAT3, BCL2L1, BAX	CASP3		19	FALSE
Huaier extract	Melatonin	IL6, BCL2, CASP3, TNF, STAT3, BCL2L1, BAX	BAX, SEMA6A, CASP3, MYLIP, BCL2, ROS1, PCNA, MLXIP, BBC3, MARCHF8		19	FALSE
Huaier extract	Nanomicellar-Curcumin	IL6, BCL2, CASP3, TNF, STAT3, BCL2L1, BAX	CCND1, BCL2, MAP1LC3A, PCNA, MAP1LC3B, BCL2L1, BAX, CASP8		19	FALSE
Huaier extract	reactive oxygen species modulator-1 (Romo1)	IL6, BCL2, CASP3, TNF, STAT3, BCL2L1, BAX	BCL2, BAX, ROS1		19	FALSE
Huaier extract	GSK525762A	IL6, BCL2, CASP3, TNF, STAT3, BCL2L1, BAX	BCL2, MYC, BAX, BAK1		19	FALSE
Huaier extract	4-methylnitrosamino-1-3-pyridyl-1-butanone (NNK)	IL6, BCL2, CASP3, TNF, STAT3, BCL2L1, BAX	SLC22A3, NANOG, PROM1, ITK		19	FALSE
Huaier extract	Ganoderma lucidum polysaccharides (GLP)	IL6, BCL2, CASP3, TNF, STAT3, BCL2L1, BAX	NAGLU, NBAS, GDF15		19	FALSE
Huaier extract	Heerak Bhasma nanoparticle (HBNP)	IL6, BCL2, CASP3, TNF, STAT3, BCL2L1, BAX	IL6		19	FALSE
Huaier extract	Alkannin	IL6, BCL2, CASP3, TNF, STAT3, BCL2L1, BAX	RNMT, AKT1, PIK3CB, PIK3CG, MET, BCL2, CASP9, SLTM, PIK3CD, VIM, PIK3CA, BCL2L1		19	FALSE
Huaier extract	CL-6, a curcumin derivative	IL6, BCL2, CASP3, TNF, STAT3, BCL2L1, BAX	BCL2, BCL2L1, BAX		19	FALSE
Huaier extract	Dox-NCs	IL6, BCL2, CASP3, TNF, STAT3, BCL2L1, BAX	CASP3, ABCB1		19	FALSE
Huaier extract	aqueous extract of Solanum nigrum (AESN)	IL6, BCL2, CASP3, TNF, STAT3, BCL2L1, BAX	CASP3, VIM		19	FALSE
Huaier extract	hydroxychloroquine (HCQ)	IL6, BCL2, CASP3, TNF, STAT3, BCL2L1, BAX	BAX, BCL2L1, ABCB1, TBC1D9		19	FALSE
Huaier extract	Hesperidin, piperine and bee venom	IL6, BCL2, CASP3, TNF, STAT3, BCL2L1, BAX	EGFR		19	FALSE
Huaier extract	copper (II) (Cu [II])	IL6, BCL2, CASP3, TNF, STAT3, BCL2L1, BAX	BCL2, BAX, CASP8		19	FALSE
Huaier extract	30-diethoxyphosphoryl-28-propynoylbetulin (compound 4)	IL6, BCL2, CASP3, TNF, STAT3, BCL2L1, BAX	SLC12A9, CDKN1A		19	FALSE
Huaier extract	EPA and DHA	IL6, BCL2, CASP3, TNF, STAT3, BCL2L1, BAX	CD44		19	FALSE
Huaier extract	tepotinib	IL6, BCL2, CASP3, TNF, STAT3, BCL2L1, BAX	RNMT, MET, SLTM, SLC22A3, MYC, ITK		19	FALSE
Huaier extract	Herbal melanin (HM	IL6, BCL2, CASP3, TNF, STAT3, BCL2L1, BAX	TLR4		19	FALSE
Huaier extract	Monensin	IL6, BCL2, CASP3, TNF, STAT3, BCL2L1, BAX	KDR, EGFR		19	FALSE
Huaier extract	TRAIL and NVB	IL6, BCL2, CASP3, TNF, STAT3, BCL2L1, BAX	CASP3, BCL2, BCL2L1, BAX		19	FALSE
Huaier extract	Bafilomycin A1	IL6, BCL2, CASP3, TNF, STAT3, BCL2L1, BAX	BCL2, BCL2L1		19	FALSE
Huaier extract	ASR352 (7b) was identified as one of the equipotent 7a analogs	IL6, BCL2, CASP3, TNF, STAT3, BCL2L1, BAX	BAX, CASP3, BCL2, PARP1		19	FALSE
Huaier extract	sorafenib and Temozolomide	IL6, BCL2, CASP3, TNF, STAT3, BCL2L1, BAX	HSPB1, HSPB2		19	FALSE
Huaier extract	Violacein	IL6, BCL2, CASP3, TNF, STAT3, BCL2L1, BAX	AKT1, CCND1, NFKB1, PCNA		19	FALSE
Huaier extract	DHA synergized with 2-Deoxy-D-glucose	IL6, BCL2, CASP3, TNF, STAT3, BCL2L1, BAX	AIFM1, CYCS, CASP9		19	FALSE
Huaier extract	n-butylidenephthalide (n-BP)	IL6, BCL2, CASP3, TNF, STAT3, BCL2L1, BAX	DNMT1		19	FALSE
Huaier extract	5,7-dihydroxy-4-methyl-6-(3-methylbutanoyl)-coumarin (DMAC)	IL6, BCL2, CASP3, TNF, STAT3, BCL2L1, BAX	COL11A2, BAK1, CASP3, PARP1, MCL1, CLEC4D, WDTC1, BCL2L1, FH		19	FALSE
Huaier extract	Artesunate (ART)	IL6, BCL2, CASP3, TNF, STAT3, BCL2L1, BAX	PTGS2, MYLIP, COX5A, CPOX, MLXIP, COX8A, MARCHF8		19	FALSE
Huaier extract	SI 34	IL6, BCL2, CASP3, TNF, STAT3, BCL2L1, BAX	CCND1, PCNA, SRC		19	FALSE
Huaier extract	Cryptotansinone (Dsh-003) (MW 269.14)	IL6, BCL2, CASP3, TNF, STAT3, BCL2L1, BAX	AKT1, PIK3CB, PIK3CG, PIK3CD, PIK3CA		19	FALSE
Huaier extract	Erlotinib	IL6, BCL2, CASP3, TNF, STAT3, BCL2L1, BAX	COL11A2, AKT1, CASP3, PARP1, CASP9, PTPA		19	FALSE
Huaier extract	17β-Estradiol (E2)	IL6, BCL2, CASP3, TNF, STAT3, BCL2L1, BAX	IL6, STAT3		19	FALSE
Huaier extract	Andrographis paniculata (A. paniculata) polysaccharide	IL6, BCL2, CASP3, TNF, STAT3, BCL2L1, BAX	CDK1, CASP3, CASP9, CASP8		19	FALSE
Huaier extract	cryptolepine	IL6, BCL2, CASP3, TNF, STAT3, BCL2L1, BAX	WDTC1, PARP1		19	FALSE
Huaier extract	TAp73alpha	IL6, BCL2, CASP3, TNF, STAT3, BCL2L1, BAX	BAX		19	FALSE
Huaier extract	Exenatide (Ex-4)	IL6, BCL2, CASP3, TNF, STAT3, BCL2L1, BAX	EGF, CCND1, BCL2, PCNA, BCL2L1, EGFR, STAT3, MYC		19	FALSE
Huaier extract	palbociclib in combination with the rapamycin analog temsirolimus	IL6, BCL2, CASP3, TNF, STAT3, BCL2L1, BAX	CDK4, MTOR		19	FALSE
Huaier extract	Pulchrin A	IL6, BCL2, CASP3, TNF, STAT3, BCL2L1, BAX	BAX		19	FALSE
Huaier extract	Y15	IL6, BCL2, CASP3, TNF, STAT3, BCL2L1, BAX	PTK2		19	FALSE
Huaier extract	ampelopsin sodium (Amp-Na)	IL6, BCL2, CASP3, TNF, STAT3, BCL2L1, BAX	DNAH8		19	FALSE
Huaier extract	E2 plus BSO	IL6, BCL2, CASP3, TNF, STAT3, BCL2L1, BAX	JUN, MAPK8		19	FALSE
Huaier extract	3-methyladenine (3-MA)	IL6, BCL2, CASP3, TNF, STAT3, BCL2L1, BAX	AKT1, MAP1LC3A, MAP1LC3B		19	FALSE
Huaier extract	Bcl-2 antisense oligonucleotide	IL6, BCL2, CASP3, TNF, STAT3, BCL2L1, BAX	BCL2, BCL2L1		19	FALSE
Huaier extract	EGCG and cyclopamine (CyA)	IL6, BCL2, CASP3, TNF, STAT3, BCL2L1, BAX	EGFR		19	FALSE
Huaier extract	antiCD33-LONp-PMI	IL6, BCL2, CASP3, TNF, STAT3, BCL2L1, BAX	MDM2		19	FALSE
Huaier extract	cordycepin	IL6, BCL2, CASP3, TNF, STAT3, BCL2L1, BAX	PRKAB1, PRKAA1, ROS1, PRKAA2, MTOR		19	FALSE
Huaier extract	TA + VCR	IL6, BCL2, CASP3, TNF, STAT3, BCL2L1, BAX	COL11A2, CASP3, PARP1		19	FALSE
Huaier extract	Radix Sophorae Flavescentis	IL6, BCL2, CASP3, TNF, STAT3, BCL2L1, BAX	CASP3, BCL2, BCL2L1, BAX		19	FALSE
Huaier extract	piperlongumine (PL)	IL6, BCL2, CASP3, TNF, STAT3, BCL2L1, BAX	STAT3		19	FALSE
Huaier extract	ibrutinib	IL6, BCL2, CASP3, TNF, STAT3, BCL2L1, BAX	CXCR4, EGFR		19	FALSE
Huaier extract	Xanthohumol (XN)	IL6, BCL2, CASP3, TNF, STAT3, BCL2L1, BAX	COL11A2, AKT1, CASP3, BCL2, PARP1, ROS1, CASP9, WDTC1		19	FALSE
Huaier extract	free fatty acids extract (FFAE)	IL6, BCL2, CASP3, TNF, STAT3, BCL2L1, BAX	CASP3, CASP9		19	FALSE
Huaier extract	Simvastatin	IL6, BCL2, CASP3, TNF, STAT3, BCL2L1, BAX	BCL2, BCL2L1, BAX		19	FALSE
Huaier extract	FN2 in combination with GEM	IL6, BCL2, CASP3, TNF, STAT3, BCL2L1, BAX	BCL2, BCL2L1, BAX		19	FALSE
Huaier extract	TAK-242	IL6, BCL2, CASP3, TNF, STAT3, BCL2L1, BAX	IL6		19	FALSE
Huaier extract	dihydroartemisinin inhibited fibronectin-1	IL6, BCL2, CASP3, TNF, STAT3, BCL2L1, BAX	AKT1, PIK3CB, PIK3CG, PIK3CD, SEMA6A, PIK3CA		19	FALSE
Huaier extract	anti-diabetic drug Metformin (Met)	IL6, BCL2, CASP3, TNF, STAT3, BCL2L1, BAX	RNMT, HK2, CCND1, LDHA, MET, HK1, PCNA, SLTM, PKM, MYC, BAX		19	FALSE
Huaier extract	Matrine	IL6, BCL2, CASP3, TNF, STAT3, BCL2L1, BAX	PTCH1, E2F1, AKT1, PIK3CB, PIK3CG, MYLIP, BCL2, PTK2, MAPK3, RHOA, PIK3CD, MLXIP, KDR, PIK3CA, BCL2L1, MARCHF8, MTOR		19	FALSE
Huaier extract	Bithionol-paclitaxel	IL6, BCL2, CASP3, TNF, STAT3, BCL2L1, BAX	COL11A2, BCL2, PARP1, ROS1, XIAP		19	FALSE
Huaier extract	ibuprofen	IL6, BCL2, CASP3, TNF, STAT3, BCL2L1, BAX	XIAP, CASP3, ABCB1, PCNA		19	FALSE
Huaier extract	Malathion	IL6, BCL2, CASP3, TNF, STAT3, BCL2L1, BAX	AKT1, BAX, BCL2		19	FALSE
Huaier extract	curcumin and carboplatin	IL6, BCL2, CASP3, TNF, STAT3, BCL2L1, BAX	MMP9, AKT1, CASP3, BCL2, CASP9, BCL2L1, MAPK3		19	FALSE
Huaier extract	Aclidinium bromide	IL6, BCL2, CASP3, TNF, STAT3, BCL2L1, BAX	AKT1, PIK3CB, PIK3CG, CASP3, BCL2, PIK3CD, PIK3CA, BCL2L1, BAX		19	FALSE
Huaier extract	Anlotinib	IL6, BCL2, CASP3, TNF, STAT3, BCL2L1, BAX	AKT1, CCND1, MMP9, PIK3CB, PIK3CG, MMP2, CASP3, BCL2, PCNA, PIK3CD, VIM, CDK4, PIK3CA, BCL2L1, BAX		19	FALSE
Huaier extract	ferrocenyl pyrazole (FP) derivates, 5-ferrocenyl-1-phenyl-1H-pyrazole (FP-Ph) and 5-ferrocenyl-1H-pyrazole (FP-H)	IL6, BCL2, CASP3, TNF, STAT3, BCL2L1, BAX	AKT1, PIK3CB, PIK3CG, PIK3CD, PIK3CA		19	FALSE
Huaier extract	Tetrahydroberberine	IL6, BCL2, CASP3, TNF, STAT3, BCL2L1, BAX	AKT1, PIK3CB, PIK3CG, PIK3CD, MTOR, PIK3CA		19	FALSE
Huaier extract	Celastrus orbiculatus	IL6, BCL2, CASP3, TNF, STAT3, BCL2L1, BAX	CASP3, BCL2, BCL2L1, BAX		19	FALSE
Huaier extract	isochaihulactone	IL6, BCL2, CASP3, TNF, STAT3, BCL2L1, BAX	NAGLU, NBAS, GDF15		19	FALSE
Huaier extract	sulindac	IL6, BCL2, CASP3, TNF, STAT3, BCL2L1, BAX	PCNA, TNF, CDKN1A, NFKB1, SLC12A9		19	FALSE
Huaier extract	combination of celecoxib and IR	IL6, BCL2, CASP3, TNF, STAT3, BCL2L1, BAX	CDK1, PTGS2, COX5A, POLD1, CPOX, COX8A		19	FALSE
Huaier extract	Vorinostat and quinacrine	IL6, BCL2, CASP3, TNF, STAT3, BCL2L1, BAX	BCL2, ROS1, MCL1, CLEC4D, BCL2L1, BAX, FH		19	FALSE
Huaier extract	Ciclopirox (CPX)	IL6, BCL2, CASP3, TNF, STAT3, BCL2L1, BAX	MMP2, MMP9		19	FALSE
Huaier extract	Bortezomib	IL6, BCL2, CASP3, TNF, STAT3, BCL2L1, BAX	MYC		19	FALSE
Huaier extract	ZD1839 (Iressa)	IL6, BCL2, CASP3, TNF, STAT3, BCL2L1, BAX	MMP9, EGF		19	FALSE
Huaier extract	Panobinostat	IL6, BCL2, CASP3, TNF, STAT3, BCL2L1, BAX	ERBB2, EGFR		19	FALSE
Huaier extract	aloe-emodin (AE)	IL6, BCL2, CASP3, TNF, STAT3, BCL2L1, BAX	ERBB2		19	FALSE
Huaier extract	β-cyclodextrin-nanosponges (CN-CPT)	IL6, BCL2, CASP3, TNF, STAT3, BCL2L1, BAX	MAPK3		19	FALSE
Huaier extract	frankincense essential oil (FEO)	IL6, BCL2, CASP3, TNF, STAT3, BCL2L1, BAX	BCL2, BCL2L1, BAX		19	FALSE
Huaier extract	Fluoxetine (FLX)	IL6, BCL2, CASP3, TNF, STAT3, BCL2L1, BAX	MAPK8		19	FALSE
Huaier extract	gefitinib with calcitriol	IL6, BCL2, CASP3, TNF, STAT3, BCL2L1, BAX	ERBB2, EGFR		19	FALSE
Huaier extract	Lymecycline	IL6, BCL2, CASP3, TNF, STAT3, BCL2L1, BAX	AKT1, STAT3, EGFR		19	FALSE
Huaier extract	β-elemene	IL6, BCL2, CASP3, TNF, STAT3, BCL2L1, BAX	ABCB1		19	FALSE
Huaier extract	sanguinarine (SG)	IL6, BCL2, CASP3, TNF, STAT3, BCL2L1, BAX	CCND1, MYLIP, BCL2, PCNA, MLXIP, BCL2L1, MARCHF8		19	FALSE
Huaier extract	LukS-PV	IL6, BCL2, CASP3, TNF, STAT3, BCL2L1, BAX	BAK1, BCL2L1, BAX, BCL2		19	FALSE
Huaier extract	calix[6]arene (CLX6)	IL6, BCL2, CASP3, TNF, STAT3, BCL2L1, BAX	MMP2, MMP9, PTK2, AXL		19	FALSE
Huaier extract	Paclitaxel (Taxol) &Caffeine	IL6, BCL2, CASP3, TNF, STAT3, BCL2L1, BAX	BCL2, BCL2L1		19	FALSE
Huaier extract	Huaier n-butanol extract (HBE)	IL6, BCL2, CASP3, TNF, STAT3, BCL2L1, BAX	MAP2K7, SLC22A3, MAPK3, ITK		19	FALSE
Huaier extract	P2 (sequence: RALGWSCL)	IL6, BCL2, CASP3, TNF, STAT3, BCL2L1, BAX	CASP3, BCL2, BCL2L1		19	FALSE
Huaier extract	polyester-based hyperbranched dendritic-linear (HBDL)-based NPs carrying doxorubicin (Dox)	IL6, BCL2, CASP3, TNF, STAT3, BCL2L1, BAX	MAPK8		19	FALSE
Huaier extract	Dual HER/IGF-insulin	IL6, BCL2, CASP3, TNF, STAT3, BCL2L1, BAX	AKT1		19	FALSE
Huaier extract	Bruceine D	IL6, BCL2, CASP3, TNF, STAT3, BCL2L1, BAX	MLXIP, MYLIP, MARCHF8, PCNA		19	FALSE
Huaier extract	Piroxicam (PXM)	IL6, BCL2, CASP3, TNF, STAT3, BCL2L1, BAX	CPOX, COX8A, PTGS2, COX5A		19	FALSE
Huaier extract	synthesized nanoparticles was modified with folic acid (FA)	IL6, BCL2, CASP3, TNF, STAT3, BCL2L1, BAX	COL11A2, CASP3, PARP1		19	FALSE
Huaier extract	PBI-05204	IL6, BCL2, CASP3, TNF, STAT3, BCL2L1, BAX	AKT1, CD44, PIK3CB, PIK3CG, CXCR4, PIK3CD, SOX2, MTOR, PIK3CA		19	FALSE
Huaier extract	(E)-3-(3-(benzyloxy) phenyl)-1-(4-hydroxyphenyl)prop-2-en-1-one (HM015k or 15k)	IL6, BCL2, CASP3, TNF, STAT3, BCL2L1, BAX	MYC, ABCB1, PCNA		19	FALSE
Huaier extract	EEHDW	IL6, BCL2, CASP3, TNF, STAT3, BCL2L1, BAX	ABCB1		19	FALSE
Huaier extract	Sesquiterpene Lactone-Santonin	IL6, BCL2, CASP3, TNF, STAT3, BCL2L1, BAX	PTK2B, ZHX2, CASP3, BCL2, MAP2K7, PCNA, CASP9, MTOR, BCL2L1, BAX		19	FALSE
Huaier extract	Thymoquinone (TQ)	IL6, BCL2, CASP3, TNF, STAT3, BCL2L1, BAX	COL11A2, AKT1, PIK3CB, PIK3CG, PARP1, PIK3CD, PIK3CA		19	FALSE
Huaier extract	tamoxifen (TAM)	IL6, BCL2, CASP3, TNF, STAT3, BCL2L1, BAX	STAT3, JAK2		19	FALSE
Huaier extract	diethyllaminaldehyde (DEAB)	IL6, BCL2, CASP3, TNF, STAT3, BCL2L1, BAX	ALDH1A1		19	FALSE
Huaier extract	PMI combined with ADR	IL6, BCL2, CASP3, TNF, STAT3, BCL2L1, BAX	COL11A2, PTK2, PARP1, PCNA, EGFR		19	FALSE
Huaier extract	p21-activated kinase (PAK) 2	IL6, BCL2, CASP3, TNF, STAT3, BCL2L1, BAX	CASP7		19	FALSE
Huaier extract	Sophoridine	IL6, BCL2, CASP3, TNF, STAT3, BCL2L1, BAX	MAPK8		19	FALSE
Huaier extract	talazoparib and TMZ	IL6, BCL2, CASP3, TNF, STAT3, BCL2L1, BAX	BAK1, BAX		19	FALSE
Huaier extract	FMT, CpG and FMT and CpG	IL6, BCL2, CASP3, TNF, STAT3, BCL2L1, BAX	AKT1, IL6, TNF, EGFR, MTOR		19	FALSE
Huaier extract	flubendazole	IL6, BCL2, CASP3, TNF, STAT3, BCL2L1, BAX	NANOG, MYC, VIM, SOX2		19	FALSE
Huaier extract	CONPs	IL6, BCL2, CASP3, TNF, STAT3, BCL2L1, BAX	RNMT, AKT1, MET, CASP3, CASP9, SLTM, AXL		19	FALSE
Huaier extract	combination of baicalin and DDP	IL6, BCL2, CASP3, TNF, STAT3, BCL2L1, BAX	AKT1, HAAO, HADH		19	FALSE
Huaier extract	Cidofovir	IL6, BCL2, CASP3, TNF, STAT3, BCL2L1, BAX	CASP3		19	FALSE
Huaier extract	Taxol	IL6, BCL2, CASP3, TNF, STAT3, BCL2L1, BAX	CDKN1B, BCL2, PCNA, CIB1, CDKN1A		19	FALSE
Huaier extract	Dp44mT	IL6, BCL2, CASP3, TNF, STAT3, BCL2L1, BAX	SOAT1, MYC		19	FALSE
Huaier extract	BBI608 in combination with paclitaxel	IL6, BCL2, CASP3, TNF, STAT3, BCL2L1, BAX	STAT3		19	FALSE
Huaier extract	Ajoene (4,5,9-trithiadodeca-1,6,11-triene-9-oxide)	IL6, BCL2, CASP3, TNF, STAT3, BCL2L1, BAX	CASP3, BCL2, CYCS		19	FALSE
Huaier extract	MHP-1	IL6, BCL2, CASP3, TNF, STAT3, BCL2L1, BAX	SLC22A3, MMP9, VIM, ITK		19	FALSE
Huaier extract	27652-89-7	IL6, BCL2, CASP3, TNF, STAT3, BCL2L1, BAX	BCL2, BCL2L1, BAX, CYCS		19	FALSE
Huaier extract	Defactinib and PD173074	IL6, BCL2, CASP3, TNF, STAT3, BCL2L1, BAX	PTK2, AKT1		19	FALSE
Huaier extract	2-methoxy-5((3,4,5-trimethosyphenyl)seleninyl) phenol (SQ0814061)	IL6, BCL2, CASP3, TNF, STAT3, BCL2L1, BAX	AKT1, PIK3CB, PIK3CG, MDM2, PCNA, PIK3CD, PIK3CA		19	FALSE
Huaier extract	(MAY)	IL6, BCL2, CASP3, TNF, STAT3, BCL2L1, BAX	ABCB1		19	FALSE
Huaier extract	Gambogic acid (GA)	IL6, BCL2, CASP3, TNF, STAT3, BCL2L1, BAX	MMP9, HADH, MMP2, MAPK8, HAAO, MAPK3		19	FALSE
Huaier extract	ARV-825 (ARV) and its nanoformulation development (ARV-NP)	IL6, BCL2, CASP3, TNF, STAT3, BCL2L1, BAX	MYC, CASP3, BCL2, BRD4, BCL2L1		19	FALSE
Huaier extract	Vidarabine	IL6, BCL2, CASP3, TNF, STAT3, BCL2L1, BAX	CASP3, BCL2, WDTC1, BCL2L1, BAX		19	FALSE
Huaier extract	quercetin combined with irinotecan/SN-38	IL6, BCL2, CASP3, TNF, STAT3, BCL2L1, BAX	VEGFA, PTGS2, KDR		19	FALSE
Huaier extract	Polyphyllin II(PP II)	IL6, BCL2, CASP3, TNF, STAT3, BCL2L1, BAX	AKT1, PIK3CB, PIK3CG, PIK3CD, MTOR, PIK3CA		19	FALSE
Huaier extract	the combination of VPA and DOX	IL6, BCL2, CASP3, TNF, STAT3, BCL2L1, BAX	CASP3, PARP1, CDKN1A		19	FALSE
Huaier extract	Sotetsuflavone	IL6, BCL2, CASP3, TNF, STAT3, BCL2L1, BAX	MTOR, AKT1		19	FALSE
Huaier extract	cisplatin and cisplatin-metformin	IL6, BCL2, CASP3, TNF, STAT3, BCL2L1, BAX	SEMA6A, AKT1, PRKAB1, LDHA, PRKAA1, PRKAA2, MTOR		19	FALSE
Huaier extract	gefitinib with the YAP1 inhibitor verteporfin or an MEK/ERK inhibitor AZD6244	IL6, BCL2, CASP3, TNF, STAT3, BCL2L1, BAX	MLXIP, BAD, MYLIP, MARCHF8		19	FALSE
Huaier extract	artocarpin	IL6, BCL2, CASP3, TNF, STAT3, BCL2L1, BAX	BCL2, BCL2L1, BAX, BAK1		19	FALSE
Huaier extract	Alantolactone	IL6, BCL2, CASP3, TNF, STAT3, BCL2L1, BAX	AKT1		19	FALSE
Huaier extract	2-fluoropalmitic acid (2-FPA)	IL6, BCL2, CASP3, TNF, STAT3, BCL2L1, BAX	MMP2, PROM1		19	FALSE
Huaier extract	bazedoxifene acetate (BAZ)	IL6, BCL2, CASP3, TNF, STAT3, BCL2L1, BAX	STAT3		19	FALSE
Huaier extract	L-Pt-Py	IL6, BCL2, CASP3, TNF, STAT3, BCL2L1, BAX	BBC3, MYC		19	FALSE
Huaier extract	LY5	IL6, BCL2, CASP3, TNF, STAT3, BCL2L1, BAX	STAT3		19	FALSE
Huaier extract	CP-673451	IL6, BCL2, CASP3, TNF, STAT3, BCL2L1, BAX	AKT1, PIK3CB, PIK3CG, GABPA, PIK3CD, NFE2L2, PIK3CA		19	FALSE
Huaier extract	Hispolon	IL6, BCL2, CASP3, TNF, STAT3, BCL2L1, BAX	BCL2, BCL2L1, BAX		19	FALSE
Huaier extract	sulforaphene (SFE, 4-methylsufinyl-3-butenyl isothiocyanate)	IL6, BCL2, CASP3, TNF, STAT3, BCL2L1, BAX	BCL2, BCL2L1, ATF4		19	FALSE
Huaier extract	octreotide (OCT) and cisplatin (DDP)	IL6, BCL2, CASP3, TNF, STAT3, BCL2L1, BAX	ABCB1		19	FALSE
Huaier extract	Celecoxib	IL6, BCL2, CASP3, TNF, STAT3, BCL2L1, BAX	AKT1, PTGS2, CCND1, ABCB1, CASP3, BCL2, COX5A, PCNA, CPOX, COX8A, BCL2L1, BAX, TBC1D9		19	FALSE
Huaier extract	Doxorubicin (DOX) loaded folate-coated magnetic Fe3 O4 nanoparticles (MNPs)	IL6, BCL2, CASP3, TNF, STAT3, BCL2L1, BAX	CASP3, BCL2, SPEN		19	FALSE
Huaier extract	tolfenamic acid (TA)	IL6, BCL2, CASP3, TNF, STAT3, BCL2L1, BAX	NAGLU, NBAS, ROS1, GDF15		19	FALSE
Huaier extract	silibinin	IL6, BCL2, CASP3, TNF, STAT3, BCL2L1, BAX	MMP2, MMP9, STAT3		19	FALSE
Huaier extract	paclitaxel and honokiol	IL6, BCL2, CASP3, TNF, STAT3, BCL2L1, BAX	ABCB1		19	FALSE
Huaier extract	Oxysophocarpine	IL6, BCL2, CASP3, TNF, STAT3, BCL2L1, BAX	MTOR, AKT1		19	FALSE
Huaier extract	Cardiotoxin (CTX) III	IL6, BCL2, CASP3, TNF, STAT3, BCL2L1, BAX	AKT1, SOAT1, EGFR		19	FALSE
Huaier extract	vinorelbine (NVB)	IL6, BCL2, CASP3, TNF, STAT3, BCL2L1, BAX	BCL2, BCL2L1		19	FALSE
Huaier extract	Curcumin	IL6, BCL2, CASP3, TNF, STAT3, BCL2L1, BAX	BCL2, MAP1LC3A, ROS1, SHH, GLI1, VIM, MAP1LC3B, DDIT3, BCL2L1, BAX		19	FALSE
Huaier extract	5-FU combined with casticin	IL6, BCL2, CASP3, TNF, STAT3, BCL2L1, BAX	CASP3, CASP8		19	FALSE
Huaier extract	cleistanthin A (CA)	IL6, BCL2, CASP3, TNF, STAT3, BCL2L1, BAX	CCND1		19	FALSE
Huaier extract	Minnelide/Triptolide (TL)	IL6, BCL2, CASP3, TNF, STAT3, BCL2L1, BAX	GABPA, NFE2L2		19	FALSE
Huaier extract	100704-10-7	IL6, BCL2, CASP3, TNF, STAT3, BCL2L1, BAX	BAX, BAK1, CASP3, MYLIP, MAPK8, BCL2, JUN, RHOA, CYCS, MLXIP, BBC3, XIAP, BID, BCL2L1, MARCHF8, CASP8		19	FALSE
Huaier extract	Herbal melanin (HM)	IL6, BCL2, CASP3, TNF, STAT3, BCL2L1, BAX	CASP3, BCL2		19	FALSE
Huaier extract	acetyl-11-keto-beta-boswellic acid (AKBA	IL6, BCL2, CASP3, TNF, STAT3, BCL2L1, BAX	MMP9, CCND1, PTGS2, ALPI, IAPP, BCL2, PCNA, MAGT1, ALPP, CD47		19	FALSE
Huaier extract	pazopanib + trametinib	IL6, BCL2, CASP3, TNF, STAT3, BCL2L1, BAX	AKT1		19	FALSE
Huaier extract	Hymecromone plus sorafenib	IL6, BCL2, CASP3, TNF, STAT3, BCL2L1, BAX	EGF, CD44, MCL1, EGFR, CLEC4D, FH		19	FALSE
Huaier extract	Atovaquone	IL6, BCL2, CASP3, TNF, STAT3, BCL2L1, BAX	ERBB2, CCND1, MYC, BCL2, PCNA, BCL2L1, BAX		19	FALSE
Huaier extract	oleanolic acid (OA) plus autophagy inhibitor 3-methyladenine (3-MA) (3-MA+OA) or chloroquine (CQ)	IL6, BCL2, CASP3, TNF, STAT3, BCL2L1, BAX	BCL2, MAP1LC3A, MAP1LC3B, BCL2L1, BAX		19	FALSE
Huaier extract	LZ-106	IL6, BCL2, CASP3, TNF, STAT3, BCL2L1, BAX	ROS1		19	FALSE
Huaier extract	calix[6]arene	IL6, BCL2, CASP3, TNF, STAT3, BCL2L1, BAX	CDK4, CDK2, LONP1, PIM1		19	FALSE
Huaier extract	combination (E) of Huangqi (Radix Astragali Mongolici) and Ezhu (Rhizoma Curcumae Phaeocaulis)	IL6, BCL2, CASP3, TNF, STAT3, BCL2L1, BAX	CASP3, BCL2, BCL2L1, BAX		19	FALSE
Huaier extract	Tetrandrine (Tet)	IL6, BCL2, CASP3, TNF, STAT3, BCL2L1, BAX	COL11A2, CCND1, CASP3, BCL2, PARP1, PCNA, CDKN1A, CDK4, BCL2L1, BAX, CASP8		19	FALSE
Huaier extract	miR-375 and DOX were co-delivered by liposomes (named L-miR-375/DOX-NPs)	IL6, BCL2, CASP3, TNF, STAT3, BCL2L1, BAX	ABCB1, CASP3, BCL2, MAPK8, BCL2L1, BAX, TBC1D9		19	FALSE
Huaier extract	Lycorine hydrochloride (LH)	IL6, BCL2, CASP3, TNF, STAT3, BCL2L1, BAX	MCL1		19	FALSE
Huaier extract	U3-1402	IL6, BCL2, CASP3, TNF, STAT3, BCL2L1, BAX	AKT1, PIK3CB, PIK3CG, PIK3CD, PIK3CA		19	FALSE
Huaier extract	RWJ-241947 (MCC-555)	IL6, BCL2, CASP3, TNF, STAT3, BCL2L1, BAX	CDKN1A, PCNA		19	FALSE
Huaier extract	compound 5k	IL6, BCL2, CASP3, TNF, STAT3, BCL2L1, BAX	BAD, BCL2, BCL2L1, BAX		19	FALSE
Huaier extract	G3BC31	IL6, BCL2, CASP3, TNF, STAT3, BCL2L1, BAX	CPOX, COX8A, PTGS2, COX5A		19	FALSE
Huaier extract	rapamycin (RPM)	IL6, BCL2, CASP3, TNF, STAT3, BCL2L1, BAX	KDR, VEGFA		19	FALSE
Huaier extract	the synthetic curcumin analog B14	IL6, BCL2, CASP3, TNF, STAT3, BCL2L1, BAX	CDK2, CCND1, PCNA		19	FALSE
Huaier extract	Kinamycin F	IL6, BCL2, CASP3, TNF, STAT3, BCL2L1, BAX	PCNA		19	FALSE
Huaier extract	OSU-T315	IL6, BCL2, CASP3, TNF, STAT3, BCL2L1, BAX	AKT1, TLR4		19	FALSE
Huaier extract	Co-administration of MK siRNA and quercetin	IL6, BCL2, CASP3, TNF, STAT3, BCL2L1, BAX	AKT1, PIK3CB, PIK3CG, PIK3CD, PIK3CA, MAPK3		19	FALSE
Huaier extract	nano micelles curcumin	IL6, BCL2, CASP3, TNF, STAT3, BCL2L1, BAX	CCND1, PCNA		19	FALSE
Huaier extract	Adenoviral-mediated gene transfer of the apoptotic gene E2F-1	IL6, BCL2, CASP3, TNF, STAT3, BCL2L1, BAX	E2F1		19	FALSE
Huaier extract	KU711 and KU757	IL6, BCL2, CASP3, TNF, STAT3, BCL2L1, BAX	CD44		19	FALSE
Huaier extract	Betulinic acid	IL6, BCL2, CASP3, TNF, STAT3, BCL2L1, BAX	MTOR, GABPA, JAK2, NFE2L2		19	FALSE
Huaier extract	UNC0642	IL6, BCL2, CASP3, TNF, STAT3, BCL2L1, BAX	CASP3, BCL2L11		19	FALSE
Huaier extract	CM363	IL6, BCL2, CASP3, TNF, STAT3, BCL2L1, BAX	PCNA		19	FALSE
Huaier extract	Cryptanshinone	IL6, BCL2, CASP3, TNF, STAT3, BCL2L1, BAX	LDHA, HK2, PKM		19	FALSE
Huaier extract	Ampelopsin (AMP)	IL6, BCL2, CASP3, TNF, STAT3, BCL2L1, BAX	MYC, SKP2		19	FALSE
Huaier extract	Pectolinarigenin	IL6, BCL2, CASP3, TNF, STAT3, BCL2L1, BAX	MMP9, CASP3, BCL2, ROS1, STAT3, BCL2L1, BAX		19	FALSE
Huaier extract	histone deacetylases (HDACs) inhibitor, suberoylanilide hydroxamic acid (SAHA)	IL6, BCL2, CASP3, TNF, STAT3, BCL2L1, BAX	SEMA6A, BMI1, PROM1		19	FALSE
Huaier extract	LZT-106 as a novel kinase inhibitor	IL6, BCL2, CASP3, TNF, STAT3, BCL2L1, BAX	MCL1, FH, CLEC4D		19	FALSE
Huaier extract	C(60) fullerene-cisplatin nanocomplex	IL6, BCL2, CASP3, TNF, STAT3, BCL2L1, BAX	CASP3		19	FALSE
Huaier extract	goniothalamin	IL6, BCL2, CASP3, TNF, STAT3, BCL2L1, BAX	BCL2, BCL2L1		19	FALSE
Huaier extract	PTX and RO3306	IL6, BCL2, CASP3, TNF, STAT3, BCL2L1, BAX	PCNA		19	FALSE
Huaier extract	HSP90AA1	IL6, BCL2, CASP3, TNF, STAT3, BCL2L1, BAX	AKT1, PIK3CB, PIK3CG, PIK3CD, MTOR, PIK3CA		19	FALSE
Huaier extract	LZT-106 was shown to synergize with ABT-199	IL6, BCL2, CASP3, TNF, STAT3, BCL2L1, BAX	MCL1, FH, CLEC4D		19	FALSE
Huaier extract	a synergistic combination of photoactive hypericin and Manumycin A	IL6, BCL2, CASP3, TNF, STAT3, BCL2L1, BAX	XIAP, COL11A2, PARP1		19	FALSE
Huaier extract	Metformin and Silibinin	IL6, BCL2, CASP3, TNF, STAT3, BCL2L1, BAX	RNMT, CCND1, MET, PCNA, SLTM		19	FALSE
Huaier extract	paclitaxel	IL6, BCL2, CASP3, TNF, STAT3, BCL2L1, BAX	AKT1, PIK3CB, PIK3CG, PCNA, PIK3CD, MTOR, PIK3CA		19	FALSE
Huaier extract	Dasatinib plus Gefitinib	IL6, BCL2, CASP3, TNF, STAT3, BCL2L1, BAX	SRC, AKT1, EGFR		19	FALSE
Huaier extract	the combined effects of gefitinib and pemetrexed	IL6, BCL2, CASP3, TNF, STAT3, BCL2L1, BAX	AKT1		19	FALSE
Huaier extract	11-Dehydrosinulariolide	IL6, BCL2, CASP3, TNF, STAT3, BCL2L1, BAX	AKT1		19	FALSE
Huaier extract	Moringin	IL6, BCL2, CASP3, TNF, STAT3, BCL2L1, BAX	CASP3, BAX		19	FALSE
Huaier extract	superparamagnetic iron oxide nanoparticles (SPIONs)	IL6, BCL2, CASP3, TNF, STAT3, BCL2L1, BAX	CASP3, ROS1		19	FALSE
Huaier extract	Paeonol	IL6, BCL2, CASP3, TNF, STAT3, BCL2L1, BAX	AKT1, PIK3CB, PIK3CG, SMAD3, SMAD2, PIK3CD, VIM, PIK3CA		19	FALSE
Huaier extract	phenothiazine (DS00329)	IL6, BCL2, CASP3, TNF, STAT3, BCL2L1, BAX	CDK2, CCND1, PCNA		19	FALSE
Huaier extract	a novel oral PIM inhibitor, AZD1208	IL6, BCL2, CASP3, TNF, STAT3, BCL2L1, BAX	BRD4, MYC, CDKN1A		19	FALSE
Huaier extract	Daunorubicin	IL6, BCL2, CASP3, TNF, STAT3, BCL2L1, BAX	AKT1		19	FALSE
Huaier extract	plumbagin (PL)	IL6, BCL2, CASP3, TNF, STAT3, BCL2L1, BAX	AKT1, PIK3CB, PIK3CG, PIK3CD, MTOR, PIK3CA		19	FALSE
Huaier extract	nelfinavir (NFV)	IL6, BCL2, CASP3, TNF, STAT3, BCL2L1, BAX	AKT1, ABCB1		19	FALSE
Huaier extract	SB-T-121205	IL6, BCL2, CASP3, TNF, STAT3, BCL2L1, BAX	COL11A2, CASP3, BCL2, PARP1, CASP9, WDTC1, BCL2L1, BAX		19	FALSE
Huaier extract	All trans-retinoic acid (ATRA)	IL6, BCL2, CASP3, TNF, STAT3, BCL2L1, BAX	AKT1, PIK3CB, PIK3CG, MAP2K7, BCL2, MCL1, PIK3CD, CLEC4D, PIK3CA, BCL2L1, FH		19	FALSE
Huaier extract	Cyproheptadine	IL6, BCL2, CASP3, TNF, STAT3, BCL2L1, BAX	COL11A2, PARP1		19	FALSE
Huaier extract	dacomitinib	IL6, BCL2, CASP3, TNF, STAT3, BCL2L1, BAX	CDK1, CDK2, AKT1, BCL2, MAP1LC3B, MAP1LC3A, CASP9, EGFR, BCL2L1, BAX		19	FALSE
Huaier extract	NVP-ADW742	IL6, BCL2, CASP3, TNF, STAT3, BCL2L1, BAX	AKT1, PIK3CB, PIK3CG, PIK3CD, PIK3CA		19	FALSE
Huaier extract	fluazuron	IL6, BCL2, CASP3, TNF, STAT3, BCL2L1, BAX	AKT1		19	FALSE
Huaier extract	arsenite	IL6, BCL2, CASP3, TNF, STAT3, BCL2L1, BAX	PKM		19	FALSE
Huaier extract	pyrrolidinium	IL6, BCL2, CASP3, TNF, STAT3, BCL2L1, BAX	CASP9		19	FALSE
Huaier extract	GCCSysm-4 (G-4)	IL6, BCL2, CASP3, TNF, STAT3, BCL2L1, BAX	CPOX, COX8A, PTGS2, COX5A		19	FALSE
Huaier extract	PTX and TQD	IL6, BCL2, CASP3, TNF, STAT3, BCL2L1, BAX	ROS1		19	FALSE
Huaier extract	bromocriptine	IL6, BCL2, CASP3, TNF, STAT3, BCL2L1, BAX	LARGE1, BCL2L1, PCNA		19	FALSE
Huaier extract	Baicalein	IL6, BCL2, CASP3, TNF, STAT3, BCL2L1, BAX	SEMA6A		19	FALSE
Huaier extract	Green synthesis of silver nanoparticles using Ganoderma neo-japonicum Imazeki	IL6, BCL2, CASP3, TNF, STAT3, BCL2L1, BAX	CASP3		19	FALSE
Huaier extract	Plitidepsin	IL6, BCL2, CASP3, TNF, STAT3, BCL2L1, BAX	CDK4, CCND1, PCNA		19	FALSE
Huaier extract	Aripiprazole	IL6, BCL2, CASP3, TNF, STAT3, BCL2L1, BAX	BAK1, BCL2L1, BCL2, MYC		19	FALSE
Huaier extract	miR-128	IL6, BCL2, CASP3, TNF, STAT3, BCL2L1, BAX	MUC1		19	FALSE
Huaier extract	RUNX3	IL6, BCL2, CASP3, TNF, STAT3, BCL2L1, BAX	BCL2, BCL2L1, CASP8		19	FALSE
Huaier extract	HY253	IL6, BCL2, CASP3, TNF, STAT3, BCL2L1, BAX	COL11A2, WDTC1, PARP1, CASP9		19	FALSE
Huaier extract	RBCm-OM/PLGA	IL6, BCL2, CASP3, TNF, STAT3, BCL2L1, BAX	CASP3, BCL2, BCL2L1		19	FALSE
Huaier extract	MLN0128	IL6, BCL2, CASP3, TNF, STAT3, BCL2L1, BAX	MTOR		19	FALSE
Huaier extract	ursolic acid	IL6, BCL2, CASP3, TNF, STAT3, BCL2L1, BAX	BCL2, BCL2L1, BAX, AKT1		19	FALSE
Huaier extract	Retinoic acid (RA)	IL6, BCL2, CASP3, TNF, STAT3, BCL2L1, BAX	CASP3		19	FALSE
Huaier extract	Trametinib	IL6, BCL2, CASP3, TNF, STAT3, BCL2L1, BAX	MAP2K7, MCL1, CLEC4D, BBC3, FH		19	FALSE
Huaier extract	2-aziridin-1-yl-3-[(2-[2-[(3-aziridin-1-yl-1,4-dioxo-1,4-dihydronaphthalen-2-yl)thio]ethoxy]ethyl)thio]naphthoquinone (AZ-1)	IL6, BCL2, CASP3, TNF, STAT3, BCL2L1, BAX	BCL2, PCNA		19	FALSE
Huaier extract	S2E, a thia-Michael adduct of sulfonamide chalcone	IL6, BCL2, CASP3, TNF, STAT3, BCL2L1, BAX	CASP3, JUN, CYCS, SEMA6A, MAPK8, BAX		19	FALSE
Huaier extract	Istaroxime	IL6, BCL2, CASP3, TNF, STAT3, BCL2L1, BAX	PTK2		19	FALSE
Huaier extract	MPT0G211 combined with doxorubicin	IL6, BCL2, CASP3, TNF, STAT3, BCL2L1, BAX	BAX		19	FALSE
Huaier extract	combination therapy of gefitinib and cisplatin	IL6, BCL2, CASP3, TNF, STAT3, BCL2L1, BAX	EGFR		19	FALSE
Huaier extract	ONX0912	IL6, BCL2, CASP3, TNF, STAT3, BCL2L1, BAX	ROS1		19	FALSE
Huaier extract	biocompatible As2O3 nanoparticles	IL6, BCL2, CASP3, TNF, STAT3, BCL2L1, BAX	BCL2, BCL2L1, BAX		19	FALSE
Huaier extract	CCT137690	IL6, BCL2, CASP3, TNF, STAT3, BCL2L1, BAX	MMP2, CASP7		19	FALSE
Huaier extract	VERU-111	IL6, BCL2, CASP3, TNF, STAT3, BCL2L1, BAX	COL11A2, CASP3, PARP1		19	FALSE
Huaier extract	FK228	IL6, BCL2, CASP3, TNF, STAT3, BCL2L1, BAX	AKT1, PIK3CB, PIK3CG, ZHX2, SRC, MAP2K7, BCL2, PIK3CD, EGFR, MTOR, PIK3CA, BCL2L1, BAX		19	FALSE
Huaier extract	Chemerin	IL6, BCL2, CASP3, TNF, STAT3, BCL2L1, BAX	AKT1		19	FALSE
Huaier extract	Brevilin A (BA)	IL6, BCL2, CASP3, TNF, STAT3, BCL2L1, BAX	MTOR, AKT1, STAT3		19	FALSE
Huaier extract	GA-TAT	IL6, BCL2, CASP3, TNF, STAT3, BCL2L1, BAX	CASP3, BCL2, CASP9, BCL2L1, BAX		19	FALSE
Huaier extract	lenalidomide and cisplatin	IL6, BCL2, CASP3, TNF, STAT3, BCL2L1, BAX	COL11A2, CASP3, BCL2, PARP1, KDR, VEGFA, BCL2L1		19	FALSE
Huaier extract	dezocine	IL6, BCL2, CASP3, TNF, STAT3, BCL2L1, BAX	AKT1		19	FALSE
Huaier extract	Compound 8r	IL6, BCL2, CASP3, TNF, STAT3, BCL2L1, BAX	BCL2, MCL1, CLEC4D, BCL2L1, FH		19	FALSE
Huaier extract	gambogic acid (GA)	IL6, BCL2, CASP3, TNF, STAT3, BCL2L1, BAX	CDK1, CASP3, BCL2, POLD1, EGFR, BCL2L1, BAX		19	FALSE
Huaier extract	Strobilanthes crispus	IL6, BCL2, CASP3, TNF, STAT3, BCL2L1, BAX	BCL2, SOD1, BAX, BCL2L1		19	FALSE
Huaier extract	sunitinib	IL6, BCL2, CASP3, TNF, STAT3, BCL2L1, BAX	MAP1LC3A, MAP1LC3B		19	FALSE
Huaier extract	nonsteroidal anti-inflammatory drug	IL6, BCL2, CASP3, TNF, STAT3, BCL2L1, BAX	BCL2, BCL2L1		19	FALSE
Huaier extract	AZD8055/trametinib	IL6, BCL2, CASP3, TNF, STAT3, BCL2L1, BAX	BCL2L11		19	FALSE
Huaier extract	5-FU combined with forbesione	IL6, BCL2, CASP3, TNF, STAT3, BCL2L1, BAX	CASP3, BCL2, CASP9, BCL2L1, BAX		19	FALSE
Huaier extract	Ator-loaded PSV micelles (ASM)	IL6, BCL2, CASP3, TNF, STAT3, BCL2L1, BAX	MMP9, PLAU		19	FALSE
Huaier extract	Calebin-A	IL6, BCL2, CASP3, TNF, STAT3, BCL2L1, BAX	JUN, MAPK8		19	FALSE
Huaier extract	cisplatin (DDP)	IL6, BCL2, CASP3, TNF, STAT3, BCL2L1, BAX	ABCB1		19	FALSE
Huaier extract	Artesunate	IL6, BCL2, CASP3, TNF, STAT3, BCL2L1, BAX	CASP3, STAT3, ROS1, CASP8		19	FALSE
Huaier extract	CYT997	IL6, BCL2, CASP3, TNF, STAT3, BCL2L1, BAX	STAT3, JAK2		19	FALSE
Huaier extract	luteoloside	IL6, BCL2, CASP3, TNF, STAT3, BCL2L1, BAX	COL11A2, CASP3, BCL2, PARP1, MTOR, MAPK8, BCL2L1, BAX, CASP8		19	FALSE
Huaier extract	sertraline (STL)	IL6, BCL2, CASP3, TNF, STAT3, BCL2L1, BAX	CD44, MAP1LC3A, MAP1LC3B, SLC22A3, ALDH1A1, ITK		19	FALSE
Huaier extract	Ethoxysanguinarine (Eth)	IL6, BCL2, CASP3, TNF, STAT3, BCL2L1, BAX	PRKAA1, PRKAB1, PRKAA2		19	FALSE
Huaier extract	morin and paclitaxel	IL6, BCL2, CASP3, TNF, STAT3, BCL2L1, BAX	MLXIP, MYLIP, MARCHF8		19	FALSE
Huaier extract	the receptor-specific agonist G-1	IL6, BCL2, CASP3, TNF, STAT3, BCL2L1, BAX	MAPK3, PCNA		19	FALSE
Huaier extract	SNX-7081 and fludarabine nucleoside (2-FaraA)	IL6, BCL2, CASP3, TNF, STAT3, BCL2L1, BAX	BID		19	FALSE
Huaier extract	combining CDDP with the HSP90 inhibitor 17-N-allylamino-17-demethoxy geldanamycin (17-AAG)	IL6, BCL2, CASP3, TNF, STAT3, BCL2L1, BAX	COL11A2, AKT1, CASP3, PARP1, XIAP, WDTC1		19	FALSE
Huaier extract	Gemini-Cur	IL6, BCL2, CASP3, TNF, STAT3, BCL2L1, BAX	BCL2, BCL2L1, BAX		19	FALSE
Huaier extract	the combined action of CD95L and gemcitabine	IL6, BCL2, CASP3, TNF, STAT3, BCL2L1, BAX	RIPK1, RALBP1, MCL1, CLEC4D, UQCRFS1, CFLAR, FH		19	FALSE
Huaier extract	flavopiridol and carfilzomib	IL6, BCL2, CASP3, TNF, STAT3, BCL2L1, BAX	XIAP		19	FALSE
Huaier extract	enterolactone (EL)	IL6, BCL2, CASP3, TNF, STAT3, BCL2L1, BAX	CD44, MAPK3		19	FALSE
Huaier extract	6-fluoro‑2-(3-fluorophenyl)-4-(cyanoanilino)quinazoline (HMJ‑30)	IL6, BCL2, CASP3, TNF, STAT3, BCL2L1, BAX	TLR4		19	FALSE
Huaier extract	1,25-(OH)2D3	IL6, BCL2, CASP3, TNF, STAT3, BCL2L1, BAX	MAP2K7, TLR4, MAPK3		19	FALSE
Huaier extract	nafamostat mesilate (NM)	IL6, BCL2, CASP3, TNF, STAT3, BCL2L1, BAX	CDK1, SMAD2, PCNA		19	FALSE
Huaier extract	combination of Celecoxib and Plumbagin	IL6, BCL2, CASP3, TNF, STAT3, BCL2L1, BAX	PTGS2, COX5A, CPOX, COX8A, STAT3		19	FALSE
Huaier extract	nitazoxanide (NTZ)	IL6, BCL2, CASP3, TNF, STAT3, BCL2L1, BAX	KDR, IL6, BCL2, JAK2, CYCS, VEGFA, STAT3, BCL2L1		19	FALSE
Huaier extract	Biochanin A and SB590885	IL6, BCL2, CASP3, TNF, STAT3, BCL2L1, BAX	AKT1, PIK3CB, PIK3CG, PIK3CD, PIK3CA		19	FALSE
Huaier extract	combination treatment with OSM and Sal	IL6, BCL2, CASP3, TNF, STAT3, BCL2L1, BAX	PROM1		19	FALSE
Huaier extract	Nimotuzumab	IL6, BCL2, CASP3, TNF, STAT3, BCL2L1, BAX	AKT1		19	FALSE
Huaier extract	gossypol	IL6, BCL2, CASP3, TNF, STAT3, BCL2L1, BAX	MTOR, TYMS, CCND1, PCNA		19	FALSE
Huaier extract	YM155	IL6, BCL2, CASP3, TNF, STAT3, BCL2L1, BAX	CASP3, ABCB1, EGFR		19	FALSE
Huaier extract	β-elemene (β-ELE)	IL6, BCL2, CASP3, TNF, STAT3, BCL2L1, BAX	BAD, BCL2, CASP3, CYCS, BCL2L1		19	FALSE
Huaier extract	farnesyltransferase (FTase) inhibitor FTI-2148	IL6, BCL2, CASP3, TNF, STAT3, BCL2L1, BAX	AKT1, MAPK3		19	FALSE
Huaier extract	MET Vinorelbine (NVB) combined with an angiogenesis inhibitor (Endostar)	IL6, BCL2, CASP3, TNF, STAT3, BCL2L1, BAX	KDR, VEGFA		19	FALSE
Huaier extract	C-phycocyanin (C-PC) pigment	IL6, BCL2, CASP3, TNF, STAT3, BCL2L1, BAX	BCL2, CCND1, PCNA, STAT3		19	FALSE
Huaier extract	EM-2	IL6, BCL2, CASP3, TNF, STAT3, BCL2L1, BAX	MAPK8		19	FALSE
Huaier extract	SmacN7	IL6, BCL2, CASP3, TNF, STAT3, BCL2L1, BAX	AKT1, BAK1, PIK3CB, PIK3CD, BID, TNFSF10, HLA-DRB4, PARP1, CASP9, CLEC4D, MTOR, BCL2L1, TNFRSF10B, TNFRSF10A, TLR4, CASP3, BCL2, BAX, CASP8, COL11A2, PIK3CG, MCL1, PIK3CA, FH		19	FALSE
Huaier extract	Navitoclax	IL6, BCL2, CASP3, TNF, STAT3, BCL2L1, BAX	MYC		19	FALSE
Huaier extract	Xyloketal B	IL6, BCL2, CASP3, TNF, STAT3, BCL2L1, BAX	AKT1, MAPK3		19	FALSE
Huaier extract	Metformin	IL6, BCL2, CASP3, TNF, STAT3, BCL2L1, BAX	AKT1, PRKAB1, PIK3CB, IL6, GABPA, PKM, STAT3, MAPK8, PTGS2, CCND1, BAD, PRKAA1, PARP1, CASP9, VIM, MLXIP, MTOR, SLC22A3, BCL2L1, MMP2, BCL2, ROS1, NFE2L2, VEGFA, BAX, MAPK3, MDM2, SIRT1, CPOX, SHH, PRKAA2, KDR, PIK3CA		19	FALSE
Huaier extract	deguelin	IL6, BCL2, CASP3, TNF, STAT3, BCL2L1, BAX	PIK3CB, PIK3CG, HADH, PIK3CD, PIK3CA, HAAO		19	FALSE
Huaier extract	eicosapentaenoic acid-free fatty acid (EPA-FFA), epigallocatechin-3-gallate (EGCG) and proanthocyanidins	IL6, BCL2, CASP3, TNF, STAT3, BCL2L1, BAX	MTOR, CCND1, MYC, PCNA		19	FALSE
Huaier extract	Hypomethylating agents (HMAs) and inhibitors of poly(ADP-ribose) polymerases (PARPis) and histone deacetylases (HDACis)	IL6, BCL2, CASP3, TNF, STAT3, BCL2L1, BAX	PARP1, DNMT1		19	FALSE
Huaier extract	Trifluoperazine	IL6, BCL2, CASP3, TNF, STAT3, BCL2L1, BAX	BCL2L1		19	FALSE
Huaier extract	Bazedoxifene combined with paclitaxel or gemcitabine	IL6, BCL2, CASP3, TNF, STAT3, BCL2L1, BAX	IL6, STAT3		19	FALSE
Huaier extract	cerdulatinib	IL6, BCL2, CASP3, TNF, STAT3, BCL2L1, BAX	MCL1, BCL2, FH, CLEC4D		19	FALSE
Huaier extract	Dextropropranolol	IL6, BCL2, CASP3, TNF, STAT3, BCL2L1, BAX	MMP2, MAP2K7, ATF4, PLAU		19	FALSE
Huaier extract	vaccinia-related kinase 2 (VRK2)	IL6, BCL2, CASP3, TNF, STAT3, BCL2L1, BAX	BCL2, MAPK8, BCL2L1		19	FALSE
Huaier extract	soloxolone methyl (SM)	IL6, BCL2, CASP3, TNF, STAT3, BCL2L1, BAX	MMP9		19	FALSE
Huaier extract	PARP1 and CHK1 inhibitors	IL6, BCL2, CASP3, TNF, STAT3, BCL2L1, BAX	MAPK3		19	FALSE
Huaier extract	baicalein	IL6, BCL2, CASP3, TNF, STAT3, BCL2L1, BAX	VIM		19	FALSE
Huaier extract	RAF265, a multikinase inhibitor	IL6, BCL2, CASP3, TNF, STAT3, BCL2L1, BAX	BCL2, CCND1, PCNA		19	FALSE
Huaier extract	taxol	IL6, BCL2, CASP3, TNF, STAT3, BCL2L1, BAX	BCL2L1, BAX		19	FALSE
Huaier extract	Combination treatment with vemurafenib and AZD6244	IL6, BCL2, CASP3, TNF, STAT3, BCL2L1, BAX	CDKN1B, CCND1, PCNA		19	FALSE
Huaier extract	PQ1 and tamoxifen	IL6, BCL2, CASP3, TNF, STAT3, BCL2L1, BAX	CASP3, BAX		19	FALSE
Huaier extract	β-lapachone and its 3-iodine	IL6, BCL2, CASP3, TNF, STAT3, BCL2L1, BAX	ROS1, CASP8		19	FALSE
Huaier extract	the combination of LY294002 (LY), a phosphatidylinositide-3-kinase (PI3K) inhibitor, with the traditional cytotoxic anti-estrogen drug tamoxifen (TAM)	IL6, BCL2, CASP3, TNF, STAT3, BCL2L1, BAX	CCND1, CASP3, BCL2, PCNA, CASP7, BCL2L1		19	FALSE
Huaier extract	IP-Se-06 (3-((2-methoxyphenyl)selanyl)-7-methyl-2-phenylimidazol[1,2-a]pyridine)	IL6, BCL2, CASP3, TNF, STAT3, BCL2L1, BAX	BCL2L1, MAPK3		19	FALSE
Huaier extract	β-Elemene	IL6, BCL2, CASP3, TNF, STAT3, BCL2L1, BAX	AKT1, MMP2, MYLIP, BCL2, EGFR, MLXIP, BCL2L1, MARCHF8		19	FALSE
Huaier extract	Combinatorial resveratrol and pterostilbene	IL6, BCL2, CASP3, TNF, STAT3, BCL2L1, BAX	DNMT1		19	FALSE
Huaier extract	ABT-737 and cisplatin	IL6, BCL2, CASP3, TNF, STAT3, BCL2L1, BAX	AKT1		19	FALSE
Huaier extract	Co-treatment with SAHA and S116836	IL6, BCL2, CASP3, TNF, STAT3, BCL2L1, BAX	MCL1, BCL2L11, CLEC4D, XIAP, FH		19	FALSE
Huaier extract	GGTI-2154andFTI-2148	IL6, BCL2, CASP3, TNF, STAT3, BCL2L1, BAX	RHOA, TLR4		19	FALSE
Huaier extract	GLU	IL6, BCL2, CASP3, TNF, STAT3, BCL2L1, BAX	SEMA6A, ROS1		19	FALSE
Huaier extract	Strophalloside	IL6, BCL2, CASP3, TNF, STAT3, BCL2L1, BAX	CASP3, CYCS, CASP9		19	FALSE
Huaier extract	thymoquinone (TQ)	IL6, BCL2, CASP3, TNF, STAT3, BCL2L1, BAX	CCND1, BCL2, CXCR4, PCNA, JAK2, STAT3, BCL2L1, BAX		19	FALSE
Huaier extract	Ruthenium(II) complexes with 6-methyl-2-thiouracil cis-[Ru(6m2tu)2(PPh3)2] (1) and [Ru(6m2tu)2(dppb)] (2) (where PPh3 = triphenylphosphine; dppb = 1,4-bis(diphenylphosphino)butane; and 6m2tu = 6-methyl-2-thiouracil)	IL6, BCL2, CASP3, TNF, STAT3, BCL2L1, BAX	MAPK8		19	FALSE
Huaier extract	MASTL	IL6, BCL2, CASP3, TNF, STAT3, BCL2L1, BAX	BCL2L1		19	FALSE
Huaier extract	ndrographolide	IL6, BCL2, CASP3, TNF, STAT3, BCL2L1, BAX	BCL2, BCL2L1, BAX		19	FALSE
Huaier extract	OSU-53	IL6, BCL2, CASP3, TNF, STAT3, BCL2L1, BAX	PRKAB1, IL6, PRKAA1, PRKAA2, STAT3		19	FALSE
Huaier extract	α-Hispanolol (α-H)	IL6, BCL2, CASP3, TNF, STAT3, BCL2L1, BAX	MMP9, MMP2, BCL2, BID, BCL2L1, BAX		19	FALSE
Huaier extract	CURC + CISP	IL6, BCL2, CASP3, TNF, STAT3, BCL2L1, BAX	ROS1		19	FALSE
Huaier extract	Psammaplin A (PsA)	IL6, BCL2, CASP3, TNF, STAT3, BCL2L1, BAX	SIRT1		19	FALSE
Huaier extract	Galangin (3,5,7-trihydroxyflavone)	IL6, BCL2, CASP3, TNF, STAT3, BCL2L1, BAX	AKT1, PTK2B		19	FALSE
Huaier extract	Methoxyeugenol	IL6, BCL2, CASP3, TNF, STAT3, BCL2L1, BAX	CDK4		19	FALSE
Huaier extract	Chitosan nanoparticles	IL6, BCL2, CASP3, TNF, STAT3, BCL2L1, BAX	SLC22A3, ITK		19	FALSE
Huaier extract	The total flavonoid aglycone extracted (TFAE)	IL6, BCL2, CASP3, TNF, STAT3, BCL2L1, BAX	AKT1, PIK3CB, PIK3CG, MAP1LC3A, PIK3CD, MAP1LC3B, MTOR, PIK3CA		19	FALSE
Huaier extract	2-imino-6-methoxy-2H-chromene-3-carbothioamide (IMCA)	IL6, BCL2, CASP3, TNF, STAT3, BCL2L1, BAX	MTOR, PRKAA1, PRKAB1, PRKAA2		19	FALSE
Huaier extract	Rosiglitazone metformin adduct (RZM)	IL6, BCL2, CASP3, TNF, STAT3, BCL2L1, BAX	PRKAA1, PRKAB1, PRKAA2		19	FALSE
Huaier extract	Betulinic acid (BA)	IL6, BCL2, CASP3, TNF, STAT3, BCL2L1, BAX	CASP3, BCL2, EIF2AK3, DDIT3, BCL2L1, BAX		19	FALSE
Huaier extract	BSI‑201	IL6, BCL2, CASP3, TNF, STAT3, BCL2L1, BAX	BCL2L1, BAX		19	FALSE
Huaier extract	Griseofulvin	IL6, BCL2, CASP3, TNF, STAT3, BCL2L1, BAX	CASP3		19	FALSE
Huaier extract	ee-As4S4	IL6, BCL2, CASP3, TNF, STAT3, BCL2L1, BAX	ROS1		19	FALSE
Huaier extract	chloroquine plus cisplatin	IL6, BCL2, CASP3, TNF, STAT3, BCL2L1, BAX	CASP3		19	FALSE
Huaier extract	cisplatin + siRNA	IL6, BCL2, CASP3, TNF, STAT3, BCL2L1, BAX	KDR, VEGFA		19	FALSE
Huaier extract	TW37	IL6, BCL2, CASP3, TNF, STAT3, BCL2L1, BAX	EGFR		19	FALSE
Huaier extract	nedaplatin	IL6, BCL2, CASP3, TNF, STAT3, BCL2L1, BAX	VIM		19	FALSE
Huaier extract	capped with glycine and pluronic polymer (CPGF NPs)	IL6, BCL2, CASP3, TNF, STAT3, BCL2L1, BAX	KDR, VEGFA, CASP3		19	FALSE
Huaier extract	anthracycline, pivarubicin	IL6, BCL2, CASP3, TNF, STAT3, BCL2L1, BAX	BCL2, BCL2L1		19	FALSE
Huaier extract	pirfenidone alone or in combination with cisplatin	IL6, BCL2, CASP3, TNF, STAT3, BCL2L1, BAX	AKT1		19	FALSE
Huaier extract	Rapalink-1	IL6, BCL2, CASP3, TNF, STAT3, BCL2L1, BAX	MTOR, EGFR		19	FALSE
Huaier extract	penflurido (PFD)	IL6, BCL2, CASP3, TNF, STAT3, BCL2L1, BAX	SLC22A3, VIM, ITK		19	FALSE
Huaier extract	rapamycin+AICAR	IL6, BCL2, CASP3, TNF, STAT3, BCL2L1, BAX	AKT1		19	FALSE
Huaier extract	EHop-016	IL6, BCL2, CASP3, TNF, STAT3, BCL2L1, BAX	AKT1, CDC42		19	FALSE
Huaier extract	STI 571	IL6, BCL2, CASP3, TNF, STAT3, BCL2L1, BAX	KIT		19	FALSE
Huaier extract	Romidepsin	IL6, BCL2, CASP3, TNF, STAT3, BCL2L1, BAX	RNMT, PIK3CB, PIK3CG, MET, JUN, PIK3CD, SLTM, PIK3CA		19	FALSE
Huaier extract	A combination of Wee1 and mTOR	IL6, BCL2, CASP3, TNF, STAT3, BCL2L1, BAX	MTOR		19	FALSE
Huaier extract	Chelidonine	IL6, BCL2, CASP3, TNF, STAT3, BCL2L1, BAX	EGFR		19	FALSE
Huaier extract	combination of PTX with curcumin	IL6, BCL2, CASP3, TNF, STAT3, BCL2L1, BAX	CASP3, BCL2, BCL2L1		19	FALSE
Huaier extract	sorafenib	IL6, BCL2, CASP3, TNF, STAT3, BCL2L1, BAX	PCNA		19	FALSE
Huaier extract	pyrrolo-1,5-benzoxazepine (PBOX)	IL6, BCL2, CASP3, TNF, STAT3, BCL2L1, BAX	MTOR, PRKAA1, PRKAB1, PRKAA2		19	FALSE
Huaier extract	digitoxin	IL6, BCL2, CASP3, TNF, STAT3, BCL2L1, BAX	PTK2, PTK2B		19	FALSE
Huaier extract	celastrol	IL6, BCL2, CASP3, TNF, STAT3, BCL2L1, BAX	ROS1		19	FALSE
Huaier extract	hydrogen gas	IL6, BCL2, CASP3, TNF, STAT3, BCL2L1, BAX	CDK4, CCND1, PCNA		19	FALSE
Huaier extract	cisplatin and fractionated IR	IL6, BCL2, CASP3, TNF, STAT3, BCL2L1, BAX	BCL2, BCL2L1		19	FALSE
Huaier extract	RO-3306 (CDK1 inhibitor) or dinaciclib (CDK1, 2, 5, 9 inhibitors)	IL6, BCL2, CASP3, TNF, STAT3, BCL2L1, BAX	CASP8		19	FALSE
Huaier extract	nifuroxazide	IL6, BCL2, CASP3, TNF, STAT3, BCL2L1, BAX	MMP2, MMP9		19	FALSE
Huaier extract	17-AAG and celecoxib	IL6, BCL2, CASP3, TNF, STAT3, BCL2L1, BAX	BCL2		19	FALSE
Huaier extract	icaritin	IL6, BCL2, CASP3, TNF, STAT3, BCL2L1, BAX	MMP9, MMP2, STAT3, KDR, VEGFA		19	FALSE
Huaier extract	VS-5584	IL6, BCL2, CASP3, TNF, STAT3, BCL2L1, BAX	PIK3CB, PIK3CG, PIK3CD, MTOR, PIK3CA		19	FALSE
Huaier extract	Resiniferatoxin (RTX)	IL6, BCL2, CASP3, TNF, STAT3, BCL2L1, BAX	WDTC1, ROS1		19	FALSE
Huaier extract	allicin and 5-FU	IL6, BCL2, CASP3, TNF, STAT3, BCL2L1, BAX	COL11A2, CASP3, BCL2, PARP1, BCL2L1		19	FALSE
Huaier extract	Rottlerin (Rott)	IL6, BCL2, CASP3, TNF, STAT3, BCL2L1, BAX	MAP1LC3A, MAP1LC3B		19	FALSE
Huaier extract	O,O\'-diethyl-(S,S)-ethylenediamine-N,N\'-di-2-(3-cyclohexyl)propanoate dihydrochloride (named DE-EDCP)	IL6, BCL2, CASP3, TNF, STAT3, BCL2L1, BAX	CASP3, BCL2, PCNA, BCL2L1, BAX		19	FALSE
Huaier extract	4-((5-(tert-butyl)-3-chloro-2-hydroxybenzyl) amino)-2- hydroxybenzoic acid, named LX009	IL6, BCL2, CASP3, TNF, STAT3, BCL2L1, BAX	GABPA, AKT1, NFE2L2		19	FALSE
Huaier extract	2-((1, 2, 3, 4-Tetrahydroquinolin-1-yl) (4 methoxyphenyl) methyl) phenol (THMPP)	IL6, BCL2, CASP3, TNF, STAT3, BCL2L1, BAX	PIK3CB, PIK3CG, CASP3, PIK3CD, EGFR, SEMA6A, PIK3CA		19	FALSE
Huaier extract	melatonin and sorafenib	IL6, BCL2, CASP3, TNF, STAT3, BCL2L1, BAX	BAX, COL11A2, PARP1		19	FALSE
Huaier extract	(4-hydroxy-3,5-dimethylphenyl) sulfone (TMBPS)	IL6, BCL2, CASP3, TNF, STAT3, BCL2L1, BAX	AKT1, PTK2B, MAPK3		19	FALSE
Huaier extract	PACAP	IL6, BCL2, CASP3, TNF, STAT3, BCL2L1, BAX	GLI1		19	FALSE
Huaier extract	petroleum ether (PE)	IL6, BCL2, CASP3, TNF, STAT3, BCL2L1, BAX	AKT1, PIK3CB, PIK3CG, CASP3, BCL2, CASP9, PIK3CD, PIK3CA, BCL2L1, BAX		19	FALSE
Huaier extract	penta-O-galloyl-β-D-glucose (PGG)	IL6, BCL2, CASP3, TNF, STAT3, BCL2L1, BAX	MMP9, EGF, AKT1, PIK3CB, PIK3CG, PIK3CD, MTOR, PIK3CA		19	FALSE
Huaier extract	Teriflunomide	IL6, BCL2, CASP3, TNF, STAT3, BCL2L1, BAX	CCND1, PCNA, BCL2L1, SEMA6A, MYC, BAX		19	FALSE
Huaier extract	SNS-032	IL6, BCL2, CASP3, TNF, STAT3, BCL2L1, BAX	ALPI, IAPP, MCL1, MAGT1, CLEC4D, ALPP, XIAP, CD47, FH		19	FALSE
Huaier extract	PREC and cisplatin	IL6, BCL2, CASP3, TNF, STAT3, BCL2L1, BAX	AKT1		19	FALSE
Huaier extract	1-furan-2-yl-3-pyridin-2-yl-propenone (FPP-3)	IL6, BCL2, CASP3, TNF, STAT3, BCL2L1, BAX	MMP2, MMP9		19	FALSE
Huaier extract	trametinib	IL6, BCL2, CASP3, TNF, STAT3, BCL2L1, BAX	BCL2L1		19	FALSE
Huaier extract	Trametinib and Palbociclib	IL6, BCL2, CASP3, TNF, STAT3, BCL2L1, BAX	MAP2K7		19	FALSE
Huaier extract	pan-aurora kinase inhibitor (AKI) AMG 900	IL6, BCL2, CASP3, TNF, STAT3, BCL2L1, BAX	BCL2, BCL2L1		19	FALSE
Huaier extract	heparan sulfate (HS) mimic/heparanase inhibitor roneparstat (SST0001)	IL6, BCL2, CASP3, TNF, STAT3, BCL2L1, BAX	PTK2, EGFR		19	FALSE
Huaier extract	chloroquine (CQ) combination with cisplatin (CDDP)	IL6, BCL2, CASP3, TNF, STAT3, BCL2L1, BAX	SLC12A9, CDKN1A		19	FALSE
Huaier extract	AZD8055	IL6, BCL2, CASP3, TNF, STAT3, BCL2L1, BAX	MCL1, BCL2L11, CLEC4D, MTOR, BBC3, FH		19	FALSE
Huaier extract	Bosutinib	IL6, BCL2, CASP3, TNF, STAT3, BCL2L1, BAX	SRC, EGF, EGFR		19	FALSE
Huaier extract	Apatinib	IL6, BCL2, CASP3, TNF, STAT3, BCL2L1, BAX	MTOR, SEMA6A, AKT1		19	FALSE
Huaier extract	BZ and VNR	IL6, BCL2, CASP3, TNF, STAT3, BCL2L1, BAX	DDIT3		19	FALSE
Huaier extract	PLK1 (BI6727)	IL6, BCL2, CASP3, TNF, STAT3, BCL2L1, BAX	PCNA		19	FALSE
Huaier extract	Sodium meta-arsenite (NaAsO2)	IL6, BCL2, CASP3, TNF, STAT3, BCL2L1, BAX	MAP1LC3A, ROS1, MAP1LC3B		19	FALSE
Huaier extract	Xanthoangelol	IL6, BCL2, CASP3, TNF, STAT3, BCL2L1, BAX	CASP3		19	FALSE
Huaier extract	hCEC-Exo-214 in combination with anti-cancer agents, oxaliplatin or sorafenib	IL6, BCL2, CASP3, TNF, STAT3, BCL2L1, BAX	ABCB1		19	FALSE
Huaier extract	Cucurbitacin B	IL6, BCL2, CASP3, TNF, STAT3, BCL2L1, BAX	CCND1, PCNA		19	FALSE
Huaier extract	MG with 5-Fluorouracil (5-FU)	IL6, BCL2, CASP3, TNF, STAT3, BCL2L1, BAX	CDK4, ROS1		19	FALSE
Huaier extract	BKM120	IL6, BCL2, CASP3, TNF, STAT3, BCL2L1, BAX	AKT1, PIK3CB, PIK3CG, PIK3CD, PIK3CA		19	FALSE
Huaier extract	n-butylidenephthalide (BP)	IL6, BCL2, CASP3, TNF, STAT3, BCL2L1, BAX	SLC22A3, ITK		19	FALSE
Huaier extract	Lycopene	IL6, BCL2, CASP3, TNF, STAT3, BCL2L1, BAX	TNF, IL6		19	FALSE
Huaier extract	Quisinostat	IL6, BCL2, CASP3, TNF, STAT3, BCL2L1, BAX	CASP3, BCL2, BCL2L1, BAX		19	FALSE
Huaier extract	Rafoxanide	IL6, BCL2, CASP3, TNF, STAT3, BCL2L1, BAX	AKT1, PIK3CB, PIK3CG, PIK3CD, MTOR, PIK3CA		19	FALSE
Huaier extract	KML001	IL6, BCL2, CASP3, TNF, STAT3, BCL2L1, BAX	COL11A2, PARP1		19	FALSE
Huaier extract	nonhypercalcemic vitamin D analogue BXL-628	IL6, BCL2, CASP3, TNF, STAT3, BCL2L1, BAX	AKT1, PIK3CB, PIK3CG, PIK3CD, PIK3CA		19	FALSE
Huaier extract	PF-573,228 in combination with erlotinib	IL6, BCL2, CASP3, TNF, STAT3, BCL2L1, BAX	AKT1		19	FALSE
Huaier extract	Apicidin	IL6, BCL2, CASP3, TNF, STAT3, BCL2L1, BAX	WDTC1, BAX, CYCS, PARP1		19	FALSE
Huaier extract	Tranilast	IL6, BCL2, CASP3, TNF, STAT3, BCL2L1, BAX	BCL2L11		19	FALSE
Huaier extract	Fenofibrate	IL6, BCL2, CASP3, TNF, STAT3, BCL2L1, BAX	AKT1, BCL2, MTOR, KDR, VEGFA, BCL2L1		19	FALSE
Huaier extract	Brucea javanica oil	IL6, BCL2, CASP3, TNF, STAT3, BCL2L1, BAX	PTGS2, CASP3, COX5A, CASP9, CPOX, COX8A, NFKB1		19	FALSE
Huaier extract	radotinib	IL6, BCL2, CASP3, TNF, STAT3, BCL2L1, BAX	CASP3		19	FALSE
Huaier extract	ginger extract	IL6, BCL2, CASP3, TNF, STAT3, BCL2L1, BAX	PRKAB1, PRKAA1, SQSTM1, MAP1LC3A, PRKAA2, MAP1LC3B, MTOR		19	FALSE
Huaier extract	extract of Hedyotis diffusa Willd (EEHDW)	IL6, BCL2, CASP3, TNF, STAT3, BCL2L1, BAX	AKT1, CCND1, PIK3CB, PIK3CG, PCNA, PIK3CD, CDK4, PIK3CA, BCL2L1, BAX		19	FALSE
Huaier extract	Salinomycin	IL6, BCL2, CASP3, TNF, STAT3, BCL2L1, BAX	MYLIP, ROS1, MAP1LC3B, MLXIP, MARCHF8		19	FALSE
Huaier extract	DOC-PEG-PCL-mAb NPs	IL6, BCL2, CASP3, TNF, STAT3, BCL2L1, BAX	CD274		19	FALSE
Huaier extract	doxorubicin, actinomycin D or vincristine	IL6, BCL2, CASP3, TNF, STAT3, BCL2L1, BAX	BCL2, STAT3, CYCS, SOAT1, BCL2L1		19	FALSE
Huaier extract	The combination of CDDP/PXD and TK or CuD	IL6, BCL2, CASP3, TNF, STAT3, BCL2L1, BAX	AKT1, MAPK8, ERBB2, STAT3		19	FALSE
Huaier extract	CWF-145	IL6, BCL2, CASP3, TNF, STAT3, BCL2L1, BAX	MTOR, AKT1		19	FALSE
Huaier extract	proTAME	IL6, BCL2, CASP3, TNF, STAT3, BCL2L1, BAX	PCNA		19	FALSE
Huaier extract	benzofuran compounds	IL6, BCL2, CASP3, TNF, STAT3, BCL2L1, BAX	CDKN1A		19	FALSE
Huaier extract	Quercetin	IL6, BCL2, CASP3, TNF, STAT3, BCL2L1, BAX	NBAS, CASP3, BCL2, NAGLU, GDF15, BAX		19	FALSE
Huaier extract	cisplatin and hypericin	IL6, BCL2, CASP3, TNF, STAT3, BCL2L1, BAX	BCL2		19	FALSE
Huaier extract	LB-100	IL6, BCL2, CASP3, TNF, STAT3, BCL2L1, BAX	SMAD3, BCL2L1, BCL2		19	FALSE
Huaier extract	Eugenol	IL6, BCL2, CASP3, TNF, STAT3, BCL2L1, BAX	AKT1, CCND1, ERBB2, BAD, BCL2, PCNA		19	FALSE
Huaier extract	chlorpyrifos (CPF	IL6, BCL2, CASP3, TNF, STAT3, BCL2L1, BAX	CASP3		19	FALSE
Huaier extract	(E)-4-(3-(3,5-dimethoxyphenyl)allyl)-2-methoxyphenol	IL6, BCL2, CASP3, TNF, STAT3, BCL2L1, BAX	STAT3		19	FALSE
Huaier extract	2-benzylthio-5,8-dimethoxy-1,4-phthoquinone (DMNQ)	IL6, BCL2, CASP3, TNF, STAT3, BCL2L1, BAX	PTK2B, TLR4		19	FALSE
Huaier extract	Ginsenoside Rk1 (Rk1)	IL6, BCL2, CASP3, TNF, STAT3, BCL2L1, BAX	AKT1, PIK3CB, PIK3CG, CASP3, BCL2, PIK3CD, CYCS, PIK3CA, BCL2L1, BAX		19	FALSE
Huaier extract	Brucine	IL6, BCL2, CASP3, TNF, STAT3, BCL2L1, BAX	PTGS2, BCL2, COX5A, CPOX, COX8A, BAX		19	FALSE
Huaier extract	1, 25-dihydroxyvitamin D(3) [1, 25 (OH)(2)D(3)]	IL6, BCL2, CASP3, TNF, STAT3, BCL2L1, BAX	BCL2		19	FALSE
Huaier extract	Complexes 1 and 2	IL6, BCL2, CASP3, TNF, STAT3, BCL2L1, BAX	MAP2K7, MAPK3		19	FALSE
Huaier extract	anti-RON antibody Zt/g4-drug maytansinoid conjugates (Zt/g4-DM1)	IL6, BCL2, CASP3, TNF, STAT3, BCL2L1, BAX	DMPK		19	FALSE
Huaier extract	Dihydroartemisinin (DHA)	IL6, BCL2, CASP3, TNF, STAT3, BCL2L1, BAX	AKT1, TNFRSF10B		19	FALSE
Huaier extract	KWM-EO	IL6, BCL2, CASP3, TNF, STAT3, BCL2L1, BAX	CPOX, COX8A, PTGS2, COX5A		19	FALSE
Huaier extract	Bisnaphthalimide (C8)	IL6, BCL2, CASP3, TNF, STAT3, BCL2L1, BAX	BCL2, BCL2L1		19	FALSE
Huaier extract	Triptonide	IL6, BCL2, CASP3, TNF, STAT3, BCL2L1, BAX	SEMA6A		19	FALSE
Huaier extract	TH588 and BKM120	IL6, BCL2, CASP3, TNF, STAT3, BCL2L1, BAX	PIK3CD, PIK3CG, PIK3CA, PIK3CB		19	FALSE
Huaier extract	total flavones	IL6, BCL2, CASP3, TNF, STAT3, BCL2L1, BAX	CASP3, BCL2, BAX		19	FALSE
Huaier extract	DMAMCL	IL6, BCL2, CASP3, TNF, STAT3, BCL2L1, BAX	MTOR, AKT1, ROS1, MAP1LC3B		19	FALSE
Huaier extract	Lapatinib and panobinostat	IL6, BCL2, CASP3, TNF, STAT3, BCL2L1, BAX	COL11A2, PARP1, CASP8		19	FALSE
Huaier extract	4-HBA/ADM co-treatment	IL6, BCL2, CASP3, TNF, STAT3, BCL2L1, BAX	COL11A2, CASP3, PARP1		19	FALSE
Huaier extract	Bcl-2 siRNA/Dox-TPGS-LPs	IL6, BCL2, CASP3, TNF, STAT3, BCL2L1, BAX	BCL2, BCL2L1		19	FALSE
Huaier extract	CAA45	IL6, BCL2, CASP3, TNF, STAT3, BCL2L1, BAX	MMP2, MMP9		19	FALSE
Huaier extract	Axitinib	IL6, BCL2, CASP3, TNF, STAT3, BCL2L1, BAX	GABPA, KDR, AKT1, NFE2L2		19	FALSE
Huaier extract	Cantharidin	IL6, BCL2, CASP3, TNF, STAT3, BCL2L1, BAX	MYLIP, BCL2, MARCHF8, CASP9, MLXIP, BCL2L1, BAX		19	FALSE
Huaier extract	miR-1291 prodrug monotherapy	IL6, BCL2, CASP3, TNF, STAT3, BCL2L1, BAX	ARID3B, MYLIP, MARCHF8, MLXIP		19	FALSE
Huaier extract	Valproic acid (VPA)	IL6, BCL2, CASP3, TNF, STAT3, BCL2L1, BAX	BCL2, BCL2L1		19	FALSE
Huaier extract	(7-Carbethoxyamino-2-oxo-2H-chromen-4-yl)methylpyrrolidine-1 carbodithioate (CPP)	IL6, BCL2, CASP3, TNF, STAT3, BCL2L1, BAX	CCND1, BCL2, PCNA, BCL2L1, MYC		19	FALSE
Huaier extract	paratocarpin E	IL6, BCL2, CASP3, TNF, STAT3, BCL2L1, BAX	COL11A2, BCL2, MAP1LC3A, PARP1, MAP1LC3B, BCL2L1, BAX, CASP8		19	FALSE
Huaier extract	The combination of gefitinib and vorinostat	IL6, BCL2, CASP3, TNF, STAT3, BCL2L1, BAX	AKT1, PTK2B		19	FALSE
Huaier extract	combination of a CD30-targeting ADC (anti-CD30-lidamycin [LDM]) with a small-molecule inhibitor (crizotinib) of nucleophosmin-anaplastic lymphoma kinase NPM-ALK	IL6, BCL2, CASP3, TNF, STAT3, BCL2L1, BAX	MAPK3		19	FALSE
Huaier extract	PTX and CpdA were combined	IL6, BCL2, CASP3, TNF, STAT3, BCL2L1, BAX	XIAP, IL6		19	FALSE
Huaier extract	Moxifloxacin and ciprofloxacin	IL6, BCL2, CASP3, TNF, STAT3, BCL2L1, BAX	CDK2, BAK1, CCNA2, PCNA, BID, BCL2L1, CASP8		19	FALSE
Huaier extract	sorafenib and 5-FU, alone or in combination	IL6, BCL2, CASP3, TNF, STAT3, BCL2L1, BAX	MTOR, MAP2K7, STAT3, ZHX2		19	FALSE
Huaier extract	new synthesized sixteen 2,3-dihydro-1H-cyclopenta[b]quinoline derivatives (cyclopentaquinoline)	IL6, BCL2, CASP3, TNF, STAT3, BCL2L1, BAX	CASP3		19	FALSE
Huaier extract	5-fluorouracil (5-Fu)	IL6, BCL2, CASP3, TNF, STAT3, BCL2L1, BAX	BAX, CYCS		19	FALSE
Huaier extract	the histone deacetylase inhibitor panobinostat	IL6, BCL2, CASP3, TNF, STAT3, BCL2L1, BAX	MAP1LC3B		19	FALSE
Huaier extract	Brown algae phlorotannins	IL6, BCL2, CASP3, TNF, STAT3, BCL2L1, BAX	ROS1		19	FALSE
Huaier extract	ketoconazole (KT)	IL6, BCL2, CASP3, TNF, STAT3, BCL2L1, BAX	COL11A2, CASP3, BCL2, PARP1, WDTC1, BAX		19	FALSE
Huaier extract	bromelain and N-acetylcysteine	IL6, BCL2, CASP3, TNF, STAT3, BCL2L1, BAX	BCL2, BCL2L1, CYCS, AKT1		19	FALSE
Huaier extract	Arnicolide D	IL6, BCL2, CASP3, TNF, STAT3, BCL2L1, BAX	CDK1, COL11A2, AKT1, PIK3CB, PIK3CG, BCL2, PARP1, PCNA, POLD1, CASP9, PIK3CD, MTOR, STAT3, PIK3CA, BCL2L1, BAX		19	FALSE
Huaier extract	3-(4-Bromo phenylazo)-2,4-pentanedione	IL6, BCL2, CASP3, TNF, STAT3, BCL2L1, BAX	CASP3, VEGFA, KDR		19	FALSE
Huaier extract	DHTS	IL6, BCL2, CASP3, TNF, STAT3, BCL2L1, BAX	CASP3		19	FALSE
Huaier extract	Glibenclamide (Gli)	IL6, BCL2, CASP3, TNF, STAT3, BCL2L1, BAX	PCNA		19	FALSE
Huaier extract	polysaccharides isolated from Rhizoma Pleionis (PRP)	IL6, BCL2, CASP3, TNF, STAT3, BCL2L1, BAX	CASP3, BCL2, STAT3, BCL2L1, BAX, CASP8		19	FALSE
Huaier extract	neratinib	IL6, BCL2, CASP3, TNF, STAT3, BCL2L1, BAX	ERBB2		19	FALSE
Huaier extract	bicalutamide and/or metformin	IL6, BCL2, CASP3, TNF, STAT3, BCL2L1, BAX	MTOR, CASP3, BCL2, BCL2L1		19	FALSE
Huaier extract	Dasatinib and bosutinib	IL6, BCL2, CASP3, TNF, STAT3, BCL2L1, BAX	KIT		19	FALSE
Huaier extract	vincristine or paclitaxel in combination with belinostat and observed synergistic cytotoxicity	IL6, BCL2, CASP3, TNF, STAT3, BCL2L1, BAX	MCL1, BCL2L11, FH, CLEC4D		19	FALSE
Huaier extract	metapristone	IL6, BCL2, CASP3, TNF, STAT3, BCL2L1, BAX	MLXIP, MYLIP, MARCHF8		19	FALSE
Huaier extract	arginine deiminase in combination with gemcitabine	IL6, BCL2, CASP3, TNF, STAT3, BCL2L1, BAX	CASP3		19	FALSE
Huaier extract	Methoxyacetic acid	IL6, BCL2, CASP3, TNF, STAT3, BCL2L1, BAX	CDK4, CDK2, PCNA		19	FALSE
Huaier extract	sulforaphane (SFN)	IL6, BCL2, CASP3, TNF, STAT3, BCL2L1, BAX	MLXIP, MYLIP, MARCHF8		19	FALSE
Huaier extract	Betulinic Acid	IL6, BCL2, CASP3, TNF, STAT3, BCL2L1, BAX	EIF2AK3		19	FALSE
Huaier extract	AZD6244 combination with BKM120 or GDC-0941	IL6, BCL2, CASP3, TNF, STAT3, BCL2L1, BAX	PIK3CB, PIK3CG, MAP2K7, PIK3CD, PIK3CA		19	FALSE
Huaier extract	topotecan	IL6, BCL2, CASP3, TNF, STAT3, BCL2L1, BAX	CASP3, AKT1		19	FALSE
Huaier extract	potent AR antagonist enzalutamide	IL6, BCL2, CASP3, TNF, STAT3, BCL2L1, BAX	VIM		19	FALSE
Huaier extract	everolimus (RAD-001)	IL6, BCL2, CASP3, TNF, STAT3, BCL2L1, BAX	AKT1, PIK3CB, PIK3CG, PIK3CD, MTOR, PIK3CA		19	FALSE
Huaier extract	Decitabine	IL6, BCL2, CASP3, TNF, STAT3, BCL2L1, BAX	CASP3, BCL2, BAX, DNMT1		19	FALSE
Huaier extract	concanamycin A1	IL6, BCL2, CASP3, TNF, STAT3, BCL2L1, BAX	BCL2, BCL2L1, BAX		19	FALSE
Huaier extract	Vernodalin	IL6, BCL2, CASP3, TNF, STAT3, BCL2L1, BAX	BCL2, BCL2L1, CYCS, ROS1		19	FALSE
Huaier extract	osimertinib (AZD9291)	IL6, BCL2, CASP3, TNF, STAT3, BCL2L1, BAX	SEMA6A, CFLAR		19	FALSE
Huaier extract	Suberoylanilide hydroxamic acid and paclitaxel	IL6, BCL2, CASP3, TNF, STAT3, BCL2L1, BAX	CASP3, BCL2, MYC, BAX		19	FALSE
Huaier extract	Fucoxanthin (FX)	IL6, BCL2, CASP3, TNF, STAT3, BCL2L1, BAX	AKT1, PIK3CB, PIK3CG, MMP2, PIK3CD, SLC22A3, PIK3CA, ITK		19	FALSE
Huaier extract	Melphalan-flufenamide	IL6, BCL2, CASP3, TNF, STAT3, BCL2L1, BAX	BAK1, BAX		19	FALSE
Huaier extract	DOX-Vit D by conjugating Vit-D to DOX	IL6, BCL2, CASP3, TNF, STAT3, BCL2L1, BAX	MTOR, AKT1, MAPK8		19	FALSE
Huaier extract	4SC-202 (a novel selective class I HDAC inhibitor) and INK128 (a selective mTORC1/C2 inhibitor)	IL6, BCL2, CASP3, TNF, STAT3, BCL2L1, BAX	SOX2		19	FALSE
Huaier extract	Delicaflavone	IL6, BCL2, CASP3, TNF, STAT3, BCL2L1, BAX	CASP3, DDIT3		19	FALSE
Huaier extract	T-DM1, trastuzumab emtansine is an antibody-drug conjugate composed by the monoclonal antibody trastuzumab and the microtubule polymerization inhibitor DM1	IL6, BCL2, CASP3, TNF, STAT3, BCL2L1, BAX	ERBB2		19	FALSE
Huaier extract	Aloperine	IL6, BCL2, CASP3, TNF, STAT3, BCL2L1, BAX	CASP9, CASP8		19	FALSE
Huaier extract	cisplatin & in a combination with non-steroidal anti inflammatory drug (NSAID) aspirin	IL6, BCL2, CASP3, TNF, STAT3, BCL2L1, BAX	SEMA6A, AKT1, MTOR, SLC22A3, ITK		19	FALSE
Huaier extract	Idelalisib	IL6, BCL2, CASP3, TNF, STAT3, BCL2L1, BAX	MTOR, MAP2K7, AKT1		19	FALSE
Huaier extract	Ginsenoside Rh2 (G-Rh2)	IL6, BCL2, CASP3, TNF, STAT3, BCL2L1, BAX	ABCB1, CASP3, BCL2, BCL2L1, BAX		19	FALSE
Huaier extract	beet root juice (BRJ)	IL6, BCL2, CASP3, TNF, STAT3, BCL2L1, BAX	BCL2, BCL2L1, BAX		19	FALSE
Huaier extract	AE-CA	IL6, BCL2, CASP3, TNF, STAT3, BCL2L1, BAX	CCNA2, CASP3, CASP7, PCNA		19	FALSE
Huaier extract	CPI203 combined with lenalidomide	IL6, BCL2, CASP3, TNF, STAT3, BCL2L1, BAX	MYC		19	FALSE
Huaier extract	lithium chloride (LiCl)	IL6, BCL2, CASP3, TNF, STAT3, BCL2L1, BAX	CASP3, EGF, EGFR		19	FALSE
Huaier extract	combination of simvastatin and meclofenamic acid, an AKR1C3 inhibitor	IL6, BCL2, CASP3, TNF, STAT3, BCL2L1, BAX	AKT1		19	FALSE
Huaier extract	ABT-737 and Obatoclax	IL6, BCL2, CASP3, TNF, STAT3, BCL2L1, BAX	CCND1, PCNA		19	FALSE
Huaier extract	combined treatment of aspirin and cisplatin	IL6, BCL2, CASP3, TNF, STAT3, BCL2L1, BAX	COL11A2, AKT1, PIK3CB, PIK3CG, ZHX2, MAP2K7, BCL2, PARP1, PIK3CD, MTOR, SLC22A3, PIK3CA, BCL2L1, BAX, ITK		19	FALSE
Huaier extract	ibrutinib (PCI-32765)	IL6, BCL2, CASP3, TNF, STAT3, BCL2L1, BAX	AKT1, CASP3, ERBB2, EGFR		19	FALSE
Huaier extract	(-)-Thalidomide	IL6, BCL2, CASP3, TNF, STAT3, BCL2L1, BAX	KDR, VEGFA, CASP3		19	FALSE
Huaier extract	JTC-801	IL6, BCL2, CASP3, TNF, STAT3, BCL2L1, BAX	AKT1, PIK3CB, PIK3CG, PIK3CD, MTOR, PIK3CA		19	FALSE
Huaier extract	indomethacin (IN)	IL6, BCL2, CASP3, TNF, STAT3, BCL2L1, BAX	BCL2, BCL2L1		19	FALSE
Huaier extract	everolimus (Evr)	IL6, BCL2, CASP3, TNF, STAT3, BCL2L1, BAX	HK2, BCL2, HK1, BCL2L1, BAX		19	FALSE
Huaier extract	renieramycin T (RT)	IL6, BCL2, CASP3, TNF, STAT3, BCL2L1, BAX	BCL2, CASP9, MCL1, CLEC4D, BCL2L1, FH		19	FALSE
Huaier extract	100μM TMZ and EMF (100Hz, 100G)	IL6, BCL2, CASP3, TNF, STAT3, BCL2L1, BAX	CASP3, BCL2, PCNA, ROS1, BCL2L1, BAX		19	FALSE
Huaier extract	combinational treatment of ABT-263 with NCTD	IL6, BCL2, CASP3, TNF, STAT3, BCL2L1, BAX	COL11A2, PARP1, CYCS, CASP9		19	FALSE
Huaier extract	combination 5-FU and Huaier	IL6, BCL2, CASP3, TNF, STAT3, BCL2L1, BAX	CCND1, MMP2, BCL2, PCNA, STAT3, BCL2L1		19	FALSE
Huaier extract	Glycyrrhizic acid (GA)	IL6, BCL2, CASP3, TNF, STAT3, BCL2L1, BAX	BCL2, CCND1, BCL2L1, PCNA		19	FALSE
Huaier extract	self-micellizing anticancer lipid (SMAL)	IL6, BCL2, CASP3, TNF, STAT3, BCL2L1, BAX	COL11A2, CASP3, PARP1, CASP9		19	FALSE
Huaier extract	the combined treatment of ATO and GEM	IL6, BCL2, CASP3, TNF, STAT3, BCL2L1, BAX	SKP2		19	FALSE
Huaier extract	Berbamine	IL6, BCL2, CASP3, TNF, STAT3, BCL2L1, BAX	CASP3		19	FALSE
Huaier extract	thiostrepton	IL6, BCL2, CASP3, TNF, STAT3, BCL2L1, BAX	PCNA		19	FALSE
Huaier extract	Emodin	IL6, BCL2, CASP3, TNF, STAT3, BCL2L1, BAX	AKT1, PIK3CB, PIK3CG, PIK3CD, PIK3CA		19	FALSE
Huaier extract	CDK4/6 kinase inhibitor palbociclib	IL6, BCL2, CASP3, TNF, STAT3, BCL2L1, BAX	CDK4, PIM1, LONP1		19	FALSE
Huaier extract	methanol extract of Ptercarpus santalinus (MEPS)	IL6, BCL2, CASP3, TNF, STAT3, BCL2L1, BAX	COL11A2, CYCS, PARP1		19	FALSE
Huaier extract	silibinin Na₂[VO(silibinin)₂2]·6H₂O (VOsil)	IL6, BCL2, CASP3, TNF, STAT3, BCL2L1, BAX	CASP3, NFKB1		19	FALSE
Huaier extract	Ilamycin C	IL6, BCL2, CASP3, TNF, STAT3, BCL2L1, BAX	MMP9, MMP2, IL6, BCL2, VIM, STAT3, BCL2L1, BAX		19	FALSE
Huaier extract	Qizhen capsule (QZC)	IL6, BCL2, CASP3, TNF, STAT3, BCL2L1, BAX	COL11A2, PRKAB1, CASP3, BCL2, PRKAA1, PARP1, CASP9, PRKAA2, MTOR, BCL2L1, BAX		19	FALSE
Huaier extract	dasatinib	IL6, BCL2, CASP3, TNF, STAT3, BCL2L1, BAX	SRC		19	FALSE
Huaier extract	Costunolide	IL6, BCL2, CASP3, TNF, STAT3, BCL2L1, BAX	COL11A2, BAK1, CASP3, BCL2, PARP1, CASP9, CASP7, BBC3, WDTC1, BCL2L1, BAX		19	FALSE
Huaier extract	Norcantharidin (NCTD)	IL6, BCL2, CASP3, TNF, STAT3, BCL2L1, BAX	WDTC1, ROS1, SOAT1		19	FALSE
Huaier extract	Brucea javanica oil emulsion (BJOE)	IL6, BCL2, CASP3, TNF, STAT3, BCL2L1, BAX	CDK4, CCND1, BAX, PCNA		19	FALSE
Huaier extract	CPHSP	IL6, BCL2, CASP3, TNF, STAT3, BCL2L1, BAX	MAP2K7, JUN, MAPK8, MDM2		19	FALSE
Huaier extract	Taheebo-NFD-Marugoto (TNM)	IL6, BCL2, CASP3, TNF, STAT3, BCL2L1, BAX	CCND1, CASP3, BCL2, PCNA, BAX		19	FALSE
Huaier extract	Tranilast and cisplatin	IL6, BCL2, CASP3, TNF, STAT3, BCL2L1, BAX	WDTC1, PCNA		19	FALSE
Huaier extract	G9a inhibitor BIX-01294	IL6, BCL2, CASP3, TNF, STAT3, BCL2L1, BAX	GABPA, NFE2L2, ROS1, EIF2AK3		19	FALSE
Huaier extract	the coumarin-copper drug	IL6, BCL2, CASP3, TNF, STAT3, BCL2L1, BAX	BCL2, BCL2L1, BAX		19	FALSE
Huaier extract	Docetaxel-Chitosan nanoparticles	IL6, BCL2, CASP3, TNF, STAT3, BCL2L1, BAX	BCL2, BAX		19	FALSE
Huaier extract	LKB1/AMPK	IL6, BCL2, CASP3, TNF, STAT3, BCL2L1, BAX	PRKAA1, PRKAB1, PRKAA2		19	FALSE
Huaier extract	Asterosaponin 1	IL6, BCL2, CASP3, TNF, STAT3, BCL2L1, BAX	DDIT3, MAPK8, CASP4		19	FALSE
Huaier extract	nintedanib was combined with cisplatin	IL6, BCL2, CASP3, TNF, STAT3, BCL2L1, BAX	MAPK3		19	FALSE
Huaier extract	oridonin	IL6, BCL2, CASP3, TNF, STAT3, BCL2L1, BAX	IL6, VIM, CYCS, BCL2L1, BAX		19	FALSE
Huaier extract	Persian shallot extract	IL6, BCL2, CASP3, TNF, STAT3, BCL2L1, BAX	BCL2, BCL2L11, BBC3, BID, BAX, CASP8		19	FALSE
Huaier extract	combination of 4MU with Imatinib	IL6, BCL2, CASP3, TNF, STAT3, BCL2L1, BAX	EIF2AK3, AKT1		19	FALSE
Huaier extract	Tarloxotinib-E	IL6, BCL2, CASP3, TNF, STAT3, BCL2L1, BAX	ERBB2, EGFR		19	FALSE
Huaier extract	WA and 5-FU	IL6, BCL2, CASP3, TNF, STAT3, BCL2L1, BAX	EIF2AK3, DDIT3, PLAU		19	FALSE
Huaier extract	A4 [10-(3-(piperazin-1-yl)propyl)-2-(trifluoromethyl)-10H-phenothiazine]	IL6, BCL2, CASP3, TNF, STAT3, BCL2L1, BAX	AKT1, MAP1LC3B		19	FALSE
Huaier extract	DHA	IL6, BCL2, CASP3, TNF, STAT3, BCL2L1, BAX	ABCB1		19	FALSE
Huaier extract	APS in combination with apatinib	IL6, BCL2, CASP3, TNF, STAT3, BCL2L1, BAX	MMP9, AKT1, PTK2B		19	FALSE
Huaier extract	epirubicin	IL6, BCL2, CASP3, TNF, STAT3, BCL2L1, BAX	ABCB1, TBC1D9		19	FALSE
Huaier extract	arsenic trioxide (As2O3)	IL6, BCL2, CASP3, TNF, STAT3, BCL2L1, BAX	BCL2, BCL2L1		19	FALSE
Huaier extract	Trastuzumab	IL6, BCL2, CASP3, TNF, STAT3, BCL2L1, BAX	AKT1		19	FALSE
Huaier extract	ellagic acid (EA)	IL6, BCL2, CASP3, TNF, STAT3, BCL2L1, BAX	CASP3		19	FALSE
Huaier extract	Aspirin	IL6, BCL2, CASP3, TNF, STAT3, BCL2L1, BAX	AKT1, PTK2B, PIK3CB, PIK3CG, PTGS2, EGF, COX5A, CPOX, PIK3CD, EGFR, COX8A, PIK3CA		19	FALSE
Huaier extract	Quercetin‑3‑methyl ether	IL6, BCL2, CASP3, TNF, STAT3, BCL2L1, BAX	AKT1, PIK3CB, PIK3CG, NANOG, PIK3CD, VIM, PIK3CA		19	FALSE
Huaier extract	MTIF2 could interact with AIFM1	IL6, BCL2, CASP3, TNF, STAT3, BCL2L1, BAX	AIFM1		19	FALSE
Huaier extract	juglone	IL6, BCL2, CASP3, TNF, STAT3, BCL2L1, BAX	MLXIP, MYLIP, MARCHF8		19	FALSE
Huaier extract	Docetaxel	IL6, BCL2, CASP3, TNF, STAT3, BCL2L1, BAX	DNMT1		19	FALSE
Huaier extract	ATRA and sorafenib	IL6, BCL2, CASP3, TNF, STAT3, BCL2L1, BAX	BCL2, MCL1, CLEC4D, BCL2L1, FH		19	FALSE
Huaier extract	YK-4-279 and vincristine	IL6, BCL2, CASP3, TNF, STAT3, BCL2L1, BAX	MCL1, BCL2, PCNA		19	FALSE
Huaier extract	Protein hydrolysate extracted from OR (ORPH)	IL6, BCL2, CASP3, TNF, STAT3, BCL2L1, BAX	MLXIP, MYLIP, PKM, MARCHF8		19	FALSE
Huaier extract	cisplatin-loaded M1 macrophage secreted-exosomes (DDP-M1-Exos)	IL6, BCL2, CASP3, TNF, STAT3, BCL2L1, BAX	CASP3, BAX		19	FALSE
Huaier extract	nimbolide	IL6, BCL2, CASP3, TNF, STAT3, BCL2L1, BAX	SEMA6A, MYLIP, MARCHF8, MLXIP		19	FALSE
Huaier extract	Indomethacin	IL6, BCL2, CASP3, TNF, STAT3, BCL2L1, BAX	MTOR, PRKAA1, PRKAB1, PRKAA2		19	FALSE
Huaier extract	herb formula Yanghe Huayan (YHHY)	IL6, BCL2, CASP3, TNF, STAT3, BCL2L1, BAX	AKT1, PIK3CB, PIK3CG, BCL2, BCL2L1, PIK3CD, KDR, VEGFA, PIK3CA, MYC, BAX		19	FALSE
Huaier extract	CAB and PLI	IL6, BCL2, CASP3, TNF, STAT3, BCL2L1, BAX	MCL1, FH, CLEC4D		19	FALSE
Huaier extract	Ferula ferulaeoides	IL6, BCL2, CASP3, TNF, STAT3, BCL2L1, BAX	CASP3, BCL2, CASP9, BCL2L1, BAX		19	FALSE
Huaier extract	combination of DDP and hesperetin	IL6, BCL2, CASP3, TNF, STAT3, BCL2L1, BAX	AKT1, PTK2B, AIFM1, CASP3, BCL2, CASP9, CYCS, BAX		19	FALSE
Huaier extract	LY2603618	IL6, BCL2, CASP3, TNF, STAT3, BCL2L1, BAX	CDKN1A		19	FALSE
Huaier extract	specific B cell CLL/lymphoma 2 (Bcl-2) inhibitor ABT-199	IL6, BCL2, CASP3, TNF, STAT3, BCL2L1, BAX	BCL2, BCL2L11, BCL2L1		19	FALSE
Huaier extract	Digoxin	IL6, BCL2, CASP3, TNF, STAT3, BCL2L1, BAX	MMP2, MMP9		19	FALSE
Huaier extract	Esculetin (EST)	IL6, BCL2, CASP3, TNF, STAT3, BCL2L1, BAX	CCND1, MMP2, PCNA, VIM, MYC		19	FALSE
Huaier extract	GDC-0449, a pharmacological inhibitor of Smoothened (SMO)	IL6, BCL2, CASP3, TNF, STAT3, BCL2L1, BAX	PTCH1, CCND1, GLI1		19	FALSE
Huaier extract	Exo2	IL6, BCL2, CASP3, TNF, STAT3, BCL2L1, BAX	MAPK3		19	FALSE
Huaier extract	Diacerein	IL6, BCL2, CASP3, TNF, STAT3, BCL2L1, BAX	AKT1		19	FALSE
Huaier extract	API-2 (triciribidine)	IL6, BCL2, CASP3, TNF, STAT3, BCL2L1, BAX	AKT1, PIK3CB, PIK3CG, PIK3CD, MTOR, PIK3CA		19	FALSE
Huaier extract	combined leaf extracts of Sesamum angustifolium (Oliv.) Engl. and Hibiscus articulatus (SAHA)	IL6, BCL2, CASP3, TNF, STAT3, BCL2L1, BAX	CASP3, CASP9		19	FALSE
Huaier extract	daunorubicin (Dau)-GnRH-III derivative	IL6, BCL2, CASP3, TNF, STAT3, BCL2L1, BAX	CASP3		19	FALSE
Huaier extract	miR-512-30p and XBP-1 transcript 1/2	IL6, BCL2, CASP3, TNF, STAT3, BCL2L1, BAX	MAP1LC3A, MAP1LC3B		19	FALSE
Huaier extract	clioquinol (CQ) and nitroxoline (NQ)	IL6, BCL2, CASP3, TNF, STAT3, BCL2L1, BAX	CCND1, PCNA		19	FALSE
Huaier extract	ropivacaine	IL6, BCL2, CASP3, TNF, STAT3, BCL2L1, BAX	AKT1, PIK3CB, PIK3CG, PIK3CD, MTOR, PIK3CA		19	FALSE
Huaier extract	KSI-3716	IL6, BCL2, CASP3, TNF, STAT3, BCL2L1, BAX	CDK4, MYC, PCNA		19	FALSE
Huaier extract	DHN-II-84 DHN-III-14	IL6, BCL2, CASP3, TNF, STAT3, BCL2L1, BAX	XIAP, MCL1, FH, CLEC4D		19	FALSE
Huaier extract	Paricalcitol, when combined with As2O3	IL6, BCL2, CASP3, TNF, STAT3, BCL2L1, BAX	BCL2, BCL2L1		19	FALSE
Huaier extract	SAM plus GEM	IL6, BCL2, CASP3, TNF, STAT3, BCL2L1, BAX	STAT3, JAK2		19	FALSE
Huaier extract	poly(ethylene glycol)-poly(caprolactone) micelles (mPEG-PCL-PTX)	IL6, BCL2, CASP3, TNF, STAT3, BCL2L1, BAX	CASP3, BCL2, BCL2L1, BAX		19	FALSE
Huaier extract	Phenethyl isothiocyanate (PEITC)	IL6, BCL2, CASP3, TNF, STAT3, BCL2L1, BAX	COL11A2, CASP3, PARP1, MCL1, CLEC4D, XIAP, DDIT3, BAX, FH		19	FALSE
Huaier extract	BI-847325	IL6, BCL2, CASP3, TNF, STAT3, BCL2L1, BAX	MAP2K7, CCND1, PCNA		19	FALSE
Huaier extract	α-bisabolol	IL6, BCL2, CASP3, TNF, STAT3, BCL2L1, BAX	CASP3, MMP9, PCNA		19	FALSE
Huaier extract	Diacerein-	IL6, BCL2, CASP3, TNF, STAT3, BCL2L1, BAX	IL6, AKT1, STAT3		19	FALSE
Huaier extract	Dihydromyricetin	IL6, BCL2, CASP3, TNF, STAT3, BCL2L1, BAX	SOX2		19	FALSE
Huaier extract	Mebendazole (MBZ)	IL6, BCL2, CASP3, TNF, STAT3, BCL2L1, BAX	CASP3		19	FALSE
Huaier extract	Cu-5-SMAG	IL6, BCL2, CASP3, TNF, STAT3, BCL2L1, BAX	AKT1, PIK3CB, PIK3CG, PIK3CD, PIK3CA		19	FALSE
Huaier extract	triptolide (TPL)	IL6, BCL2, CASP3, TNF, STAT3, BCL2L1, BAX	GABPA, NFE2L2		19	FALSE
Huaier extract	resveratrol	IL6, BCL2, CASP3, TNF, STAT3, BCL2L1, BAX	AKT1, CCND1, MMP9, CASP3, BCL2, PCNA, MCL1, ITK, VIM, CDKN1A, CLEC4D, SLC22A3, BID, BCL2L1, BAX, FH, CASP8		19	FALSE
Huaier extract	NVB	IL6, BCL2, CASP3, TNF, STAT3, BCL2L1, BAX	CASP3, BAX		19	FALSE
Huaier extract	okadate	IL6, BCL2, CASP3, TNF, STAT3, BCL2L1, BAX	MCL1, FH, CLEC4D		19	FALSE
Huaier extract	Huachansu (HCS)	IL6, BCL2, CASP3, TNF, STAT3, BCL2L1, BAX	TNF		19	FALSE
Huaier extract	Selinexor (KPT-330)	IL6, BCL2, CASP3, TNF, STAT3, BCL2L1, BAX	CDK2, XPO1, CDKN1A, PCNA		19	FALSE
Huaier extract	AZD1775	IL6, BCL2, CASP3, TNF, STAT3, BCL2L1, BAX	CDK1, POLD1		19	FALSE
Huaier extract	pristimerin	IL6, BCL2, CASP3, TNF, STAT3, BCL2L1, BAX	AKT1, PIK3CB, PIK3CG, TNF, PIK3CD, MTOR, PIK3CA, NFKB1		19	FALSE
Huaier extract	Bis (2,3-dibromo-4,5-dihydroxy-phenyl)-methane (BDDPM)	IL6, BCL2, CASP3, TNF, STAT3, BCL2L1, BAX	MMP2, MMP9, PTK2		19	FALSE
Huaier extract	EGCG and SFN	IL6, BCL2, CASP3, TNF, STAT3, BCL2L1, BAX	COL11A2, BCL2, PARP1, WDTC1, BCL2L1		19	FALSE
Huaier extract	The coumarin derivative osthole	IL6, BCL2, CASP3, TNF, STAT3, BCL2L1, BAX	RIPK1, MPRIP, RALBP1, MLKL, UQCRFS1, RIPK3, CASP8		19	FALSE
Huaier extract	bleomycin (BLM)	IL6, BCL2, CASP3, TNF, STAT3, BCL2L1, BAX	TNF		19	FALSE
Huaier extract	Solamargine	IL6, BCL2, CASP3, TNF, STAT3, BCL2L1, BAX	CASP3, BCL2, XIAP, BCL2L1, BAX		19	FALSE
Huaier extract	Haprolid	IL6, BCL2, CASP3, TNF, STAT3, BCL2L1, BAX	CDK2, PCNA		19	FALSE
Huaier extract	Linalyl acetate (Ly), Terpeniol (Te) and Camphor (Ca)	IL6, BCL2, CASP3, TNF, STAT3, BCL2L1, BAX	CASP3, BCL2, CYCS, BCL2L1, BAX		19	FALSE
Huaier extract	VD3 (1α,25-dihydroxy vitamin D3, also known as calcitriol)	IL6, BCL2, CASP3, TNF, STAT3, BCL2L1, BAX	BCL2, BCL2L1		19	FALSE
Huaier extract	N-benzyladriamycin-14-valerate (AD198)	IL6, BCL2, CASP3, TNF, STAT3, BCL2L1, BAX	AKT1, ROS1		19	FALSE
Huaier extract	melatonin	IL6, BCL2, CASP3, TNF, STAT3, BCL2L1, BAX	ABCB1		19	FALSE
Huaier extract	KDM1A inhibitor	IL6, BCL2, CASP3, TNF, STAT3, BCL2L1, BAX	IL6, STAT3, SLC22A3, ITK		19	FALSE
Huaier extract	Icaritin	IL6, BCL2, CASP3, TNF, STAT3, BCL2L1, BAX	CASP3, BCL2, CASP9, BCL2L1, BAX		19	FALSE
Huaier extract	5-(3,4,5-trimethoxybenzoyl)-4-methyl-2-(p-tolyl) imidazol (BZML)	IL6, BCL2, CASP3, TNF, STAT3, BCL2L1, BAX	ROS1		19	FALSE
Huaier extract	E-PLNs	IL6, BCL2, CASP3, TNF, STAT3, BCL2L1, BAX	BCL2, BCL2L1, BAX		19	FALSE
Huaier extract	treatment with metformin and erlotinib	IL6, BCL2, CASP3, TNF, STAT3, BCL2L1, BAX	AKT1, EGFR		19	FALSE
Huaier extract	STB	IL6, BCL2, CASP3, TNF, STAT3, BCL2L1, BAX	CCND1, PCNA		19	FALSE
Huaier extract	olean-28,13b-olide 2 (OLO-2)	IL6, BCL2, CASP3, TNF, STAT3, BCL2L1, BAX	AKT1, TXN, CASP3, ROS1, STAT3, ABCB1		19	FALSE
Huaier extract	Ibrutinib	IL6, BCL2, CASP3, TNF, STAT3, BCL2L1, BAX	SEMA6A, AKT1, CASP3, PARP1, MTOR		19	FALSE
Huaier extract	the combination of TAM and SIM	IL6, BCL2, CASP3, TNF, STAT3, BCL2L1, BAX	TNF, KDR, VEGFA, CASP3		19	FALSE
Huaier extract	HSP90 inhibitor, TAS-116	IL6, BCL2, CASP3, TNF, STAT3, BCL2L1, BAX	KIT, EGFR		19	FALSE
Huaier extract	ADM, CDDP, CPM, MTX and VCR	IL6, BCL2, CASP3, TNF, STAT3, BCL2L1, BAX	CASP3		19	FALSE
Huaier extract	curcumin	IL6, BCL2, CASP3, TNF, STAT3, BCL2L1, BAX	AKT1, ABCB1, CASP3, MYLIP, MARCHF8, MLXIP, HSPB2		19	FALSE
Huaier extract	RAD001, AEE788 or VPA or with a RAD-AEE-VPA combination	IL6, BCL2, CASP3, TNF, STAT3, BCL2L1, BAX	PTK2		19	FALSE
Huaier extract	the combined use of dihydroartemisinin with epirubicin	IL6, BCL2, CASP3, TNF, STAT3, BCL2L1, BAX	BAX		19	FALSE
Huaier extract	a benzimidazole derivative bearing a pyrrolidine side chain (compound 9a)	IL6, BCL2, CASP3, TNF, STAT3, BCL2L1, BAX	COL11A2, CASP3, AKT1, PARP1		19	FALSE
Huaier extract	mitoxantrone (MTX)	IL6, BCL2, CASP3, TNF, STAT3, BCL2L1, BAX	MTOR		19	FALSE
Huaier extract	Gem combined with BGJ398, a pan-FGFRi	IL6, BCL2, CASP3, TNF, STAT3, BCL2L1, BAX	LARGE1, RRM1, GMNN, GEM		19	FALSE
Huaier extract	DOX and curcumin	IL6, BCL2, CASP3, TNF, STAT3, BCL2L1, BAX	HADH, MYLIP, MLXIP, HAAO, MARCHF8		19	FALSE
Huaier extract	Adenosine	IL6, BCL2, CASP3, TNF, STAT3, BCL2L1, BAX	COL11A2, ROS1, PARP1, RIPK1		19	FALSE
Huaier extract	JWA	IL6, BCL2, CASP3, TNF, STAT3, BCL2L1, BAX	TNFRSF10A, SEMA6A, MARCHF8, HLA-DRB4		19	FALSE
Huaier extract	the combination of RAD001 and docetaxel	IL6, BCL2, CASP3, TNF, STAT3, BCL2L1, BAX	AKT1		19	FALSE
Huaier extract	The combination of metformin and BMS-754807	IL6, BCL2, CASP3, TNF, STAT3, BCL2L1, BAX	CDKN1B		19	FALSE
Huaier extract	Cabozantinib	IL6, BCL2, CASP3, TNF, STAT3, BCL2L1, BAX	PIK3CB, PIK3CG, MET, IL6, PIK3CD, MTOR, HGF, SOS1, PIK3CA		19	FALSE
Huaier extract	Dimethyl fumarate (DMF)	IL6, BCL2, CASP3, TNF, STAT3, BCL2L1, BAX	LARGE1, BCL2L1		19	FALSE
Huaier extract	DS/Cu complex	IL6, BCL2, CASP3, TNF, STAT3, BCL2L1, BAX	GABPA, MAPK8, NFE2L2		19	FALSE
Huaier extract	a combination treatment of EGFR-TKI, namely gefitinib, and a microRNA mimic, miR-30a-5p	IL6, BCL2, CASP3, TNF, STAT3, BCL2L1, BAX	AKT1, PTK2B		19	FALSE
Huaier extract	dihydroartemisinin	IL6, BCL2, CASP3, TNF, STAT3, BCL2L1, BAX	AXL		19	FALSE
Huaier extract	3,4-dihydropyrimidin-2(1H)-one (or thione) derivatives (DHPMs)	IL6, BCL2, CASP3, TNF, STAT3, BCL2L1, BAX	CD44, KIF11		19	FALSE
Huaier extract	combination effects of radotinib and Ara-C	IL6, BCL2, CASP3, TNF, STAT3, BCL2L1, BAX	CASP3		19	FALSE
Huaier extract	total alkaloids of BFU (TAFU)	IL6, BCL2, CASP3, TNF, STAT3, BCL2L1, BAX	CASP3		19	FALSE
Huaier extract	TIT3	IL6, BCL2, CASP3, TNF, STAT3, BCL2L1, BAX	CASP3, DNMT1, TNF, CASP7, CDKN1A		19	FALSE
Huaier extract	BLU9931	IL6, BCL2, CASP3, TNF, STAT3, BCL2L1, BAX	SIRT1, SIRT6		19	FALSE
Huaier extract	isoaaptamine	IL6, BCL2, CASP3, TNF, STAT3, BCL2L1, BAX	COL11A2, PARP1, ROS1, CASP7, XIAP		19	FALSE
Huaier extract	Bithionol (BT)	IL6, BCL2, CASP3, TNF, STAT3, BCL2L1, BAX	XIAP, BCL2		19	FALSE
Huaier extract	Taraxasterol	IL6, BCL2, CASP3, TNF, STAT3, BCL2L1, BAX	BCL2, CCND1, BAX, PCNA		19	FALSE
Huaier extract	Ru(II)-thymine complex [Ru(PPh3)2(Thy)(bipy)]PF6	IL6, BCL2, CASP3, TNF, STAT3, BCL2L1, BAX	SEMA6A, MAPK8, MAPK3		19	FALSE
Huaier extract	etoposide (Vp16)	IL6, BCL2, CASP3, TNF, STAT3, BCL2L1, BAX	ABCB1		19	FALSE
Huaier extract	Apaziquone	IL6, BCL2, CASP3, TNF, STAT3, BCL2L1, BAX	COL11A2, CASP3, PARP1, CASP9, WDTC1		19	FALSE
Huaier extract	Magnoflorine	IL6, BCL2, CASP3, TNF, STAT3, BCL2L1, BAX	MLXIP, MYLIP, MARCHF8		19	FALSE
Huaier extract	Selective inhibitors of nuclear export (SINEs)	IL6, BCL2, CASP3, TNF, STAT3, BCL2L1, BAX	F2RL3, JTB, NR1I2, XPO1, PAWR		19	FALSE
Huaier extract	The combined effects of matrine (Mat) and cisplatin	IL6, BCL2, CASP3, TNF, STAT3, BCL2L1, BAX	XIAP		19	FALSE
Huaier extract	Nitidine Chloride	IL6, BCL2, CASP3, TNF, STAT3, BCL2L1, BAX	MMP9, SRC, MMP2, PTK2, JUN, RHOA		19	FALSE
Huaier extract	GSK2334470 in combination with ribociclib or palbociclib	IL6, BCL2, CASP3, TNF, STAT3, BCL2L1, BAX	PIK3CB, PIK3CG, PIK3CD, CDK4, PIK3CA		19	FALSE
Huaier extract	Galiellalactone	IL6, BCL2, CASP3, TNF, STAT3, BCL2L1, BAX	STAT3		19	FALSE
Huaier extract	Sanguinarine	IL6, BCL2, CASP3, TNF, STAT3, BCL2L1, BAX	BID, TNFSF10, TNFRSF10B, CASP8		19	FALSE
Huaier extract	Raddeanin A	IL6, BCL2, CASP3, TNF, STAT3, BCL2L1, BAX	PTGS2, CCND1, BAX, PCNA		19	FALSE
Huaier extract	miR-770	IL6, BCL2, CASP3, TNF, STAT3, BCL2L1, BAX	MLXIP, MYLIP, MARCHF8		19	FALSE
Huaier extract	curcumin analog B63	IL6, BCL2, CASP3, TNF, STAT3, BCL2L1, BAX	ROS1		19	FALSE
Huaier extract	EZH2 inhibitors (GSK343 or DZNep)	IL6, BCL2, CASP3, TNF, STAT3, BCL2L1, BAX	AKT1, EGFR		19	FALSE
Huaier extract	Combined atorvastatin with celecoxib and tipifarnib	IL6, BCL2, CASP3, TNF, STAT3, BCL2L1, BAX	AKT1, PROM1, CD44, ALDH1A1		19	FALSE
Huaier extract	cinobufacini	IL6, BCL2, CASP3, TNF, STAT3, BCL2L1, BAX	CASP3, BCL2, MAP1LC3A, MAP1LC3B, BCL2L1, BAX		19	FALSE
Huaier extract	quinazolin-4(3H)-one analog (DFX24)	IL6, BCL2, CASP3, TNF, STAT3, BCL2L1, BAX	AKT1, PIK3CB, PIK3CG, PIK3CD, SEMA6A, PIK3CA		19	FALSE
Huaier extract	metformin	IL6, BCL2, CASP3, TNF, STAT3, BCL2L1, BAX	AKT1, PRKAB1, CASP3, PRKAA1, BCL2, SOD1, PRKAA2, MTOR, STAT3, BCL2L1, BAX, MAPK3		19	FALSE
Huaier extract	FL-DM1	IL6, BCL2, CASP3, TNF, STAT3, BCL2L1, BAX	CASP3		19	FALSE
Huaier extract	ARV-825	IL6, BCL2, CASP3, TNF, STAT3, BCL2L1, BAX	CASP3, MYC		19	FALSE
Huaier extract	M9	IL6, BCL2, CASP3, TNF, STAT3, BCL2L1, BAX	AKT1, PIK3CB, PIK3CG, PIK3CD, MTOR, PIK3CA		19	FALSE
Huaier extract	Idarubicin (IDA) and Taxotere (TXR)	IL6, BCL2, CASP3, TNF, STAT3, BCL2L1, BAX	CASP3, BCL2, BCL2L1		19	FALSE
Huaier extract	3‑BP and TRAIL	IL6, BCL2, CASP3, TNF, STAT3, BCL2L1, BAX	PRKAB1, PRKAA1, PRKAA2, BCL2L1, BAX		19	FALSE
Huaier extract	lapatinib	IL6, BCL2, CASP3, TNF, STAT3, BCL2L1, BAX	AKT1, ERBB2, PTPA, EGFR		19	FALSE
Huaier extract	Cromolyn binds S100P	IL6, BCL2, CASP3, TNF, STAT3, BCL2L1, BAX	MOK, AGER		19	FALSE
Huaier extract	combination of luteolin and 5-fluorouracil	IL6, BCL2, CASP3, TNF, STAT3, BCL2L1, BAX	COL11A2, BCL2, BAX, PARP1		19	FALSE
Huaier extract	Ginsenoside Rh1 (Rh1)	IL6, BCL2, CASP3, TNF, STAT3, BCL2L1, BAX	MAPK8, MAPK3		19	FALSE
Huaier extract	n-Butylidenephthalide (BP)	IL6, BCL2, CASP3, TNF, STAT3, BCL2L1, BAX	MMP2, KDR, MMP9, VEGFA		19	FALSE
Huaier extract	doxorubicin (Dox), paclitaxel (Pacl) and 5-fluorouracil (5-FU)	IL6, BCL2, CASP3, TNF, STAT3, BCL2L1, BAX	CASP3, CASP7, CASP8		19	FALSE
Huaier extract	Aplysia Ras Homolog I (ARHI)	IL6, BCL2, CASP3, TNF, STAT3, BCL2L1, BAX	CDKN1B, CCND1, PCNA, CIB1		19	FALSE
Huaier extract	TJ-41	IL6, BCL2, CASP3, TNF, STAT3, BCL2L1, BAX	CASP9, CASP8		19	FALSE
Huaier extract	JQ1	IL6, BCL2, CASP3, TNF, STAT3, BCL2L1, BAX	GLI1, MYC		19	FALSE
Huaier extract	ethanol fraction (LAC117)	IL6, BCL2, CASP3, TNF, STAT3, BCL2L1, BAX	AKT1, PIK3CB, PIK3CG, PIK3CD, PIK3CA		19	FALSE
Huaier extract	FK228 with a variety of kinase inhibitors	IL6, BCL2, CASP3, TNF, STAT3, BCL2L1, BAX	AKT1, PIK3CB, PIK3CG, JUN, PIK3CD, PIK3CA, MAPK3		19	FALSE
Huaier extract	Chitosan oligosaccharides (COS)	IL6, BCL2, CASP3, TNF, STAT3, BCL2L1, BAX	BAK1, BCL2		19	FALSE
Huaier extract	STAT3 decoy oligodeoxynucleotides (ODNs)	IL6, BCL2, CASP3, TNF, STAT3, BCL2L1, BAX	STAT3, CCND1, BCL2L1, PCNA		19	FALSE
Huaier extract	MAC	IL6, BCL2, CASP3, TNF, STAT3, BCL2L1, BAX	MAPK8		19	FALSE
Huaier extract	GDC-0941 (0.5 μM) and PF-04691502 (0.1 μM)	IL6, BCL2, CASP3, TNF, STAT3, BCL2L1, BAX	AKT1		19	FALSE
Huaier extract	paclitaxel and zoledronic acid	IL6, BCL2, CASP3, TNF, STAT3, BCL2L1, BAX	SEMA6A		19	FALSE
Huaier extract	coronarin D	IL6, BCL2, CASP3, TNF, STAT3, BCL2L1, BAX	CASP3, JUN, MAPK8, PCNA		19	FALSE
Huaier extract	Bufalin	IL6, BCL2, CASP3, TNF, STAT3, BCL2L1, BAX	MMP9, AKT1, MMP2, JUN, MAPK8		19	FALSE
Huaier extract	XWL-1-48	IL6, BCL2, CASP3, TNF, STAT3, BCL2L1, BAX	AKT1, PIK3CB, PIK3CG, MDM2, PIK3CD, PIK3CA		19	FALSE
Huaier extract	Cisplatin	IL6, BCL2, CASP3, TNF, STAT3, BCL2L1, BAX	COL11A2, AKT1, CASP3, BCL2, PARP1, MAP1LC3B, MTOR, BCL2L1, BAX		19	FALSE
Huaier extract	combination of docetaxel and ATRA	IL6, BCL2, CASP3, TNF, STAT3, BCL2L1, BAX	MCL1, FH, CLEC4D		19	FALSE
Huaier extract	HCI-2509	IL6, BCL2, CASP3, TNF, STAT3, BCL2L1, BAX	EGFR		19	FALSE
Huaier extract	the triple combination treatment of ASA, Met, and OP	IL6, BCL2, CASP3, TNF, STAT3, BCL2L1, BAX	CD44, ALDH1A1		19	FALSE
Huaier extract	Camptosar	IL6, BCL2, CASP3, TNF, STAT3, BCL2L1, BAX	HAAO, HADH, EGFR		19	FALSE
Huaier extract	Entinostat (HDAC1 inhibitor) combination with Fludarabine	IL6, BCL2, CASP3, TNF, STAT3, BCL2L1, BAX	BCL2, BAX		19	FALSE
Huaier extract	auranofin	IL6, BCL2, CASP3, TNF, STAT3, BCL2L1, BAX	TXN		19	FALSE
Huaier extract	docetaxel and cisplatin	IL6, BCL2, CASP3, TNF, STAT3, BCL2L1, BAX	AKT1		19	FALSE
Huaier extract	nitroxoline (NXQ)	IL6, BCL2, CASP3, TNF, STAT3, BCL2L1, BAX	MDM2		19	FALSE
Huaier extract	gemcitabine	IL6, BCL2, CASP3, TNF, STAT3, BCL2L1, BAX	BCL2, MCL1, CLEC4D, BCL2L1, BAX, FH		19	FALSE
Huaier extract	histone deacetylase inhibitors (HDACi)	IL6, BCL2, CASP3, TNF, STAT3, BCL2L1, BAX	SEMA6A		19	FALSE
Huaier extract	Plumbagin	IL6, BCL2, CASP3, TNF, STAT3, BCL2L1, BAX	MTOR		19	FALSE
Huaier extract	Sunitinib	IL6, BCL2, CASP3, TNF, STAT3, BCL2L1, BAX	AKT1, CCND1, MAPK3, PCNA		19	FALSE
Huaier extract	BI6727 synergistically induces apoptosis together with paclitaxel	IL6, BCL2, CASP3, TNF, STAT3, BCL2L1, BAX	BCL2		19	FALSE
Huaier extract	Feroniellin A (FERO)	IL6, BCL2, CASP3, TNF, STAT3, BCL2L1, BAX	ABCB1, TBC1D9		19	FALSE
Huaier extract	Combination of ABT-737 with docetaxel	IL6, BCL2, CASP3, TNF, STAT3, BCL2L1, BAX	CASP3		19	FALSE
Huaier extract	the combination of atorvastatin and aspirin	IL6, BCL2, CASP3, TNF, STAT3, BCL2L1, BAX	STAT3, MAPK3		19	FALSE
Huaier extract	HQP1351	IL6, BCL2, CASP3, TNF, STAT3, BCL2L1, BAX	AKT1, KIT, MAPK3, STAT3		19	FALSE
Huaier extract	taxanes alone or combined with estramustine phosphate	IL6, BCL2, CASP3, TNF, STAT3, BCL2L1, BAX	ERBB2		19	FALSE
Huaier extract	varlitinib with PI3K inhibitor, BKM-120	IL6, BCL2, CASP3, TNF, STAT3, BCL2L1, BAX	AKT1, MAPK3		19	FALSE
Huaier extract	PI3K inhibitor ZSTK474	IL6, BCL2, CASP3, TNF, STAT3, BCL2L1, BAX	CCND1, PCNA		19	FALSE
Huaier extract	novel compounds, containing α-thioether ketone and orthothioester functionalities	IL6, BCL2, CASP3, TNF, STAT3, BCL2L1, BAX	VEGFA, SOAT1, KDR		19	FALSE
Huaier extract	BLS and PLX	IL6, BCL2, CASP3, TNF, STAT3, BCL2L1, BAX	CASP9		19	FALSE
Huaier extract	Osimertinib	IL6, BCL2, CASP3, TNF, STAT3, BCL2L1, BAX	AKT1		19	FALSE
Huaier extract	LQB-223	IL6, BCL2, CASP3, TNF, STAT3, BCL2L1, BAX	SLC12A9, CDKN1A		19	FALSE
Huaier extract	1403P-3	IL6, BCL2, CASP3, TNF, STAT3, BCL2L1, BAX	AKT1		19	FALSE
Huaier extract	flavokawain-B flavonoid	IL6, BCL2, CASP3, TNF, STAT3, BCL2L1, BAX	BCL2, BCL2L1, BAX, ROS1		19	FALSE
Huaier extract	Platycodin D (PD)	IL6, BCL2, CASP3, TNF, STAT3, BCL2L1, BAX	MLXIP, MYLIP, MARCHF8		19	FALSE
Huaier extract	gefitinib was combined with AZD5363	IL6, BCL2, CASP3, TNF, STAT3, BCL2L1, BAX	AKT1		19	FALSE
Huaier extract	Paris saponin VII (PS VII)	IL6, BCL2, CASP3, TNF, STAT3, BCL2L1, BAX	ABCB1, TBC1D9		19	FALSE
Huaier extract	Avasimibe	IL6, BCL2, CASP3, TNF, STAT3, BCL2L1, BAX	COL11A2, CDK1, CDK2, CASP3, PARP1, PCNA, CASP9, CDK4, BAX		19	FALSE
Huaier extract	(S)-Warfarin	IL6, BCL2, CASP3, TNF, STAT3, BCL2L1, BAX	CYCS		19	FALSE
Huaier extract	Ceritinib (LDK378)	IL6, BCL2, CASP3, TNF, STAT3, BCL2L1, BAX	ALK		19	FALSE
Huaier extract	Dihydroartemisinin(DHA)	IL6, BCL2, CASP3, TNF, STAT3, BCL2L1, BAX	AKT1		19	FALSE
Huaier extract	VEGF/VEGFR-2	IL6, BCL2, CASP3, TNF, STAT3, BCL2L1, BAX	MLXIP, MYLIP, MARCHF8		19	FALSE
Huaier extract	Vinblastine and rapamycin	IL6, BCL2, CASP3, TNF, STAT3, BCL2L1, BAX	KDR		19	FALSE
Huaier extract	cytarabine and obatoclax	IL6, BCL2, CASP3, TNF, STAT3, BCL2L1, BAX	BCL2, MCL1, CLEC4D, BCL2L1, BAX, FH		19	FALSE
Huaier extract	Shikonin	IL6, BCL2, CASP3, TNF, STAT3, BCL2L1, BAX	MMP9, PKM		19	FALSE
Huaier extract	AUY922	IL6, BCL2, CASP3, TNF, STAT3, BCL2L1, BAX	MTOR, AKT1		19	FALSE
Huaier extract	Met combined with Gef	IL6, BCL2, CASP3, TNF, STAT3, BCL2L1, BAX	AKT1, BCL2L11, BCL2, BCL2L1		19	FALSE
Huaier extract	9-NC and PLGA-PEG loaded	IL6, BCL2, CASP3, TNF, STAT3, BCL2L1, BAX	CASP3, BCL2, DIABLO, BCL2L1, BAX		19	FALSE
Huaier extract	Circ_0009910	IL6, BCL2, CASP3, TNF, STAT3, BCL2L1, BAX	MLXIP, MYLIP, MARCHF8		19	FALSE
Huaier extract	Temozolomide (TMZ)	IL6, BCL2, CASP3, TNF, STAT3, BCL2L1, BAX	AKT1		19	FALSE
Huaier extract	arsenic trioxide (ATO)	IL6, BCL2, CASP3, TNF, STAT3, BCL2L1, BAX	GLI1		19	FALSE
Huaier extract	ZD6474	IL6, BCL2, CASP3, TNF, STAT3, BCL2L1, BAX	AKT1, PIK3CB, PIK3CG, PIK3CD, EGFR, PIK3CA		19	FALSE
Huaier extract	evodiamine (EVO)	IL6, BCL2, CASP3, TNF, STAT3, BCL2L1, BAX	AKT1, BCL2L1, CYCS, BCL2		19	FALSE
Huaier extract	LS-007	IL6, BCL2, CASP3, TNF, STAT3, BCL2L1, BAX	XIAP, MCL1, FH, CLEC4D		19	FALSE
Huaier extract	sorafenib in combination with pterostilbene (PTE)	IL6, BCL2, CASP3, TNF, STAT3, BCL2L1, BAX	COL11A2, CCND1, CASP3, PARP1, PCNA, CASP9, CDKN1A		19	FALSE
Huaier extract	anti-CD20-hIFNα	IL6, BCL2, CASP3, TNF, STAT3, BCL2L1, BAX	SOAT1		19	FALSE
Huaier extract	polyoxometalate SbW9	IL6, BCL2, CASP3, TNF, STAT3, BCL2L1, BAX	AKT1		19	FALSE
Huaier extract	combination of chemotherapy drug carboplatin and the radish-derived isothiocyanate compound sulforaphene	IL6, BCL2, CASP3, TNF, STAT3, BCL2L1, BAX	PIK3CB, PIK3CG, BCL2, MAPK8, CASP9, JUN, PIK3CD, CYCS, WDTC1, PIK3CA, BCL2L1, BAX		19	FALSE
Huaier extract	Lupeol	IL6, BCL2, CASP3, TNF, STAT3, BCL2L1, BAX	MMP9, AKT1, EGFR		19	FALSE
Huaier extract	ribavirin	IL6, BCL2, CASP3, TNF, STAT3, BCL2L1, BAX	PCNA		19	FALSE
Huaier extract	Bexarotene	IL6, BCL2, CASP3, TNF, STAT3, BCL2L1, BAX	CXCR4, GDF15		19	FALSE
Huaier extract	baicalein, curcumin, and resveratrol with chemotherapy drug paclitaxel	IL6, BCL2, CASP3, TNF, STAT3, BCL2L1, BAX	BCL2, BCL2L1, BAX		19	FALSE
Huaier extract	ω-3 PUFAs and Rp synergistically	IL6, BCL2, CASP3, TNF, STAT3, BCL2L1, BAX	ROS1		19	FALSE
Huaier extract	kazinol A derived	IL6, BCL2, CASP3, TNF, STAT3, BCL2L1, BAX	CCND1, PCNA		19	FALSE
Huaier extract	methylstat	IL6, BCL2, CASP3, TNF, STAT3, BCL2L1, BAX	BCL2, BCL2L1		19	FALSE
Huaier extract	pectolinarigenin	IL6, BCL2, CASP3, TNF, STAT3, BCL2L1, BAX	MMP9, CASP3, BCL2, BCL2L1, BAX		19	FALSE
Huaier extract	Honokiol	IL6, BCL2, CASP3, TNF, STAT3, BCL2L1, BAX	AKT1, CASP3, BCL2, IL6, CASP9, JAK2, SEMA6A, STAT3, BCL2L1, BAX		19	FALSE
Huaier extract	trastuzumab on iron oxide nanoparticles	IL6, BCL2, CASP3, TNF, STAT3, BCL2L1, BAX	CDKN1B		19	FALSE
Huaier extract	CUDC-101 (an inhibitor od HER2/NEU, EGFR and HDAC)	IL6, BCL2, CASP3, TNF, STAT3, BCL2L1, BAX	ERBB2, PCNA		19	FALSE
Huaier extract	Combination of ZA and PL	IL6, BCL2, CASP3, TNF, STAT3, BCL2L1, BAX	COL11A2, CASP3, BCL2, PARP1, CDKN1A, BCL2L1		19	FALSE
Huaier extract	YC-1	IL6, BCL2, CASP3, TNF, STAT3, BCL2L1, BAX	MMP9, CDK2, CCND1, MMP2, PCNA		19	FALSE
Huaier extract	AG014699	IL6, BCL2, CASP3, TNF, STAT3, BCL2L1, BAX	BCL2L1, BAX		19	FALSE
Huaier extract	Weimaining (WMN)	IL6, BCL2, CASP3, TNF, STAT3, BCL2L1, BAX	CASP3		19	FALSE
Huaier extract	sorafenib + withaferin	IL6, BCL2, CASP3, TNF, STAT3, BCL2L1, BAX	MTOR, PTK2B, ZHX2		19	FALSE
Huaier extract	TJ-M2010-5	IL6, BCL2, CASP3, TNF, STAT3, BCL2L1, BAX	CDK2, CCND1, CDKN1A, PCNA		19	FALSE
Huaier extract	Vinorelbine	IL6, BCL2, CASP3, TNF, STAT3, BCL2L1, BAX	CCND1, PCNA		19	FALSE
Huaier extract	chidamide and TRAIL	IL6, BCL2, CASP3, TNF, STAT3, BCL2L1, BAX	MAP1LC3A, MAP1LC3B		19	FALSE
Huaier extract	PL combined with oxaliplatin	IL6, BCL2, CASP3, TNF, STAT3, BCL2L1, BAX	MAPK8, ROS1		19	FALSE
Huaier extract	KPT-330 (Selinexor)	IL6, BCL2, CASP3, TNF, STAT3, BCL2L1, BAX	CASP3, XPO1, AKT1		19	FALSE
Huaier extract	Simvastatin acid	IL6, BCL2, CASP3, TNF, STAT3, BCL2L1, BAX	COL11A2, AKT1, CASP3, PARP1, JAK2		19	FALSE
Huaier extract	pan-DUB inhibitor, PR-619	IL6, BCL2, CASP3, TNF, STAT3, BCL2L1, BAX	PRKAA1, PRKAB1, PCNA, PRKAA2		19	FALSE
Huaier extract	PARP inhibitor olaparib	IL6, BCL2, CASP3, TNF, STAT3, BCL2L1, BAX	AKT1, PIK3CB, PIK3CG, PIK3CD, PIK3CA		19	FALSE
Huaier extract	cape gooseberry juice (CG)	IL6, BCL2, CASP3, TNF, STAT3, BCL2L1, BAX	BCL2		19	FALSE
Huaier extract	Gramicidin A (GrA)	IL6, BCL2, CASP3, TNF, STAT3, BCL2L1, BAX	CD47, CD44, PROM1		19	FALSE
Huaier extract	isoliquiritigenin (ISL)	IL6, BCL2, CASP3, TNF, STAT3, BCL2L1, BAX	GABPA, NFE2L2		19	FALSE
Huaier extract	Sageretia thea (S. thea)	IL6, BCL2, CASP3, TNF, STAT3, BCL2L1, BAX	CCND1, PCNA		19	FALSE
Huaier extract	4-vinylphenol	IL6, BCL2, CASP3, TNF, STAT3, BCL2L1, BAX	PLAU, VIM		19	FALSE
Huaier extract	Fucoxanthin	IL6, BCL2, CASP3, TNF, STAT3, BCL2L1, BAX	AKT1, PIK3CB, PIK3CG, PIK3CD, KDR, VEGFA, PIK3CA		19	FALSE
Huaier extract	imidazopyridine (IAZP)	IL6, BCL2, CASP3, TNF, STAT3, BCL2L1, BAX	CASP3, CDK2		19	FALSE
Huaier extract	rocaglamide (Roc)	IL6, BCL2, CASP3, TNF, STAT3, BCL2L1, BAX	COL11A2, AKT1, PARP1, MAPK3		19	FALSE
Huaier extract	12-imidazolyl-1-dodecanol (I-ol)	IL6, BCL2, CASP3, TNF, STAT3, BCL2L1, BAX	CDKN1B		19	FALSE
Huaier extract	small interfering RNA/two small-molecule inhibitors (SU11274/PF-2341066)	IL6, BCL2, CASP3, TNF, STAT3, BCL2L1, BAX	MET, SLTM, RNMT		19	FALSE
Huaier extract	the combination of the HDACi vorinostat, with DNA damaging agents SN-38 (the active metabolite of irinotecan and topoisomerase 1 inhibitor) plus the alkylating agent temozolomide (ST)	IL6, BCL2, CASP3, TNF, STAT3, BCL2L1, BAX	COL11A2, AKT1, CCND1, CASP3, PARP1, PCNA, STAT3		19	FALSE
Huaier extract	Polyphyllin I (PPI)	IL6, BCL2, CASP3, TNF, STAT3, BCL2L1, BAX	VIM		19	FALSE
Huaier extract	psoralen plus DOC	IL6, BCL2, CASP3, TNF, STAT3, BCL2L1, BAX	ABCB1		19	FALSE
Huaier extract	combination of gemcitabine and pitavastatin	IL6, BCL2, CASP3, TNF, STAT3, BCL2L1, BAX	CDK2, RIPK1, MPRIP, CASP3, RALBP1, CCNA2, PARP1, PCNA, MLKL, UQCRFS1, WDTC1, RIPK3		19	FALSE
Huaier extract	Kaempferitrin	IL6, BCL2, CASP3, TNF, STAT3, BCL2L1, BAX	CASP3, BCL2, BAX		19	FALSE
Huaier extract	Hydroxysafflor Yellow B	IL6, BCL2, CASP3, TNF, STAT3, BCL2L1, BAX	CDK2, CCND1, AKT1, PIK3CB, PIK3CG, CASP3, PCNA, CASP9, PIK3CD, PIK3CA, BCL2L1, BAX		19	FALSE
Huaier extract	salinomycin (SAL)	IL6, BCL2, CASP3, TNF, STAT3, BCL2L1, BAX	CASP3, BCL2, BCL2L1, BAX		19	FALSE
Huaier extract	dinaciclib	IL6, BCL2, CASP3, TNF, STAT3, BCL2L1, BAX	CDK1, CASP3, PCNA, MCL1, CLEC4D, BCL2L1, FH		19	FALSE
Huaier extract	Butorphanol	IL6, BCL2, CASP3, TNF, STAT3, BCL2L1, BAX	MTOR, AKT1		19	FALSE
Huaier extract	4-O-methylhonokiol (MH)	IL6, BCL2, CASP3, TNF, STAT3, BCL2L1, BAX	SEMA6A		19	FALSE
Huaier extract	Sinuleptolide	IL6, BCL2, CASP3, TNF, STAT3, BCL2L1, BAX	ROS1		19	FALSE
Huaier extract	phentolamine	IL6, BCL2, CASP3, TNF, STAT3, BCL2L1, BAX	CDK1, BCL2, PCNA, CASP9, BCL2L1		19	FALSE
Huaier extract	Zeaxanthin	IL6, BCL2, CASP3, TNF, STAT3, BCL2L1, BAX	COL11A2, CDK1, AKT1, CASP3, BCL2, PARP1, PCNA, ROS1, STAT3, CYCS, MAPK8, BCL2L1, BAX		19	FALSE
Huaier extract	dihydroartemisinin (DHA)	IL6, BCL2, CASP3, TNF, STAT3, BCL2L1, BAX	MTOR		19	FALSE
Huaier extract	Ado-trastuzumab emtansine (T-DM1)	IL6, BCL2, CASP3, TNF, STAT3, BCL2L1, BAX	DMPK		19	FALSE
Huaier extract	wogonoside (WGS)	IL6, BCL2, CASP3, TNF, STAT3, BCL2L1, BAX	CASP3		19	FALSE
Huaier extract	Isomorellin/doxorubicin combination	IL6, BCL2, CASP3, TNF, STAT3, BCL2L1, BAX	CASP3, BCL2, CASP9, BCL2L1, BAX		19	FALSE
Huaier extract	Vorinostat	IL6, BCL2, CASP3, TNF, STAT3, BCL2L1, BAX	CXCR4		19	FALSE
Huaier extract	flupentixol	IL6, BCL2, CASP3, TNF, STAT3, BCL2L1, BAX	AKT1, BCL2L1, BCL2		19	FALSE
Huaier extract	Isoniazid (INH)	IL6, BCL2, CASP3, TNF, STAT3, BCL2L1, BAX	GABPA, NFE2L2		19	FALSE
Huaier extract	Huaier	IL6, BCL2, CASP3, TNF, STAT3, BCL2L1, BAX	SLC22A3, ITK		19	FALSE
Huaier extract	Cinobufagin	IL6, BCL2, CASP3, TNF, STAT3, BCL2L1, BAX	CDK1, MDM2, CASP3, PCNA, CASP9, POLD1, BBC3, BAX		19	FALSE
Huaier extract	Verteporfin	IL6, BCL2, CASP3, TNF, STAT3, BCL2L1, BAX	STAT3		19	FALSE
Huaier extract	5-FU and Manuka honey (MH)	IL6, BCL2, CASP3, TNF, STAT3, BCL2L1, BAX	COL11A2, AKT1, ERBB2, MMP9, MMP2, CASP3, BCL2, SOD1, PARP1, ROS1, GABPA, NFE2L2, EGFR, MTOR, BCL2L1, BAX, MAPK3		19	FALSE
Huaier extract	pioglitazone and metformin	IL6, BCL2, CASP3, TNF, STAT3, BCL2L1, BAX	CDK4, CDK2, MYC, PCNA		19	FALSE
Huaier extract	LQFM064	IL6, BCL2, CASP3, TNF, STAT3, BCL2L1, BAX	BCL2, BCL2L1		19	FALSE
Huaier extract	TP-0903 (tartrate salt)	IL6, BCL2, CASP3, TNF, STAT3, BCL2L1, BAX	MCL1, CLEC4D, XIAP, FH, AXL		19	FALSE
Huaier extract	Celastrol	IL6, BCL2, CASP3, TNF, STAT3, BCL2L1, BAX	COL11A2, CDK2, CASP3, PARP1, PCNA, BAX, TNFRSF10B, CASP8		19	FALSE
Huaier extract	Cidan	IL6, BCL2, CASP3, TNF, STAT3, BCL2L1, BAX	PTGS2, KDR, COX5A, CPOX, COX8A, VEGFA		19	FALSE
Huaier extract	Danshen extracts, especially alcohol extract	IL6, BCL2, CASP3, TNF, STAT3, BCL2L1, BAX	ALPI, IAPP, CASP3, MAGT1, ALPP, CD47		19	FALSE
Huaier extract	didesmethylrocaglamide (DDR)	IL6, BCL2, CASP3, TNF, STAT3, BCL2L1, BAX	COL11A2, AKT1, PARP1, MAPK3		19	FALSE
Huaier extract	isoflurane	IL6, BCL2, CASP3, TNF, STAT3, BCL2L1, BAX	AKT1, PIK3CB, PIK3CG, PIK3CD, PIK3CA		19	FALSE
Huaier extract	8-methoxypsoralen (8-MOP)	IL6, BCL2, CASP3, TNF, STAT3, BCL2L1, BAX	BCL2, BCL2L1, BAX		19	FALSE
Huaier extract	HDACI PCI-24781 synergizes with chemotherapeutic drugs	IL6, BCL2, CASP3, TNF, STAT3, BCL2L1, BAX	CASP3		19	FALSE
Huaier extract	NSC59984	IL6, BCL2, CASP3, TNF, STAT3, BCL2L1, BAX	BCL2, BCL2L1		19	FALSE
Huaier extract	20-epi-vitamin D3 analogue (KH 1060) with 9-cis-retinoic acid	IL6, BCL2, CASP3, TNF, STAT3, BCL2L1, BAX	BCL2, BAX		19	FALSE
Huaier extract	aspirin combined with vinorelbine	IL6, BCL2, CASP3, TNF, STAT3, BCL2L1, BAX	CASP3, BAX, CYCS		19	FALSE
Huaier extract	IND-2	IL6, BCL2, CASP3, TNF, STAT3, BCL2L1, BAX	ABCB1		19	FALSE
Huaier extract	Ivermectin	IL6, BCL2, CASP3, TNF, STAT3, BCL2L1, BAX	MTOR, AKT1		19	FALSE
Huaier extract	copper(II) complex in this series, 4	IL6, BCL2, CASP3, TNF, STAT3, BCL2L1, BAX	MAPK8		19	FALSE
Huaier extract	17-AAG	IL6, BCL2, CASP3, TNF, STAT3, BCL2L1, BAX	SOAT1, NFKB1		19	FALSE
Huaier extract	Isoorientin (ISO)	IL6, BCL2, CASP3, TNF, STAT3, BCL2L1, BAX	COL11A2, CDK1, MAPK8, PARP1, PCNA, SOAT1, WDTC1, BCL2L1, BAX		19	FALSE
Huaier extract	PBOX-6/carboplatin	IL6, BCL2, CASP3, TNF, STAT3, BCL2L1, BAX	BAK1, CASP3, BCL2, MCL1, CLEC4D, BCL2L1, FH		19	FALSE
Huaier extract	Formononetin (FM)	IL6, BCL2, CASP3, TNF, STAT3, BCL2L1, BAX	BCL2, MAPK3		19	FALSE
Huaier extract	oxaliplatin (OXA)	IL6, BCL2, CASP3, TNF, STAT3, BCL2L1, BAX	STAT3		19	FALSE
Huaier extract	cannabidiol (cbd)	IL6, BCL2, CASP3, TNF, STAT3, BCL2L1, BAX	CASP3		19	FALSE
Huaier extract	CYT-Rx20	IL6, BCL2, CASP3, TNF, STAT3, BCL2L1, BAX	SLC22A3, ITK		19	FALSE
Huaier extract	oleanolic acid (OA)	IL6, BCL2, CASP3, TNF, STAT3, BCL2L1, BAX	MTOR, AKT1, MAP1LC3A, MAP1LC3B		19	FALSE
Huaier extract	glycoalkaloidic extract (GE) with cisplatin (cDDP)	IL6, BCL2, CASP3, TNF, STAT3, BCL2L1, BAX	BCL2, BCL2L1		19	FALSE
Huaier extract	2-dimethylamino-N-[1-(4-methoxy-benzenesulfonyl)-2,3-dihydro-1H-indol-7-yl]-acetamide (MPT0B169)	IL6, BCL2, CASP3, TNF, STAT3, BCL2L1, BAX	CASP3, CASP9, MCL1, CYCS, CLEC4D, WDTC1, FH		19	FALSE
Huaier extract	Naked or HA-coated PeiPLGA-MTX nanoparticles (NPs)	IL6, BCL2, CASP3, TNF, STAT3, BCL2L1, BAX	STAT3		19	FALSE
Huaier extract	AKBA	IL6, BCL2, CASP3, TNF, STAT3, BCL2L1, BAX	AKT1, PTGS2, BCL2, PCNA, COX5A, CPOX, COX8A, BCL2L1, BAX		19	FALSE
Huaier extract	CytoregR	IL6, BCL2, CASP3, TNF, STAT3, BCL2L1, BAX	SEMA6A, CASP3		19	FALSE
Huaier extract	7-O-geranylquercetin (GQ)	IL6, BCL2, CASP3, TNF, STAT3, BCL2L1, BAX	ABCB1		19	FALSE
Huaier extract	5-Fluorouracil (5-FU)	IL6, BCL2, CASP3, TNF, STAT3, BCL2L1, BAX	PCNA		19	FALSE
Huaier extract	PF-04691502	IL6, BCL2, CASP3, TNF, STAT3, BCL2L1, BAX	MTOR, AKT1		19	FALSE
Huaier extract	halofuginone	IL6, BCL2, CASP3, TNF, STAT3, BCL2L1, BAX	MMP2		19	FALSE
Huaier extract	Tet-loaded PVP-b-PCL nanoparticles (Tet-NPs)	IL6, BCL2, CASP3, TNF, STAT3, BCL2L1, BAX	MMP9, BCL2, BCL2L1		19	FALSE
Huaier extract	2-Methoxyestradiol (2-ME)	IL6, BCL2, CASP3, TNF, STAT3, BCL2L1, BAX	CDK1, PCNA, POLD1		19	FALSE
Huaier extract	Caffeine	IL6, BCL2, CASP3, TNF, STAT3, BCL2L1, BAX	PCNA		19	FALSE
Huaier extract	combination of gefitinib and AKTi-1/2	IL6, BCL2, CASP3, TNF, STAT3, BCL2L1, BAX	AKT1		19	FALSE
Huaier extract	Cyclosporin A (CsA	IL6, BCL2, CASP3, TNF, STAT3, BCL2L1, BAX	AKT1		19	FALSE
Huaier extract	The drug BEZ235	IL6, BCL2, CASP3, TNF, STAT3, BCL2L1, BAX	AKT1		19	FALSE
Huaier extract	Calycosin	IL6, BCL2, CASP3, TNF, STAT3, BCL2L1, BAX	SLC12A9, CDKN1A		19	FALSE
Huaier extract	compound G2	IL6, BCL2, CASP3, TNF, STAT3, BCL2L1, BAX	ROS1		19	FALSE
Huaier extract	doxorubicin	IL6, BCL2, CASP3, TNF, STAT3, BCL2L1, BAX	CASP3, BCL2, BCL2L1, CYCS		19	FALSE
Huaier extract	Cinnamtannin B-1 (CTB-1)	IL6, BCL2, CASP3, TNF, STAT3, BCL2L1, BAX	SEMA6A		19	FALSE
Huaier extract	STI571 and HDIs	IL6, BCL2, CASP3, TNF, STAT3, BCL2L1, BAX	AKT1, CCND1, ZHX2, PTK2B, MAP2K7, PCNA, MCL1, JUN, CLEC4D, MTOR, FH		19	FALSE
Huaier extract	Dimethoxycurcumin (DMC)	IL6, BCL2, CASP3, TNF, STAT3, BCL2L1, BAX	BCL2, BAX, CYCS		19	FALSE
Huaier extract	CM-1231	IL6, BCL2, CASP3, TNF, STAT3, BCL2L1, BAX	PTPA		19	FALSE
Huaier extract	wogonoside	IL6, BCL2, CASP3, TNF, STAT3, BCL2L1, BAX	GLI1		19	FALSE
Huaier extract	HAA2020 with 5FU	IL6, BCL2, CASP3, TNF, STAT3, BCL2L1, BAX	AKT1, PIK3CA, CASP8, EGFR		19	FALSE
Huaier extract	saracatinib	IL6, BCL2, CASP3, TNF, STAT3, BCL2L1, BAX	VIM, SRC		19	FALSE
Huaier extract	methotrexate (MTX)	IL6, BCL2, CASP3, TNF, STAT3, BCL2L1, BAX	BCL2, BAX, ROS1		19	FALSE
Huaier extract	AZD4547	IL6, BCL2, CASP3, TNF, STAT3, BCL2L1, BAX	MTOR		19	FALSE
Huaier extract	Xihuang Pill (, XP)	IL6, BCL2, CASP3, TNF, STAT3, BCL2L1, BAX	MAPK3		19	FALSE
Huaier extract	HOTAIR	IL6, BCL2, CASP3, TNF, STAT3, BCL2L1, BAX	AKT1, PIK3CB, PIK3CG, PIK3CD, PIK3CA		19	FALSE
Huaier extract	Gedunin	IL6, BCL2, CASP3, TNF, STAT3, BCL2L1, BAX	AKT1, BCL2, MAP1LC3B, MAP1LC3A, EGFR, PIK3CA, BCL2L1		19	FALSE
Huaier extract	Epibrassinolide (EBR)	IL6, BCL2, CASP3, TNF, STAT3, BCL2L1, BAX	COL11A2, DDIT3, PARP1		19	FALSE
Huaier extract	β-dihydroartemisinin-emodin (β-DHA-emodin)	IL6, BCL2, CASP3, TNF, STAT3, BCL2L1, BAX	CASP3, BCL2, BCL2L1, BAX		19	FALSE
Huaier extract	Polyvinyl alcohol (PVA)	IL6, BCL2, CASP3, TNF, STAT3, BCL2L1, BAX	VIM		19	FALSE
Huaier extract	Resveratrol	IL6, BCL2, CASP3, TNF, STAT3, BCL2L1, BAX	MYC, KRAS, BCL2, NANOG, SOX2, XIAP, SLC22A3, BCL2L1, BAX		19	FALSE
Huaier extract	AT-533	IL6, BCL2, CASP3, TNF, STAT3, BCL2L1, BAX	AKT1, PTK2, MTOR, KDR, VEGFA, MAPK3		19	FALSE
Huaier extract	Tolfenamic acid (TA)	IL6, BCL2, CASP3, TNF, STAT3, BCL2L1, BAX	CCND1, KDR, MET, BCL2, PCNA, HGF, VEGFA		19	FALSE
Huaier extract	3,4-bis-3,4,5-trimethoxybenzylidene-dihydrofuran (BTMB)	IL6, BCL2, CASP3, TNF, STAT3, BCL2L1, BAX	CDK1, CCND1, PCNA, POLD1		19	FALSE
Huaier extract	scallop flesh extract (SE)	IL6, BCL2, CASP3, TNF, STAT3, BCL2L1, BAX	CDKN1A, CCND1, PCNA		19	FALSE
Huaier extract	beta-lapachone	IL6, BCL2, CASP3, TNF, STAT3, BCL2L1, BAX	CYCS		19	FALSE
Huaier extract	Tubeimoside-1 (TBMS1)	IL6, BCL2, CASP3, TNF, STAT3, BCL2L1, BAX	COL11A2, CASP3, BCL2, PARP1, CASP9, CASP7, BCL2L1, MAPK3, CASP8		19	FALSE
Huaier extract	MLN9708 (ixazomib)	IL6, BCL2, CASP3, TNF, STAT3, BCL2L1, BAX	MAPK8		19	FALSE
Huaier extract	FTY720 in combination with gemcitabine	IL6, BCL2, CASP3, TNF, STAT3, BCL2L1, BAX	SHH, STAT3, S1PR1, PTPA		19	FALSE
Huaier extract	Niclosamide	IL6, BCL2, CASP3, TNF, STAT3, BCL2L1, BAX	E2F1, MYC		19	FALSE
Huaier extract	Zeylenone	IL6, BCL2, CASP3, TNF, STAT3, BCL2L1, BAX	CCND1, VIM, PCNA		19	FALSE
Huaier extract	Metformin and aspirin	IL6, BCL2, CASP3, TNF, STAT3, BCL2L1, BAX	BCL2, MCL1, BCL2L11, CLEC4D, MTOR, BBC3, STAT3, BCL2L1, FH		19	FALSE
Huaier extract	Griffipavixanthone (GPX)	IL6, BCL2, CASP3, TNF, STAT3, BCL2L1, BAX	COL11A2, BCL2, PARP1, CYCS, BCL2L1, BAX, CASP8		19	FALSE
Huaier extract	Alpinia nantoensis	IL6, BCL2, CASP3, TNF, STAT3, BCL2L1, BAX	AKT1, PIK3CB, PIK3CG, TLR4, PIK3CD, EGFR, PIK3CA		19	FALSE
Huaier extract	Lapatinib	IL6, BCL2, CASP3, TNF, STAT3, BCL2L1, BAX	AKT1		19	FALSE
Huaier extract	N-acetylcysteine (NAC) with taxodione	IL6, BCL2, CASP3, TNF, STAT3, BCL2L1, BAX	AKT1		19	FALSE
Huaier extract	A polymeric dual delivery nanoscale device (DDND) was designed for combined delivery of microRNA (miR-345) and gemcitabine (GEM)	IL6, BCL2, CASP3, TNF, STAT3, BCL2L1, BAX	MUC4, GLI1, SHH		19	FALSE
Huaier extract	LY294002	IL6, BCL2, CASP3, TNF, STAT3, BCL2L1, BAX	AKT1, PIK3CB, PIK3CG, PIK3CD, PIK3CA		19	FALSE
Huaier extract	curcumin TPP-PEG-PCL nanomicelles	IL6, BCL2, CASP3, TNF, STAT3, BCL2L1, BAX	BAX, BCL2, BCL2L1, CYCS		19	FALSE
Huaier extract	Bis Spiro-cyclic 2-oxindole of Pyrimido[4,5-b]quinoline-4,6-dione	IL6, BCL2, CASP3, TNF, STAT3, BCL2L1, BAX	CASP3, BCL2, BAX		19	FALSE
Huaier extract	ormeloxifene	IL6, BCL2, CASP3, TNF, STAT3, BCL2L1, BAX	CCND1, MMP2, PCNA, MCL1, VIM, CLEC4D, CDK4, FH		19	FALSE
Huaier extract	The combined use of resminostat and an EGFR-TKI	IL6, BCL2, CASP3, TNF, STAT3, BCL2L1, BAX	BCL2L11		19	FALSE
Huaier extract	nelarabine	IL6, BCL2, CASP3, TNF, STAT3, BCL2L1, BAX	BCL2		19	FALSE
Huaier extract	ritonavir, a FDA approved HIV protease inhibitor	IL6, BCL2, CASP3, TNF, STAT3, BCL2L1, BAX	E2F1		19	FALSE
Huaier extract	self-assembling nanoparticles (NPS) encapsulating zoledronic acid (NZ)	IL6, BCL2, CASP3, TNF, STAT3, BCL2L1, BAX	IL6, VEGFA, KDR		19	FALSE
Huaier extract	niclosamide and CREB inhibitor XX-650-23	IL6, BCL2, CASP3, TNF, STAT3, BCL2L1, BAX	ATF4		19	FALSE
Huaier extract	2-arylidene-4, 7-dimethyl indan-1-one (FXY-1)	IL6, BCL2, CASP3, TNF, STAT3, BCL2L1, BAX	AKT1, BAK1, BCL2, BID, BCL2L1, BAX		19	FALSE
Huaier extract	hinokiflavone	IL6, BCL2, CASP3, TNF, STAT3, BCL2L1, BAX	MMP2, MMP9, ROS1		19	FALSE
Huaier extract	phospho-valproic acid (MDC-1112)	IL6, BCL2, CASP3, TNF, STAT3, BCL2L1, BAX	STAT3		19	FALSE
Huaier extract	hesperetin	IL6, BCL2, CASP3, TNF, STAT3, BCL2L1, BAX	AKT1, PIK3CB, PIK3CG, PIK3CD, PIK3CA		19	FALSE
Huaier extract	(Z)-3-hydroxy-1-(2-hydroxyphenyl)-3-phenylprop-2-en-1-one (DK1)	IL6, BCL2, CASP3, TNF, STAT3, BCL2L1, BAX	CASP3, BAX, CASP9		19	FALSE
Huaier extract	BRM270	IL6, BCL2, CASP3, TNF, STAT3, BCL2L1, BAX	BCL2, JUN		19	FALSE
Huaier extract	CPt, PTX, or both	IL6, BCL2, CASP3, TNF, STAT3, BCL2L1, BAX	BAD, BAK1, BAX		19	FALSE
Huaier extract	2,9-Bis[2-(pyrrolidin-1-yl)ethoxy]-6-{4-[2-(pyrrolidin-1-yl)ethoxy] phenyl}-11H-indeno[1,2-c]quinolin-11-one (BPIQ)	IL6, BCL2, CASP3, TNF, STAT3, BCL2L1, BAX	XIAP, BAD, BCL2L11		19	FALSE
Huaier extract	Oxaliplatin	IL6, BCL2, CASP3, TNF, STAT3, BCL2L1, BAX	AKT1, PIK3CB, PIK3CG, CASP3, PIK3CD, MTOR, PIK3CA		19	FALSE
Huaier extract	CKD-602	IL6, BCL2, CASP3, TNF, STAT3, BCL2L1, BAX	BAX, COL11A2, PARP1		19	FALSE
Huaier extract	ZD6474 and celecoxib	IL6, BCL2, CASP3, TNF, STAT3, BCL2L1, BAX	CPOX, COX8A, PTGS2, COX5A		19	FALSE
Huaier extract	baicalin derivative 02-036	IL6, BCL2, CASP3, TNF, STAT3, BCL2L1, BAX	COL11A2, CASP3, BCL2, PARP1, CASP9, PROM1, MYC		19	FALSE
Huaier extract	Hybrid 5	IL6, BCL2, CASP3, TNF, STAT3, BCL2L1, BAX	CASP3, JUN, MAPK8, MAPK3		19	FALSE
Huaier extract	linalool nanoemulsions (LN-NEs) and doxorubicin (DOX)	IL6, BCL2, CASP3, TNF, STAT3, BCL2L1, BAX	CASP3		19	FALSE
Huaier extract	UNBS5162	IL6, BCL2, CASP3, TNF, STAT3, BCL2L1, BAX	AKT1, CCND1, CASP3, BCL2, PCNA, MTOR, BCL2L1		19	FALSE
Huaier extract	ACT001	IL6, BCL2, CASP3, TNF, STAT3, BCL2L1, BAX	CDK1, PCNA, POLD1, BCL2L11, BAX		19	FALSE
Huaier extract	palmitate and insulin	IL6, BCL2, CASP3, TNF, STAT3, BCL2L1, BAX	PRKAB1, PRKAA1, PRKAA2, VIM, MAPK3		19	FALSE
Huaier extract	ELE and 5-FU	IL6, BCL2, CASP3, TNF, STAT3, BCL2L1, BAX	AKT1, PIK3CB, PIK3CG, ZHX2, MAP2K7, PIK3CD, MTOR, PIK3CA, NFKB1		19	FALSE
Huaier extract	Ifosfamide-loaded-lipid-core nanocapsules (IFS-LNC)	IL6, BCL2, CASP3, TNF, STAT3, BCL2L1, BAX	CASP3, CASP9		19	FALSE
Huaier extract	SMI‑4a	IL6, BCL2, CASP3, TNF, STAT3, BCL2L1, BAX	WDTC1, MYC, BAX, BCL2L1		19	FALSE
Huaier extract	EMSO combined with PTX	IL6, BCL2, CASP3, TNF, STAT3, BCL2L1, BAX	DNAH8		19	FALSE
Huaier extract	miR-133b	IL6, BCL2, CASP3, TNF, STAT3, BCL2L1, BAX	MLXIP, MYLIP, MARCHF8		19	FALSE
Trastuzumab and dasatinib combination	R115777 +/- paclitaxel	ERBB2	AKT1, PTK2B, ZHX2, MAP2K7, MTOR, KDR, VEGFA	0.964286	19	FALSE
Trastuzumab and dasatinib combination	Temsirolimus	ERBB2	MTOR	2	19	FALSE
Trastuzumab and dasatinib combination	Ampelopsin E	ERBB2	MMP2, MMP9		19	FALSE
Trastuzumab and dasatinib combination	paclitaxel (PTX)	ERBB2	ABCB1	2	19	FALSE
Trastuzumab and dasatinib combination	mycophenolic acid (MPA)	ERBB2	CCND1, CCNA2, PCNA, CDKN1A, CDK4	1.16667	19	FALSE
Trastuzumab and dasatinib combination	carfilzomib	ERBB2	AKT1, PTPA	0.833333	19	FALSE
Trastuzumab and dasatinib combination	curcumin and paclitaxel	ERBB2	CASP3, BCL2, BCL2L1, BAX	1.5	19	FALSE
Trastuzumab and dasatinib combination	NVP-BGT226, a novel dual pan-PI3K and MTORC1/2 inhibitor	ERBB2	AKT1	1	19	FALSE
Trastuzumab and dasatinib combination	honokiol	ERBB2	CASP3, ROS1, CASP9, CYCS, BAX, CASP8	1.55952	19	FALSE
Trastuzumab and dasatinib combination	SK and 4-OHT	ERBB2	AKT1, PIK3CB, PIK3CG, CASP9, PIK3CD, PIK3CA	1.13095	19	FALSE
Trastuzumab and dasatinib combination	IL-6	ERBB2	SEMA6A	2	19	FALSE
Trastuzumab and dasatinib combination	MK2206	ERBB2	AKT1	1	19	FALSE
Trastuzumab and dasatinib combination	curcumin analogue CH-5	ERBB2	DNMT1	2	19	FALSE
Trastuzumab and dasatinib combination	ruthenium(II) amino acid	ERBB2	CASP3, CASP9, BAX, CASP8	1.7	19	FALSE
Trastuzumab and dasatinib combination	Integrinβ1	ERBB2	AKT1, CDC42	0.833333	19	FALSE
Trastuzumab and dasatinib combination	sodium aescinate (SA)	ERBB2	CDK1, CASP3, BCL2, CASP9, BCL2L1, BAX, CASP8	1.625	19	FALSE
Trastuzumab and dasatinib combination	triptonide	ERBB2	COL11A2, CASP3, BCL2, PARP1		19	FALSE
Trastuzumab and dasatinib combination	suberoylanilide hydroxamic acid (SAHA)	ERBB2	BCL2, BCL2L1, BAX	1.5	19	FALSE
Trastuzumab and dasatinib combination	Pimozide	ERBB2	AKT1, CCND1, PCNA, VIM, MYC	1	19	FALSE
Trastuzumab and dasatinib combination	styrene substituted biscoumarin	ERBB2	BCL2, BAX	1.5	19	FALSE
Trastuzumab and dasatinib combination	ABT-751	ERBB2	AKT1, BAK1, CASP3, BCL2, CDK4, CASP9, BCL2L11, MTOR, TNFRSF10B, CASP8	1.31818	19	FALSE
Trastuzumab and dasatinib combination	CAL-101, a selective inhibitor of PI3Kδ, in combination with bortezomib	ERBB2	AKT1	1	19	FALSE
Trastuzumab and dasatinib combination	METH	ERBB2	TNF, IL6		19	FALSE
Trastuzumab and dasatinib combination	Orlistat	ERBB2	ERBB2	0	19	FALSE
Trastuzumab and dasatinib combination	citral	ERBB2	BCL2, BCL2L1, BAX	1.5	19	FALSE
Trastuzumab and dasatinib combination	combined treatments of resveratrol and 5-FU	ERBB2	AKT1, STAT3	0	19	FALSE
Trastuzumab and dasatinib combination	combining aspirin and nutlin‑3	ERBB2	BAX	2	19	FALSE
Trastuzumab and dasatinib combination	RP02-1	ERBB2	CASP3, BCL2, BCL2L1, BAX	1.5	19	FALSE
Trastuzumab and dasatinib combination	plumbagin	ERBB2	AKT1, PTK2B, STAT3	0	19	FALSE
Trastuzumab and dasatinib combination	TPB15	ERBB2	GLI1	2	19	FALSE
Trastuzumab and dasatinib combination	MiR-30c-2*	ERBB2	MLXIP, MYLIP, MARCHF8	0.75	19	FALSE
Trastuzumab and dasatinib combination	NVP-BKM120	ERBB2	MTOR, AKT1, PCNA	0.833333	19	FALSE
Trastuzumab and dasatinib combination	FTY720	ERBB2	PTK2, MAP1LC3A, MAP1LC3B	0.833333	19	FALSE
Trastuzumab and dasatinib combination	gossypol was combined with 5-FU	ERBB2	MTOR, TYMS	1	19	FALSE
Trastuzumab and dasatinib combination	latrunculin A	ERBB2	CASP3	2	19	FALSE
Trastuzumab and dasatinib combination	combined treatment of JQ1 and metformin	ERBB2	BAD, CASP3, BCL2, MCL1, BCL2L11, CLEC4D, STAT3, BCL2L1, FH		19	FALSE
Trastuzumab and dasatinib combination	17DMAG (17-dimethylaminoethylamino-17-demethoxygeldanamycin)	ERBB2	UQCRFS1, RALBP1, TNFSF10, RIPK1	1.525	19	FALSE
Trastuzumab and dasatinib combination	Geranylgeranylacetone (GGA)	ERBB2	CASP3	2	19	FALSE
Trastuzumab and dasatinib combination	ABT-737 with dinaciclib	ERBB2	MCL1, CYCS, CLEC4D, DIABLO, WDTC1, FH		19	FALSE
Trastuzumab and dasatinib combination	lipid coated cisplatin/oleanolic acid calcium carbonate nanoparticles (CDDP/OA-LCC NPs)	ERBB2	MTOR, AKT1	0.833333	19	FALSE
Trastuzumab and dasatinib combination	Penfluridol	ERBB2	CASP3	2	19	FALSE
Trastuzumab and dasatinib combination	LDH-A inhibitors in combination with gemcitabine	ERBB2	LDHA, PROM1	0.5	19	FALSE
Trastuzumab and dasatinib combination	curcumol	ERBB2	MAPK8	2	19	FALSE
Trastuzumab and dasatinib combination	D-alpha-tocopheryl polyethylene glycol succinate (TPGS)	ERBB2	CDKN1B, AKT1, BCL2L1, BCL2	1.1	19	FALSE
Trastuzumab and dasatinib combination	Curcumol	ERBB2	SRC, CD274, JAK2, SEMA6A, STAT3, MTOR	0.845238	19	FALSE
Trastuzumab and dasatinib combination	α-hederin	ERBB2	BAX, MMP9, MMP2, CASP3, BCL2, CASP9, BCL2L1, AIFM1		19	FALSE
Trastuzumab and dasatinib combination	Melanin, cisplatin, and combination of both	ERBB2	TNF, TLR4	1	19	FALSE
Trastuzumab and dasatinib combination	Erianin	ERBB2	BCL2, BCL2L1	1.5	19	FALSE
Trastuzumab and dasatinib combination	metformin in aid of sorafenib	ERBB2	MTOR, MAP1LC3A, MAP1LC3B	1.33333	19	FALSE
Trastuzumab and dasatinib combination	SoLAT	ERBB2	CCND1, CASP3, BCL2, PCNA, VIM, CDK4, SLC22A3, BCL2L1, ITK		19	FALSE
Trastuzumab and dasatinib combination	VPA/HU	ERBB2	BCL2, BCL2L11, EGFR	0.833333	19	FALSE
Trastuzumab and dasatinib combination	Cisplatin-apigenin combination	ERBB2	BBC3	2	19	FALSE
Trastuzumab and dasatinib combination	LDHs-VP16	ERBB2	AKT1, PIK3CB, PIK3CG, PIK3CD, PIK3CA	1	19	FALSE
Trastuzumab and dasatinib combination	Dasatinib	ERBB2	CDK2, CCND1, CASP3, PCNA, CASP7	1.66667	19	FALSE
Trastuzumab and dasatinib combination	Bicalutamide (Bic)	ERBB2	TNF, CASP3, AKT1	0.5	19	FALSE
Trastuzumab and dasatinib combination	harmine	ERBB2	EGF, MMP9, AKT1, MMP2, PTK2, KDR, VEGFA		19	FALSE
Trastuzumab and dasatinib combination	penfluridol (PF)	ERBB2	CDKN1A, PCNA	1.5	19	FALSE
Trastuzumab and dasatinib combination	SAHA and doxorubicin	ERBB2	COL11A2, CASP3, WDTC1, PARP1		19	FALSE
Trastuzumab and dasatinib combination	salinomycin	ERBB2	AKT1, CD44, VIM, SLC22A3, ITK		19	FALSE
Trastuzumab and dasatinib combination	cisplatin combined with sclareol	ERBB2	AKT1, MAPK8, JUN	1	19	FALSE
Trastuzumab and dasatinib combination	(E)-2-methoxy-4-(3-(4-methoxyphenyl)prop-1-en-1-yl)phenol (MMPP)	ERBB2	STAT3	1	19	FALSE
Trastuzumab and dasatinib combination	Centchroman (CC)	ERBB2	KDR, AKT1, MAPK3, VEGFA	0.85	19	FALSE
Trastuzumab and dasatinib combination	BA6 (heteronemin), the marine sponge sesterterpene	ERBB2	SOD1	2	19	FALSE
Trastuzumab and dasatinib combination	enzalutamide	ERBB2	BCL2, BCL2L1, BAX	1.5	19	FALSE
Trastuzumab and dasatinib combination	Bazedoxifene	ERBB2	STAT3	1	19	FALSE
Trastuzumab and dasatinib combination	Epigallocatechin gallate (EGCG)	ERBB2	AKT1, CASP3, BCL2, CASP9, MAP1LC3B, STAT3, BCL2L1, BAX	1.15278	19	FALSE
Trastuzumab and dasatinib combination	pterostilbene (PTS)	ERBB2	HAAO, HADH		19	FALSE
Trastuzumab and dasatinib combination	combined aromatase inhibitor and herbal	ERBB2	KDR, VEGFA, CCND1, PCNA	1.5	19	FALSE
Trastuzumab and dasatinib combination	Caffeic Acid (trans-3,4-Dihydroxycinnamic acid CA)	ERBB2	PRKAB1, PRKAA1, ROS1, PRKAA2, SEMA6A	1.2	19	FALSE
Trastuzumab and dasatinib combination	INS‑DDP	ERBB2	JUN, MAPK8	1.5	19	FALSE
Trastuzumab and dasatinib combination	cisplatin and NVP-BEZ235	ERBB2	AKT1	1	19	FALSE
Trastuzumab and dasatinib combination	CT913	ERBB2	CDKN1A	2	19	FALSE
Trastuzumab and dasatinib combination	liposomal cisplatin lipoplatin	ERBB2	BCL2, BCL2L1, BAX, PROM1	1.375	19	FALSE
Trastuzumab and dasatinib combination	all-trans retinoic acid (ATRA) and bisdemethoxycurcumin (BDMC)	ERBB2	XIAP, CASP3	1.5	19	FALSE
Trastuzumab and dasatinib combination	Chidamide	ERBB2	MMP2, MYLIP, SHH, MLXIP, MARCHF8	0.833333	19	FALSE
Trastuzumab and dasatinib combination	Tan-I combination with Paclitaxel	ERBB2	BCL2, BCL2L1, BAX	1.5	19	FALSE
Trastuzumab and dasatinib combination	lobaplatin combined with LY294002	ERBB2	AKT1, PIK3CB, PIK3CG, PIK3CD, PIK3CA	1	19	FALSE
Trastuzumab and dasatinib combination	HMNE3	ERBB2	SRC	1	19	FALSE
Trastuzumab and dasatinib combination	Rack1	ERBB2	SRC	1	19	FALSE
Trastuzumab and dasatinib combination	Pect-MCP synergized with PTX	ERBB2	AKT1, STAT3	0	19	FALSE
Trastuzumab and dasatinib combination	combinatorial treatment of PFD with temozolomide (TMZ)	ERBB2	GLI1, VIM, SOX2	1	19	FALSE
Trastuzumab and dasatinib combination	PFKFB2	ERBB2	BBC3	2	19	FALSE
Trastuzumab and dasatinib combination	PdpaMn	ERBB2	CYCS	2	19	FALSE
Trastuzumab and dasatinib combination	Piperlongumine（PL)	ERBB2	ROS1	2	19	FALSE
Trastuzumab and dasatinib combination	combination of MLN0128 and TSA	ERBB2	AKT1	1	19	FALSE
Trastuzumab and dasatinib combination	The combination of baicalein and docetaxel	ERBB2	AKT1, CASP3, BCL2, MTOR, KDR, VEGFA, BCL2L1, BAX	1.27778	19	FALSE
Trastuzumab and dasatinib combination	frondoside A (FrA)	ERBB2	COL11A2, BAD, BCL2, CASP3, PARP1, BCL2L1, BAX		19	FALSE
Trastuzumab and dasatinib combination	Docetaxel (DTX)	ERBB2	COL11A2, WDTC1, PARP1		19	FALSE
Trastuzumab and dasatinib combination	chalcone-24 (Chal-24), and TNF-related apoptosis-inducing ligand (TRAIL)	ERBB2	LARGE1, CFLAR, CASP8		19	FALSE
Trastuzumab and dasatinib combination	Alternol	ERBB2	DDIT3, TNFRSF10B	0.833333	19	FALSE
Trastuzumab and dasatinib combination	the HSP90 inhibitor 17AAG	ERBB2	AKT1, PTK2B, STAT3, KDR, VEGFA	0.633333	19	FALSE
Trastuzumab and dasatinib combination	TRAIL	ERBB2	CASP3, BAX	1.5	19	FALSE
Trastuzumab and dasatinib combination	combination of indirubin and As2S2	ERBB2	BCL2, BCL2L1, BAX	1.5	19	FALSE
Trastuzumab and dasatinib combination	ND-PTX-Cet	ERBB2	CASP3	2	19	FALSE
Trastuzumab and dasatinib combination	the MAPK (BRAF) inhibitor vemurafenib and the PI3K pathway associated mTOR inhibitor temsirolimus	ERBB2	MTOR	2	19	FALSE
Trastuzumab and dasatinib combination	propranolol (ADRB-1,2 antagonist) and ICI-118,551 (ADRB-2 antagonist)	ERBB2	KDR, VEGFA	1.5	19	FALSE
Trastuzumab and dasatinib combination	2-Methoxyestradiol (2-ME2)	ERBB2	SEMA6A, SLC22A3, ITK		19	FALSE
Trastuzumab and dasatinib combination	LCL161	ERBB2	XIAP	2	19	FALSE
Trastuzumab and dasatinib combination	zingerone	ERBB2	MTOR, AKT1	0.833333	19	FALSE
Trastuzumab and dasatinib combination	regorafenib	ERBB2	MTOR, PTK2B, ZHX2	0.583333	19	FALSE
Trastuzumab and dasatinib combination	TLC388	ERBB2	PCNA	2	19	FALSE
Trastuzumab and dasatinib combination	Cyclosporine A (CsA)	ERBB2	MMP9, PTGS2, MMP2, COX5A, CPOX, COX8A, MYC		19	FALSE
Trastuzumab and dasatinib combination	MJ‑33	ERBB2	AKT1, BAD, MAP1LC3A, MAP1LC3B, MTOR, BCL2L1	1.21429	19	FALSE
Trastuzumab and dasatinib combination	compound 10580	ERBB2	SOX2	2	19	FALSE
Trastuzumab and dasatinib combination	Verbascoside (VB)	ERBB2	BCL2, BCL2L1	1.5	19	FALSE
Trastuzumab and dasatinib combination	Niclosamide-olamine	ERBB2	CDK4, CASP3, CDK2, STAT3	0.65	19	FALSE
Trastuzumab and dasatinib combination	biflorin	ERBB2	SEMA6A, AKT1	-0.166667	19	TRUE
Trastuzumab and dasatinib combination	Sodium orthovanadate (SOV)	ERBB2	DNAH8	2	19	FALSE
Trastuzumab and dasatinib combination	kinsenoside (KD)	ERBB2	AKT1, PIK3CB, PIK3CG, STAT3, PIK3CD, JAK2, SOAT1, PIK3CA	0.881944	19	FALSE
Trastuzumab and dasatinib combination	the combination of low-dose TPL with JQ1	ERBB2	MYC	1	19	FALSE
Trastuzumab and dasatinib combination	CDDP combined with BR	ERBB2	BCL2L1	2	19	FALSE
Trastuzumab and dasatinib combination	Berberine	ERBB2	AKT1, KDR, MMP2, BCL2, MAP1LC3A, JUN, JAK2, MAP1LC3B, MTOR, SLC22A3, MAPK8, BCL2L1, BAX, VEGFA, ITK		19	FALSE
Trastuzumab and dasatinib combination	WMJ-8-B	ERBB2	STAT3	1	19	FALSE
Trastuzumab and dasatinib combination	icariin	ERBB2	BCL2L1	2	19	FALSE
Trastuzumab and dasatinib combination	ferrichrome	ERBB2	WDTC1	2	19	FALSE
Trastuzumab and dasatinib combination	proanthocyanidins	ERBB2	CASP3, BCL2, BCL2L1, BAX	1.5	19	FALSE
Trastuzumab and dasatinib combination	archazolid	ERBB2	ERBB2, DNAH8	-0.333333	19	TRUE
Trastuzumab and dasatinib combination	afatinib	ERBB2	EGFR	1	19	FALSE
Trastuzumab and dasatinib combination	Oridonin	ERBB2	MAPK8, BCL2L1, BAX	1.5	19	FALSE
Trastuzumab and dasatinib combination	bortezomib	ERBB2	PTCH1, NFKB1, CASP3, BCL2, GLI1, ABCB1, TBC1D9	1.14286	19	FALSE
Trastuzumab and dasatinib combination	NVP-BEZ235 (dactolisib) is a novel dual inhibitor of PI3K/mTOR	ERBB2	MTOR, AKT1, PCNA, MAP1LC3B	0.85	19	FALSE
Trastuzumab and dasatinib combination	TDP-A(TDP-A loaded DCMs (TDP-A/DCMs)	ERBB2	COL11A2, CASP3, BCL2, PARP1, WDTC1, BCL2L1, BAX		19	FALSE
Trastuzumab and dasatinib combination	Oxaliplatin and DHA combination	ERBB2	DDIT3	3	19	FALSE
Trastuzumab and dasatinib combination	de-6MSA-7-demethyl-7-deoxypactamycin (TM-025) and 7-demethyl-7-deoxypactamycin (TM-026)	ERBB2	CCND1, PCNA	1.5	19	FALSE
Trastuzumab and dasatinib combination	Meisoindigo	ERBB2	COL11A2, CASP3, BCL2, PARP1, CASP9, CYCS, BCL2L1, BAX, CASP8		19	FALSE
Trastuzumab and dasatinib combination	ex C. A. Mey aqueous extract (AAE)	ERBB2	SQSTM1	2	19	FALSE
Trastuzumab and dasatinib combination	itraconazole	ERBB2	PRKAA1, PRKAB1, PRKAA2, EGFR	1.1	19	FALSE
Trastuzumab and dasatinib combination	Liu Tea extracts(LTE)	ERBB2	CASP3, BCL2, BCL2L1, BAX	1.5	19	FALSE
Trastuzumab and dasatinib combination	Osthole	ERBB2	TNF, CASP3, BCL2, BCL2L1	1.375	19	FALSE
Trastuzumab and dasatinib combination	Chloroquine & combination of radiation and chloroquine	ERBB2	CASP3, BCL2, BCL2L1	1.5	19	FALSE
Trastuzumab and dasatinib combination	Bufalin with sorafenib	ERBB2	AKT1	1	19	FALSE
Trastuzumab and dasatinib combination	Piperlongumine (PLGM)	ERBB2	CDK1, AKT1, PIK3CB, PIK3CG, CASP3, BCL2, PIK3CD, PIK3CA, BCL2L1, ABCB1, TBC1D9	1.15909	19	FALSE
Trastuzumab and dasatinib combination	homoharringtonine (HHT)	ERBB2	IL6, STAT3		19	FALSE
Trastuzumab and dasatinib combination	novel PDGFRα inhibitor, N-(3-((4-(benzofuran-2-yl)pyrimidin-2-yl)oxy)-4-methylphenyl)-4-((4-methylpiperazin-1-yl)methyl)benzamide (E5)	ERBB2	AKT1, PIK3CB, PIK3CG, MAP1LC3A, PIK3CD, MAP1LC3B, MTOR, PIK3CA	1.16667	19	FALSE
Trastuzumab and dasatinib combination	Perillyl alcohol (POH)	ERBB2	LARGE1		19	FALSE
Trastuzumab and dasatinib combination	puerarin	ERBB2	MLXIP, MYLIP, MARCHF8	0.75	19	FALSE
Trastuzumab and dasatinib combination	Doxorubicin- and simvastatin	ERBB2	BCL2L11, MAPK3	1.5	19	FALSE
Trastuzumab and dasatinib combination	sCD40L	ERBB2	BCL2, BCL2L1	1.5	19	FALSE
Trastuzumab and dasatinib combination	Doxorubicin (Dox)	ERBB2	AKT1, ROS1	0.333333	19	FALSE
Trastuzumab and dasatinib combination	BA-5	ERBB2	COL11A2, CASP7, PARP1		19	FALSE
Trastuzumab and dasatinib combination	MK-2206	ERBB2	AKT1	1	19	FALSE
Trastuzumab and dasatinib combination	Amblyomin-X	ERBB2	CD44, CCND1, PCNA	0.833333	19	FALSE
Trastuzumab and dasatinib combination	Salvianolic acid B (Sal-B)	ERBB2	PTGS2, COX8A, CASP3, COX5A, CPOX, KDR, VEGFA	1.53571	19	FALSE
Trastuzumab and dasatinib combination	artesunate (ART)	ERBB2	COL11A2, CASP3, MAP1LC3A, PARP1, CASP9, MAP1LC3B, WDTC1, BCL2L1		19	FALSE
Trastuzumab and dasatinib combination	Imatinib	ERBB2	CASP3, BCL2, BCL2L1, CASP8	1.5	19	FALSE
Trastuzumab and dasatinib combination	AL and DDP combination	ERBB2	BAX, CASP3, COL11A2, PARP1		19	FALSE
Trastuzumab and dasatinib combination	dithiocarbamate derivative TM208	ERBB2	MAPK3, EGFR	0.833333	19	FALSE
Trastuzumab and dasatinib combination	All-trans retinoic acid (ATRA)	ERBB2	KDR, VEGFA	1.5	19	FALSE
Trastuzumab and dasatinib combination	BKT140	ERBB2	DIABLO, BCL2, CYCS	1.25	19	FALSE
Trastuzumab and dasatinib combination	Telmisartan	ERBB2	MTOR, PRKAA1, PRKAB1, PRKAA2	1.5	19	FALSE
Trastuzumab and dasatinib combination	PI3K inhibitors	ERBB2	RHOA	2	19	FALSE
Trastuzumab and dasatinib combination	all-trans retinoic acid (RA)	ERBB2	BCL2, BCL2L1	1.5	19	FALSE
Trastuzumab and dasatinib combination	artemisinin	ERBB2	ERBB2	0	19	FALSE
Trastuzumab and dasatinib combination	oxaliplatin and pemetrexed	ERBB2	AKT1	1	19	FALSE
Trastuzumab and dasatinib combination	gefitinib	ERBB2	CCND1, PCNA, EGFR	1	19	FALSE
Trastuzumab and dasatinib combination	diethyldithiocarbamate-copper complex (CuET)	ERBB2	SEMA6A, MYLIP, PKM, MLXIP, MARCHF8	0.533333	19	FALSE
Trastuzumab and dasatinib combination	gold nanoparticles-conjugated quercetin (AuNPs-Qu-5)	ERBB2	AKT1, PIK3CB, PIK3CG, CASP3, BCL2, PIK3CD, EGFR, MTOR, PIK3CA, BCL2L1, BAX	1.16667	19	FALSE
Trastuzumab and dasatinib combination	PBOX-15	ERBB2	AKT1, FH, PIK3CB, PIK3CG, ALPI, IAPP, MCL1, MAGT1, CLEC4D, PIK3CD, CFLAR, ALPP, CD47, PIK3CA, TNFRSF10B		19	FALSE
Trastuzumab and dasatinib combination	small interfering RNA (siRNA) therapeutics to directly target the undruggable KRAS (siKRAS) in combination with the pan-PI3K inhibitor GDC-0941 (GDC)	ERBB2	PIK3CD, PIK3CG, PIK3CA, PIK3CB	0.85	19	FALSE
Trastuzumab and dasatinib combination	Chrysin	ERBB2	AKT1, PTK2B, MAP1LC3A, ROS1, MAP1LC3B, MTOR	0.904762	19	FALSE
Trastuzumab and dasatinib combination	ponatinib	ERBB2	CASP3	2	19	FALSE
Trastuzumab and dasatinib combination	Pinellia pedatisecta Schott extract (PE)	ERBB2	JAK2	1	19	FALSE
Trastuzumab and dasatinib combination	Calycosin (CC)	ERBB2	MMP2, PCNA	0.5	19	FALSE
Trastuzumab and dasatinib combination	imatinib	ERBB2	VEGFA, BCL2, BCL2L1, KDR	1.5	19	FALSE
Trastuzumab and dasatinib combination	anthraquinone‑quinazoline hybrid 7B	ERBB2	VIM, EGFR	0.833333	19	FALSE
Trastuzumab and dasatinib combination	resveratrol and curcumin	ERBB2	COL11A2, MYC, CASP3, PARP1, PCNA, SHH, GLI1, CYCS, CDKN1A, BCL2L1, BAX, SLC12A9		19	FALSE
Trastuzumab and dasatinib combination	tanshinone IIA (TanIIA)	ERBB2	COL11A2, CASP3, PARP1, ROS1		19	FALSE
Trastuzumab and dasatinib combination	Lovastatin	ERBB2	TLR4	2	19	FALSE
Trastuzumab and dasatinib combination	Licochalcone B (Lico B)	ERBB2	COL11A2, FH, CCND1, PARP1, ROS1, PCNA, MCL1, CYCS, CLEC4D, DDIT3, WDTC1, BID, BCL2L1, BAX, TNFRSF10B		19	FALSE
Trastuzumab and dasatinib combination	podophyllotoxin	ERBB2	AKT1	1	19	FALSE
Trastuzumab and dasatinib combination	Dihydroartemisinin and gefitinib	ERBB2	AKT1, BCL2L1	0.833333	19	FALSE
Trastuzumab and dasatinib combination	Vielanin K (VK)	ERBB2	MAPK8	2	19	FALSE
Trastuzumab and dasatinib combination	apigenin	ERBB2	AKT1, PIK3CB, PIK3CG, NFKB1, CASP3, PCNA, TNF, PIK3CD, SEMA6A, SLC22A3, PIK3CA, BAX		19	FALSE
Trastuzumab and dasatinib combination	Silibinin	ERBB2	NAGLU, NBAS, GDF15		19	FALSE
Trastuzumab and dasatinib combination	Taxotere and vincristine	ERBB2	KDR, VEGFA	1.5	19	FALSE
Trastuzumab and dasatinib combination	tanshinone IIA	ERBB2	KDR, VEGFA	1.5	19	FALSE
Trastuzumab and dasatinib combination	Morphine	ERBB2	SEMA6A, AKT1, MTOR, EGFR	0.775	19	FALSE
Trastuzumab and dasatinib combination	oleanolic acid derivative	ERBB2	BCL2, BCL2L1, BAX	1.5	19	FALSE
Trastuzumab and dasatinib combination	synergism combined with lapatinib	ERBB2	EGFR	1	19	FALSE
Trastuzumab and dasatinib combination	valproic acid (VPA)	ERBB2	BMI1, CASP3, ROS1, PCNA, CDKN1A, STAT3	1.04762	19	FALSE
Trastuzumab and dasatinib combination	combined treatment of MTX and CQ	ERBB2	COL11A2, CASP3, PARP1		19	FALSE
Trastuzumab and dasatinib combination	quercetin and 2-ME	ERBB2	BCL2, BCL2L1, BAX	1.5	19	FALSE
Trastuzumab and dasatinib combination	Jiedu Sangen decoction (JSD)	ERBB2	AKT1, PIK3CB, HK2, PIK3CG, PIK3CD, PIK3CA	0.988095	19	FALSE
Trastuzumab and dasatinib combination	ABT-737	ERBB2	AKT1, MCL1, CLEC4D, XIAP, CFLAR, PTPA, BAX, FH, CASP8		19	FALSE
Trastuzumab and dasatinib combination	cisplatin with radiation	ERBB2	CASP3	2	19	FALSE
Trastuzumab and dasatinib combination	combination of CDDP and DAPT	ERBB2	AKT1	1	19	FALSE
Trastuzumab and dasatinib combination	the nonsteroidal antiinflammatory drug (NSAID) sulindac	ERBB2	STAT3	1	19	FALSE
Trastuzumab and dasatinib combination	a lower dose of radiation (1 Gy) combined with RA (5 µM)	ERBB2	BCL2, BCL2L1	1.5	19	FALSE
Trastuzumab and dasatinib combination	Metformin (METF)	ERBB2	KRAS, PRKAA1, PRKAB1, PRKAA2	0.975	19	FALSE
Trastuzumab and dasatinib combination	vanoxerine dihydrochloride	ERBB2	CDK2, PCNA	1.5	19	FALSE
Trastuzumab and dasatinib combination	Beta-lapachone	ERBB2	MTOR, MAP1LC3A, ROS1, MAP1LC3B	1.125	19	FALSE
Trastuzumab and dasatinib combination	Imatinib (IM)	ERBB2	ROS1	2	19	FALSE
Trastuzumab and dasatinib combination	MnTE-2-PyP(5+)	ERBB2	ROS1	2	19	FALSE
Trastuzumab and dasatinib combination	arsenic trioxide (As(2)O(3))	ERBB2	BAK1, CASP3, BCL2, CASP9, BCL2L1, BAX	1.64286	19	FALSE
Trastuzumab and dasatinib combination	MjTX-I, a phospholipase A2 isolated	ERBB2	BAD, BCL2	1.5	19	FALSE
Trastuzumab and dasatinib combination	cryptotanshinone	ERBB2	MMP9, BCL2, ROS1, BCL2L1, BAX		19	FALSE
Trastuzumab and dasatinib combination	R763	ERBB2	AKT1, KIT	0.333333	19	FALSE
Trastuzumab and dasatinib combination	Dynasore	ERBB2	CDK4, STAT3, CCND1, MMP2	0.9	19	FALSE
Trastuzumab and dasatinib combination	Aromatase inhibitors	ERBB2	GABPA, NFE2L2	1	19	FALSE
Trastuzumab and dasatinib combination	Sorafenib	ERBB2	BAK1, FH, AKT1, BCL2, ROS1, MCL1, CLEC4D, DDIT3, BCL2L1, MAPK3, CASP8		19	FALSE
Trastuzumab and dasatinib combination	curcumin was loaded into solid lipid nanoparticles (SLNs)(Cur-SLNs)	ERBB2	CCND1, BCL2, PCNA, CDK4, BCL2L1, BAX	1.21429	19	FALSE
Trastuzumab and dasatinib combination	AZ + SFN	ERBB2	COL11A2, CCND1, CASP3, PARP1, PCNA		19	FALSE
Trastuzumab and dasatinib combination	nonsteroidal anti-inflammatory drug (NSAID)	ERBB2	CPOX, COX8A, PTGS2, COX5A	1.525	19	FALSE
Trastuzumab and dasatinib combination	metformin and pitavastatin	ERBB2	COL11A2, CDKN1B, PRKAB1, PIK3CB, PIK3CG, CASP3, PRKAA1, MAP1LC3A, PARP1, PCNA, CIB1, PRKAA2, PIK3CD, CDKN1A, MAP1LC3B, MTOR, PIK3CA, BAX		19	FALSE
Trastuzumab and dasatinib combination	enalapril and 5-FU	ERBB2	MMP9, CCND1, KDR, MMP2, BCL2, PCNA, BCL2L1, XIAP, VEGFA, STAT3, MYC		19	FALSE
Trastuzumab and dasatinib combination	combination of SAHA and cisplatin	ERBB2	BCL2, BCL2L1	1.5	19	FALSE
Trastuzumab and dasatinib combination	Ni(II) thiosemicarbazone compound	ERBB2	AKT1, PIK3CB, PIK3CG, CASP3, PIK3CD, PIK3CA	0.988095	19	FALSE
Trastuzumab and dasatinib combination	Paris forrestii (Takht.) H. Li (PCT3)	ERBB2	COL11A2, CASP3, BCL2, PARP1, MCL1, CLEC4D, BAX, FH		19	FALSE
Trastuzumab and dasatinib combination	Obatoclax	ERBB2	BAK1, AIFM1, BCL2, MCL1, BCL2L11, TNFSF10, CYCS, CLEC4D, DIABLO, BCL2L1, BAX, FH		19	FALSE
Trastuzumab and dasatinib combination	lignocaine (LIG)	ERBB2	BAD, BCL2, BAX	1.5	19	FALSE
Trastuzumab and dasatinib combination	crizotinib and temozolomide	ERBB2	RNMT, AKT1, MET, ALK, ROS1, MCL1, SLTM, BCL2L11, CLEC4D, FH		19	FALSE
Trastuzumab and dasatinib combination	Transcriptional co-activator with PDZ binding motif (TAZ)	ERBB2	MTOR, AKT1	0.833333	19	FALSE
Trastuzumab and dasatinib combination	Paclitaxel	ERBB2	WDTC1, CASP7	0.833333	19	FALSE
Trastuzumab and dasatinib combination	gem	ERBB2	CAV1	1	19	FALSE
Trastuzumab and dasatinib combination	paclitaxel combined with lobaplatin	ERBB2	AKT1, PIK3CB, PIK3CG, PIK3CD, PIK3CA	1	19	FALSE
Trastuzumab and dasatinib combination	Ibrutinib combined with radiation	ERBB2	AKT1	1	19	FALSE
Trastuzumab and dasatinib combination	GLU-PTX	ERBB2	ABCB1	2	19	FALSE
Trastuzumab and dasatinib combination	caffeine	ERBB2	BAX, PTGS2, MYLIP, COX5A, CPOX, MLXIP, COX8A, MARCHF8	1.27083	19	FALSE
Trastuzumab and dasatinib combination	Met and Cis	ERBB2	AKT1, CCND1, PIK3CB, PIK3CG, PCNA, PIK3CD, PIK3CA	1.125	19	FALSE
Trastuzumab and dasatinib combination	PF-04554878	ERBB2	PTK2	1	19	FALSE
Trastuzumab and dasatinib combination	Baicalin	ERBB2	MYC	1	19	FALSE
Trastuzumab and dasatinib combination	DHA and ABT-263	ERBB2	MCL1, BCL2L11, CLEC4D, STAT3, FH		19	FALSE
Trastuzumab and dasatinib combination	Docosahexaenoic acid (DHA)	ERBB2	BAK1, CYCS, EIF2AK3, DDIT3, XIAP, BAX	1.47619	19	FALSE
Trastuzumab and dasatinib combination	ursolic acid (UA)	ERBB2	AKT1	1	19	FALSE
Trastuzumab and dasatinib combination	the halogenated monoterpene mertensene	ERBB2	CDK1, COL11A2, CDK2, CASP3, PARP1, PCNA, POLD1, CDK4, WDTC1		19	FALSE
Trastuzumab and dasatinib combination	JuBei oral liquid (JB)	ERBB2	CASP3, BCL2, ROS1, CYCS, BCL2L1, BAX	1.41667	19	FALSE
Trastuzumab and dasatinib combination	Acacetin with doxorubicin	ERBB2	CDKN1A, ABCB1, PCNA, TBC1D9	1.25	19	FALSE
Trastuzumab and dasatinib combination	simvastatin	ERBB2	AKT1	1	19	FALSE
Trastuzumab and dasatinib combination	Fisetin	ERBB2	AKT1, CASP8	0.333333	19	FALSE
Trastuzumab and dasatinib combination	bortezomib and ketoconazole	ERBB2	BID	2	19	FALSE
Trastuzumab and dasatinib combination	combined TMZ treatment with BIX01294, an inhibitor of histone methyltransferase G9a	ERBB2	MAP1LC3A, MAP1LC3B	1.5	19	FALSE
Trastuzumab and dasatinib combination	FePt-Cys nanoparticles (FePt-Cys NPs)	ERBB2	MMP2, ROS1	0.5	19	FALSE
Trastuzumab and dasatinib combination	Euplotin C (EC)	ERBB2	AKT1	1	19	FALSE
Trastuzumab and dasatinib combination	UCN-01 (7-hydroxy-staurosporine)	ERBB2	CDKN1A, PCNA	1.5	19	FALSE
Trastuzumab and dasatinib combination	Ilimaquinone	ERBB2	TNFRSF10B	2	19	FALSE
Trastuzumab and dasatinib combination	daurisoline	ERBB2	CCND1, MYC, PCNA	1	19	FALSE
Trastuzumab and dasatinib combination	PPZ and VCR	ERBB2	AKT1, PIK3CB, PIK3CG, PIK3CD, EGFR, MTOR, PIK3CA, ABCB1	0.993056	19	FALSE
Trastuzumab and dasatinib combination	Polyphyllin VI	ERBB2	BCL2, MAPK8, MAP1LC3B, WDTC1, BCL2L1, BAX	1.25	19	FALSE
Trastuzumab and dasatinib combination	nigericin	ERBB2	MTOR	2	19	FALSE
Trastuzumab and dasatinib combination	C₁₈H₁₇NO₆	ERBB2	MMP9, AKT1, PIK3CB, PIK3CG, MMP2, PIK3CD, VIM, KDR, VEGFA, PIK3CA		19	FALSE
Trastuzumab and dasatinib combination	high-dose pulsatile gefitinib	ERBB2	AKT1, EGFR	0.5	19	FALSE
Trastuzumab and dasatinib combination	valproic acid (VPA)(combination of VPA and metformin )	ERBB2	AKT1	1	19	FALSE
Trastuzumab and dasatinib combination	Gambogenic acid (GNA)	ERBB2	CASP3, AKT1	0.333333	19	FALSE
Trastuzumab and dasatinib combination	p-Hydroxymethoxybenzobijuglone (HMBBJ)	ERBB2	CASP3, BCL2, BCL2L1	1.5	19	FALSE
Trastuzumab and dasatinib combination	chidamide	ERBB2	COL11A2, FCGR1B, CASP3, CD34, PARP1, CASP9, CASP8		19	FALSE
Trastuzumab and dasatinib combination	5‑FU and Blu9931	ERBB2	CDKN1B	2	19	FALSE
Trastuzumab and dasatinib combination	5-FU, DTN and DHA	ERBB2	MCL1, FH, CLEC4D		19	FALSE
Trastuzumab and dasatinib combination	Auranofin (AF)	ERBB2	ROS1	2	19	FALSE
Trastuzumab and dasatinib combination	β-Asarone	ERBB2	MYC, BMI1	0.333333	19	FALSE
Trastuzumab and dasatinib combination	Myricetin	ERBB2	AKT1, PIK3CB, PIK3CG, JUN, PIK3CD, MAPK8, PIK3CA	1.125	19	FALSE
Trastuzumab and dasatinib combination	IFN-β in combination with gemcitabine	ERBB2	SLC28A3		19	FALSE
Trastuzumab and dasatinib combination	Doxorubicin, Metformin, and Sodium Oxamate (DoxMetOx)	ERBB2	COL11A2, LDHA, MAP1LC3A, PARP1, MAP1LC3B, MTOR		19	FALSE
Trastuzumab and dasatinib combination	PF-00562271	ERBB2	PTK2	1	19	FALSE
Trastuzumab and dasatinib combination	SKF-96365, an SOCE inhibitor	ERBB2	AKT1	1	19	FALSE
Trastuzumab and dasatinib combination	IRE + FOLFIRINOX (5-fluorouracil, leucovorin, irinotecan, and oxaliplatin)	ERBB2	CASP3	2	19	FALSE
Trastuzumab and dasatinib combination	Melatonin	ERBB2	BAX, SEMA6A, CASP3, MYLIP, BCL2, ROS1, PCNA, MLXIP, BBC3, MARCHF8	1.19091	19	FALSE
Trastuzumab and dasatinib combination	Nanomicellar-Curcumin	ERBB2	CCND1, BCL2, MAP1LC3A, PCNA, MAP1LC3B, BCL2L1, BAX, CASP8	1.5	19	FALSE
Trastuzumab and dasatinib combination	reactive oxygen species modulator-1 (Romo1)	ERBB2	BCL2, BAX, ROS1	1.33333	19	FALSE
Trastuzumab and dasatinib combination	GSK525762A	ERBB2	BCL2, MYC, BAX, BAK1	1.1	19	FALSE
Trastuzumab and dasatinib combination	4-methylnitrosamino-1-3-pyridyl-1-butanone (NNK)	ERBB2	SLC22A3, NANOG, PROM1, ITK		19	FALSE
Trastuzumab and dasatinib combination	Ganoderma lucidum polysaccharides (GLP)	ERBB2	NAGLU, NBAS, GDF15		19	FALSE
Trastuzumab and dasatinib combination	Heerak Bhasma nanoparticle (HBNP)	ERBB2	IL6		19	FALSE
Trastuzumab and dasatinib combination	Alkannin	ERBB2	RNMT, AKT1, PIK3CB, PIK3CG, MET, BCL2, CASP9, SLTM, PIK3CD, VIM, PIK3CA, BCL2L1	1.22115	19	FALSE
Trastuzumab and dasatinib combination	CL-6, a curcumin derivative	ERBB2	BCL2, BCL2L1, BAX	1.5	19	FALSE
Trastuzumab and dasatinib combination	Dox-NCs	ERBB2	CASP3, ABCB1	0.5	19	FALSE
Trastuzumab and dasatinib combination	aqueous extract of Solanum nigrum (AESN)	ERBB2	CASP3, VIM	1.5	19	FALSE
Trastuzumab and dasatinib combination	hydroxychloroquine (HCQ)	ERBB2	BAX, BCL2L1, ABCB1, TBC1D9	1.25	19	FALSE
Trastuzumab and dasatinib combination	Hesperidin, piperine and bee venom	ERBB2	EGFR	1	19	FALSE
Trastuzumab and dasatinib combination	copper (II) (Cu [II])	ERBB2	BCL2, BAX, CASP8	1.5	19	FALSE
Trastuzumab and dasatinib combination	30-diethoxyphosphoryl-28-propynoylbetulin (compound 4)	ERBB2	SLC12A9, CDKN1A		19	FALSE
Trastuzumab and dasatinib combination	EPA and DHA	ERBB2	CD44	1	19	FALSE
Trastuzumab and dasatinib combination	tepotinib	ERBB2	RNMT, MET, SLTM, SLC22A3, MYC, ITK		19	FALSE
Trastuzumab and dasatinib combination	Herbal melanin (HM	ERBB2	TLR4	2	19	FALSE
Trastuzumab and dasatinib combination	Monensin	ERBB2	KDR, EGFR	0.333333	19	FALSE
Trastuzumab and dasatinib combination	TRAIL and NVB	ERBB2	CASP3, BCL2, BCL2L1, BAX	1.5	19	FALSE
Trastuzumab and dasatinib combination	Bafilomycin A1	ERBB2	BCL2, BCL2L1	1.5	19	FALSE
Trastuzumab and dasatinib combination	ASR352 (7b) was identified as one of the equipotent 7a analogs	ERBB2	BAX, CASP3, BCL2, PARP1	1.5	19	FALSE
Trastuzumab and dasatinib combination	sorafenib and Temozolomide	ERBB2	HSPB1, HSPB2	1	19	FALSE
Trastuzumab and dasatinib combination	Violacein	ERBB2	AKT1, CCND1, NFKB1, PCNA	0.85	19	FALSE
Trastuzumab and dasatinib combination	DHA synergized with 2-Deoxy-D-glucose	ERBB2	AIFM1, CYCS, CASP9	1.75	19	FALSE
Trastuzumab and dasatinib combination	n-butylidenephthalide (n-BP)	ERBB2	DNMT1	2	19	FALSE
Trastuzumab and dasatinib combination	5,7-dihydroxy-4-methyl-6-(3-methylbutanoyl)-coumarin (DMAC)	ERBB2	COL11A2, BAK1, CASP3, PARP1, MCL1, CLEC4D, WDTC1, BCL2L1, FH		19	FALSE
Trastuzumab and dasatinib combination	Artesunate (ART)	ERBB2	PTGS2, MYLIP, COX5A, CPOX, MLXIP, COX8A, MARCHF8	1.23214	19	FALSE
Trastuzumab and dasatinib combination	SI 34	ERBB2	CCND1, PCNA, SRC	0.833333	19	FALSE
Trastuzumab and dasatinib combination	Cryptotansinone (Dsh-003) (MW 269.14)	ERBB2	AKT1, PIK3CB, PIK3CG, PIK3CD, PIK3CA	1	19	FALSE
Trastuzumab and dasatinib combination	Erlotinib	ERBB2	COL11A2, AKT1, CASP3, PARP1, CASP9, PTPA		19	FALSE
Trastuzumab and dasatinib combination	17β-Estradiol (E2)	ERBB2	IL6, STAT3		19	FALSE
Trastuzumab and dasatinib combination	Andrographis paniculata (A. paniculata) polysaccharide	ERBB2	CDK1, CASP3, CASP9, CASP8	1.575	19	FALSE
Trastuzumab and dasatinib combination	cryptolepine	ERBB2	WDTC1, PARP1	0.5	19	FALSE
Trastuzumab and dasatinib combination	TAp73alpha	ERBB2	BAX	2	19	FALSE
Trastuzumab and dasatinib combination	Exenatide (Ex-4)	ERBB2	EGF, CCND1, BCL2, PCNA, BCL2L1, EGFR, STAT3, MYC	0.944444	19	FALSE
Trastuzumab and dasatinib combination	palbociclib in combination with the rapamycin analog temsirolimus	ERBB2	CDK4, MTOR	0.333333	19	FALSE
Trastuzumab and dasatinib combination	Pulchrin A	ERBB2	BAX	2	19	FALSE
Trastuzumab and dasatinib combination	Y15	ERBB2	PTK2	1	19	FALSE
Trastuzumab and dasatinib combination	ampelopsin sodium (Amp-Na)	ERBB2	DNAH8	2	19	FALSE
Trastuzumab and dasatinib combination	E2 plus BSO	ERBB2	JUN, MAPK8	1.5	19	FALSE
Trastuzumab and dasatinib combination	3-methyladenine (3-MA)	ERBB2	AKT1, MAP1LC3A, MAP1LC3B	0.833333	19	FALSE
Trastuzumab and dasatinib combination	Bcl-2 antisense oligonucleotide	ERBB2	BCL2, BCL2L1	1.5	19	FALSE
Trastuzumab and dasatinib combination	EGCG and cyclopamine (CyA)	ERBB2	EGFR	1	19	FALSE
Trastuzumab and dasatinib combination	antiCD33-LONp-PMI	ERBB2	MDM2	2	19	FALSE
Trastuzumab and dasatinib combination	cordycepin	ERBB2	PRKAB1, PRKAA1, ROS1, PRKAA2, MTOR	1.4	19	FALSE
Trastuzumab and dasatinib combination	TA + VCR	ERBB2	COL11A2, CASP3, PARP1		19	FALSE
Trastuzumab and dasatinib combination	Radix Sophorae Flavescentis	ERBB2	CASP3, BCL2, BCL2L1, BAX	1.5	19	FALSE
Trastuzumab and dasatinib combination	piperlongumine (PL)	ERBB2	STAT3	1	19	FALSE
Trastuzumab and dasatinib combination	ibrutinib	ERBB2	CXCR4, EGFR	0.333333	19	FALSE
Trastuzumab and dasatinib combination	Xanthohumol (XN)	ERBB2	COL11A2, AKT1, CASP3, BCL2, PARP1, ROS1, CASP9, WDTC1		19	FALSE
Trastuzumab and dasatinib combination	free fatty acids extract (FFAE)	ERBB2	CASP3, CASP9	1.83333	19	FALSE
Trastuzumab and dasatinib combination	Simvastatin	ERBB2	BCL2, BCL2L1, BAX	1.5	19	FALSE
Trastuzumab and dasatinib combination	FN2 in combination with GEM	ERBB2	BCL2, BCL2L1, BAX	1.5	19	FALSE
Trastuzumab and dasatinib combination	TAK-242	ERBB2	IL6		19	FALSE
Trastuzumab and dasatinib combination	dihydroartemisinin inhibited fibronectin-1	ERBB2	AKT1, PIK3CB, PIK3CG, PIK3CD, SEMA6A, PIK3CA	0.988095	19	FALSE
Trastuzumab and dasatinib combination	anti-diabetic drug Metformin (Met)	ERBB2	RNMT, HK2, CCND1, LDHA, MET, HK1, PCNA, SLTM, PKM, MYC, BAX	1.20455	19	FALSE
Trastuzumab and dasatinib combination	Matrine	ERBB2	PTCH1, E2F1, AKT1, PIK3CB, PIK3CG, MYLIP, BCL2, PTK2, MAPK3, RHOA, PIK3CD, MLXIP, KDR, PIK3CA, BCL2L1, MARCHF8, MTOR	1.12745	19	FALSE
Trastuzumab and dasatinib combination	Bithionol-paclitaxel	ERBB2	COL11A2, BCL2, PARP1, ROS1, XIAP		19	FALSE
Trastuzumab and dasatinib combination	ibuprofen	ERBB2	XIAP, CASP3, ABCB1, PCNA	1.125	19	FALSE
Trastuzumab and dasatinib combination	Malathion	ERBB2	AKT1, BAX, BCL2	1	19	FALSE
Trastuzumab and dasatinib combination	curcumin and carboplatin	ERBB2	MMP9, AKT1, CASP3, BCL2, CASP9, BCL2L1, MAPK3		19	FALSE
Trastuzumab and dasatinib combination	Aclidinium bromide	ERBB2	AKT1, PIK3CB, PIK3CG, CASP3, BCL2, PIK3CD, PIK3CA, BCL2L1, BAX	1.2	19	FALSE
Trastuzumab and dasatinib combination	Anlotinib	ERBB2	AKT1, CCND1, MMP9, PIK3CB, PIK3CG, MMP2, CASP3, BCL2, PCNA, PIK3CD, VIM, CDK4, PIK3CA, BCL2L1, BAX		19	FALSE
Trastuzumab and dasatinib combination	ferrocenyl pyrazole (FP) derivates, 5-ferrocenyl-1-phenyl-1H-pyrazole (FP-Ph) and 5-ferrocenyl-1H-pyrazole (FP-H)	ERBB2	AKT1, PIK3CB, PIK3CG, PIK3CD, PIK3CA	1	19	FALSE
Trastuzumab and dasatinib combination	Tetrahydroberberine	ERBB2	AKT1, PIK3CB, PIK3CG, PIK3CD, MTOR, PIK3CA	1.07143	19	FALSE
Trastuzumab and dasatinib combination	Celastrus orbiculatus	ERBB2	CASP3, BCL2, BCL2L1, BAX	1.5	19	FALSE
Trastuzumab and dasatinib combination	isochaihulactone	ERBB2	NAGLU, NBAS, GDF15		19	FALSE
Trastuzumab and dasatinib combination	sulindac	ERBB2	PCNA, TNF, CDKN1A, NFKB1, SLC12A9		19	FALSE
Trastuzumab and dasatinib combination	combination of celecoxib and IR	ERBB2	CDK1, PTGS2, COX5A, POLD1, CPOX, COX8A	1.45238	19	FALSE
Trastuzumab and dasatinib combination	Vorinostat and quinacrine	ERBB2	BCL2, ROS1, MCL1, CLEC4D, BCL2L1, BAX, FH		19	FALSE
Trastuzumab and dasatinib combination	Ciclopirox (CPX)	ERBB2	MMP2, MMP9		19	FALSE
Trastuzumab and dasatinib combination	Bortezomib	ERBB2	MYC	1	19	FALSE
Trastuzumab and dasatinib combination	ZD1839 (Iressa)	ERBB2	MMP9, EGF		19	FALSE
Trastuzumab and dasatinib combination	Panobinostat	ERBB2	ERBB2, EGFR	-0.166667	19	TRUE
Trastuzumab and dasatinib combination	aloe-emodin (AE)	ERBB2	ERBB2	0	19	FALSE
Trastuzumab and dasatinib combination	β-cyclodextrin-nanosponges (CN-CPT)	ERBB2	MAPK3	2	19	FALSE
Trastuzumab and dasatinib combination	frankincense essential oil (FEO)	ERBB2	BCL2, BCL2L1, BAX	1.5	19	FALSE
Trastuzumab and dasatinib combination	Fluoxetine (FLX)	ERBB2	MAPK8	2	19	FALSE
Trastuzumab and dasatinib combination	gefitinib with calcitriol	ERBB2	ERBB2, EGFR	-0.166667	19	TRUE
Trastuzumab and dasatinib combination	Lymecycline	ERBB2	AKT1, STAT3, EGFR	0.5	19	FALSE
Trastuzumab and dasatinib combination	β-elemene	ERBB2	ABCB1	2	19	FALSE
Trastuzumab and dasatinib combination	sanguinarine (SG)	ERBB2	CCND1, MYLIP, BCL2, PCNA, MLXIP, BCL2L1, MARCHF8	1.33929	19	FALSE
Trastuzumab and dasatinib combination	LukS-PV	ERBB2	BAK1, BCL2L1, BAX, BCL2	1.5	19	FALSE
Trastuzumab and dasatinib combination	calix[6]arene (CLX6)	ERBB2	MMP2, MMP9, PTK2, AXL		19	FALSE
Trastuzumab and dasatinib combination	Paclitaxel (Taxol) &Caffeine	ERBB2	BCL2, BCL2L1	1.5	19	FALSE
Trastuzumab and dasatinib combination	Huaier n-butanol extract (HBE)	ERBB2	MAP2K7, SLC22A3, MAPK3, ITK		19	FALSE
Trastuzumab and dasatinib combination	P2 (sequence: RALGWSCL)	ERBB2	CASP3, BCL2, BCL2L1	1.5	19	FALSE
Trastuzumab and dasatinib combination	polyester-based hyperbranched dendritic-linear (HBDL)-based NPs carrying doxorubicin (Dox)	ERBB2	MAPK8	2	19	FALSE
Trastuzumab and dasatinib combination	Dual HER/IGF-insulin	ERBB2	AKT1	1	19	FALSE
Trastuzumab and dasatinib combination	Bruceine D	ERBB2	MLXIP, MYLIP, MARCHF8, PCNA	0.7	19	FALSE
Trastuzumab and dasatinib combination	Piroxicam (PXM)	ERBB2	CPOX, COX8A, PTGS2, COX5A	1.525	19	FALSE
Trastuzumab and dasatinib combination	synthesized nanoparticles was modified with folic acid (FA)	ERBB2	COL11A2, CASP3, PARP1		19	FALSE
Trastuzumab and dasatinib combination	PBI-05204	ERBB2	AKT1, CD44, PIK3CB, PIK3CG, CXCR4, PIK3CD, SOX2, MTOR, PIK3CA	1.04444	19	FALSE
Trastuzumab and dasatinib combination	(E)-3-(3-(benzyloxy) phenyl)-1-(4-hydroxyphenyl)prop-2-en-1-one (HM015k or 15k)	ERBB2	MYC, ABCB1, PCNA	0.833333	19	FALSE
Trastuzumab and dasatinib combination	EEHDW	ERBB2	ABCB1	2	19	FALSE
Trastuzumab and dasatinib combination	Sesquiterpene Lactone-Santonin	ERBB2	PTK2B, ZHX2, CASP3, BCL2, MAP2K7, PCNA, CASP9, MTOR, BCL2L1, BAX	1.25	19	FALSE
Trastuzumab and dasatinib combination	Thymoquinone (TQ)	ERBB2	COL11A2, AKT1, PIK3CB, PIK3CG, PARP1, PIK3CD, PIK3CA		19	FALSE
Trastuzumab and dasatinib combination	tamoxifen (TAM)	ERBB2	STAT3, JAK2	0.5	19	FALSE
Trastuzumab and dasatinib combination	diethyllaminaldehyde (DEAB)	ERBB2	ALDH1A1		19	FALSE
Trastuzumab and dasatinib combination	PMI combined with ADR	ERBB2	COL11A2, PTK2, PARP1, PCNA, EGFR		19	FALSE
Trastuzumab and dasatinib combination	p21-activated kinase (PAK) 2	ERBB2	CASP7	3	19	FALSE
Trastuzumab and dasatinib combination	Sophoridine	ERBB2	MAPK8	2	19	FALSE
Trastuzumab and dasatinib combination	talazoparib and TMZ	ERBB2	BAK1, BAX	1.5	19	FALSE
Trastuzumab and dasatinib combination	FMT, CpG and FMT and CpG	ERBB2	AKT1, IL6, TNF, EGFR, MTOR		19	FALSE
Trastuzumab and dasatinib combination	flubendazole	ERBB2	NANOG, MYC, VIM, SOX2	1.1	19	FALSE
Trastuzumab and dasatinib combination	CONPs	ERBB2	RNMT, AKT1, MET, CASP3, CASP9, SLTM, AXL	1.08929	19	FALSE
Trastuzumab and dasatinib combination	combination of baicalin and DDP	ERBB2	AKT1, HAAO, HADH		19	FALSE
Trastuzumab and dasatinib combination	Cidofovir	ERBB2	CASP3	2	19	FALSE
Trastuzumab and dasatinib combination	Taxol	ERBB2	CDKN1B, BCL2, PCNA, CIB1, CDKN1A	1.3	19	FALSE
Trastuzumab and dasatinib combination	Dp44mT	ERBB2	SOAT1, MYC	0.333333	19	FALSE
Trastuzumab and dasatinib combination	BBI608 in combination with paclitaxel	ERBB2	STAT3	1	19	FALSE
Trastuzumab and dasatinib combination	Ajoene (4,5,9-trithiadodeca-1,6,11-triene-9-oxide)	ERBB2	CASP3, BCL2, CYCS	1.33333	19	FALSE
Trastuzumab and dasatinib combination	MHP-1	ERBB2	SLC22A3, MMP9, VIM, ITK		19	FALSE
Trastuzumab and dasatinib combination	27652-89-7	ERBB2	BCL2, BCL2L1, BAX, CYCS	1.5	19	FALSE
Trastuzumab and dasatinib combination	Defactinib and PD173074	ERBB2	PTK2, AKT1	0.5	19	FALSE
Trastuzumab and dasatinib combination	2-methoxy-5((3,4,5-trimethosyphenyl)seleninyl) phenol (SQ0814061)	ERBB2	AKT1, PIK3CB, PIK3CG, MDM2, PCNA, PIK3CD, PIK3CA	1.125	19	FALSE
Trastuzumab and dasatinib combination	(MAY)	ERBB2	ABCB1	2	19	FALSE
Trastuzumab and dasatinib combination	Gambogic acid (GA)	ERBB2	MMP9, HADH, MMP2, MAPK8, HAAO, MAPK3		19	FALSE
Trastuzumab and dasatinib combination	ARV-825 (ARV) and its nanoformulation development (ARV-NP)	ERBB2	MYC, CASP3, BCL2, BRD4, BCL2L1	1.16667	19	FALSE
Trastuzumab and dasatinib combination	Vidarabine	ERBB2	CASP3, BCL2, WDTC1, BCL2L1, BAX	1.3	19	FALSE
Trastuzumab and dasatinib combination	quercetin combined with irinotecan/SN-38	ERBB2	VEGFA, PTGS2, KDR	1.33333	19	FALSE
Trastuzumab and dasatinib combination	Polyphyllin II(PP II)	ERBB2	AKT1, PIK3CB, PIK3CG, PIK3CD, MTOR, PIK3CA	1.07143	19	FALSE
Trastuzumab and dasatinib combination	the combination of VPA and DOX	ERBB2	CASP3, PARP1, CDKN1A	1.5	19	FALSE
Trastuzumab and dasatinib combination	Sotetsuflavone	ERBB2	MTOR, AKT1	0.833333	19	FALSE
Trastuzumab and dasatinib combination	cisplatin and cisplatin-metformin	ERBB2	SEMA6A, AKT1, PRKAB1, LDHA, PRKAA1, PRKAA2, MTOR	1.17857	19	FALSE
Trastuzumab and dasatinib combination	gefitinib with the YAP1 inhibitor verteporfin or an MEK/ERK inhibitor AZD6244	ERBB2	MLXIP, BAD, MYLIP, MARCHF8	0.7	19	FALSE
Trastuzumab and dasatinib combination	artocarpin	ERBB2	BCL2, BCL2L1, BAX, BAK1	1.5	19	FALSE
Trastuzumab and dasatinib combination	Alantolactone	ERBB2	AKT1	1	19	FALSE
Trastuzumab and dasatinib combination	2-fluoropalmitic acid (2-FPA)	ERBB2	MMP2, PROM1	0.5	19	FALSE
Trastuzumab and dasatinib combination	bazedoxifene acetate (BAZ)	ERBB2	STAT3	1	19	FALSE
Trastuzumab and dasatinib combination	L-Pt-Py	ERBB2	BBC3, MYC	0.333333	19	FALSE
Trastuzumab and dasatinib combination	LY5	ERBB2	STAT3	1	19	FALSE
Trastuzumab and dasatinib combination	CP-673451	ERBB2	AKT1, PIK3CB, PIK3CG, GABPA, PIK3CD, NFE2L2, PIK3CA	1.05357	19	FALSE
Trastuzumab and dasatinib combination	Hispolon	ERBB2	BCL2, BCL2L1, BAX	1.5	19	FALSE
Trastuzumab and dasatinib combination	sulforaphene (SFE, 4-methylsufinyl-3-butenyl isothiocyanate)	ERBB2	BCL2, BCL2L1, ATF4	1.41667	19	FALSE
Trastuzumab and dasatinib combination	octreotide (OCT) and cisplatin (DDP)	ERBB2	ABCB1	2	19	FALSE
Trastuzumab and dasatinib combination	Celecoxib	ERBB2	AKT1, PTGS2, CCND1, ABCB1, CASP3, BCL2, COX5A, PCNA, CPOX, COX8A, BCL2L1, BAX, TBC1D9	1.34615	19	FALSE
Trastuzumab and dasatinib combination	Doxorubicin (DOX) loaded folate-coated magnetic Fe3 O4 nanoparticles (MNPs)	ERBB2	CASP3, BCL2, SPEN	1.33333	19	FALSE
Trastuzumab and dasatinib combination	tolfenamic acid (TA)	ERBB2	NAGLU, NBAS, ROS1, GDF15		19	FALSE
Trastuzumab and dasatinib combination	silibinin	ERBB2	MMP2, MMP9, STAT3		19	FALSE
Trastuzumab and dasatinib combination	paclitaxel and honokiol	ERBB2	ABCB1	2	19	FALSE
Trastuzumab and dasatinib combination	Oxysophocarpine	ERBB2	MTOR, AKT1	0.833333	19	FALSE
Trastuzumab and dasatinib combination	Cardiotoxin (CTX) III	ERBB2	AKT1, SOAT1, EGFR	0.583333	19	FALSE
Trastuzumab and dasatinib combination	vinorelbine (NVB)	ERBB2	BCL2, BCL2L1	1.5	19	FALSE
Trastuzumab and dasatinib combination	Curcumin	ERBB2	BCL2, MAP1LC3A, ROS1, SHH, GLI1, VIM, MAP1LC3B, DDIT3, BCL2L1, BAX	1.43182	19	FALSE
Trastuzumab and dasatinib combination	5-FU combined with casticin	ERBB2	CASP3, CASP8	1.5	19	FALSE
Trastuzumab and dasatinib combination	cleistanthin A (CA)	ERBB2	CCND1	2	19	FALSE
Trastuzumab and dasatinib combination	Minnelide/Triptolide (TL)	ERBB2	GABPA, NFE2L2	1	19	FALSE
Trastuzumab and dasatinib combination	100704-10-7	ERBB2	BAX, BAK1, CASP3, MYLIP, MAPK8, BCL2, JUN, RHOA, CYCS, MLXIP, BBC3, XIAP, BID, BCL2L1, MARCHF8, CASP8	1.46507	19	FALSE
Trastuzumab and dasatinib combination	Herbal melanin (HM)	ERBB2	CASP3, BCL2	1.5	19	FALSE
Trastuzumab and dasatinib combination	acetyl-11-keto-beta-boswellic acid (AKBA	ERBB2	MMP9, CCND1, PTGS2, ALPI, IAPP, BCL2, PCNA, MAGT1, ALPP, CD47		19	FALSE
Trastuzumab and dasatinib combination	pazopanib + trametinib	ERBB2	AKT1	1	19	FALSE
Trastuzumab and dasatinib combination	Hymecromone plus sorafenib	ERBB2	EGF, CD44, MCL1, EGFR, CLEC4D, FH		19	FALSE
Trastuzumab and dasatinib combination	Atovaquone	ERBB2	ERBB2, CCND1, MYC, BCL2, PCNA, BCL2L1, BAX	0.875	19	FALSE
Trastuzumab and dasatinib combination	oleanolic acid (OA) plus autophagy inhibitor 3-methyladenine (3-MA) (3-MA+OA) or chloroquine (CQ)	ERBB2	BCL2, MAP1LC3A, MAP1LC3B, BCL2L1, BAX	1.5	19	FALSE
Trastuzumab and dasatinib combination	LZ-106	ERBB2	ROS1	2	19	FALSE
Trastuzumab and dasatinib combination	calix[6]arene	ERBB2	CDK4, CDK2, LONP1, PIM1	0.6	19	FALSE
Trastuzumab and dasatinib combination	combination (E) of Huangqi (Radix Astragali Mongolici) and Ezhu (Rhizoma Curcumae Phaeocaulis)	ERBB2	CASP3, BCL2, BCL2L1, BAX	1.5	19	FALSE
Trastuzumab and dasatinib combination	Tetrandrine (Tet)	ERBB2	COL11A2, CCND1, CASP3, BCL2, PARP1, PCNA, CDKN1A, CDK4, BCL2L1, BAX, CASP8		19	FALSE
Trastuzumab and dasatinib combination	miR-375 and DOX were co-delivered by liposomes (named L-miR-375/DOX-NPs)	ERBB2	ABCB1, CASP3, BCL2, MAPK8, BCL2L1, BAX, TBC1D9	1.35714	19	FALSE
Trastuzumab and dasatinib combination	Lycorine hydrochloride (LH)	ERBB2	MCL1	1	19	FALSE
Trastuzumab and dasatinib combination	U3-1402	ERBB2	AKT1, PIK3CB, PIK3CG, PIK3CD, PIK3CA	1	19	FALSE
Trastuzumab and dasatinib combination	RWJ-241947 (MCC-555)	ERBB2	CDKN1A, PCNA	1.5	19	FALSE
Trastuzumab and dasatinib combination	compound 5k	ERBB2	BAD, BCL2, BCL2L1, BAX	1.5	19	FALSE
Trastuzumab and dasatinib combination	G3BC31	ERBB2	CPOX, COX8A, PTGS2, COX5A	1.525	19	FALSE
Trastuzumab and dasatinib combination	rapamycin (RPM)	ERBB2	KDR, VEGFA	1.5	19	FALSE
Trastuzumab and dasatinib combination	the synthetic curcumin analog B14	ERBB2	CDK2, CCND1, PCNA	1.5	19	FALSE
Trastuzumab and dasatinib combination	Kinamycin F	ERBB2	PCNA	2	19	FALSE
Trastuzumab and dasatinib combination	OSU-T315	ERBB2	AKT1, TLR4	0.333333	19	FALSE
Trastuzumab and dasatinib combination	Co-administration of MK siRNA and quercetin	ERBB2	AKT1, PIK3CB, PIK3CG, PIK3CD, PIK3CA, MAPK3	0.988095	19	FALSE
Trastuzumab and dasatinib combination	nano micelles curcumin	ERBB2	CCND1, PCNA	1.5	19	FALSE
Trastuzumab and dasatinib combination	Adenoviral-mediated gene transfer of the apoptotic gene E2F-1	ERBB2	E2F1	2	19	FALSE
Trastuzumab and dasatinib combination	KU711 and KU757	ERBB2	CD44	1	19	FALSE
Trastuzumab and dasatinib combination	Betulinic acid	ERBB2	MTOR, GABPA, JAK2, NFE2L2	0.6	19	FALSE
Trastuzumab and dasatinib combination	UNC0642	ERBB2	CASP3, BCL2L11	1	19	FALSE
Trastuzumab and dasatinib combination	CM363	ERBB2	PCNA	2	19	FALSE
Trastuzumab and dasatinib combination	Cryptanshinone	ERBB2	LDHA, HK2, PKM	0.833333	19	FALSE
Trastuzumab and dasatinib combination	Ampelopsin (AMP)	ERBB2	MYC, SKP2	0.833333	19	FALSE
Trastuzumab and dasatinib combination	Pectolinarigenin	ERBB2	MMP9, CASP3, BCL2, ROS1, STAT3, BCL2L1, BAX		19	FALSE
Trastuzumab and dasatinib combination	histone deacetylases (HDACs) inhibitor, suberoylanilide hydroxamic acid (SAHA)	ERBB2	SEMA6A, BMI1, PROM1	0.833333	19	FALSE
Trastuzumab and dasatinib combination	LZT-106 as a novel kinase inhibitor	ERBB2	MCL1, FH, CLEC4D		19	FALSE
Trastuzumab and dasatinib combination	C(60) fullerene-cisplatin nanocomplex	ERBB2	CASP3	2	19	FALSE
Trastuzumab and dasatinib combination	goniothalamin	ERBB2	BCL2, BCL2L1	1.5	19	FALSE
Trastuzumab and dasatinib combination	PTX and RO3306	ERBB2	PCNA	2	19	FALSE
Trastuzumab and dasatinib combination	HSP90AA1	ERBB2	AKT1, PIK3CB, PIK3CG, PIK3CD, MTOR, PIK3CA	1.07143	19	FALSE
Trastuzumab and dasatinib combination	LZT-106 was shown to synergize with ABT-199	ERBB2	MCL1, FH, CLEC4D		19	FALSE
Trastuzumab and dasatinib combination	a synergistic combination of photoactive hypericin and Manumycin A	ERBB2	XIAP, COL11A2, PARP1		19	FALSE
Trastuzumab and dasatinib combination	Metformin and Silibinin	ERBB2	RNMT, CCND1, MET, PCNA, SLTM	1.03333	19	FALSE
Trastuzumab and dasatinib combination	paclitaxel	ERBB2	AKT1, PIK3CB, PIK3CG, PCNA, PIK3CD, MTOR, PIK3CA	1.05357	19	FALSE
Trastuzumab and dasatinib combination	Dasatinib plus Gefitinib	ERBB2	SRC, AKT1, EGFR	0.5	19	FALSE
Trastuzumab and dasatinib combination	the combined effects of gefitinib and pemetrexed	ERBB2	AKT1	1	19	FALSE
Trastuzumab and dasatinib combination	11-Dehydrosinulariolide	ERBB2	AKT1	1	19	FALSE
Trastuzumab and dasatinib combination	Moringin	ERBB2	CASP3, BAX	1.5	19	FALSE
Trastuzumab and dasatinib combination	superparamagnetic iron oxide nanoparticles (SPIONs)	ERBB2	CASP3, ROS1	0.5	19	FALSE
Trastuzumab and dasatinib combination	Paeonol	ERBB2	AKT1, PIK3CB, PIK3CG, SMAD3, SMAD2, PIK3CD, VIM, PIK3CA	1.05556	19	FALSE
Trastuzumab and dasatinib combination	phenothiazine (DS00329)	ERBB2	CDK2, CCND1, PCNA	1.5	19	FALSE
Trastuzumab and dasatinib combination	a novel oral PIM inhibitor, AZD1208	ERBB2	BRD4, MYC, CDKN1A	0.833333	19	FALSE
Trastuzumab and dasatinib combination	Daunorubicin	ERBB2	AKT1	1	19	FALSE
Trastuzumab and dasatinib combination	plumbagin (PL)	ERBB2	AKT1, PIK3CB, PIK3CG, PIK3CD, MTOR, PIK3CA	1.07143	19	FALSE
Trastuzumab and dasatinib combination	nelfinavir (NFV)	ERBB2	AKT1, ABCB1	-0.166667	19	TRUE
Trastuzumab and dasatinib combination	SB-T-121205	ERBB2	COL11A2, CASP3, BCL2, PARP1, CASP9, WDTC1, BCL2L1, BAX		19	FALSE
Trastuzumab and dasatinib combination	All trans-retinoic acid (ATRA)	ERBB2	AKT1, PIK3CB, PIK3CG, MAP2K7, BCL2, MCL1, PIK3CD, CLEC4D, PIK3CA, BCL2L1, FH		19	FALSE
Trastuzumab and dasatinib combination	Cyproheptadine	ERBB2	COL11A2, PARP1		19	FALSE
Trastuzumab and dasatinib combination	dacomitinib	ERBB2	CDK1, CDK2, AKT1, BCL2, MAP1LC3B, MAP1LC3A, CASP9, EGFR, BCL2L1, BAX	1.31818	19	FALSE
Trastuzumab and dasatinib combination	NVP-ADW742	ERBB2	AKT1, PIK3CB, PIK3CG, PIK3CD, PIK3CA	1	19	FALSE
Trastuzumab and dasatinib combination	fluazuron	ERBB2	AKT1	1	19	FALSE
Trastuzumab and dasatinib combination	arsenite	ERBB2	PKM	1	19	FALSE
Trastuzumab and dasatinib combination	pyrrolidinium	ERBB2	CASP9	3	19	FALSE
Trastuzumab and dasatinib combination	GCCSysm-4 (G-4)	ERBB2	CPOX, COX8A, PTGS2, COX5A	1.525	19	FALSE
Trastuzumab and dasatinib combination	PTX and TQD	ERBB2	ROS1	2	19	FALSE
Trastuzumab and dasatinib combination	bromocriptine	ERBB2	LARGE1, BCL2L1, PCNA		19	FALSE
Trastuzumab and dasatinib combination	Baicalein	ERBB2	SEMA6A	2	19	FALSE
Trastuzumab and dasatinib combination	Green synthesis of silver nanoparticles using Ganoderma neo-japonicum Imazeki	ERBB2	CASP3	2	19	FALSE
Trastuzumab and dasatinib combination	Plitidepsin	ERBB2	CDK4, CCND1, PCNA	1	19	FALSE
Trastuzumab and dasatinib combination	Aripiprazole	ERBB2	BAK1, BCL2L1, BCL2, MYC	1.1	19	FALSE
Trastuzumab and dasatinib combination	miR-128	ERBB2	MUC1	1	19	FALSE
Trastuzumab and dasatinib combination	RUNX3	ERBB2	BCL2, BCL2L1, CASP8	1.5	19	FALSE
Trastuzumab and dasatinib combination	HY253	ERBB2	COL11A2, WDTC1, PARP1, CASP9		19	FALSE
Trastuzumab and dasatinib combination	RBCm-OM/PLGA	ERBB2	CASP3, BCL2, BCL2L1	1.5	19	FALSE
Trastuzumab and dasatinib combination	MLN0128	ERBB2	MTOR	2	19	FALSE
Trastuzumab and dasatinib combination	ursolic acid	ERBB2	BCL2, BCL2L1, BAX, AKT1	1.1	19	FALSE
Trastuzumab and dasatinib combination	Retinoic acid (RA)	ERBB2	CASP3	2	19	FALSE
Trastuzumab and dasatinib combination	Trametinib	ERBB2	MAP2K7, MCL1, CLEC4D, BBC3, FH		19	FALSE
Trastuzumab and dasatinib combination	2-aziridin-1-yl-3-[(2-[2-[(3-aziridin-1-yl-1,4-dioxo-1,4-dihydronaphthalen-2-yl)thio]ethoxy]ethyl)thio]naphthoquinone (AZ-1)	ERBB2	BCL2, PCNA	1	19	FALSE
Trastuzumab and dasatinib combination	S2E, a thia-Michael adduct of sulfonamide chalcone	ERBB2	CASP3, JUN, CYCS, SEMA6A, MAPK8, BAX	1.41667	19	FALSE
Trastuzumab and dasatinib combination	Istaroxime	ERBB2	PTK2	1	19	FALSE
Trastuzumab and dasatinib combination	MPT0G211 combined with doxorubicin	ERBB2	BAX	2	19	FALSE
Trastuzumab and dasatinib combination	combination therapy of gefitinib and cisplatin	ERBB2	EGFR	1	19	FALSE
Trastuzumab and dasatinib combination	ONX0912	ERBB2	ROS1	2	19	FALSE
Trastuzumab and dasatinib combination	biocompatible As2O3 nanoparticles	ERBB2	BCL2, BCL2L1, BAX	1.5	19	FALSE
Trastuzumab and dasatinib combination	CCT137690	ERBB2	MMP2, CASP7	0.833333	19	FALSE
Trastuzumab and dasatinib combination	VERU-111	ERBB2	COL11A2, CASP3, PARP1		19	FALSE
Trastuzumab and dasatinib combination	FK228	ERBB2	AKT1, PIK3CB, PIK3CG, ZHX2, SRC, MAP2K7, BCL2, PIK3CD, EGFR, MTOR, PIK3CA, BCL2L1, BAX	1.13736	19	FALSE
Trastuzumab and dasatinib combination	Chemerin	ERBB2	AKT1	1	19	FALSE
Trastuzumab and dasatinib combination	Brevilin A (BA)	ERBB2	MTOR, AKT1, STAT3	0.75	19	FALSE
Trastuzumab and dasatinib combination	GA-TAT	ERBB2	CASP3, BCL2, CASP9, BCL2L1, BAX	1.66667	19	FALSE
Trastuzumab and dasatinib combination	lenalidomide and cisplatin	ERBB2	COL11A2, CASP3, BCL2, PARP1, KDR, VEGFA, BCL2L1		19	FALSE
Trastuzumab and dasatinib combination	dezocine	ERBB2	AKT1	1	19	FALSE
Trastuzumab and dasatinib combination	Compound 8r	ERBB2	BCL2, MCL1, CLEC4D, BCL2L1, FH		19	FALSE
Trastuzumab and dasatinib combination	gambogic acid (GA)	ERBB2	CDK1, CASP3, BCL2, POLD1, EGFR, BCL2L1, BAX	1.17857	19	FALSE
Trastuzumab and dasatinib combination	Strobilanthes crispus	ERBB2	BCL2, SOD1, BAX, BCL2L1	1.5	19	FALSE
Trastuzumab and dasatinib combination	sunitinib	ERBB2	MAP1LC3A, MAP1LC3B	1.5	19	FALSE
Trastuzumab and dasatinib combination	nonsteroidal anti-inflammatory drug	ERBB2	BCL2, BCL2L1	1.5	19	FALSE
Trastuzumab and dasatinib combination	AZD8055/trametinib	ERBB2	BCL2L11	2	19	FALSE
Trastuzumab and dasatinib combination	5-FU combined with forbesione	ERBB2	CASP3, BCL2, CASP9, BCL2L1, BAX	1.66667	19	FALSE
Trastuzumab and dasatinib combination	Ator-loaded PSV micelles (ASM)	ERBB2	MMP9, PLAU		19	FALSE
Trastuzumab and dasatinib combination	Calebin-A	ERBB2	JUN, MAPK8	1.5	19	FALSE
Trastuzumab and dasatinib combination	cisplatin (DDP)	ERBB2	ABCB1	2	19	FALSE
Trastuzumab and dasatinib combination	Artesunate	ERBB2	CASP3, STAT3, ROS1, CASP8	0.725	19	FALSE
Trastuzumab and dasatinib combination	CYT997	ERBB2	STAT3, JAK2	0.5	19	FALSE
Trastuzumab and dasatinib combination	luteoloside	ERBB2	COL11A2, CASP3, BCL2, PARP1, MTOR, MAPK8, BCL2L1, BAX, CASP8		19	FALSE
Trastuzumab and dasatinib combination	sertraline (STL)	ERBB2	CD44, MAP1LC3A, MAP1LC3B, SLC22A3, ALDH1A1, ITK		19	FALSE
Trastuzumab and dasatinib combination	Ethoxysanguinarine (Eth)	ERBB2	PRKAA1, PRKAB1, PRKAA2	1.5	19	FALSE
Trastuzumab and dasatinib combination	morin and paclitaxel	ERBB2	MLXIP, MYLIP, MARCHF8	0.75	19	FALSE
Trastuzumab and dasatinib combination	the receptor-specific agonist G-1	ERBB2	MAPK3, PCNA	1	19	FALSE
Trastuzumab and dasatinib combination	SNX-7081 and fludarabine nucleoside (2-FaraA)	ERBB2	BID	2	19	FALSE
Trastuzumab and dasatinib combination	combining CDDP with the HSP90 inhibitor 17-N-allylamino-17-demethoxy geldanamycin (17-AAG)	ERBB2	COL11A2, AKT1, CASP3, PARP1, XIAP, WDTC1		19	FALSE
Trastuzumab and dasatinib combination	Gemini-Cur	ERBB2	BCL2, BCL2L1, BAX	1.5	19	FALSE
Trastuzumab and dasatinib combination	the combined action of CD95L and gemcitabine	ERBB2	RIPK1, RALBP1, MCL1, CLEC4D, UQCRFS1, CFLAR, FH		19	FALSE
Trastuzumab and dasatinib combination	flavopiridol and carfilzomib	ERBB2	XIAP	2	19	FALSE
Trastuzumab and dasatinib combination	enterolactone (EL)	ERBB2	CD44, MAPK3	0.333333	19	FALSE
Trastuzumab and dasatinib combination	6-fluoro‑2-(3-fluorophenyl)-4-(cyanoanilino)quinazoline (HMJ‑30)	ERBB2	TLR4	2	19	FALSE
Trastuzumab and dasatinib combination	1,25-(OH)2D3	ERBB2	MAP2K7, TLR4, MAPK3	1	19	FALSE
Trastuzumab and dasatinib combination	nafamostat mesilate (NM)	ERBB2	CDK1, SMAD2, PCNA	0.5	19	FALSE
Trastuzumab and dasatinib combination	combination of Celecoxib and Plumbagin	ERBB2	PTGS2, COX5A, CPOX, COX8A, STAT3	1.2	19	FALSE
Trastuzumab and dasatinib combination	nitazoxanide (NTZ)	ERBB2	KDR, IL6, BCL2, JAK2, CYCS, VEGFA, STAT3, BCL2L1		19	FALSE
Trastuzumab and dasatinib combination	Biochanin A and SB590885	ERBB2	AKT1, PIK3CB, PIK3CG, PIK3CD, PIK3CA	1	19	FALSE
Trastuzumab and dasatinib combination	combination treatment with OSM and Sal	ERBB2	PROM1	2	19	FALSE
Trastuzumab and dasatinib combination	Nimotuzumab	ERBB2	AKT1	1	19	FALSE
Trastuzumab and dasatinib combination	gossypol	ERBB2	MTOR, TYMS, CCND1, PCNA	1.25	19	FALSE
Trastuzumab and dasatinib combination	YM155	ERBB2	CASP3, ABCB1, EGFR	0.5	19	FALSE
Trastuzumab and dasatinib combination	β-elemene (β-ELE)	ERBB2	BAD, BCL2, CASP3, CYCS, BCL2L1	1.5	19	FALSE
Trastuzumab and dasatinib combination	farnesyltransferase (FTase) inhibitor FTI-2148	ERBB2	AKT1, MAPK3	0.333333	19	FALSE
Trastuzumab and dasatinib combination	MET Vinorelbine (NVB) combined with an angiogenesis inhibitor (Endostar)	ERBB2	KDR, VEGFA	1.5	19	FALSE
Trastuzumab and dasatinib combination	C-phycocyanin (C-PC) pigment	ERBB2	BCL2, CCND1, PCNA, STAT3	0.975	19	FALSE
Trastuzumab and dasatinib combination	EM-2	ERBB2	MAPK8	2	19	FALSE
Trastuzumab and dasatinib combination	SmacN7	ERBB2	AKT1, BAK1, PIK3CB, PIK3CD, BID, TNFSF10, HLA-DRB4, PARP1, CASP9, CLEC4D, MTOR, BCL2L1, TNFRSF10B, TNFRSF10A, TLR4, CASP3, BCL2, BAX, CASP8, COL11A2, PIK3CG, MCL1, PIK3CA, FH		19	FALSE
Trastuzumab and dasatinib combination	Navitoclax	ERBB2	MYC	1	19	FALSE
Trastuzumab and dasatinib combination	Xyloketal B	ERBB2	AKT1, MAPK3	0.333333	19	FALSE
Trastuzumab and dasatinib combination	Metformin	ERBB2	AKT1, PRKAB1, PIK3CB, IL6, GABPA, PKM, STAT3, MAPK8, PTGS2, CCND1, BAD, PRKAA1, PARP1, CASP9, VIM, MLXIP, MTOR, SLC22A3, BCL2L1, MMP2, BCL2, ROS1, NFE2L2, VEGFA, BAX, MAPK3, MDM2, SIRT1, CPOX, SHH, PRKAA2, KDR, PIK3CA		19	FALSE
Trastuzumab and dasatinib combination	deguelin	ERBB2	PIK3CB, PIK3CG, HADH, PIK3CD, PIK3CA, HAAO		19	FALSE
Trastuzumab and dasatinib combination	eicosapentaenoic acid-free fatty acid (EPA-FFA), epigallocatechin-3-gallate (EGCG) and proanthocyanidins	ERBB2	MTOR, CCND1, MYC, PCNA	0.975	19	FALSE
Trastuzumab and dasatinib combination	Hypomethylating agents (HMAs) and inhibitors of poly(ADP-ribose) polymerases (PARPis) and histone deacetylases (HDACis)	ERBB2	PARP1, DNMT1	1.5	19	FALSE
Trastuzumab and dasatinib combination	Trifluoperazine	ERBB2	BCL2L1	2	19	FALSE
Trastuzumab and dasatinib combination	Bazedoxifene combined with paclitaxel or gemcitabine	ERBB2	IL6, STAT3		19	FALSE
Trastuzumab and dasatinib combination	cerdulatinib	ERBB2	MCL1, BCL2, FH, CLEC4D		19	FALSE
Trastuzumab and dasatinib combination	Dextropropranolol	ERBB2	MMP2, MAP2K7, ATF4, PLAU	1.325	19	FALSE
Trastuzumab and dasatinib combination	vaccinia-related kinase 2 (VRK2)	ERBB2	BCL2, MAPK8, BCL2L1	1.5	19	FALSE
Trastuzumab and dasatinib combination	soloxolone methyl (SM)	ERBB2	MMP9		19	FALSE
Trastuzumab and dasatinib combination	PARP1 and CHK1 inhibitors	ERBB2	MAPK3	2	19	FALSE
Trastuzumab and dasatinib combination	baicalein	ERBB2	VIM	2	19	FALSE
Trastuzumab and dasatinib combination	RAF265, a multikinase inhibitor	ERBB2	BCL2, CCND1, PCNA	1.33333	19	FALSE
Trastuzumab and dasatinib combination	taxol	ERBB2	BCL2L1, BAX	1.5	19	FALSE
Trastuzumab and dasatinib combination	Combination treatment with vemurafenib and AZD6244	ERBB2	CDKN1B, CCND1, PCNA	1.5	19	FALSE
Trastuzumab and dasatinib combination	PQ1 and tamoxifen	ERBB2	CASP3, BAX	1.5	19	FALSE
Trastuzumab and dasatinib combination	β-lapachone and its 3-iodine	ERBB2	ROS1, CASP8	0.5	19	FALSE
Trastuzumab and dasatinib combination	the combination of LY294002 (LY), a phosphatidylinositide-3-kinase (PI3K) inhibitor, with the traditional cytotoxic anti-estrogen drug tamoxifen (TAM)	ERBB2	CCND1, CASP3, BCL2, PCNA, CASP7, BCL2L1	1.64286	19	FALSE
Trastuzumab and dasatinib combination	IP-Se-06 (3-((2-methoxyphenyl)selanyl)-7-methyl-2-phenylimidazol[1,2-a]pyridine)	ERBB2	BCL2L1, MAPK3	1	19	FALSE
Trastuzumab and dasatinib combination	β-Elemene	ERBB2	AKT1, MMP2, MYLIP, BCL2, EGFR, MLXIP, BCL2L1, MARCHF8	1.02778	19	FALSE
Trastuzumab and dasatinib combination	Combinatorial resveratrol and pterostilbene	ERBB2	DNMT1	2	19	FALSE
Trastuzumab and dasatinib combination	ABT-737 and cisplatin	ERBB2	AKT1	1	19	FALSE
Trastuzumab and dasatinib combination	Co-treatment with SAHA and S116836	ERBB2	MCL1, BCL2L11, CLEC4D, XIAP, FH		19	FALSE
Trastuzumab and dasatinib combination	GGTI-2154andFTI-2148	ERBB2	RHOA, TLR4	1	19	FALSE
Trastuzumab and dasatinib combination	GLU	ERBB2	SEMA6A, ROS1	0	19	FALSE
Trastuzumab and dasatinib combination	Strophalloside	ERBB2	CASP3, CYCS, CASP9	1.75	19	FALSE
Trastuzumab and dasatinib combination	thymoquinone (TQ)	ERBB2	CCND1, BCL2, CXCR4, PCNA, JAK2, STAT3, BCL2L1, BAX	1.16667	19	FALSE
Trastuzumab and dasatinib combination	Ruthenium(II) complexes with 6-methyl-2-thiouracil cis-[Ru(6m2tu)2(PPh3)2] (1) and [Ru(6m2tu)2(dppb)] (2) (where PPh3 = triphenylphosphine; dppb = 1,4-bis(diphenylphosphino)butane; and 6m2tu = 6-methyl-2-thiouracil)	ERBB2	MAPK8	2	19	FALSE
Trastuzumab and dasatinib combination	MASTL	ERBB2	BCL2L1	2	19	FALSE
Trastuzumab and dasatinib combination	ndrographolide	ERBB2	BCL2, BCL2L1, BAX	1.5	19	FALSE
Trastuzumab and dasatinib combination	OSU-53	ERBB2	PRKAB1, IL6, PRKAA1, PRKAA2, STAT3		19	FALSE
Trastuzumab and dasatinib combination	α-Hispanolol (α-H)	ERBB2	MMP9, MMP2, BCL2, BID, BCL2L1, BAX		19	FALSE
Trastuzumab and dasatinib combination	CURC + CISP	ERBB2	ROS1	2	19	FALSE
Trastuzumab and dasatinib combination	Psammaplin A (PsA)	ERBB2	SIRT1	2	19	FALSE
Trastuzumab and dasatinib combination	Galangin (3,5,7-trihydroxyflavone)	ERBB2	AKT1, PTK2B	0	19	FALSE
Trastuzumab and dasatinib combination	Methoxyeugenol	ERBB2	CDK4	1	19	FALSE
Trastuzumab and dasatinib combination	Chitosan nanoparticles	ERBB2	SLC22A3, ITK		19	FALSE
Trastuzumab and dasatinib combination	The total flavonoid aglycone extracted (TFAE)	ERBB2	AKT1, PIK3CB, PIK3CG, MAP1LC3A, PIK3CD, MAP1LC3B, MTOR, PIK3CA	1.16667	19	FALSE
Trastuzumab and dasatinib combination	2-imino-6-methoxy-2H-chromene-3-carbothioamide (IMCA)	ERBB2	MTOR, PRKAA1, PRKAB1, PRKAA2	1.5	19	FALSE
Trastuzumab and dasatinib combination	Rosiglitazone metformin adduct (RZM)	ERBB2	PRKAA1, PRKAB1, PRKAA2	1.5	19	FALSE
Trastuzumab and dasatinib combination	Betulinic acid (BA)	ERBB2	CASP3, BCL2, EIF2AK3, DDIT3, BCL2L1, BAX	1.47619	19	FALSE
Trastuzumab and dasatinib combination	BSI‑201	ERBB2	BCL2L1, BAX	1.5	19	FALSE
Trastuzumab and dasatinib combination	Griseofulvin	ERBB2	CASP3	2	19	FALSE
Trastuzumab and dasatinib combination	ee-As4S4	ERBB2	ROS1	2	19	FALSE
Trastuzumab and dasatinib combination	chloroquine plus cisplatin	ERBB2	CASP3	2	19	FALSE
Trastuzumab and dasatinib combination	cisplatin + siRNA	ERBB2	KDR, VEGFA	1.5	19	FALSE
Trastuzumab and dasatinib combination	TW37	ERBB2	EGFR	1	19	FALSE
Trastuzumab and dasatinib combination	nedaplatin	ERBB2	VIM	2	19	FALSE
Trastuzumab and dasatinib combination	capped with glycine and pluronic polymer (CPGF NPs)	ERBB2	KDR, VEGFA, CASP3	1.33333	19	FALSE
Trastuzumab and dasatinib combination	anthracycline, pivarubicin	ERBB2	BCL2, BCL2L1	1.5	19	FALSE
Trastuzumab and dasatinib combination	pirfenidone alone or in combination with cisplatin	ERBB2	AKT1	1	19	FALSE
Trastuzumab and dasatinib combination	Rapalink-1	ERBB2	MTOR, EGFR	0.833333	19	FALSE
Trastuzumab and dasatinib combination	penflurido (PFD)	ERBB2	SLC22A3, VIM, ITK		19	FALSE
Trastuzumab and dasatinib combination	rapamycin+AICAR	ERBB2	AKT1	1	19	FALSE
Trastuzumab and dasatinib combination	EHop-016	ERBB2	AKT1, CDC42	0.833333	19	FALSE
Trastuzumab and dasatinib combination	STI 571	ERBB2	KIT	2	19	FALSE
Trastuzumab and dasatinib combination	Romidepsin	ERBB2	RNMT, PIK3CB, PIK3CG, MET, JUN, PIK3CD, SLTM, PIK3CA	0.902778	19	FALSE
Trastuzumab and dasatinib combination	A combination of Wee1 and mTOR	ERBB2	MTOR	2	19	FALSE
Trastuzumab and dasatinib combination	Chelidonine	ERBB2	EGFR	1	19	FALSE
Trastuzumab and dasatinib combination	combination of PTX with curcumin	ERBB2	CASP3, BCL2, BCL2L1	1.5	19	FALSE
Trastuzumab and dasatinib combination	sorafenib	ERBB2	PCNA	2	19	FALSE
Trastuzumab and dasatinib combination	pyrrolo-1,5-benzoxazepine (PBOX)	ERBB2	MTOR, PRKAA1, PRKAB1, PRKAA2	1.5	19	FALSE
Trastuzumab and dasatinib combination	digitoxin	ERBB2	PTK2, PTK2B	0	19	FALSE
Trastuzumab and dasatinib combination	celastrol	ERBB2	ROS1	2	19	FALSE
Trastuzumab and dasatinib combination	hydrogen gas	ERBB2	CDK4, CCND1, PCNA	1	19	FALSE
Trastuzumab and dasatinib combination	cisplatin and fractionated IR	ERBB2	BCL2, BCL2L1	1.5	19	FALSE
Trastuzumab and dasatinib combination	RO-3306 (CDK1 inhibitor) or dinaciclib (CDK1, 2, 5, 9 inhibitors)	ERBB2	CASP8	2	19	FALSE
Trastuzumab and dasatinib combination	nifuroxazide	ERBB2	MMP2, MMP9		19	FALSE
Trastuzumab and dasatinib combination	17-AAG and celecoxib	ERBB2	BCL2	2	19	FALSE
Trastuzumab and dasatinib combination	icaritin	ERBB2	MMP9, MMP2, STAT3, KDR, VEGFA		19	FALSE
Trastuzumab and dasatinib combination	VS-5584	ERBB2	PIK3CB, PIK3CG, PIK3CD, MTOR, PIK3CA	0.866667	19	FALSE
Trastuzumab and dasatinib combination	Resiniferatoxin (RTX)	ERBB2	WDTC1, ROS1	0	19	FALSE
Trastuzumab and dasatinib combination	allicin and 5-FU	ERBB2	COL11A2, CASP3, BCL2, PARP1, BCL2L1		19	FALSE
Trastuzumab and dasatinib combination	Rottlerin (Rott)	ERBB2	MAP1LC3A, MAP1LC3B	1.5	19	FALSE
Trastuzumab and dasatinib combination	O,O\'-diethyl-(S,S)-ethylenediamine-N,N\'-di-2-(3-cyclohexyl)propanoate dihydrochloride (named DE-EDCP)	ERBB2	CASP3, BCL2, PCNA, BCL2L1, BAX	1.4	19	FALSE
Trastuzumab and dasatinib combination	4-((5-(tert-butyl)-3-chloro-2-hydroxybenzyl) amino)-2- hydroxybenzoic acid, named LX009	ERBB2	GABPA, AKT1, NFE2L2	0.833333	19	FALSE
Trastuzumab and dasatinib combination	2-((1, 2, 3, 4-Tetrahydroquinolin-1-yl) (4 methoxyphenyl) methyl) phenol (THMPP)	ERBB2	PIK3CB, PIK3CG, CASP3, PIK3CD, EGFR, SEMA6A, PIK3CA	0.982143	19	FALSE
Trastuzumab and dasatinib combination	melatonin and sorafenib	ERBB2	BAX, COL11A2, PARP1		19	FALSE
Trastuzumab and dasatinib combination	(4-hydroxy-3,5-dimethylphenyl) sulfone (TMBPS)	ERBB2	AKT1, PTK2B, MAPK3	0.25	19	FALSE
Trastuzumab and dasatinib combination	PACAP	ERBB2	GLI1	2	19	FALSE
Trastuzumab and dasatinib combination	petroleum ether (PE)	ERBB2	AKT1, PIK3CB, PIK3CG, CASP3, BCL2, CASP9, PIK3CD, PIK3CA, BCL2L1, BAX	1.31818	19	FALSE
Trastuzumab and dasatinib combination	penta-O-galloyl-β-D-glucose (PGG)	ERBB2	MMP9, EGF, AKT1, PIK3CB, PIK3CG, PIK3CD, MTOR, PIK3CA		19	FALSE
Trastuzumab and dasatinib combination	Teriflunomide	ERBB2	CCND1, PCNA, BCL2L1, SEMA6A, MYC, BAX	1.13095	19	FALSE
Trastuzumab and dasatinib combination	SNS-032	ERBB2	ALPI, IAPP, MCL1, MAGT1, CLEC4D, ALPP, XIAP, CD47, FH		19	FALSE
Trastuzumab and dasatinib combination	PREC and cisplatin	ERBB2	AKT1	1	19	FALSE
Trastuzumab and dasatinib combination	1-furan-2-yl-3-pyridin-2-yl-propenone (FPP-3)	ERBB2	MMP2, MMP9		19	FALSE
Trastuzumab and dasatinib combination	trametinib	ERBB2	BCL2L1	2	19	FALSE
Trastuzumab and dasatinib combination	Trametinib and Palbociclib	ERBB2	MAP2K7	2	19	FALSE
Trastuzumab and dasatinib combination	pan-aurora kinase inhibitor (AKI) AMG 900	ERBB2	BCL2, BCL2L1	1.5	19	FALSE
Trastuzumab and dasatinib combination	heparan sulfate (HS) mimic/heparanase inhibitor roneparstat (SST0001)	ERBB2	PTK2, EGFR	0.5	19	FALSE
Trastuzumab and dasatinib combination	chloroquine (CQ) combination with cisplatin (CDDP)	ERBB2	SLC12A9, CDKN1A		19	FALSE
Trastuzumab and dasatinib combination	AZD8055	ERBB2	MCL1, BCL2L11, CLEC4D, MTOR, BBC3, FH		19	FALSE
Trastuzumab and dasatinib combination	Bosutinib	ERBB2	SRC, EGF, EGFR	0.5	19	FALSE
Trastuzumab and dasatinib combination	Apatinib	ERBB2	MTOR, SEMA6A, AKT1	0.833333	19	FALSE
Trastuzumab and dasatinib combination	BZ and VNR	ERBB2	DDIT3	3	19	FALSE
Trastuzumab and dasatinib combination	PLK1 (BI6727)	ERBB2	PCNA	2	19	FALSE
Trastuzumab and dasatinib combination	Sodium meta-arsenite (NaAsO2)	ERBB2	MAP1LC3A, ROS1, MAP1LC3B	1.16667	19	FALSE
Trastuzumab and dasatinib combination	Xanthoangelol	ERBB2	CASP3	2	19	FALSE
Trastuzumab and dasatinib combination	hCEC-Exo-214 in combination with anti-cancer agents, oxaliplatin or sorafenib	ERBB2	ABCB1	2	19	FALSE
Trastuzumab and dasatinib combination	Cucurbitacin B	ERBB2	CCND1, PCNA	1.5	19	FALSE
Trastuzumab and dasatinib combination	MG with 5-Fluorouracil (5-FU)	ERBB2	CDK4, ROS1	0.333333	19	FALSE
Trastuzumab and dasatinib combination	BKM120	ERBB2	AKT1, PIK3CB, PIK3CG, PIK3CD, PIK3CA	1	19	FALSE
Trastuzumab and dasatinib combination	n-butylidenephthalide (BP)	ERBB2	SLC22A3, ITK		19	FALSE
Trastuzumab and dasatinib combination	Lycopene	ERBB2	TNF, IL6		19	FALSE
Trastuzumab and dasatinib combination	Quisinostat	ERBB2	CASP3, BCL2, BCL2L1, BAX	1.5	19	FALSE
Trastuzumab and dasatinib combination	Rafoxanide	ERBB2	AKT1, PIK3CB, PIK3CG, PIK3CD, MTOR, PIK3CA	1.07143	19	FALSE
Trastuzumab and dasatinib combination	KML001	ERBB2	COL11A2, PARP1		19	FALSE
Trastuzumab and dasatinib combination	nonhypercalcemic vitamin D analogue BXL-628	ERBB2	AKT1, PIK3CB, PIK3CG, PIK3CD, PIK3CA	1	19	FALSE
Trastuzumab and dasatinib combination	PF-573,228 in combination with erlotinib	ERBB2	AKT1	1	19	FALSE
Trastuzumab and dasatinib combination	Apicidin	ERBB2	WDTC1, BAX, CYCS, PARP1	1.125	19	FALSE
Trastuzumab and dasatinib combination	Tranilast	ERBB2	BCL2L11	2	19	FALSE
Trastuzumab and dasatinib combination	Fenofibrate	ERBB2	AKT1, BCL2, MTOR, KDR, VEGFA, BCL2L1	1.21429	19	FALSE
Trastuzumab and dasatinib combination	Brucea javanica oil	ERBB2	PTGS2, CASP3, COX5A, CASP9, CPOX, COX8A, NFKB1	1.80357	19	FALSE
Trastuzumab and dasatinib combination	radotinib	ERBB2	CASP3	2	19	FALSE
Trastuzumab and dasatinib combination	ginger extract	ERBB2	PRKAB1, PRKAA1, SQSTM1, MAP1LC3A, PRKAA2, MAP1LC3B, MTOR	1.5	19	FALSE
Trastuzumab and dasatinib combination	extract of Hedyotis diffusa Willd (EEHDW)	ERBB2	AKT1, CCND1, PIK3CB, PIK3CG, PCNA, PIK3CD, CDK4, PIK3CA, BCL2L1, BAX	1.13636	19	FALSE
Trastuzumab and dasatinib combination	Salinomycin	ERBB2	MYLIP, ROS1, MAP1LC3B, MLXIP, MARCHF8	0.666667	19	FALSE
Trastuzumab and dasatinib combination	DOC-PEG-PCL-mAb NPs	ERBB2	CD274	2	19	FALSE
Trastuzumab and dasatinib combination	doxorubicin, actinomycin D or vincristine	ERBB2	BCL2, STAT3, CYCS, SOAT1, BCL2L1	0.966667	19	FALSE
Trastuzumab and dasatinib combination	The combination of CDDP/PXD and TK or CuD	ERBB2	AKT1, MAPK8, ERBB2, STAT3	0.3	19	FALSE
Trastuzumab and dasatinib combination	CWF-145	ERBB2	MTOR, AKT1	0.833333	19	FALSE
Trastuzumab and dasatinib combination	proTAME	ERBB2	PCNA	2	19	FALSE
Trastuzumab and dasatinib combination	benzofuran compounds	ERBB2	CDKN1A	2	19	FALSE
Trastuzumab and dasatinib combination	Quercetin	ERBB2	NBAS, CASP3, BCL2, NAGLU, GDF15, BAX		19	FALSE
Trastuzumab and dasatinib combination	cisplatin and hypericin	ERBB2	BCL2	2	19	FALSE
Trastuzumab and dasatinib combination	LB-100	ERBB2	SMAD3, BCL2L1, BCL2	1.33333	19	FALSE
Trastuzumab and dasatinib combination	Eugenol	ERBB2	AKT1, CCND1, ERBB2, BAD, BCL2, PCNA	0.785714	19	FALSE
Trastuzumab and dasatinib combination	chlorpyrifos (CPF	ERBB2	CASP3	2	19	FALSE
Trastuzumab and dasatinib combination	(E)-4-(3-(3,5-dimethoxyphenyl)allyl)-2-methoxyphenol	ERBB2	STAT3	1	19	FALSE
Trastuzumab and dasatinib combination	2-benzylthio-5,8-dimethoxy-1,4-phthoquinone (DMNQ)	ERBB2	PTK2B, TLR4	0.333333	19	FALSE
Trastuzumab and dasatinib combination	Ginsenoside Rk1 (Rk1)	ERBB2	AKT1, PIK3CB, PIK3CG, CASP3, BCL2, PIK3CD, CYCS, PIK3CA, BCL2L1, BAX	1.22727	19	FALSE
Trastuzumab and dasatinib combination	Brucine	ERBB2	PTGS2, BCL2, COX5A, CPOX, COX8A, BAX	1.61905	19	FALSE
Trastuzumab and dasatinib combination	1, 25-dihydroxyvitamin D(3) [1, 25 (OH)(2)D(3)]	ERBB2	BCL2	2	19	FALSE
Trastuzumab and dasatinib combination	Complexes 1 and 2	ERBB2	MAP2K7, MAPK3	1	19	FALSE
Trastuzumab and dasatinib combination	anti-RON antibody Zt/g4-drug maytansinoid conjugates (Zt/g4-DM1)	ERBB2	DMPK	3	19	FALSE
Trastuzumab and dasatinib combination	Dihydroartemisinin (DHA)	ERBB2	AKT1, TNFRSF10B	0.333333	19	FALSE
Trastuzumab and dasatinib combination	KWM-EO	ERBB2	CPOX, COX8A, PTGS2, COX5A	1.525	19	FALSE
Trastuzumab and dasatinib combination	Bisnaphthalimide (C8)	ERBB2	BCL2, BCL2L1	1.5	19	FALSE
Trastuzumab and dasatinib combination	Triptonide	ERBB2	SEMA6A	2	19	FALSE
Trastuzumab and dasatinib combination	TH588 and BKM120	ERBB2	PIK3CD, PIK3CG, PIK3CA, PIK3CB	0.85	19	FALSE
Trastuzumab and dasatinib combination	total flavones	ERBB2	CASP3, BCL2, BAX	1.5	19	FALSE
Trastuzumab and dasatinib combination	DMAMCL	ERBB2	MTOR, AKT1, ROS1, MAP1LC3B	0.85	19	FALSE
Trastuzumab and dasatinib combination	Lapatinib and panobinostat	ERBB2	COL11A2, PARP1, CASP8		19	FALSE
Trastuzumab and dasatinib combination	4-HBA/ADM co-treatment	ERBB2	COL11A2, CASP3, PARP1		19	FALSE
Trastuzumab and dasatinib combination	Bcl-2 siRNA/Dox-TPGS-LPs	ERBB2	BCL2, BCL2L1	1.5	19	FALSE
Trastuzumab and dasatinib combination	CAA45	ERBB2	MMP2, MMP9		19	FALSE
Trastuzumab and dasatinib combination	Axitinib	ERBB2	GABPA, KDR, AKT1, NFE2L2	0.85	19	FALSE
Trastuzumab and dasatinib combination	Cantharidin	ERBB2	MYLIP, BCL2, MARCHF8, CASP9, MLXIP, BCL2L1, BAX	1.46429	19	FALSE
Trastuzumab and dasatinib combination	miR-1291 prodrug monotherapy	ERBB2	ARID3B, MYLIP, MARCHF8, MLXIP	0.7	19	FALSE
Trastuzumab and dasatinib combination	Valproic acid (VPA)	ERBB2	BCL2, BCL2L1	1.5	19	FALSE
Trastuzumab and dasatinib combination	(7-Carbethoxyamino-2-oxo-2H-chromen-4-yl)methylpyrrolidine-1 carbodithioate (CPP)	ERBB2	CCND1, BCL2, PCNA, BCL2L1, MYC	1.16667	19	FALSE
Trastuzumab and dasatinib combination	paratocarpin E	ERBB2	COL11A2, BCL2, MAP1LC3A, PARP1, MAP1LC3B, BCL2L1, BAX, CASP8		19	FALSE
Trastuzumab and dasatinib combination	The combination of gefitinib and vorinostat	ERBB2	AKT1, PTK2B	0	19	FALSE
Trastuzumab and dasatinib combination	combination of a CD30-targeting ADC (anti-CD30-lidamycin [LDM]) with a small-molecule inhibitor (crizotinib) of nucleophosmin-anaplastic lymphoma kinase NPM-ALK	ERBB2	MAPK3	2	19	FALSE
Trastuzumab and dasatinib combination	PTX and CpdA were combined	ERBB2	XIAP, IL6		19	FALSE
Trastuzumab and dasatinib combination	Moxifloxacin and ciprofloxacin	ERBB2	CDK2, BAK1, CCNA2, PCNA, BID, BCL2L1, CASP8	1.5	19	FALSE
Trastuzumab and dasatinib combination	sorafenib and 5-FU, alone or in combination	ERBB2	MTOR, MAP2K7, STAT3, ZHX2	1.05	19	FALSE
Trastuzumab and dasatinib combination	new synthesized sixteen 2,3-dihydro-1H-cyclopenta[b]quinoline derivatives (cyclopentaquinoline)	ERBB2	CASP3	2	19	FALSE
Trastuzumab and dasatinib combination	5-fluorouracil (5-Fu)	ERBB2	BAX, CYCS	1.5	19	FALSE
Trastuzumab and dasatinib combination	the histone deacetylase inhibitor panobinostat	ERBB2	MAP1LC3B	2	19	FALSE
Trastuzumab and dasatinib combination	Brown algae phlorotannins	ERBB2	ROS1	2	19	FALSE
Trastuzumab and dasatinib combination	ketoconazole (KT)	ERBB2	COL11A2, CASP3, BCL2, PARP1, WDTC1, BAX		19	FALSE
Trastuzumab and dasatinib combination	bromelain and N-acetylcysteine	ERBB2	BCL2, BCL2L1, CYCS, AKT1	1.1	19	FALSE
Trastuzumab and dasatinib combination	Arnicolide D	ERBB2	CDK1, COL11A2, AKT1, PIK3CB, PIK3CG, BCL2, PARP1, PCNA, POLD1, CASP9, PIK3CD, MTOR, STAT3, PIK3CA, BCL2L1, BAX		19	FALSE
Trastuzumab and dasatinib combination	3-(4-Bromo phenylazo)-2,4-pentanedione	ERBB2	CASP3, VEGFA, KDR	1.33333	19	FALSE
Trastuzumab and dasatinib combination	DHTS	ERBB2	CASP3	2	19	FALSE
Trastuzumab and dasatinib combination	Glibenclamide (Gli)	ERBB2	PCNA	2	19	FALSE
Trastuzumab and dasatinib combination	polysaccharides isolated from Rhizoma Pleionis (PRP)	ERBB2	CASP3, BCL2, STAT3, BCL2L1, BAX, CASP8	1.13095	19	FALSE
Trastuzumab and dasatinib combination	neratinib	ERBB2	ERBB2	0	19	FALSE
Trastuzumab and dasatinib combination	bicalutamide and/or metformin	ERBB2	MTOR, CASP3, BCL2, BCL2L1	1.5	19	FALSE
Trastuzumab and dasatinib combination	Dasatinib and bosutinib	ERBB2	KIT	2	19	FALSE
Trastuzumab and dasatinib combination	vincristine or paclitaxel in combination with belinostat and observed synergistic cytotoxicity	ERBB2	MCL1, BCL2L11, FH, CLEC4D		19	FALSE
Trastuzumab and dasatinib combination	metapristone	ERBB2	MLXIP, MYLIP, MARCHF8	0.75	19	FALSE
Trastuzumab and dasatinib combination	arginine deiminase in combination with gemcitabine	ERBB2	CASP3	2	19	FALSE
Trastuzumab and dasatinib combination	Methoxyacetic acid	ERBB2	CDK4, CDK2, PCNA	1	19	FALSE
Trastuzumab and dasatinib combination	sulforaphane (SFN)	ERBB2	MLXIP, MYLIP, MARCHF8	0.75	19	FALSE
Trastuzumab and dasatinib combination	Betulinic Acid	ERBB2	EIF2AK3	2	19	FALSE
Trastuzumab and dasatinib combination	AZD6244 combination with BKM120 or GDC-0941	ERBB2	PIK3CB, PIK3CG, MAP2K7, PIK3CD, PIK3CA	0.866667	19	FALSE
Trastuzumab and dasatinib combination	topotecan	ERBB2	CASP3, AKT1	0.333333	19	FALSE
Trastuzumab and dasatinib combination	potent AR antagonist enzalutamide	ERBB2	VIM	2	19	FALSE
Trastuzumab and dasatinib combination	everolimus (RAD-001)	ERBB2	AKT1, PIK3CB, PIK3CG, PIK3CD, MTOR, PIK3CA	1.07143	19	FALSE
Trastuzumab and dasatinib combination	Decitabine	ERBB2	CASP3, BCL2, BAX, DNMT1	1.375	19	FALSE
Trastuzumab and dasatinib combination	concanamycin A1	ERBB2	BCL2, BCL2L1, BAX	1.5	19	FALSE
Trastuzumab and dasatinib combination	Vernodalin	ERBB2	BCL2, BCL2L1, CYCS, ROS1	1.25	19	FALSE
Trastuzumab and dasatinib combination	osimertinib (AZD9291)	ERBB2	SEMA6A, CFLAR	0.833333	19	FALSE
Trastuzumab and dasatinib combination	Suberoylanilide hydroxamic acid and paclitaxel	ERBB2	CASP3, BCL2, MYC, BAX	1.1	19	FALSE
Trastuzumab and dasatinib combination	Fucoxanthin (FX)	ERBB2	AKT1, PIK3CB, PIK3CG, MMP2, PIK3CD, SLC22A3, PIK3CA, ITK		19	FALSE
Trastuzumab and dasatinib combination	Melphalan-flufenamide	ERBB2	BAK1, BAX	1.5	19	FALSE
Trastuzumab and dasatinib combination	DOX-Vit D by conjugating Vit-D to DOX	ERBB2	MTOR, AKT1, MAPK8	1	19	FALSE
Trastuzumab and dasatinib combination	4SC-202 (a novel selective class I HDAC inhibitor) and INK128 (a selective mTORC1/C2 inhibitor)	ERBB2	SOX2	2	19	FALSE
Trastuzumab and dasatinib combination	Delicaflavone	ERBB2	CASP3, DDIT3	0.833333	19	FALSE
Trastuzumab and dasatinib combination	T-DM1, trastuzumab emtansine is an antibody-drug conjugate composed by the monoclonal antibody trastuzumab and the microtubule polymerization inhibitor DM1	ERBB2	ERBB2	0	19	FALSE
Trastuzumab and dasatinib combination	Aloperine	ERBB2	CASP9, CASP8	1.83333	19	FALSE
Trastuzumab and dasatinib combination	cisplatin & in a combination with non-steroidal anti inflammatory drug (NSAID) aspirin	ERBB2	SEMA6A, AKT1, MTOR, SLC22A3, ITK		19	FALSE
Trastuzumab and dasatinib combination	Idelalisib	ERBB2	MTOR, MAP2K7, AKT1	0.833333	19	FALSE
Trastuzumab and dasatinib combination	Ginsenoside Rh2 (G-Rh2)	ERBB2	ABCB1, CASP3, BCL2, BCL2L1, BAX	1.4	19	FALSE
Trastuzumab and dasatinib combination	beet root juice (BRJ)	ERBB2	BCL2, BCL2L1, BAX	1.5	19	FALSE
Trastuzumab and dasatinib combination	AE-CA	ERBB2	CCNA2, CASP3, CASP7, PCNA	1.7	19	FALSE
Trastuzumab and dasatinib combination	CPI203 combined with lenalidomide	ERBB2	MYC	1	19	FALSE
Trastuzumab and dasatinib combination	lithium chloride (LiCl)	ERBB2	CASP3, EGF, EGFR	0.583333	19	FALSE
Trastuzumab and dasatinib combination	combination of simvastatin and meclofenamic acid, an AKR1C3 inhibitor	ERBB2	AKT1	1	19	FALSE
Trastuzumab and dasatinib combination	ABT-737 and Obatoclax	ERBB2	CCND1, PCNA	1.5	19	FALSE
Trastuzumab and dasatinib combination	combined treatment of aspirin and cisplatin	ERBB2	COL11A2, AKT1, PIK3CB, PIK3CG, ZHX2, MAP2K7, BCL2, PARP1, PIK3CD, MTOR, SLC22A3, PIK3CA, BCL2L1, BAX, ITK		19	FALSE
Trastuzumab and dasatinib combination	ibrutinib (PCI-32765)	ERBB2	AKT1, CASP3, ERBB2, EGFR	0.175	19	FALSE
Trastuzumab and dasatinib combination	(-)-Thalidomide	ERBB2	KDR, VEGFA, CASP3	1.33333	19	FALSE
Trastuzumab and dasatinib combination	JTC-801	ERBB2	AKT1, PIK3CB, PIK3CG, PIK3CD, MTOR, PIK3CA	1.07143	19	FALSE
Trastuzumab and dasatinib combination	indomethacin (IN)	ERBB2	BCL2, BCL2L1	1.5	19	FALSE
Trastuzumab and dasatinib combination	everolimus (Evr)	ERBB2	HK2, BCL2, HK1, BCL2L1, BAX	1.5	19	FALSE
Trastuzumab and dasatinib combination	renieramycin T (RT)	ERBB2	BCL2, CASP9, MCL1, CLEC4D, BCL2L1, FH		19	FALSE
Trastuzumab and dasatinib combination	100μM TMZ and EMF (100Hz, 100G)	ERBB2	CASP3, BCL2, PCNA, ROS1, BCL2L1, BAX	1.33333	19	FALSE
Trastuzumab and dasatinib combination	combinational treatment of ABT-263 with NCTD	ERBB2	COL11A2, PARP1, CYCS, CASP9		19	FALSE
Trastuzumab and dasatinib combination	combination 5-FU and Huaier	ERBB2	CCND1, MMP2, BCL2, PCNA, STAT3, BCL2L1	1.21429	19	FALSE
Trastuzumab and dasatinib combination	Glycyrrhizic acid (GA)	ERBB2	BCL2, CCND1, BCL2L1, PCNA	1.5	19	FALSE
Trastuzumab and dasatinib combination	self-micellizing anticancer lipid (SMAL)	ERBB2	COL11A2, CASP3, PARP1, CASP9		19	FALSE
Trastuzumab and dasatinib combination	the combined treatment of ATO and GEM	ERBB2	SKP2	2	19	FALSE
Trastuzumab and dasatinib combination	Berbamine	ERBB2	CASP3	2	19	FALSE
Trastuzumab and dasatinib combination	thiostrepton	ERBB2	PCNA	2	19	FALSE
Trastuzumab and dasatinib combination	Emodin	ERBB2	AKT1, PIK3CB, PIK3CG, PIK3CD, PIK3CA	1	19	FALSE
Trastuzumab and dasatinib combination	CDK4/6 kinase inhibitor palbociclib	ERBB2	CDK4, PIM1, LONP1	0.5	19	FALSE
Trastuzumab and dasatinib combination	methanol extract of Ptercarpus santalinus (MEPS)	ERBB2	COL11A2, CYCS, PARP1		19	FALSE
Trastuzumab and dasatinib combination	silibinin Na₂[VO(silibinin)₂2]·6H₂O (VOsil)	ERBB2	CASP3, NFKB1	1	19	FALSE
Trastuzumab and dasatinib combination	Ilamycin C	ERBB2	MMP9, MMP2, IL6, BCL2, VIM, STAT3, BCL2L1, BAX		19	FALSE
Trastuzumab and dasatinib combination	Qizhen capsule (QZC)	ERBB2	COL11A2, PRKAB1, CASP3, BCL2, PRKAA1, PARP1, CASP9, PRKAA2, MTOR, BCL2L1, BAX		19	FALSE
Trastuzumab and dasatinib combination	dasatinib	ERBB2	SRC	1	19	FALSE
Trastuzumab and dasatinib combination	Costunolide	ERBB2	COL11A2, BAK1, CASP3, BCL2, PARP1, CASP9, CASP7, BBC3, WDTC1, BCL2L1, BAX		19	FALSE
Trastuzumab and dasatinib combination	Norcantharidin (NCTD)	ERBB2	WDTC1, ROS1, SOAT1	0.5	19	FALSE
Trastuzumab and dasatinib combination	Brucea javanica oil emulsion (BJOE)	ERBB2	CDK4, CCND1, BAX, PCNA	0.975	19	FALSE
Trastuzumab and dasatinib combination	CPHSP	ERBB2	MAP2K7, JUN, MAPK8, MDM2	1.5	19	FALSE
Trastuzumab and dasatinib combination	Taheebo-NFD-Marugoto (TNM)	ERBB2	CCND1, CASP3, BCL2, PCNA, BAX	1.5	19	FALSE
Trastuzumab and dasatinib combination	Tranilast and cisplatin	ERBB2	WDTC1, PCNA	0.5	19	FALSE
Trastuzumab and dasatinib combination	G9a inhibitor BIX-01294	ERBB2	GABPA, NFE2L2, ROS1, EIF2AK3	1.125	19	FALSE
Trastuzumab and dasatinib combination	the coumarin-copper drug	ERBB2	BCL2, BCL2L1, BAX	1.5	19	FALSE
Trastuzumab and dasatinib combination	Docetaxel-Chitosan nanoparticles	ERBB2	BCL2, BAX	1.5	19	FALSE
Trastuzumab and dasatinib combination	LKB1/AMPK	ERBB2	PRKAA1, PRKAB1, PRKAA2	1.5	19	FALSE
Trastuzumab and dasatinib combination	Asterosaponin 1	ERBB2	DDIT3, MAPK8, CASP4	1.5	19	FALSE
Trastuzumab and dasatinib combination	nintedanib was combined with cisplatin	ERBB2	MAPK3	2	19	FALSE
Trastuzumab and dasatinib combination	oridonin	ERBB2	IL6, VIM, CYCS, BCL2L1, BAX		19	FALSE
Trastuzumab and dasatinib combination	Persian shallot extract	ERBB2	BCL2, BCL2L11, BBC3, BID, BAX, CASP8	1.5	19	FALSE
Trastuzumab and dasatinib combination	combination of 4MU with Imatinib	ERBB2	EIF2AK3, AKT1	0.833333	19	FALSE
Trastuzumab and dasatinib combination	Tarloxotinib-E	ERBB2	ERBB2, EGFR	-0.166667	19	TRUE
Trastuzumab and dasatinib combination	WA and 5-FU	ERBB2	EIF2AK3, DDIT3, PLAU	1.08333	19	FALSE
Trastuzumab and dasatinib combination	A4 [10-(3-(piperazin-1-yl)propyl)-2-(trifluoromethyl)-10H-phenothiazine]	ERBB2	AKT1, MAP1LC3B	0.333333	19	FALSE
Trastuzumab and dasatinib combination	DHA	ERBB2	ABCB1	2	19	FALSE
Trastuzumab and dasatinib combination	APS in combination with apatinib	ERBB2	MMP9, AKT1, PTK2B		19	FALSE
Trastuzumab and dasatinib combination	epirubicin	ERBB2	ABCB1, TBC1D9	1	19	FALSE
Trastuzumab and dasatinib combination	arsenic trioxide (As2O3)	ERBB2	BCL2, BCL2L1	1.5	19	FALSE
Trastuzumab and dasatinib combination	Trastuzumab	ERBB2	AKT1	1	19	FALSE
Trastuzumab and dasatinib combination	ellagic acid (EA)	ERBB2	CASP3	2	19	FALSE
Trastuzumab and dasatinib combination	Aspirin	ERBB2	AKT1, PTK2B, PIK3CB, PIK3CG, PTGS2, EGF, COX5A, CPOX, PIK3CD, EGFR, COX8A, PIK3CA	1.10897	19	FALSE
Trastuzumab and dasatinib combination	Quercetin‑3‑methyl ether	ERBB2	AKT1, PIK3CB, PIK3CG, NANOG, PIK3CD, VIM, PIK3CA	1.05357	19	FALSE
Trastuzumab and dasatinib combination	MTIF2 could interact with AIFM1	ERBB2	AIFM1	2	19	FALSE
Trastuzumab and dasatinib combination	juglone	ERBB2	MLXIP, MYLIP, MARCHF8	0.75	19	FALSE
Trastuzumab and dasatinib combination	Docetaxel	ERBB2	DNMT1	2	19	FALSE
Trastuzumab and dasatinib combination	ATRA and sorafenib	ERBB2	BCL2, MCL1, CLEC4D, BCL2L1, FH		19	FALSE
Trastuzumab and dasatinib combination	YK-4-279 and vincristine	ERBB2	MCL1, BCL2, PCNA	0.833333	19	FALSE
Trastuzumab and dasatinib combination	Protein hydrolysate extracted from OR (ORPH)	ERBB2	MLXIP, MYLIP, PKM, MARCHF8	0.3	19	FALSE
Trastuzumab and dasatinib combination	cisplatin-loaded M1 macrophage secreted-exosomes (DDP-M1-Exos)	ERBB2	CASP3, BAX	1.5	19	FALSE
Trastuzumab and dasatinib combination	nimbolide	ERBB2	SEMA6A, MYLIP, MARCHF8, MLXIP	0.95	19	FALSE
Trastuzumab and dasatinib combination	Indomethacin	ERBB2	MTOR, PRKAA1, PRKAB1, PRKAA2	1.5	19	FALSE
Trastuzumab and dasatinib combination	herb formula Yanghe Huayan (YHHY)	ERBB2	AKT1, PIK3CB, PIK3CG, BCL2, BCL2L1, PIK3CD, KDR, VEGFA, PIK3CA, MYC, BAX	1.16667	19	FALSE
Trastuzumab and dasatinib combination	CAB and PLI	ERBB2	MCL1, FH, CLEC4D		19	FALSE
Trastuzumab and dasatinib combination	Ferula ferulaeoides	ERBB2	CASP3, BCL2, CASP9, BCL2L1, BAX	1.66667	19	FALSE
Trastuzumab and dasatinib combination	combination of DDP and hesperetin	ERBB2	AKT1, PTK2B, AIFM1, CASP3, BCL2, CASP9, CYCS, BAX	1.21528	19	FALSE
Trastuzumab and dasatinib combination	LY2603618	ERBB2	CDKN1A	2	19	FALSE
Trastuzumab and dasatinib combination	specific B cell CLL/lymphoma 2 (Bcl-2) inhibitor ABT-199	ERBB2	BCL2, BCL2L11, BCL2L1	1.5	19	FALSE
Trastuzumab and dasatinib combination	Digoxin	ERBB2	MMP2, MMP9		19	FALSE
Trastuzumab and dasatinib combination	Esculetin (EST)	ERBB2	CCND1, MMP2, PCNA, VIM, MYC	1.06667	19	FALSE
Trastuzumab and dasatinib combination	GDC-0449, a pharmacological inhibitor of Smoothened (SMO)	ERBB2	PTCH1, CCND1, GLI1	1	19	FALSE
Trastuzumab and dasatinib combination	Exo2	ERBB2	MAPK3	2	19	FALSE
Trastuzumab and dasatinib combination	Diacerein	ERBB2	AKT1	1	19	FALSE
Trastuzumab and dasatinib combination	API-2 (triciribidine)	ERBB2	AKT1, PIK3CB, PIK3CG, PIK3CD, MTOR, PIK3CA	1.07143	19	FALSE
Trastuzumab and dasatinib combination	combined leaf extracts of Sesamum angustifolium (Oliv.) Engl. and Hibiscus articulatus (SAHA)	ERBB2	CASP3, CASP9	1.83333	19	FALSE
Trastuzumab and dasatinib combination	daunorubicin (Dau)-GnRH-III derivative	ERBB2	CASP3	2	19	FALSE
Trastuzumab and dasatinib combination	miR-512-30p and XBP-1 transcript 1/2	ERBB2	MAP1LC3A, MAP1LC3B	1.5	19	FALSE
Trastuzumab and dasatinib combination	clioquinol (CQ) and nitroxoline (NQ)	ERBB2	CCND1, PCNA	1.5	19	FALSE
Trastuzumab and dasatinib combination	ropivacaine	ERBB2	AKT1, PIK3CB, PIK3CG, PIK3CD, MTOR, PIK3CA	1.07143	19	FALSE
Trastuzumab and dasatinib combination	KSI-3716	ERBB2	CDK4, MYC, PCNA	0.75	19	FALSE
Trastuzumab and dasatinib combination	DHN-II-84 DHN-III-14	ERBB2	XIAP, MCL1, FH, CLEC4D		19	FALSE
Trastuzumab and dasatinib combination	Paricalcitol, when combined with As2O3	ERBB2	BCL2, BCL2L1	1.5	19	FALSE
Trastuzumab and dasatinib combination	SAM plus GEM	ERBB2	STAT3, JAK2	0.5	19	FALSE
Trastuzumab and dasatinib combination	poly(ethylene glycol)-poly(caprolactone) micelles (mPEG-PCL-PTX)	ERBB2	CASP3, BCL2, BCL2L1, BAX	1.5	19	FALSE
Trastuzumab and dasatinib combination	Phenethyl isothiocyanate (PEITC)	ERBB2	COL11A2, CASP3, PARP1, MCL1, CLEC4D, XIAP, DDIT3, BAX, FH		19	FALSE
Trastuzumab and dasatinib combination	BI-847325	ERBB2	MAP2K7, CCND1, PCNA	1.33333	19	FALSE
Trastuzumab and dasatinib combination	α-bisabolol	ERBB2	CASP3, MMP9, PCNA		19	FALSE
Trastuzumab and dasatinib combination	Diacerein-	ERBB2	IL6, AKT1, STAT3		19	FALSE
Trastuzumab and dasatinib combination	Dihydromyricetin	ERBB2	SOX2	2	19	FALSE
Trastuzumab and dasatinib combination	Mebendazole (MBZ)	ERBB2	CASP3	2	19	FALSE
Trastuzumab and dasatinib combination	Cu-5-SMAG	ERBB2	AKT1, PIK3CB, PIK3CG, PIK3CD, PIK3CA	1	19	FALSE
Trastuzumab and dasatinib combination	triptolide (TPL)	ERBB2	GABPA, NFE2L2	1	19	FALSE
Trastuzumab and dasatinib combination	resveratrol	ERBB2	AKT1, CCND1, MMP9, CASP3, BCL2, PCNA, MCL1, ITK, VIM, CDKN1A, CLEC4D, SLC22A3, BID, BCL2L1, BAX, FH, CASP8		19	FALSE
Trastuzumab and dasatinib combination	NVB	ERBB2	CASP3, BAX	1.5	19	FALSE
Trastuzumab and dasatinib combination	okadate	ERBB2	MCL1, FH, CLEC4D		19	FALSE
Trastuzumab and dasatinib combination	Huachansu (HCS)	ERBB2	TNF	2	19	FALSE
Trastuzumab and dasatinib combination	Selinexor (KPT-330)	ERBB2	CDK2, XPO1, CDKN1A, PCNA	0.975	19	FALSE
Trastuzumab and dasatinib combination	AZD1775	ERBB2	CDK1, POLD1	1	19	FALSE
Trastuzumab and dasatinib combination	pristimerin	ERBB2	AKT1, PIK3CB, PIK3CG, TNF, PIK3CD, MTOR, PIK3CA, NFKB1	1.10417	19	FALSE
Trastuzumab and dasatinib combination	Bis (2,3-dibromo-4,5-dihydroxy-phenyl)-methane (BDDPM)	ERBB2	MMP2, MMP9, PTK2		19	FALSE
Trastuzumab and dasatinib combination	EGCG and SFN	ERBB2	COL11A2, BCL2, PARP1, WDTC1, BCL2L1		19	FALSE
Trastuzumab and dasatinib combination	The coumarin derivative osthole	ERBB2	RIPK1, MPRIP, RALBP1, MLKL, UQCRFS1, RIPK3, CASP8	1.73214	19	FALSE
Trastuzumab and dasatinib combination	bleomycin (BLM)	ERBB2	TNF	2	19	FALSE
Trastuzumab and dasatinib combination	Solamargine	ERBB2	CASP3, BCL2, XIAP, BCL2L1, BAX	1.5	19	FALSE
Trastuzumab and dasatinib combination	Haprolid	ERBB2	CDK2, PCNA	1.5	19	FALSE
Trastuzumab and dasatinib combination	Linalyl acetate (Ly), Terpeniol (Te) and Camphor (Ca)	ERBB2	CASP3, BCL2, CYCS, BCL2L1, BAX	1.5	19	FALSE
Trastuzumab and dasatinib combination	VD3 (1α,25-dihydroxy vitamin D3, also known as calcitriol)	ERBB2	BCL2, BCL2L1	1.5	19	FALSE
Trastuzumab and dasatinib combination	N-benzyladriamycin-14-valerate (AD198)	ERBB2	AKT1, ROS1	0.333333	19	FALSE
Trastuzumab and dasatinib combination	melatonin	ERBB2	ABCB1	2	19	FALSE
Trastuzumab and dasatinib combination	KDM1A inhibitor	ERBB2	IL6, STAT3, SLC22A3, ITK		19	FALSE
Trastuzumab and dasatinib combination	Icaritin	ERBB2	CASP3, BCL2, CASP9, BCL2L1, BAX	1.66667	19	FALSE
Trastuzumab and dasatinib combination	5-(3,4,5-trimethoxybenzoyl)-4-methyl-2-(p-tolyl) imidazol (BZML)	ERBB2	ROS1	2	19	FALSE
Trastuzumab and dasatinib combination	E-PLNs	ERBB2	BCL2, BCL2L1, BAX	1.5	19	FALSE
Trastuzumab and dasatinib combination	treatment with metformin and erlotinib	ERBB2	AKT1, EGFR	0.5	19	FALSE
Trastuzumab and dasatinib combination	STB	ERBB2	CCND1, PCNA	1.5	19	FALSE
Trastuzumab and dasatinib combination	olean-28,13b-olide 2 (OLO-2)	ERBB2	AKT1, TXN, CASP3, ROS1, STAT3, ABCB1	0.428571	19	FALSE
Trastuzumab and dasatinib combination	Ibrutinib	ERBB2	SEMA6A, AKT1, CASP3, PARP1, MTOR	1.06667	19	FALSE
Trastuzumab and dasatinib combination	the combination of TAM and SIM	ERBB2	TNF, KDR, VEGFA, CASP3	1.25	19	FALSE
Trastuzumab and dasatinib combination	HSP90 inhibitor, TAS-116	ERBB2	KIT, EGFR	0.333333	19	FALSE
Trastuzumab and dasatinib combination	ADM, CDDP, CPM, MTX and VCR	ERBB2	CASP3	2	19	FALSE
Trastuzumab and dasatinib combination	curcumin	ERBB2	AKT1, ABCB1, CASP3, MYLIP, MARCHF8, MLXIP, HSPB2	0.803571	19	FALSE
Trastuzumab and dasatinib combination	RAD001, AEE788 or VPA or with a RAD-AEE-VPA combination	ERBB2	PTK2	1	19	FALSE
Trastuzumab and dasatinib combination	the combined use of dihydroartemisinin with epirubicin	ERBB2	BAX	2	19	FALSE
Trastuzumab and dasatinib combination	a benzimidazole derivative bearing a pyrrolidine side chain (compound 9a)	ERBB2	COL11A2, CASP3, AKT1, PARP1		19	FALSE
Trastuzumab and dasatinib combination	mitoxantrone (MTX)	ERBB2	MTOR	2	19	FALSE
Trastuzumab and dasatinib combination	Gem combined with BGJ398, a pan-FGFRi	ERBB2	LARGE1, RRM1, GMNN, GEM		19	FALSE
Trastuzumab and dasatinib combination	DOX and curcumin	ERBB2	HADH, MYLIP, MLXIP, HAAO, MARCHF8		19	FALSE
Trastuzumab and dasatinib combination	Adenosine	ERBB2	COL11A2, ROS1, PARP1, RIPK1		19	FALSE
Trastuzumab and dasatinib combination	JWA	ERBB2	TNFRSF10A, SEMA6A, MARCHF8, HLA-DRB4	1.075	19	FALSE
Trastuzumab and dasatinib combination	the combination of RAD001 and docetaxel	ERBB2	AKT1	1	19	FALSE
Trastuzumab and dasatinib combination	The combination of metformin and BMS-754807	ERBB2	CDKN1B	2	19	FALSE
Trastuzumab and dasatinib combination	Cabozantinib	ERBB2	PIK3CB, PIK3CG, MET, IL6, PIK3CD, MTOR, HGF, SOS1, PIK3CA		19	FALSE
Trastuzumab and dasatinib combination	Dimethyl fumarate (DMF)	ERBB2	LARGE1, BCL2L1		19	FALSE
Trastuzumab and dasatinib combination	DS/Cu complex	ERBB2	GABPA, MAPK8, NFE2L2	1.33333	19	FALSE
[truncated: 640,412+ more rows]
