# Supplementary material for: Network-based prediction of anti-cancer drug combinations
Source: Front Pharmacol. 2024 Aug 28;15:1418902. doi: 10.3389/fphar.2024.1418902 (PMC11357946; doi:10.3389/fphar.2024.1418902)
Supplement: Supplementary file 10 [file Table1.XLSX]

## Sheet: Sheet1
drug A	drug B	target hits A	target hits B	network-based proximity	community overlap	prediction
Huaier extract	Trastuzumab and dasatinib combination	FAS, IL6, BCL2, CASP3, TNF, STAT3, BAX	ERBB2		0	FALSE
Huaier extract	R115777 +/- paclitaxel	FAS, IL6, BCL2, CASP3, TNF, STAT3, BAX	AKT1, PTK2B, ZHX2, MAP2K7, MTOR, KDR, VEGFA		0	FALSE
Huaier extract	AS-IV	FAS, IL6, BCL2, CASP3, TNF, STAT3, BAX	BECN1, HSPA5		0	FALSE
Huaier extract	Temsirolimus	FAS, IL6, BCL2, CASP3, TNF, STAT3, BAX	MTOR		0	FALSE
Huaier extract	Ampelopsin E	FAS, IL6, BCL2, CASP3, TNF, STAT3, BAX	MMP2, MMP9		0	FALSE
Huaier extract	paclitaxel (PTX)	FAS, IL6, BCL2, CASP3, TNF, STAT3, BAX	ABCB1		0	FALSE
Huaier extract	mycophenolic acid (MPA)	FAS, IL6, BCL2, CASP3, TNF, STAT3, BAX	CCND1, CDC25C, CCNA2, PCNA, CCNB1		0	FALSE
Huaier extract	carfilzomib	FAS, IL6, BCL2, CASP3, TNF, STAT3, BAX	AKT1, PTPA		0	FALSE
Huaier extract	curcumin and paclitaxel	FAS, IL6, BCL2, CASP3, TNF, STAT3, BAX	CASP3, BCL2, BAX		0	FALSE
Huaier extract	NVP-BGT226, a novel dual pan-PI3K and MTORC1/2 inhibitor	FAS, IL6, BCL2, CASP3, TNF, STAT3, BAX	AKT1		0	FALSE
Huaier extract	honokiol	FAS, IL6, BCL2, CASP3, TNF, STAT3, BAX	CASP3, ROS1, CASP9, CYCS, BAX, CASP8		0	FALSE
Huaier extract	SK and 4-OHT	FAS, IL6, BCL2, CASP3, TNF, STAT3, BAX	AKT1, PIK3CB, PIK3CG, CASP9, PIK3CD, PIK3CA		0	FALSE
Huaier extract	IL-6	FAS, IL6, BCL2, CASP3, TNF, STAT3, BAX	SEMA6A		0	FALSE
Huaier extract	MK2206	FAS, IL6, BCL2, CASP3, TNF, STAT3, BAX	AKT1		0	FALSE
Huaier extract	curcumin analogue CH-5	FAS, IL6, BCL2, CASP3, TNF, STAT3, BAX	PSG1, SP1		0	FALSE
Huaier extract	ruthenium(II) amino acid	FAS, IL6, BCL2, CASP3, TNF, STAT3, BAX	CASP3, CASP9, BAX, CASP8		0	FALSE
Huaier extract	Integrinβ1	FAS, IL6, BCL2, CASP3, TNF, STAT3, BAX	AKT1		0	FALSE
Huaier extract	suberoylanilide hydroxamic acid (SAHA)	FAS, IL6, BCL2, CASP3, TNF, STAT3, BAX	BAX, RAD51, BCL2		0	FALSE
Huaier extract	triptonide	FAS, IL6, BCL2, CASP3, TNF, STAT3, BAX	COL11A2, CASP3, BCL2, PARP1		0	FALSE
Huaier extract	sodium aescinate (SA)	FAS, IL6, BCL2, CASP3, TNF, STAT3, BAX	CDK1, CASP3, BCL2, CASP9, BAX, CASP8		0	FALSE
Huaier extract	Propofol	FAS, IL6, BCL2, CASP3, TNF, STAT3, BAX	PTEN		0	FALSE
Huaier extract	Pimozide	FAS, IL6, BCL2, CASP3, TNF, STAT3, BAX	SNAI1, AKT1, CCND1, PCNA, VIM, MYC		0	FALSE
Huaier extract	styrene substituted biscoumarin	FAS, IL6, BCL2, CASP3, TNF, STAT3, BAX	BCL2, BAX		0	FALSE
Huaier extract	Parthenolide (PTL)	FAS, IL6, BCL2, CASP3, TNF, STAT3, BAX	ATP8A2		0	FALSE
Huaier extract	ABT-751	FAS, IL6, BCL2, CASP3, TNF, STAT3, BAX	AKT1, CASP3, BCL2, CASP9, TP53, BCL2L11, MTOR, TNFRSF10B, CASP8		0	FALSE
Huaier extract	CAL-101, a selective inhibitor of PI3Kδ, in combination with bortezomib	FAS, IL6, BCL2, CASP3, TNF, STAT3, BAX	AKT1		0	FALSE
Huaier extract	METH	FAS, IL6, BCL2, CASP3, TNF, STAT3, BAX	TNF, IL6, FAS		0	FALSE
Huaier extract	Orlistat	FAS, IL6, BCL2, CASP3, TNF, STAT3, BAX	FASN, ERBB2		0	FALSE
Huaier extract	citral	FAS, IL6, BCL2, CASP3, TNF, STAT3, BAX	BCL2, BAX		0	FALSE
Huaier extract	combined treatments of resveratrol and 5-FU	FAS, IL6, BCL2, CASP3, TNF, STAT3, BAX	AKT1, STAT3		0	FALSE
Huaier extract	combining aspirin and nutlin‑3	FAS, IL6, BCL2, CASP3, TNF, STAT3, BAX	BAX		0	FALSE
Huaier extract	RP02-1	FAS, IL6, BCL2, CASP3, TNF, STAT3, BAX	CASP3, BCL2, BAX		0	FALSE
Huaier extract	plumbagin	FAS, IL6, BCL2, CASP3, TNF, STAT3, BAX	AKT1, PTK2B, STAT3		0	FALSE
Huaier extract	BMS-754807	FAS, IL6, BCL2, CASP3, TNF, STAT3, BAX	IGF1		0	FALSE
Huaier extract	MiR-30c-2*	FAS, IL6, BCL2, CASP3, TNF, STAT3, BAX	MLXIP, MYLIP, MARCHF8		0	FALSE
Huaier extract	NVP-BKM120	FAS, IL6, BCL2, CASP3, TNF, STAT3, BAX	CCNB1, MTOR, AKT1, PCNA		0	FALSE
Huaier extract	latrunculin A	FAS, IL6, BCL2, CASP3, TNF, STAT3, BAX	CASP3		0	FALSE
Huaier extract	FTY720	FAS, IL6, BCL2, CASP3, TNF, STAT3, BAX	PTK2		0	FALSE
Huaier extract	gossypol was combined with 5-FU	FAS, IL6, BCL2, CASP3, TNF, STAT3, BAX	MTOR		0	FALSE
Huaier extract	combined treatment of JQ1 and metformin	FAS, IL6, BCL2, CASP3, TNF, STAT3, BAX	CASP3, BCL2, MCL1, BCL2L11, CLEC4D, STAT3, FH		0	FALSE
Huaier extract	17DMAG (17-dimethylaminoethylamino-17-demethoxygeldanamycin)	FAS, IL6, BCL2, CASP3, TNF, STAT3, BAX	UQCRFS1, RALBP1, RIPK1		0	FALSE
Huaier extract	Vitamin C	FAS, IL6, BCL2, CASP3, TNF, STAT3, BAX	ATP8A2		0	FALSE
Huaier extract	Geranylgeranylacetone (GGA)	FAS, IL6, BCL2, CASP3, TNF, STAT3, BAX	CASP3		0	FALSE
Huaier extract	ABT-737 with dinaciclib	FAS, IL6, BCL2, CASP3, TNF, STAT3, BAX	MCL1, CYCS, CLEC4D, WDTC1, FH		0	FALSE
Huaier extract	lipid coated cisplatin/oleanolic acid calcium carbonate nanoparticles (CDDP/OA-LCC NPs)	FAS, IL6, BCL2, CASP3, TNF, STAT3, BAX	MTOR, AKT1		0	FALSE
Huaier extract	Penfluridol	FAS, IL6, BCL2, CASP3, TNF, STAT3, BAX	CASP3, ATP8A2		0	FALSE
Huaier extract	curcumol	FAS, IL6, BCL2, CASP3, TNF, STAT3, BAX	MAPK8		0	FALSE
Huaier extract	D-alpha-tocopheryl polyethylene glycol succinate (TPGS)	FAS, IL6, BCL2, CASP3, TNF, STAT3, BAX	CDKN1B, AKT1, BCL2		0	FALSE
Huaier extract	Curcumol	FAS, IL6, BCL2, CASP3, TNF, STAT3, BAX	SEMA6A, STAT3, JAK2, MTOR		0	FALSE
Huaier extract	α-hederin	FAS, IL6, BCL2, CASP3, TNF, STAT3, BAX	BAX, MMP9, MMP2, CASP3, BCL2, CASP9, AIFM1		0	FALSE
Huaier extract	Melanin, cisplatin, and combination of both	FAS, IL6, BCL2, CASP3, TNF, STAT3, BAX	TNF, FAS		0	FALSE
Huaier extract	Erianin	FAS, IL6, BCL2, CASP3, TNF, STAT3, BAX	BCL2		0	FALSE
Huaier extract	curcumin, garcinol or the garcinol derivative LTK-14	FAS, IL6, BCL2, CASP3, TNF, STAT3, BAX	EP300		0	FALSE
Huaier extract	SoLAT	FAS, IL6, BCL2, CASP3, TNF, STAT3, BAX	SNAI1, CCND1, CASP3, BCL2, PCNA, VIM, SLC22A3, CDK6, ITK		0	FALSE
Huaier extract	VPA/HU	FAS, IL6, BCL2, CASP3, TNF, STAT3, BAX	BCL2, BCL2L11, EGFR		0	FALSE
Huaier extract	metformin in aid of sorafenib	FAS, IL6, BCL2, CASP3, TNF, STAT3, BAX	MTOR		0	FALSE
Huaier extract	LDHs-VP16	FAS, IL6, BCL2, CASP3, TNF, STAT3, BAX	AKT1, PIK3CB, PIK3CG, PIK3CD, PIK3CA		0	FALSE
Huaier extract	Cisplatin-apigenin combination	FAS, IL6, BCL2, CASP3, TNF, STAT3, BAX	PSG1, BBC3, SP1		0	FALSE
Huaier extract	Dasatinib	FAS, IL6, BCL2, CASP3, TNF, STAT3, BAX	CASP3, CDK2, CCND1, PCNA		0	FALSE
Huaier extract	Bicalutamide (Bic)	FAS, IL6, BCL2, CASP3, TNF, STAT3, BAX	TNF, CASP3, AKT1		0	FALSE
Huaier extract	harmine	FAS, IL6, BCL2, CASP3, TNF, STAT3, BAX	EGF, MMP9, AKT1, MMP2, PTK2, KDR, VEGFA		0	FALSE
Huaier extract	penfluridol (PF)	FAS, IL6, BCL2, CASP3, TNF, STAT3, BAX	PCNA		0	FALSE
Huaier extract	SAHA and doxorubicin	FAS, IL6, BCL2, CASP3, TNF, STAT3, BAX	COL11A2, CASP3, WDTC1, PARP1		0	FALSE
Huaier extract	salinomycin	FAS, IL6, BCL2, CASP3, TNF, STAT3, BAX	SNAI1, AKT1, VIM, SLC22A3, ITK		0	FALSE
Huaier extract	cisplatin combined with sclareol	FAS, IL6, BCL2, CASP3, TNF, STAT3, BAX	SNAI1, AKT1, ERCC1, JUN, MAPK8		0	FALSE
Huaier extract	(E)-2-methoxy-4-(3-(4-methoxyphenyl)prop-1-en-1-yl)phenol (MMPP)	FAS, IL6, BCL2, CASP3, TNF, STAT3, BAX	STAT3		0	FALSE
Huaier extract	Centchroman (CC)	FAS, IL6, BCL2, CASP3, TNF, STAT3, BAX	KDR, AKT1, MAPK3, VEGFA		0	FALSE
Huaier extract	Bazedoxifene	FAS, IL6, BCL2, CASP3, TNF, STAT3, BAX	STAT3		0	FALSE
Huaier extract	Epigallocatechin gallate (EGCG)	FAS, IL6, BCL2, CASP3, TNF, STAT3, BAX	AKT1, CASP3, BCL2, BECN1, CASP9, STAT3, BAX		0	FALSE
Huaier extract	enzalutamide	FAS, IL6, BCL2, CASP3, TNF, STAT3, BAX	BCL2, BAX		0	FALSE
Huaier extract	combined aromatase inhibitor and herbal	FAS, IL6, BCL2, CASP3, TNF, STAT3, BAX	KDR, VEGFA, CCND1, PCNA		0	FALSE
Huaier extract	INS‑DDP	FAS, IL6, BCL2, CASP3, TNF, STAT3, BAX	JUN, MAPK8		0	FALSE
Huaier extract	cisplatin and NVP-BEZ235	FAS, IL6, BCL2, CASP3, TNF, STAT3, BAX	AKT1		0	FALSE
Huaier extract	Caffeic Acid (trans-3,4-Dihydroxycinnamic acid CA)	FAS, IL6, BCL2, CASP3, TNF, STAT3, BAX	SEMA6A, ROS1		0	FALSE
Huaier extract	liposomal cisplatin lipoplatin	FAS, IL6, BCL2, CASP3, TNF, STAT3, BAX	BCL2, BAX		0	FALSE
Huaier extract	all-trans retinoic acid (ATRA) and bisdemethoxycurcumin (BDMC)	FAS, IL6, BCL2, CASP3, TNF, STAT3, BAX	FASN, CASP3, FAS, EPHB6		0	FALSE
Huaier extract	Chidamide	FAS, IL6, BCL2, CASP3, TNF, STAT3, BAX	MMP2, MYLIP, SHH, MLXIP, MARCHF8		0	FALSE
Huaier extract	Tan-I combination with Paclitaxel	FAS, IL6, BCL2, CASP3, TNF, STAT3, BAX	BCL2, BAX		0	FALSE
Huaier extract	lobaplatin combined with LY294002	FAS, IL6, BCL2, CASP3, TNF, STAT3, BAX	AKT1, PIK3CB, PIK3CG, PIK3CD, PIK3CA		0	FALSE
Huaier extract	Pect-MCP synergized with PTX	FAS, IL6, BCL2, CASP3, TNF, STAT3, BAX	AKT1, STAT3		0	FALSE
Huaier extract	combinatorial treatment of PFD with temozolomide (TMZ)	FAS, IL6, BCL2, CASP3, TNF, STAT3, BAX	VIM		0	FALSE
Huaier extract	PFKFB2	FAS, IL6, BCL2, CASP3, TNF, STAT3, BAX	BBC3		0	FALSE
Huaier extract	PdpaMn	FAS, IL6, BCL2, CASP3, TNF, STAT3, BAX	FASN, CYCS		0	FALSE
Huaier extract	Piperlongumine（PL)	FAS, IL6, BCL2, CASP3, TNF, STAT3, BAX	SNAI2, ROS1		0	FALSE
Huaier extract	combination of MLN0128 and TSA	FAS, IL6, BCL2, CASP3, TNF, STAT3, BAX	AKT1		0	FALSE
Huaier extract	The combination of baicalein and docetaxel	FAS, IL6, BCL2, CASP3, TNF, STAT3, BAX	AKT1, CASP3, BCL2, MTOR, KDR, VEGFA, BAX		0	FALSE
Huaier extract	frondoside A (FrA)	FAS, IL6, BCL2, CASP3, TNF, STAT3, BAX	COL11A2, CASP3, BCL2, PARP1, BAX, PTEN		0	FALSE
Huaier extract	Docetaxel (DTX)	FAS, IL6, BCL2, CASP3, TNF, STAT3, BAX	COL11A2, WDTC1, PARP1		0	FALSE
Huaier extract	chalcone-24 (Chal-24), and TNF-related apoptosis-inducing ligand (TRAIL)	FAS, IL6, BCL2, CASP3, TNF, STAT3, BAX	CFLAR, CASP8		0	FALSE
Huaier extract	Alternol	FAS, IL6, BCL2, CASP3, TNF, STAT3, BAX	DDIT3, TNFRSF10B		0	FALSE
Huaier extract	the HSP90 inhibitor 17AAG	FAS, IL6, BCL2, CASP3, TNF, STAT3, BAX	AKT1, PTK2B, STAT3, KDR, VEGFA		0	FALSE
Huaier extract	TRAIL	FAS, IL6, BCL2, CASP3, TNF, STAT3, BAX	CASP3, BAX		0	FALSE
Huaier extract	combination of indirubin and As2S2	FAS, IL6, BCL2, CASP3, TNF, STAT3, BAX	BCL2, BAX		0	FALSE
Huaier extract	ND-PTX-Cet	FAS, IL6, BCL2, CASP3, TNF, STAT3, BAX	CASP3		0	FALSE
Huaier extract	the MAPK (BRAF) inhibitor vemurafenib and the PI3K pathway associated mTOR inhibitor temsirolimus	FAS, IL6, BCL2, CASP3, TNF, STAT3, BAX	MTOR		0	FALSE
Huaier extract	propranolol (ADRB-1,2 antagonist) and ICI-118,551 (ADRB-2 antagonist)	FAS, IL6, BCL2, CASP3, TNF, STAT3, BAX	KDR, VEGFA		0	FALSE
Huaier extract	2-Methoxyestradiol (2-ME2)	FAS, IL6, BCL2, CASP3, TNF, STAT3, BAX	SEMA6A, SLC22A3, ITK		0	FALSE
Huaier extract	LCL161	FAS, IL6, BCL2, CASP3, TNF, STAT3, BAX	BIRC3, BIRC2		0	FALSE
Huaier extract	zingerone	FAS, IL6, BCL2, CASP3, TNF, STAT3, BAX	MTOR, AKT1		0	FALSE
Huaier extract	regorafenib	FAS, IL6, BCL2, CASP3, TNF, STAT3, BAX	MTOR, PTK2B, ZHX2		0	FALSE
Huaier extract	TLC388	FAS, IL6, BCL2, CASP3, TNF, STAT3, BAX	CHEK1, CDC25C, ATM, CHEK2, PCNA, CCNB1, H2AX		0	FALSE
Huaier extract	Cyclosporine A (CsA)	FAS, IL6, BCL2, CASP3, TNF, STAT3, BAX	MMP9, PTGS2, MMP2, COX5A, CPOX, COX8A, MYC		0	FALSE
Huaier extract	MJ‑33	FAS, IL6, BCL2, CASP3, TNF, STAT3, BAX	MTOR, AKT1		0	FALSE
Huaier extract	Verbascoside (VB)	FAS, IL6, BCL2, CASP3, TNF, STAT3, BAX	BCL2		0	FALSE
Huaier extract	Niclosamide-olamine	FAS, IL6, BCL2, CASP3, TNF, STAT3, BAX	CASP3, CDK2, STAT3		0	FALSE
Huaier extract	biflorin	FAS, IL6, BCL2, CASP3, TNF, STAT3, BAX	SEMA6A, AKT1		0	FALSE
Huaier extract	kinsenoside (KD)	FAS, IL6, BCL2, CASP3, TNF, STAT3, BAX	AKT1, PIK3CB, PIK3CG, PIK3CD, JAK2, STAT3, PIK3CA		0	FALSE
Huaier extract	the combination of low-dose TPL with JQ1	FAS, IL6, BCL2, CASP3, TNF, STAT3, BAX	MYC		0	FALSE
Huaier extract	Berberine	FAS, IL6, BCL2, CASP3, TNF, STAT3, BAX	SNAI1, AKT1, FOS, KDR, JUNB, MMP2, BCL2, BECN1, JUN, FOSB, JAK2, MTOR, SLC22A3, MAPK8, JUND, BAX, VEGFA, ITK		0	FALSE
Huaier extract	NSC30049 (NSC49L)	FAS, IL6, BCL2, CASP3, TNF, STAT3, BAX	H2AX		0	FALSE
Huaier extract	WMJ-8-B	FAS, IL6, BCL2, CASP3, TNF, STAT3, BAX	PSG1, STAT3, SP1		0	FALSE
Huaier extract	BP10A combination treatments with oxaliplatin	FAS, IL6, BCL2, CASP3, TNF, STAT3, BAX	PECAM1		0	FALSE
Huaier extract	ferrichrome	FAS, IL6, BCL2, CASP3, TNF, STAT3, BAX	WDTC1		0	FALSE
Huaier extract	proanthocyanidins	FAS, IL6, BCL2, CASP3, TNF, STAT3, BAX	CASP3, BCL2, BAX		0	FALSE
Huaier extract	archazolid	FAS, IL6, BCL2, CASP3, TNF, STAT3, BAX	ERBB2		0	FALSE
Huaier extract	afatinib	FAS, IL6, BCL2, CASP3, TNF, STAT3, BAX	EGFR		0	FALSE
Huaier extract	Oridonin	FAS, IL6, BCL2, CASP3, TNF, STAT3, BAX	MAPK8, BAX		0	FALSE
Huaier extract	bortezomib	FAS, IL6, BCL2, CASP3, TNF, STAT3, BAX	CASP3, BCL2, ABCB1, TBC1D9		0	FALSE
Huaier extract	NVP-BEZ235 (dactolisib) is a novel dual inhibitor of PI3K/mTOR	FAS, IL6, BCL2, CASP3, TNF, STAT3, BAX	MTOR, AKT1, PCNA		0	FALSE
Huaier extract	TDP-A(TDP-A loaded DCMs (TDP-A/DCMs)	FAS, IL6, BCL2, CASP3, TNF, STAT3, BAX	COL11A2, CASP3, BCL2, PARP1, WDTC1, BAX		0	FALSE
Huaier extract	Oxaliplatin and DHA combination	FAS, IL6, BCL2, CASP3, TNF, STAT3, BAX	DDIT3, SH3D19, EBP, GLB1		0	FALSE
Huaier extract	de-6MSA-7-demethyl-7-deoxypactamycin (TM-025) and 7-demethyl-7-deoxypactamycin (TM-026)	FAS, IL6, BCL2, CASP3, TNF, STAT3, BAX	CCND1, PCNA		0	FALSE
Huaier extract	Meisoindigo	FAS, IL6, BCL2, CASP3, TNF, STAT3, BAX	COL11A2, FAS, FASN, CASP3, BCL2, PARP1, CASP9, CYCS, BAX, CASP8		0	FALSE
Huaier extract	itraconazole	FAS, IL6, BCL2, CASP3, TNF, STAT3, BAX	EGFR		0	FALSE
Huaier extract	Liu Tea extracts(LTE)	FAS, IL6, BCL2, CASP3, TNF, STAT3, BAX	CASP3, BCL2, BAX		0	FALSE
Huaier extract	Osthole	FAS, IL6, BCL2, CASP3, TNF, STAT3, BAX	TNF, CASP3, BCL2, FAS		0	FALSE
Huaier extract	Chloroquine & combination of radiation and chloroquine	FAS, IL6, BCL2, CASP3, TNF, STAT3, BAX	CASP3, BCL2		0	FALSE
Huaier extract	Bufalin with sorafenib	FAS, IL6, BCL2, CASP3, TNF, STAT3, BAX	AKT1		0	FALSE
Huaier extract	Piperlongumine (PLGM)	FAS, IL6, BCL2, CASP3, TNF, STAT3, BAX	CDK1, AKT1, PIK3CB, PIK3CG, MDM4, CASP3, BCL2, MSH3, ABCC1, PIK3CD, PIK3CA, ABCB1, TBC1D9		0	FALSE
Huaier extract	homoharringtonine (HHT)	FAS, IL6, BCL2, CASP3, TNF, STAT3, BAX	IL6, STAT3		0	FALSE
Huaier extract	novel PDGFRα inhibitor, N-(3-((4-(benzofuran-2-yl)pyrimidin-2-yl)oxy)-4-methylphenyl)-4-((4-methylpiperazin-1-yl)methyl)benzamide (E5)	FAS, IL6, BCL2, CASP3, TNF, STAT3, BAX	AKT1, PIK3CB, PIK3CG, PIK3CD, MTOR, PIK3CA		0	FALSE
Huaier extract	puerarin	FAS, IL6, BCL2, CASP3, TNF, STAT3, BAX	DUSP12, MYLIP, DUSP1, MLXIP, MARCHF8		0	FALSE
Huaier extract	Doxorubicin- and simvastatin	FAS, IL6, BCL2, CASP3, TNF, STAT3, BAX	BCL2L11, MAPK3		0	FALSE
Huaier extract	sCD40L	FAS, IL6, BCL2, CASP3, TNF, STAT3, BAX	BCL2, TIMM8A		0	FALSE
Huaier extract	Doxorubicin (Dox)	FAS, IL6, BCL2, CASP3, TNF, STAT3, BAX	AKT1, ROS1		0	FALSE
Huaier extract	BA-5	FAS, IL6, BCL2, CASP3, TNF, STAT3, BAX	COL11A2, PARP1		0	FALSE
Huaier extract	MK-2206	FAS, IL6, BCL2, CASP3, TNF, STAT3, BAX	AKT1		0	FALSE
Huaier extract	Amblyomin-X	FAS, IL6, BCL2, CASP3, TNF, STAT3, BAX	CCND1, PCNA		0	FALSE
Huaier extract	Salvianolic acid B (Sal-B)	FAS, IL6, BCL2, CASP3, TNF, STAT3, BAX	PTGS2, COX8A, CASP3, COX5A, CPOX, KDR, VEGFA		0	FALSE
Huaier extract	artesunate (ART)	FAS, IL6, BCL2, CASP3, TNF, STAT3, BAX	COL11A2, CASP3, PARP1, CASP9, WDTC1		0	FALSE
Huaier extract	Imatinib	FAS, IL6, BCL2, CASP3, TNF, STAT3, BAX	CASP3, BCL2, CASP8		0	FALSE
Huaier extract	triptolide and cisplatin	FAS, IL6, BCL2, CASP3, TNF, STAT3, BAX	ATM, CHEK1		0	FALSE
Huaier extract	AL and DDP combination	FAS, IL6, BCL2, CASP3, TNF, STAT3, BAX	COL11A2, CASP3, PARP1, TIMM8A, BAX		0	FALSE
Huaier extract	dithiocarbamate derivative TM208	FAS, IL6, BCL2, CASP3, TNF, STAT3, BAX	MAPK3, EGFR		0	FALSE
Huaier extract	All-trans retinoic acid (ATRA)	FAS, IL6, BCL2, CASP3, TNF, STAT3, BAX	KDR, VEGFA, PECAM1		0	FALSE
Huaier extract	BKT140	FAS, IL6, BCL2, CASP3, TNF, STAT3, BAX	BCL2, CYCS, HSP90AA1		0	FALSE
Huaier extract	Telmisartan	FAS, IL6, BCL2, CASP3, TNF, STAT3, BAX	MTOR		0	FALSE
Huaier extract	all-trans retinoic acid (RA)	FAS, IL6, BCL2, CASP3, TNF, STAT3, BAX	BCL2		0	FALSE
Huaier extract	artemisinin	FAS, IL6, BCL2, CASP3, TNF, STAT3, BAX	ERBB2, ERBB4, ERBB3		0	FALSE
Huaier extract	oxaliplatin and pemetrexed	FAS, IL6, BCL2, CASP3, TNF, STAT3, BAX	AKT1		0	FALSE
Huaier extract	gefitinib	FAS, IL6, BCL2, CASP3, TNF, STAT3, BAX	CCNB1, CCND1, PCNA, EGFR		0	FALSE
Huaier extract	diethyldithiocarbamate-copper complex (CuET)	FAS, IL6, BCL2, CASP3, TNF, STAT3, BAX	SEMA6A, MYLIP, PKM, MLXIP, MARCHF8		0	FALSE
Huaier extract	gold nanoparticles-conjugated quercetin (AuNPs-Qu-5)	FAS, IL6, BCL2, CASP3, TNF, STAT3, BAX	AKT1, PIK3CB, PIK3CG, CASP3, BCL2, PIK3CD, EGFR, MTOR, PIK3CA, BAX		0	FALSE
Huaier extract	Combination of imatinib and clotrimazole	FAS, IL6, BCL2, CASP3, TNF, STAT3, BAX	ATP8A2		0	FALSE
Huaier extract	small interfering RNA (siRNA) therapeutics to directly target the undruggable KRAS (siKRAS) in combination with the pan-PI3K inhibitor GDC-0941 (GDC)	FAS, IL6, BCL2, CASP3, TNF, STAT3, BAX	PIK3CD, PIK3CG, PIK3CA, PIK3CB		0	FALSE
Huaier extract	PBOX-15	FAS, IL6, BCL2, CASP3, TNF, STAT3, BAX	AKT1, PIK3CB, PIK3CG, MCL1, PIK3CD, CFLAR, CLEC4D, TNFRSF10B, PIK3CA, FH		0	FALSE
Huaier extract	Chrysin	FAS, IL6, BCL2, CASP3, TNF, STAT3, BAX	MTOR, AKT1, PTK2B, ROS1		0	FALSE
Huaier extract	ponatinib	FAS, IL6, BCL2, CASP3, TNF, STAT3, BAX	CASP3		0	FALSE
Huaier extract	Pinellia pedatisecta Schott extract (PE)	FAS, IL6, BCL2, CASP3, TNF, STAT3, BAX	JAK2, STAT4		0	FALSE
Huaier extract	Calycosin (CC)	FAS, IL6, BCL2, CASP3, TNF, STAT3, BAX	MMP2, PCNA		0	FALSE
Huaier extract	imatinib	FAS, IL6, BCL2, CASP3, TNF, STAT3, BAX	VEGFA, BCL2, KDR		0	FALSE
Huaier extract	anthraquinone‑quinazoline hybrid 7B	FAS, IL6, BCL2, CASP3, TNF, STAT3, BAX	SNAI1, RNASE1, RAC1, VIM, EGFR		0	FALSE
Huaier extract	resveratrol and curcumin	FAS, IL6, BCL2, CASP3, TNF, STAT3, BAX	COL11A2, CASP3, PARP1, PCNA, SHH, CYCS, MYC, BAX		0	FALSE
Huaier extract	tanshinone IIA (TanIIA)	FAS, IL6, BCL2, CASP3, TNF, STAT3, BAX	COL11A2, CASP3, PARP1, ROS1		0	FALSE
Huaier extract	Licochalcone B (Lico B)	FAS, IL6, BCL2, CASP3, TNF, STAT3, BAX	COL11A2, FH, CCND1, PARP1, ROS1, PCNA, MCL1, CYCS, CLEC4D, DDIT3, WDTC1, BAX, TNFRSF10B		0	FALSE
Huaier extract	podophyllotoxin	FAS, IL6, BCL2, CASP3, TNF, STAT3, BAX	AKT1, IGF1		0	FALSE
Huaier extract	Dihydroartemisinin and gefitinib	FAS, IL6, BCL2, CASP3, TNF, STAT3, BAX	AKT1		0	FALSE
Huaier extract	Vielanin K (VK)	FAS, IL6, BCL2, CASP3, TNF, STAT3, BAX	MAPK8		0	FALSE
Huaier extract	apigenin	FAS, IL6, BCL2, CASP3, TNF, STAT3, BAX	SNAI1, SNAI2, FAS, AKT1, PIK3CB, PIK3CG, CASP3, PCNA, TNF, PIK3CD, SEMA6A, SLC22A3, PIK3CA, BAX		0	FALSE
Huaier extract	ganetespib and ABT-888	FAS, IL6, BCL2, CASP3, TNF, STAT3, BAX	RAD51		0	FALSE
Huaier extract	Taxotere and vincristine	FAS, IL6, BCL2, CASP3, TNF, STAT3, BAX	KDR, VEGFA		0	FALSE
Huaier extract	tanshinone IIA	FAS, IL6, BCL2, CASP3, TNF, STAT3, BAX	KDR, VEGFA		0	FALSE
Huaier extract	Combined application of the ATR inhibitor VE-822 and oxaliplatin	FAS, IL6, BCL2, CASP3, TNF, STAT3, BAX	ATP8A2		0	FALSE
Huaier extract	Morphine	FAS, IL6, BCL2, CASP3, TNF, STAT3, BAX	SEMA6A, AKT1, MTOR, EGFR		0	FALSE
Huaier extract	oleanolic acid derivative	FAS, IL6, BCL2, CASP3, TNF, STAT3, BAX	BCL2, BAX		0	FALSE
Huaier extract	synergism combined with lapatinib	FAS, IL6, BCL2, CASP3, TNF, STAT3, BAX	EGFR		0	FALSE
Huaier extract	valproic acid (VPA)	FAS, IL6, BCL2, CASP3, TNF, STAT3, BAX	CASP3, STAT3, ROS1, PCNA		0	FALSE
Huaier extract	combined treatment of MTX and CQ	FAS, IL6, BCL2, CASP3, TNF, STAT3, BAX	COL11A2, CASP3, PARP1		0	FALSE
Huaier extract	quercetin and 2-ME	FAS, IL6, BCL2, CASP3, TNF, STAT3, BAX	BCL2, BAX		0	FALSE
Huaier extract	HDAC inhibitor 23g	FAS, IL6, BCL2, CASP3, TNF, STAT3, BAX	HSP90AA1		0	FALSE
Huaier extract	Jiedu Sangen decoction (JSD)	FAS, IL6, BCL2, CASP3, TNF, STAT3, BAX	AKT1, PIK3CB, PIK3CG, PIK3CD, PIK3CA, SLC2A1		0	FALSE
Huaier extract	ABT-737	FAS, IL6, BCL2, CASP3, TNF, STAT3, BAX	AKT1, MCL1, CLEC4D, CFLAR, PTPA, BAX, FH, CASP8		0	FALSE
Huaier extract	cisplatin with radiation	FAS, IL6, BCL2, CASP3, TNF, STAT3, BAX	CASP3		0	FALSE
Huaier extract	combination of CDDP and DAPT	FAS, IL6, BCL2, CASP3, TNF, STAT3, BAX	AKT1		0	FALSE
Huaier extract	the nonsteroidal antiinflammatory drug (NSAID) sulindac	FAS, IL6, BCL2, CASP3, TNF, STAT3, BAX	STAT3		0	FALSE
Huaier extract	a lower dose of radiation (1 Gy) combined with RA (5 µM)	FAS, IL6, BCL2, CASP3, TNF, STAT3, BAX	BCL2		0	FALSE
Huaier extract	vanoxerine dihydrochloride	FAS, IL6, BCL2, CASP3, TNF, STAT3, BAX	CDK2, PCNA		0	FALSE
Huaier extract	Beta-lapachone	FAS, IL6, BCL2, CASP3, TNF, STAT3, BAX	MTOR, ROS1		0	FALSE
Huaier extract	Imatinib (IM)	FAS, IL6, BCL2, CASP3, TNF, STAT3, BAX	ROS1		0	FALSE
Huaier extract	MnTE-2-PyP(5+)	FAS, IL6, BCL2, CASP3, TNF, STAT3, BAX	ROS1		0	FALSE
Huaier extract	arsenic trioxide (As(2)O(3))	FAS, IL6, BCL2, CASP3, TNF, STAT3, BAX	CASP3, BCL2, BAX, CASP9		0	FALSE
Huaier extract	MjTX-I, a phospholipase A2 isolated	FAS, IL6, BCL2, CASP3, TNF, STAT3, BAX	BCL2		0	FALSE
Huaier extract	cryptotanshinone	FAS, IL6, BCL2, CASP3, TNF, STAT3, BAX	MMP9, BCL2, BAX, ROS1		0	FALSE
Huaier extract	R763	FAS, IL6, BCL2, CASP3, TNF, STAT3, BAX	AKT1		0	FALSE
Huaier extract	Dynasore	FAS, IL6, BCL2, CASP3, TNF, STAT3, BAX	MMP2, STAT3, CCND1		0	FALSE
Huaier extract	Aromatase inhibitors	FAS, IL6, BCL2, CASP3, TNF, STAT3, BAX	GABPA, NFE2L2		0	FALSE
Huaier extract	Sorafenib	FAS, IL6, BCL2, CASP3, TNF, STAT3, BAX	FH, AKT1, EBP, GLB1, BCL2, SH3D19, ROS1, MCL1, CLEC4D, DDIT3, MAPK3, CASP8		0	FALSE
Huaier extract	curcumin was loaded into solid lipid nanoparticles (SLNs)(Cur-SLNs)	FAS, IL6, BCL2, CASP3, TNF, STAT3, BAX	BCL2, CCND1, BAX, PCNA		0	FALSE
Huaier extract	AZ + SFN	FAS, IL6, BCL2, CASP3, TNF, STAT3, BAX	COL11A2, CCND1, CASP3, PARP1, PCNA		0	FALSE
Huaier extract	nonsteroidal anti-inflammatory drug (NSAID)	FAS, IL6, BCL2, CASP3, TNF, STAT3, BAX	CPOX, COX8A, PTGS2, COX5A		0	FALSE
Huaier extract	metformin and pitavastatin	FAS, IL6, BCL2, CASP3, TNF, STAT3, BAX	COL11A2, CDKN1B, PIK3CB, PIK3CG, CASP3, PARP1, PCNA, PIK3CD, MTOR, PIK3CA, BAX		0	FALSE
Huaier extract	enalapril and 5-FU	FAS, IL6, BCL2, CASP3, TNF, STAT3, BAX	MMP9, CCND1, KDR, MMP2, BCL2, PCNA, VEGFA, STAT3, MYC		0	FALSE
Huaier extract	combination of SAHA and cisplatin	FAS, IL6, BCL2, CASP3, TNF, STAT3, BAX	BCL2		0	FALSE
Huaier extract	Ni(II) thiosemicarbazone compound	FAS, IL6, BCL2, CASP3, TNF, STAT3, BAX	AKT1, PIK3CB, PIK3CG, CASP3, PIK3CD, PIK3CA		0	FALSE
Huaier extract	Paris forrestii (Takht.) H. Li (PCT3)	FAS, IL6, BCL2, CASP3, TNF, STAT3, BAX	COL11A2, CASP3, BCL2, PARP1, MCL1, CLEC4D, BAX, FH		0	FALSE
Huaier extract	Obatoclax	FAS, IL6, BCL2, CASP3, TNF, STAT3, BAX	AIFM1, BCL2, MCL1, BCL2L11, CYCS, CLEC4D, BAX, FH		0	FALSE
Huaier extract	lignocaine (LIG)	FAS, IL6, BCL2, CASP3, TNF, STAT3, BAX	BCL2, BAX		0	FALSE
Huaier extract	crizotinib and temozolomide	FAS, IL6, BCL2, CASP3, TNF, STAT3, BAX	RNMT, AKT1, MET, ROS1, MCL1, SLTM, BCL2L11, CLEC4D, FH		0	FALSE
Huaier extract	Transcriptional co-activator with PDZ binding motif (TAZ)	FAS, IL6, BCL2, CASP3, TNF, STAT3, BAX	MTOR, AKT1		0	FALSE
Huaier extract	Paclitaxel	FAS, IL6, BCL2, CASP3, TNF, STAT3, BAX	WDTC1		0	FALSE
Huaier extract	paclitaxel combined with lobaplatin	FAS, IL6, BCL2, CASP3, TNF, STAT3, BAX	AKT1, PIK3CB, PIK3CG, PIK3CD, PIK3CA		0	FALSE
Huaier extract	Ibrutinib combined with radiation	FAS, IL6, BCL2, CASP3, TNF, STAT3, BAX	AKT1		0	FALSE
Huaier extract	PF-04554878	FAS, IL6, BCL2, CASP3, TNF, STAT3, BAX	PTK2		0	FALSE
Huaier extract	GLU-PTX	FAS, IL6, BCL2, CASP3, TNF, STAT3, BAX	ABCB1, ABCG2		0	FALSE
Huaier extract	caffeine	FAS, IL6, BCL2, CASP3, TNF, STAT3, BAX	BAX, PTGS2, HAS1, MYLIP, COX5A, CPOX, MLXIP, COX8A, MARCHF8		0	FALSE
Huaier extract	Met and Cis	FAS, IL6, BCL2, CASP3, TNF, STAT3, BAX	AKT1, CCND1, PIK3CB, PIK3CG, PCNA, PIK3CD, PIK3CA		0	FALSE
Huaier extract	Baicalin	FAS, IL6, BCL2, CASP3, TNF, STAT3, BAX	MYC		0	FALSE
Huaier extract	DHA and ABT-263	FAS, IL6, BCL2, CASP3, TNF, STAT3, BAX	MCL1, BCL2L11, CLEC4D, STAT3, FH		0	FALSE
Huaier extract	Docosahexaenoic acid (DHA)	FAS, IL6, BCL2, CASP3, TNF, STAT3, BAX	BIRC3, BIRC2, CYCS, DDIT3, BAX		0	FALSE
Huaier extract	ursolic acid (UA)	FAS, IL6, BCL2, CASP3, TNF, STAT3, BAX	AKT1		0	FALSE
Huaier extract	the halogenated monoterpene mertensene	FAS, IL6, BCL2, CASP3, TNF, STAT3, BAX	CDK1, COL11A2, CDK2, CASP3, PARP1, PCNA, POLD1, WDTC1		0	FALSE
Huaier extract	JuBei oral liquid (JB)	FAS, IL6, BCL2, CASP3, TNF, STAT3, BAX	CASP3, BCL2, ROS1, CYCS, BAX		0	FALSE
Huaier extract	Acacetin with doxorubicin	FAS, IL6, BCL2, CASP3, TNF, STAT3, BAX	ABCB1, PCNA, TBC1D9		0	FALSE
Huaier extract	simvastatin	FAS, IL6, BCL2, CASP3, TNF, STAT3, BAX	AKT1, IGF1		0	FALSE
Huaier extract	Fisetin	FAS, IL6, BCL2, CASP3, TNF, STAT3, BAX	AKT1, CASP8		0	FALSE
Huaier extract	FePt-Cys nanoparticles (FePt-Cys NPs)	FAS, IL6, BCL2, CASP3, TNF, STAT3, BAX	MMP2, ROS1		0	FALSE
Huaier extract	Euplotin C (EC)	FAS, IL6, BCL2, CASP3, TNF, STAT3, BAX	AKT1		0	FALSE
Huaier extract	UCN-01 (7-hydroxy-staurosporine)	FAS, IL6, BCL2, CASP3, TNF, STAT3, BAX	PCNA		0	FALSE
Huaier extract	nelfinavir	FAS, IL6, BCL2, CASP3, TNF, STAT3, BAX	HSPA5, GDF10		0	FALSE
Huaier extract	Ilimaquinone	FAS, IL6, BCL2, CASP3, TNF, STAT3, BAX	TNFRSF10B		0	FALSE
Huaier extract	daurisoline	FAS, IL6, BCL2, CASP3, TNF, STAT3, BAX	CCND1, MYC, PCNA, HSP90AA1		0	FALSE
Huaier extract	PPZ and VCR	FAS, IL6, BCL2, CASP3, TNF, STAT3, BAX	AKT1, PIK3CB, PIK3CG, PIK3CD, EGFR, MTOR, PIK3CA, ABCB1		0	FALSE
Huaier extract	Polyphyllin VI	FAS, IL6, BCL2, CASP3, TNF, STAT3, BAX	BCL2, MAPK8, BECN1, WDTC1, BAX		0	FALSE
Huaier extract	nigericin	FAS, IL6, BCL2, CASP3, TNF, STAT3, BAX	MTOR		0	FALSE
Huaier extract	C₁₈H₁₇NO₆	FAS, IL6, BCL2, CASP3, TNF, STAT3, BAX	MMP9, AKT1, PIK3CB, PIK3CG, MMP2, PIK3CD, VIM, KDR, VEGFA, PIK3CA		0	FALSE
Huaier extract	high-dose pulsatile gefitinib	FAS, IL6, BCL2, CASP3, TNF, STAT3, BAX	AKT1, EGFR		0	FALSE
Huaier extract	valproic acid (VPA)(combination of VPA and metformin )	FAS, IL6, BCL2, CASP3, TNF, STAT3, BAX	AKT1		0	FALSE
Huaier extract	Gambogenic acid (GNA)	FAS, IL6, BCL2, CASP3, TNF, STAT3, BAX	CASP3, AKT1, PTEN		0	FALSE
Huaier extract	p-Hydroxymethoxybenzobijuglone (HMBBJ)	FAS, IL6, BCL2, CASP3, TNF, STAT3, BAX	CASP3, BCL2		0	FALSE
Huaier extract	chidamide	FAS, IL6, BCL2, CASP3, TNF, STAT3, BAX	COL11A2, CHEK1, ATM, CASP3, CHEK2, PARP1, CASP9, CASP8		0	FALSE
Huaier extract	5‑FU and Blu9931	FAS, IL6, BCL2, CASP3, TNF, STAT3, BAX	CDKN1B		0	FALSE
Huaier extract	5-FU, DTN and DHA	FAS, IL6, BCL2, CASP3, TNF, STAT3, BAX	MCL1, FH, CLEC4D		0	FALSE
Huaier extract	Auranofin (AF)	FAS, IL6, BCL2, CASP3, TNF, STAT3, BAX	ROS1		0	FALSE
Huaier extract	β-Asarone	FAS, IL6, BCL2, CASP3, TNF, STAT3, BAX	MYC		0	FALSE
Huaier extract	Myricetin	FAS, IL6, BCL2, CASP3, TNF, STAT3, BAX	AKT1, PIK3CB, PIK3CG, JUN, PIK3CD, MAPK8, PIK3CA		0	FALSE
Huaier extract	Doxorubicin, Metformin, and Sodium Oxamate (DoxMetOx)	FAS, IL6, BCL2, CASP3, TNF, STAT3, BAX	MTOR, COL11A2, PARP1		0	FALSE
Huaier extract	PF-00562271	FAS, IL6, BCL2, CASP3, TNF, STAT3, BAX	PTK2		0	FALSE
Huaier extract	SKF-96365, an SOCE inhibitor	FAS, IL6, BCL2, CASP3, TNF, STAT3, BAX	AKT1		0	FALSE
Huaier extract	IRE + FOLFIRINOX (5-fluorouracil, leucovorin, irinotecan, and oxaliplatin)	FAS, IL6, BCL2, CASP3, TNF, STAT3, BAX	CASP3		0	FALSE
Huaier extract	Melatonin	FAS, IL6, BCL2, CASP3, TNF, STAT3, BAX	BAX, SEMA6A, CASP3, MYLIP, BCL2, PCSK9, ROS1, PCNA, MLXIP, BBC3, MARCHF8		0	FALSE
Huaier extract	Nanomicellar-Curcumin	FAS, IL6, BCL2, CASP3, TNF, STAT3, BAX	CCND1, BCL2, BECN1, PCNA, BAX, CASP8		0	FALSE
Huaier extract	reactive oxygen species modulator-1 (Romo1)	FAS, IL6, BCL2, CASP3, TNF, STAT3, BAX	BCL2, BAX, ROS1		0	FALSE
Huaier extract	ixazomib	FAS, IL6, BCL2, CASP3, TNF, STAT3, BAX	CHEK2		0	FALSE
Huaier extract	GSK525762A	FAS, IL6, BCL2, CASP3, TNF, STAT3, BAX	CDK6, BCL2, MYC, BAX		0	FALSE
Huaier extract	4-methylnitrosamino-1-3-pyridyl-1-butanone (NNK)	FAS, IL6, BCL2, CASP3, TNF, STAT3, BAX	SNAI1, SLC22A3, ITK		0	FALSE
Huaier extract	Heerak Bhasma nanoparticle (HBNP)	FAS, IL6, BCL2, CASP3, TNF, STAT3, BAX	IL6, IL10		0	FALSE
Huaier extract	Alkannin	FAS, IL6, BCL2, CASP3, TNF, STAT3, BAX	RNMT, SNAI1, AKT1, PIK3CB, PIK3CG, SNAI2, MET, BCL2, CASP9, SLTM, PIK3CD, VIM, PIK3CA		0	FALSE
Huaier extract	Dibenzylideneacetone (DBA)	FAS, IL6, BCL2, CASP3, TNF, STAT3, BAX	PSG1, SP1		0	FALSE
Huaier extract	CL-6, a curcumin derivative	FAS, IL6, BCL2, CASP3, TNF, STAT3, BAX	BAX, BCL2, YAP1		0	FALSE
Huaier extract	Dox-NCs	FAS, IL6, BCL2, CASP3, TNF, STAT3, BAX	CASP3, ABCB1		0	FALSE
Huaier extract	aqueous extract of Solanum nigrum (AESN)	FAS, IL6, BCL2, CASP3, TNF, STAT3, BAX	CASP3, VIM		0	FALSE
Huaier extract	hydroxychloroquine (HCQ)	FAS, IL6, BCL2, CASP3, TNF, STAT3, BAX	BAX, ABCB1, TBC1D9		0	FALSE
Huaier extract	Hesperidin, piperine and bee venom	FAS, IL6, BCL2, CASP3, TNF, STAT3, BAX	EGFR		0	FALSE
Huaier extract	copper (II) (Cu [II])	FAS, IL6, BCL2, CASP3, TNF, STAT3, BAX	BCL2, BAX, CASP8		0	FALSE
Huaier extract	tepotinib	FAS, IL6, BCL2, CASP3, TNF, STAT3, BAX	RNMT, MET, SLTM, SLC22A3, MYC, ITK		0	FALSE
Huaier extract	Monensin	FAS, IL6, BCL2, CASP3, TNF, STAT3, BAX	KDR, EGFR		0	FALSE
Huaier extract	TRAIL and NVB	FAS, IL6, BCL2, CASP3, TNF, STAT3, BAX	CASP3, BCL2, BAX		0	FALSE
Huaier extract	Bafilomycin A1	FAS, IL6, BCL2, CASP3, TNF, STAT3, BAX	BCL2, BECN1		0	FALSE
Huaier extract	ASR352 (7b) was identified as one of the equipotent 7a analogs	FAS, IL6, BCL2, CASP3, TNF, STAT3, BAX	CHEK1, CASP3, BCL2, PARP1, BAX		0	FALSE
Huaier extract	Violacein	FAS, IL6, BCL2, CASP3, TNF, STAT3, BAX	AKT1, CCND1, PCNA		0	FALSE
Huaier extract	DHA synergized with 2-Deoxy-D-glucose	FAS, IL6, BCL2, CASP3, TNF, STAT3, BAX	AIFM1, CYCS, CASP9		0	FALSE
Huaier extract	5,7-dihydroxy-4-methyl-6-(3-methylbutanoyl)-coumarin (DMAC)	FAS, IL6, BCL2, CASP3, TNF, STAT3, BAX	COL11A2, CASP3, PARP1, MCL1, CLEC4D, WDTC1, FH		0	FALSE
Huaier extract	Artesunate (ART)	FAS, IL6, BCL2, CASP3, TNF, STAT3, BAX	PTGS2, FAS, FOS, FASN, MYLIP, COX5A, CPOX, MLXIP, COX8A, MARCHF8		0	FALSE
Huaier extract	SI 34	FAS, IL6, BCL2, CASP3, TNF, STAT3, BAX	CCND1, PCNA		0	FALSE
Huaier extract	Cryptotansinone (Dsh-003) (MW 269.14)	FAS, IL6, BCL2, CASP3, TNF, STAT3, BAX	AKT1, PIK3CB, PIK3CG, PIK3CD, PIK3CA		0	FALSE
Huaier extract	Erlotinib	FAS, IL6, BCL2, CASP3, TNF, STAT3, BAX	COL11A2, AKT1, CASP3, PARP1, CASP9, CIP2A, PTPA		0	FALSE
Huaier extract	17β-Estradiol (E2)	FAS, IL6, BCL2, CASP3, TNF, STAT3, BAX	IL6, STAT3		0	FALSE
Huaier extract	Andrographis paniculata (A. paniculata) polysaccharide	FAS, IL6, BCL2, CASP3, TNF, STAT3, BAX	CDK1, CASP3, CASP9, CASP8		0	FALSE
Huaier extract	cryptolepine	FAS, IL6, BCL2, CASP3, TNF, STAT3, BAX	WDTC1, PARP1		0	FALSE
Huaier extract	TAp73alpha	FAS, IL6, BCL2, CASP3, TNF, STAT3, BAX	BAX		0	FALSE
Huaier extract	Exenatide (Ex-4)	FAS, IL6, BCL2, CASP3, TNF, STAT3, BAX	EGF, CCND1, BCL2, PCNA, EGFR, STAT3, MYC		0	FALSE
Huaier extract	palbociclib in combination with the rapamycin analog temsirolimus	FAS, IL6, BCL2, CASP3, TNF, STAT3, BAX	MTOR		0	FALSE
Huaier extract	Pulchrin A	FAS, IL6, BCL2, CASP3, TNF, STAT3, BAX	BAX		0	FALSE
Huaier extract	Y15	FAS, IL6, BCL2, CASP3, TNF, STAT3, BAX	PTK2		0	FALSE
Huaier extract	ampelopsin sodium (Amp-Na)	FAS, IL6, BCL2, CASP3, TNF, STAT3, BAX	UCN3		0	FALSE
Huaier extract	E2 plus BSO	FAS, IL6, BCL2, CASP3, TNF, STAT3, BAX	JUN, MAPK8		0	FALSE
Huaier extract	3-methyladenine (3-MA)	FAS, IL6, BCL2, CASP3, TNF, STAT3, BAX	AKT1, BECN1		0	FALSE
Huaier extract	Bcl-2 antisense oligonucleotide	FAS, IL6, BCL2, CASP3, TNF, STAT3, BAX	BCL2		0	FALSE
Huaier extract	EGCG and cyclopamine (CyA)	FAS, IL6, BCL2, CASP3, TNF, STAT3, BAX	EGFR		0	FALSE
Huaier extract	antiCD33-LONp-PMI	FAS, IL6, BCL2, CASP3, TNF, STAT3, BAX	MDM4		0	FALSE
Huaier extract	cordycepin	FAS, IL6, BCL2, CASP3, TNF, STAT3, BAX	MTOR, ROS1		0	FALSE
Huaier extract	Radix Sophorae Flavescentis	FAS, IL6, BCL2, CASP3, TNF, STAT3, BAX	CASP3, BCL2, BAX		0	FALSE
Huaier extract	piperlongumine (PL)	FAS, IL6, BCL2, CASP3, TNF, STAT3, BAX	STAT3		0	FALSE
Huaier extract	ibrutinib	FAS, IL6, BCL2, CASP3, TNF, STAT3, BAX	EGFR		0	FALSE
Huaier extract	Xanthohumol (XN)	FAS, IL6, BCL2, CASP3, TNF, STAT3, BAX	COL11A2, AKT1, CASP3, BCL2, PARP1, ROS1, CASP9, WDTC1		0	FALSE
Huaier extract	free fatty acids extract (FFAE)	FAS, IL6, BCL2, CASP3, TNF, STAT3, BAX	CASP3, CASP9		0	FALSE
Huaier extract	Simvastatin	FAS, IL6, BCL2, CASP3, TNF, STAT3, BAX	BCL2, BAX		0	FALSE
Huaier extract	FN2 in combination with GEM	FAS, IL6, BCL2, CASP3, TNF, STAT3, BAX	BCL2, BAX		0	FALSE
Huaier extract	TAK-242	FAS, IL6, BCL2, CASP3, TNF, STAT3, BAX	IL6		0	FALSE
Huaier extract	dihydroartemisinin inhibited fibronectin-1	FAS, IL6, BCL2, CASP3, TNF, STAT3, BAX	AKT1, PIK3CB, PIK3CG, PIK3CD, SEMA6A, PIK3CA		0	FALSE
Huaier extract	MAOA inhibitor (G11)	FAS, IL6, BCL2, CASP3, TNF, STAT3, BAX	MAOA		0	FALSE
Huaier extract	anti-diabetic drug Metformin (Met)	FAS, IL6, BCL2, CASP3, TNF, STAT3, BAX	RNMT, CCND1, SLC2A1, MET, PCNA, SLTM, PKM, MYC, BAX		0	FALSE
Huaier extract	Matrine	FAS, IL6, BCL2, CASP3, TNF, STAT3, BAX	AKT1, RET, PIK3CB, PIK3CG, MYLIP, BCL2, PTK2, MAPK3, PIK3CD, MLXIP, KDR, PIK3CA, MARCHF8, MTOR		0	FALSE
Huaier extract	Bithionol-paclitaxel	FAS, IL6, BCL2, CASP3, TNF, STAT3, BAX	COL11A2, BCL2, PARP1, ROS1		0	FALSE
Huaier extract	ibuprofen	FAS, IL6, BCL2, CASP3, TNF, STAT3, BAX	CASP3, CCNC, ABCB1, PCNA		0	FALSE
Huaier extract	Malathion	FAS, IL6, BCL2, CASP3, TNF, STAT3, BAX	AKT1, BAX, BCL2		0	FALSE
Huaier extract	curcumin and carboplatin	FAS, IL6, BCL2, CASP3, TNF, STAT3, BAX	MMP9, AKT1, CASP3, BCL2, CASP9, MAPK3		0	FALSE
Huaier extract	Aclidinium bromide	FAS, IL6, BCL2, CASP3, TNF, STAT3, BAX	AKT1, PIK3CB, PIK3CG, CASP3, BCL2, PIK3CD, PIK3CA, BAX		0	FALSE
Huaier extract	Anlotinib	FAS, IL6, BCL2, CASP3, TNF, STAT3, BAX	AKT1, CCND1, MMP9, PIK3CB, PIK3CG, MMP2, CASP3, BCL2, PCNA, PIK3CD, VIM, PIK3CA, BAX		0	FALSE
Huaier extract	ferrocenyl pyrazole (FP) derivates, 5-ferrocenyl-1-phenyl-1H-pyrazole (FP-Ph) and 5-ferrocenyl-1H-pyrazole (FP-H)	FAS, IL6, BCL2, CASP3, TNF, STAT3, BAX	AKT1, PIK3CB, PIK3CG, PIK3CD, PIK3CA		0	FALSE
Huaier extract	Tetrahydroberberine	FAS, IL6, BCL2, CASP3, TNF, STAT3, BAX	AKT1, PIK3CB, PIK3CG, PIK3CD, TIMM8A, MTOR, PIK3CA		0	FALSE
Huaier extract	Celastrus orbiculatus	FAS, IL6, BCL2, CASP3, TNF, STAT3, BAX	CASP3, BCL2, BAX		0	FALSE
Huaier extract	sulindac	FAS, IL6, BCL2, CASP3, TNF, STAT3, BAX	TNF, FAS, PCNA		0	FALSE
Huaier extract	combination of celecoxib and IR	FAS, IL6, BCL2, CASP3, TNF, STAT3, BAX	CDK1, PTGS2, COX5A, POLD1, CPOX, COX8A		0	FALSE
Huaier extract	Vorinostat and quinacrine	FAS, IL6, BCL2, CASP3, TNF, STAT3, BAX	BCL2, ROS1, MCL1, CLEC4D, BAX, FH		0	FALSE
Huaier extract	Ciclopirox (CPX)	FAS, IL6, BCL2, CASP3, TNF, STAT3, BAX	SNAI1, MMP9, MMP2		0	FALSE
Huaier extract	Bortezomib	FAS, IL6, BCL2, CASP3, TNF, STAT3, BAX	MYC		0	FALSE
Huaier extract	ZD1839 (Iressa)	FAS, IL6, BCL2, CASP3, TNF, STAT3, BAX	MMP9, EGF		0	FALSE
Huaier extract	Panobinostat	FAS, IL6, BCL2, CASP3, TNF, STAT3, BAX	ERBB2, ERBB3, EGFR		0	FALSE
Huaier extract	aloe-emodin (AE)	FAS, IL6, BCL2, CASP3, TNF, STAT3, BAX	ERBB2, ERBB3		0	FALSE
Huaier extract	β-cyclodextrin-nanosponges (CN-CPT)	FAS, IL6, BCL2, CASP3, TNF, STAT3, BAX	MAPK3		0	FALSE
Huaier extract	frankincense essential oil (FEO)	FAS, IL6, BCL2, CASP3, TNF, STAT3, BAX	BCL2, BAX		0	FALSE
Huaier extract	Fluoxetine (FLX)	FAS, IL6, BCL2, CASP3, TNF, STAT3, BAX	MAPK8		0	FALSE
Huaier extract	gefitinib with calcitriol	FAS, IL6, BCL2, CASP3, TNF, STAT3, BAX	ERBB2, EGFR		0	FALSE
Huaier extract	Lymecycline	FAS, IL6, BCL2, CASP3, TNF, STAT3, BAX	AKT1, GRB2, STAT3, EGFR		0	FALSE
Huaier extract	β-elemene	FAS, IL6, BCL2, CASP3, TNF, STAT3, BAX	ABCB1		0	FALSE
Huaier extract	sanguinarine (SG)	FAS, IL6, BCL2, CASP3, TNF, STAT3, BAX	CCND1, MYLIP, BCL2, PCNA, MLXIP, MARCHF8		0	FALSE
Huaier extract	LukS-PV	FAS, IL6, BCL2, CASP3, TNF, STAT3, BAX	BCL2, BAX		0	FALSE
Huaier extract	calix[6]arene (CLX6)	FAS, IL6, BCL2, CASP3, TNF, STAT3, BAX	MMP2, MMP9, PTK2		0	FALSE
Huaier extract	Paclitaxel (Taxol) &Caffeine	FAS, IL6, BCL2, CASP3, TNF, STAT3, BAX	BCL2		0	FALSE
Huaier extract	Huaier n-butanol extract (HBE)	FAS, IL6, BCL2, CASP3, TNF, STAT3, BAX	MAP2K7, SLC22A3, MAPK3, ITK		0	FALSE
Huaier extract	P2 (sequence: RALGWSCL)	FAS, IL6, BCL2, CASP3, TNF, STAT3, BAX	CASP3, BCL2		0	FALSE
Huaier extract	polyester-based hyperbranched dendritic-linear (HBDL)-based NPs carrying doxorubicin (Dox)	FAS, IL6, BCL2, CASP3, TNF, STAT3, BAX	MAPK8		0	FALSE
Huaier extract	Dual HER/IGF-insulin	FAS, IL6, BCL2, CASP3, TNF, STAT3, BAX	AKT1		0	FALSE
Huaier extract	Bruceine D	FAS, IL6, BCL2, CASP3, TNF, STAT3, BAX	MLXIP, MYLIP, MARCHF8, PCNA		0	FALSE
Huaier extract	Piroxicam (PXM)	FAS, IL6, BCL2, CASP3, TNF, STAT3, BAX	CPOX, COX8A, PTGS2, COX5A		0	FALSE
Huaier extract	synthesized nanoparticles was modified with folic acid (FA)	FAS, IL6, BCL2, CASP3, TNF, STAT3, BAX	COL11A2, CASP3, PARP1		0	FALSE
Huaier extract	PBI-05204	FAS, IL6, BCL2, CASP3, TNF, STAT3, BAX	AKT1, PIK3CB, PIK3CG, PIK3CD, MTOR, PIK3CA		0	FALSE
Huaier extract	(E)-3-(3-(benzyloxy) phenyl)-1-(4-hydroxyphenyl)prop-2-en-1-one (HM015k or 15k)	FAS, IL6, BCL2, CASP3, TNF, STAT3, BAX	ABCG2, PCNA, CCNB1, MYC, ABCB1		0	FALSE
Huaier extract	EEHDW	FAS, IL6, BCL2, CASP3, TNF, STAT3, BAX	ABCB1, ABCG2		0	FALSE
Huaier extract	Sesquiterpene Lactone-Santonin	FAS, IL6, BCL2, CASP3, TNF, STAT3, BAX	PTK2B, ZHX2, CASP3, BCL2, MAP2K7, PCNA, CASP9, MTOR, BAX		0	FALSE
Huaier extract	Thymoquinone (TQ)	FAS, IL6, BCL2, CASP3, TNF, STAT3, BAX	COL11A2, AKT1, PIK3CB, PIK3CG, PARP1, PIK3CD, PIK3CA, PTEN		0	FALSE
Huaier extract	tamoxifen (TAM)	FAS, IL6, BCL2, CASP3, TNF, STAT3, BAX	STAT3, JAK2		0	FALSE
Huaier extract	PMI combined with ADR	FAS, IL6, BCL2, CASP3, TNF, STAT3, BAX	COL11A2, PTK2, PARP1, PCNA, EGFR		0	FALSE
Huaier extract	Sophoridine	FAS, IL6, BCL2, CASP3, TNF, STAT3, BAX	MAPK8		0	FALSE
Huaier extract	talazoparib and TMZ	FAS, IL6, BCL2, CASP3, TNF, STAT3, BAX	BAX		0	FALSE
Huaier extract	FMT, CpG and FMT and CpG	FAS, IL6, BCL2, CASP3, TNF, STAT3, BAX	AKT1, NOS2, IL6, TNF, EGFR, MTOR, ISYNA1		0	FALSE
Huaier extract	flubendazole	FAS, IL6, BCL2, CASP3, TNF, STAT3, BAX	MYC, VIM		0	FALSE
Huaier extract	CONPs	FAS, IL6, BCL2, CASP3, TNF, STAT3, BAX	RNMT, AKT1, MET, CASP3, CASP9, SLTM		0	FALSE
Huaier extract	combination of baicalin and DDP	FAS, IL6, BCL2, CASP3, TNF, STAT3, BAX	AKT1, TIMM8A		0	FALSE
Huaier extract	Cidofovir	FAS, IL6, BCL2, CASP3, TNF, STAT3, BAX	CASP3		0	FALSE
Huaier extract	Taxol	FAS, IL6, BCL2, CASP3, TNF, STAT3, BAX	CDKN1B, BCL2, PCNA		0	FALSE
Huaier extract	Dp44mT	FAS, IL6, BCL2, CASP3, TNF, STAT3, BAX	MYC		0	FALSE
Huaier extract	BBI608 in combination with paclitaxel	FAS, IL6, BCL2, CASP3, TNF, STAT3, BAX	STAT3		0	FALSE
Huaier extract	Ajoene (4,5,9-trithiadodeca-1,6,11-triene-9-oxide)	FAS, IL6, BCL2, CASP3, TNF, STAT3, BAX	CASP3, BCL2, CYCS		0	FALSE
Huaier extract	MHP-1	FAS, IL6, BCL2, CASP3, TNF, STAT3, BAX	SLC22A3, MMP9, VIM, ITK		0	FALSE
Huaier extract	27652-89-7	FAS, IL6, BCL2, CASP3, TNF, STAT3, BAX	BCL2, BAX, CYCS		0	FALSE
Huaier extract	Defactinib and PD173074	FAS, IL6, BCL2, CASP3, TNF, STAT3, BAX	PTK2, AKT1		0	FALSE
Huaier extract	2-methoxy-5((3,4,5-trimethosyphenyl)seleninyl) phenol (SQ0814061)	FAS, IL6, BCL2, CASP3, TNF, STAT3, BAX	AKT1, PIK3CB, PIK3CG, PCNA, CCNB1, PIK3CD, PIK3CA		0	FALSE
Huaier extract	(MAY)	FAS, IL6, BCL2, CASP3, TNF, STAT3, BAX	ABCB1		0	FALSE
Huaier extract	Gambogic acid (GA)	FAS, IL6, BCL2, CASP3, TNF, STAT3, BAX	MMP2, MMP9, MAPK8, MAPK3		0	FALSE
Huaier extract	ARV-825 (ARV) and its nanoformulation development (ARV-NP)	FAS, IL6, BCL2, CASP3, TNF, STAT3, BAX	CASP3, BCL2, MYC		0	FALSE
Huaier extract	Vidarabine	FAS, IL6, BCL2, CASP3, TNF, STAT3, BAX	CASP3, WDTC1, BAX, BCL2		0	FALSE
Huaier extract	quercetin combined with irinotecan/SN-38	FAS, IL6, BCL2, CASP3, TNF, STAT3, BAX	VEGFA, PTGS2, KDR		0	FALSE
Huaier extract	Polyphyllin II(PP II)	FAS, IL6, BCL2, CASP3, TNF, STAT3, BAX	AKT1, PIK3CB, PIK3CG, PIK3CD, MTOR, PIK3CA		0	FALSE
Huaier extract	the combination of VPA and DOX	FAS, IL6, BCL2, CASP3, TNF, STAT3, BAX	CASP3, PARP1		0	FALSE
Huaier extract	Sotetsuflavone	FAS, IL6, BCL2, CASP3, TNF, STAT3, BAX	MTOR, AKT1		0	FALSE
Huaier extract	cisplatin and cisplatin-metformin	FAS, IL6, BCL2, CASP3, TNF, STAT3, BAX	MTOR, SEMA6A, AKT1		0	FALSE
Huaier extract	gefitinib with the YAP1 inhibitor verteporfin or an MEK/ERK inhibitor AZD6244	FAS, IL6, BCL2, CASP3, TNF, STAT3, BAX	PSG1, MYLIP, SP1, MLXIP, MARCHF8		0	FALSE
Huaier extract	artocarpin	FAS, IL6, BCL2, CASP3, TNF, STAT3, BAX	BCL2, BAX		0	FALSE
Huaier extract	Alantolactone	FAS, IL6, BCL2, CASP3, TNF, STAT3, BAX	AKT1		0	FALSE
Huaier extract	sFRP4	FAS, IL6, BCL2, CASP3, TNF, STAT3, BAX	ABCG2		0	FALSE
Huaier extract	bazedoxifene acetate (BAZ)	FAS, IL6, BCL2, CASP3, TNF, STAT3, BAX	STAT3		0	FALSE
Huaier extract	L-Pt-Py	FAS, IL6, BCL2, CASP3, TNF, STAT3, BAX	BBC3, MYC		0	FALSE
Huaier extract	LY5	FAS, IL6, BCL2, CASP3, TNF, STAT3, BAX	STAT3		0	FALSE
Huaier extract	CP-673451	FAS, IL6, BCL2, CASP3, TNF, STAT3, BAX	AKT1, PIK3CB, PIK3CG, GABPA, PIK3CD, NFE2L2, PIK3CA		0	FALSE
Huaier extract	Hispolon	FAS, IL6, BCL2, CASP3, TNF, STAT3, BAX	BCL2, BAX		0	FALSE
Huaier extract	sulforaphene (SFE, 4-methylsufinyl-3-butenyl isothiocyanate)	FAS, IL6, BCL2, CASP3, TNF, STAT3, BAX	BCL2		0	FALSE
Huaier extract	octreotide (OCT) and cisplatin (DDP)	FAS, IL6, BCL2, CASP3, TNF, STAT3, BAX	ABCB1, ABCG2		0	FALSE
Huaier extract	Celecoxib	FAS, IL6, BCL2, CASP3, TNF, STAT3, BAX	AKT1, PTGS2, CCND1, MDM4, ABCB1, CASP3, BCL2, MSH3, COX5A, PCNA, CPOX, ABCC1, COX8A, BAX, PTEN, TBC1D9		0	FALSE
Huaier extract	2-fluoropalmitic acid (2-FPA)	FAS, IL6, BCL2, CASP3, TNF, STAT3, BAX	MMP2		0	FALSE
Huaier extract	Doxorubicin (DOX) loaded folate-coated magnetic Fe3 O4 nanoparticles (MNPs)	FAS, IL6, BCL2, CASP3, TNF, STAT3, BAX	CASP3, BCL2		0	FALSE
Huaier extract	tolfenamic acid (TA)	FAS, IL6, BCL2, CASP3, TNF, STAT3, BAX	ROS1		0	FALSE
Huaier extract	silibinin	FAS, IL6, BCL2, CASP3, TNF, STAT3, BAX	MMP2, MMP9, STAT3		0	FALSE
Huaier extract	paclitaxel and honokiol	FAS, IL6, BCL2, CASP3, TNF, STAT3, BAX	ABCB1		0	FALSE
Huaier extract	Oxysophocarpine	FAS, IL6, BCL2, CASP3, TNF, STAT3, BAX	MTOR, AKT1		0	FALSE
Huaier extract	Cardiotoxin (CTX) III	FAS, IL6, BCL2, CASP3, TNF, STAT3, BAX	AKT1, EGFR		0	FALSE
Huaier extract	vinorelbine (NVB)	FAS, IL6, BCL2, CASP3, TNF, STAT3, BAX	ABCC3, BCL2		0	FALSE
Huaier extract	Curcumin	FAS, IL6, BCL2, CASP3, TNF, STAT3, BAX	GDF10, BCL2, ROS1, SHH, VIM, DDIT3, BAX, HSPA5		0	FALSE
Huaier extract	bosutinib	FAS, IL6, BCL2, CASP3, TNF, STAT3, BAX	ATM		0	FALSE
Huaier extract	5-FU combined with casticin	FAS, IL6, BCL2, CASP3, TNF, STAT3, BAX	CASP3, CASP8		0	FALSE
Huaier extract	cleistanthin A (CA)	FAS, IL6, BCL2, CASP3, TNF, STAT3, BAX	CCND1		0	FALSE
Huaier extract	Minnelide/Triptolide (TL)	FAS, IL6, BCL2, CASP3, TNF, STAT3, BAX	GABPA, NFE2, NFE2L2		0	FALSE
Huaier extract	100704-10-7	FAS, IL6, BCL2, CASP3, TNF, STAT3, BAX	BAX, CASP3, MYLIP, BCL2, JUN, CYCS, MLXIP, BBC3, MAPK8, MARCHF8, CASP8		0	FALSE
Huaier extract	Herbal melanin (HM)	FAS, IL6, BCL2, CASP3, TNF, STAT3, BAX	CASP3, BCL2		0	FALSE
Huaier extract	acetyl-11-keto-beta-boswellic acid (AKBA	FAS, IL6, BCL2, CASP3, TNF, STAT3, BAX	BIRC3, MMP9, CCND1, PTGS2, BCL2, PCNA		0	FALSE
Huaier extract	pazopanib + trametinib	FAS, IL6, BCL2, CASP3, TNF, STAT3, BAX	AKT1		0	FALSE
Huaier extract	Hymecromone plus sorafenib	FAS, IL6, BCL2, CASP3, TNF, STAT3, BAX	EGFR, EGF, MCL1, CLEC4D, FH		0	FALSE
Huaier extract	Atovaquone	FAS, IL6, BCL2, CASP3, TNF, STAT3, BAX	ERBB2, CCND1, BCL2, PCNA, MYC, BAX		0	FALSE
Huaier extract	oleanolic acid (OA) plus autophagy inhibitor 3-methyladenine (3-MA) (3-MA+OA) or chloroquine (CQ)	FAS, IL6, BCL2, CASP3, TNF, STAT3, BAX	BCL2, BAX		0	FALSE
Huaier extract	LZ-106	FAS, IL6, BCL2, CASP3, TNF, STAT3, BAX	ROS1		0	FALSE
Huaier extract	calix[6]arene	FAS, IL6, BCL2, CASP3, TNF, STAT3, BAX	CDK2		0	FALSE
Huaier extract	combination (E) of Huangqi (Radix Astragali Mongolici) and Ezhu (Rhizoma Curcumae Phaeocaulis)	FAS, IL6, BCL2, CASP3, TNF, STAT3, BAX	CASP3, BCL2, BAX		0	FALSE
Huaier extract	Tetrandrine (Tet)	FAS, IL6, BCL2, CASP3, TNF, STAT3, BAX	COL11A2, CCND1, CASP3, BCL2, PARP1, PCNA, BAX, CASP8		0	FALSE
Huaier extract	miR-375 and DOX were co-delivered by liposomes (named L-miR-375/DOX-NPs)	FAS, IL6, BCL2, CASP3, TNF, STAT3, BAX	ABCB1, CASP3, BCL2, YAP1, MAPK8, BAX, TBC1D9		0	FALSE
Huaier extract	Lycorine hydrochloride (LH)	FAS, IL6, BCL2, CASP3, TNF, STAT3, BAX	MCL1		0	FALSE
Huaier extract	U3-1402	FAS, IL6, BCL2, CASP3, TNF, STAT3, BAX	AKT1, PIK3CB, PIK3CG, ERBB3, H2AX, PIK3CD, PIK3CA, H2AC20		0	FALSE
Huaier extract	RWJ-241947 (MCC-555)	FAS, IL6, BCL2, CASP3, TNF, STAT3, BAX	PCNA		0	FALSE
Huaier extract	G3BC31	FAS, IL6, BCL2, CASP3, TNF, STAT3, BAX	CPOX, COX8A, PTGS2, COX5A		0	FALSE
Huaier extract	rapamycin (RPM)	FAS, IL6, BCL2, CASP3, TNF, STAT3, BAX	KDR, VEGFA		0	FALSE
Huaier extract	the synthetic curcumin analog B14	FAS, IL6, BCL2, CASP3, TNF, STAT3, BAX	CDK2, CCND1, PCNA		0	FALSE
Huaier extract	combination of metronomic topotecan and pazopanib	FAS, IL6, BCL2, CASP3, TNF, STAT3, BAX	ABCG2		0	FALSE
Huaier extract	Kinamycin F	FAS, IL6, BCL2, CASP3, TNF, STAT3, BAX	PCNA		0	FALSE
Huaier extract	OSU-T315	FAS, IL6, BCL2, CASP3, TNF, STAT3, BAX	AKT1		0	FALSE
Huaier extract	Co-administration of MK siRNA and quercetin	FAS, IL6, BCL2, CASP3, TNF, STAT3, BAX	AKT1, PIK3CB, PIK3CG, ABCG2, PIK3CD, PIK3CA, MAPK3		0	FALSE
Huaier extract	nano micelles curcumin	FAS, IL6, BCL2, CASP3, TNF, STAT3, BAX	CCND1, PCNA		0	FALSE
Huaier extract	Betulinic acid	FAS, IL6, BCL2, CASP3, TNF, STAT3, BAX	MTOR, GABPA, JAK2, NFE2L2		0	FALSE
Huaier extract	vaticanol C (VTC)	FAS, IL6, BCL2, CASP3, TNF, STAT3, BAX	SPHK2		0	FALSE
Huaier extract	UNC0642	FAS, IL6, BCL2, CASP3, TNF, STAT3, BAX	CASP3, BCL2L11		0	FALSE
Huaier extract	CM363	FAS, IL6, BCL2, CASP3, TNF, STAT3, BAX	PCNA		0	FALSE
Huaier extract	Cryptanshinone	FAS, IL6, BCL2, CASP3, TNF, STAT3, BAX	PKM		0	FALSE
Huaier extract	Ampelopsin (AMP)	FAS, IL6, BCL2, CASP3, TNF, STAT3, BAX	MYC		0	FALSE
Huaier extract	Pectolinarigenin	FAS, IL6, BCL2, CASP3, TNF, STAT3, BAX	MMP9, CASP3, BCL2, ROS1, STAT3, BAX		0	FALSE
Huaier extract	histone deacetylases (HDACs) inhibitor, suberoylanilide hydroxamic acid (SAHA)	FAS, IL6, BCL2, CASP3, TNF, STAT3, BAX	SEMA6A		0	FALSE
Huaier extract	LZT-106 as a novel kinase inhibitor	FAS, IL6, BCL2, CASP3, TNF, STAT3, BAX	MCL1, FH, CLEC4D		0	FALSE
Huaier extract	C(60) fullerene-cisplatin nanocomplex	FAS, IL6, BCL2, CASP3, TNF, STAT3, BAX	CASP3		0	FALSE
Huaier extract	goniothalamin	FAS, IL6, BCL2, CASP3, TNF, STAT3, BAX	BCL2		0	FALSE
Huaier extract	PTX and RO3306	FAS, IL6, BCL2, CASP3, TNF, STAT3, BAX	PCNA		0	FALSE
Huaier extract	HSP90AA1	FAS, IL6, BCL2, CASP3, TNF, STAT3, BAX	AKT1, PIK3CB, PIK3CG, PIK3CD, MTOR, PIK3CA		0	FALSE
Huaier extract	LZT-106 was shown to synergize with ABT-199	FAS, IL6, BCL2, CASP3, TNF, STAT3, BAX	MCL1, FH, CLEC4D		0	FALSE
Huaier extract	a synergistic combination of photoactive hypericin and Manumycin A	FAS, IL6, BCL2, CASP3, TNF, STAT3, BAX	BIRC2, BIRC3, COL11A2, PARP1		0	FALSE
Huaier extract	Formononetin	FAS, IL6, BCL2, CASP3, TNF, STAT3, BAX	ABCC1, MSH3, MDM4		0	FALSE
Huaier extract	HDAC inhibitors 23h	FAS, IL6, BCL2, CASP3, TNF, STAT3, BAX	HSP90AA1		0	FALSE
Huaier extract	paclitaxel	FAS, IL6, BCL2, CASP3, TNF, STAT3, BAX	AKT1, PIK3CB, PIK3CG, PCNA, CCNB1, PIK3CD, MTOR, PIK3CA		0	FALSE
Huaier extract	Dasatinib plus Gefitinib	FAS, IL6, BCL2, CASP3, TNF, STAT3, BAX	AKT1, EGFR		0	FALSE
Huaier extract	the combined effects of gefitinib and pemetrexed	FAS, IL6, BCL2, CASP3, TNF, STAT3, BAX	AKT1		0	FALSE
Huaier extract	11-Dehydrosinulariolide	FAS, IL6, BCL2, CASP3, TNF, STAT3, BAX	AKT1, PTEN		0	FALSE
Huaier extract	CX-4945 (Silmitasertib)	FAS, IL6, BCL2, CASP3, TNF, STAT3, BAX	MMP7		0	FALSE
Huaier extract	Moringin	FAS, IL6, BCL2, CASP3, TNF, STAT3, BAX	CASP3, BAX		0	FALSE
Huaier extract	Paeonol	FAS, IL6, BCL2, CASP3, TNF, STAT3, BAX	AKT1, PIK3CB, PIK3CG, PIK3CD, VIM, PIK3CA		0	FALSE
Huaier extract	phenothiazine (DS00329)	FAS, IL6, BCL2, CASP3, TNF, STAT3, BAX	CDK2, CCND1, PCNA		0	FALSE
Huaier extract	superparamagnetic iron oxide nanoparticles (SPIONs)	FAS, IL6, BCL2, CASP3, TNF, STAT3, BAX	CASP3, ROS1		0	FALSE
Huaier extract	a novel oral PIM inhibitor, AZD1208	FAS, IL6, BCL2, CASP3, TNF, STAT3, BAX	MYC		0	FALSE
Huaier extract	Daunorubicin	FAS, IL6, BCL2, CASP3, TNF, STAT3, BAX	AKT1		0	FALSE
Huaier extract	plumbagin (PL)	FAS, IL6, BCL2, CASP3, TNF, STAT3, BAX	AKT1, PIK3CB, PIK3CG, PIK3CD, MTOR, PIK3CA		0	FALSE
Huaier extract	nelfinavir (NFV)	FAS, IL6, BCL2, CASP3, TNF, STAT3, BAX	AKT1, ATP8A2, ABCB1		0	FALSE
Huaier extract	SB-T-121205	FAS, IL6, BCL2, CASP3, TNF, STAT3, BAX	COL11A2, CASP3, BCL2, PARP1, CASP9, WDTC1, BAX		0	FALSE
Huaier extract	All trans-retinoic acid (ATRA)	FAS, IL6, BCL2, CASP3, TNF, STAT3, BAX	AKT1, PIK3CB, PIK3CG, MAP2K7, BCL2, MCL1, PIK3CD, CLEC4D, PIK3CA, FH		0	FALSE
Huaier extract	Cyproheptadine	FAS, IL6, BCL2, CASP3, TNF, STAT3, BAX	COL11A2, PARP1		0	FALSE
Huaier extract	dacomitinib	FAS, IL6, BCL2, CASP3, TNF, STAT3, BAX	CDK1, CDK2, AKT1, BCL2, CASP9, EGFR, BAX		0	FALSE
Huaier extract	NVP-ADW742	FAS, IL6, BCL2, CASP3, TNF, STAT3, BAX	AKT1, PIK3CB, PIK3CG, IGF1, PIK3CD, PIK3CA		0	FALSE
Huaier extract	fluazuron	FAS, IL6, BCL2, CASP3, TNF, STAT3, BAX	AKT1		0	FALSE
Huaier extract	arsenite	FAS, IL6, BCL2, CASP3, TNF, STAT3, BAX	PKM		0	FALSE
Huaier extract	pyrrolidinium	FAS, IL6, BCL2, CASP3, TNF, STAT3, BAX	CASP9		0	FALSE
Huaier extract	GCCSysm-4 (G-4)	FAS, IL6, BCL2, CASP3, TNF, STAT3, BAX	CPOX, COX8A, PTGS2, COX5A		0	FALSE
Huaier extract	PTX and TQD	FAS, IL6, BCL2, CASP3, TNF, STAT3, BAX	ROS1		0	FALSE
Huaier extract	bromocriptine	FAS, IL6, BCL2, CASP3, TNF, STAT3, BAX	PCNA		0	FALSE
Huaier extract	Baicalein	FAS, IL6, BCL2, CASP3, TNF, STAT3, BAX	HSP90AA1, HDAC9, ABCG2, SEMA6A, ABCC3		0	FALSE
Huaier extract	Green synthesis of silver nanoparticles using Ganoderma neo-japonicum Imazeki	FAS, IL6, BCL2, CASP3, TNF, STAT3, BAX	CASP3		0	FALSE
Huaier extract	Plitidepsin	FAS, IL6, BCL2, CASP3, TNF, STAT3, BAX	CCND1, PCNA		0	FALSE
Huaier extract	Aripiprazole	FAS, IL6, BCL2, CASP3, TNF, STAT3, BAX	BCL2, MYC		0	FALSE
Huaier extract	RUNX3	FAS, IL6, BCL2, CASP3, TNF, STAT3, BAX	BCL2, CASP8		0	FALSE
Huaier extract	HY253	FAS, IL6, BCL2, CASP3, TNF, STAT3, BAX	COL11A2, WDTC1, PARP1, CASP9		0	FALSE
Huaier extract	RBCm-OM/PLGA	FAS, IL6, BCL2, CASP3, TNF, STAT3, BAX	CASP3, BCL2		0	FALSE
Huaier extract	MLN0128	FAS, IL6, BCL2, CASP3, TNF, STAT3, BAX	MTOR		0	FALSE
Huaier extract	ursolic acid	FAS, IL6, BCL2, CASP3, TNF, STAT3, BAX	BCL2, BAX, AKT1		0	FALSE
Huaier extract	Retinoic acid (RA)	FAS, IL6, BCL2, CASP3, TNF, STAT3, BAX	CASP3		0	FALSE
Huaier extract	Trametinib	FAS, IL6, BCL2, CASP3, TNF, STAT3, BAX	MAP2K7, MCL1, CLEC4D, BBC3, FH		0	FALSE
Huaier extract	2-aziridin-1-yl-3-[(2-[2-[(3-aziridin-1-yl-1,4-dioxo-1,4-dihydronaphthalen-2-yl)thio]ethoxy]ethyl)thio]naphthoquinone (AZ-1)	FAS, IL6, BCL2, CASP3, TNF, STAT3, BAX	BCL2, PCNA		0	FALSE
Huaier extract	S2E, a thia-Michael adduct of sulfonamide chalcone	FAS, IL6, BCL2, CASP3, TNF, STAT3, BAX	CASP3, JUN, CYCS, SEMA6A, MAPK8, BAX		0	FALSE
Huaier extract	Istaroxime	FAS, IL6, BCL2, CASP3, TNF, STAT3, BAX	PTK2		0	FALSE
Huaier extract	MPT0G211 combined with doxorubicin	FAS, IL6, BCL2, CASP3, TNF, STAT3, BAX	BAX		0	FALSE
Huaier extract	combination therapy of gefitinib and cisplatin	FAS, IL6, BCL2, CASP3, TNF, STAT3, BAX	EGFR		0	FALSE
Huaier extract	ONX0912	FAS, IL6, BCL2, CASP3, TNF, STAT3, BAX	ROS1		0	FALSE
Huaier extract	WJ-26210-2, in combination with gefitinib	FAS, IL6, BCL2, CASP3, TNF, STAT3, BAX	DUSP1, DUSP12		0	FALSE
Huaier extract	biocompatible As2O3 nanoparticles	FAS, IL6, BCL2, CASP3, TNF, STAT3, BAX	BCL2, BAX		0	FALSE
Huaier extract	CCT137690	FAS, IL6, BCL2, CASP3, TNF, STAT3, BAX	CCNB1, MMP7, PTEN, MMP2		0	FALSE
Huaier extract	VERU-111	FAS, IL6, BCL2, CASP3, TNF, STAT3, BAX	COL11A2, CASP3, PARP1		0	FALSE
Huaier extract	FK228	FAS, IL6, BCL2, CASP3, TNF, STAT3, BAX	AKT1, PIK3CB, PIK3CG, ZHX2, MAP2K7, BCL2, PIK3CD, EGFR, MTOR, PIK3CA, BAX		0	FALSE
Huaier extract	Chemerin	FAS, IL6, BCL2, CASP3, TNF, STAT3, BAX	AKT1, PTEN		0	FALSE
Huaier extract	Brevilin A (BA)	FAS, IL6, BCL2, CASP3, TNF, STAT3, BAX	MTOR, AKT1, STAT3		0	FALSE
Huaier extract	GA-TAT	FAS, IL6, BCL2, CASP3, TNF, STAT3, BAX	CASP3, BCL2, BAX, CASP9		0	FALSE
Huaier extract	lenalidomide and cisplatin	FAS, IL6, BCL2, CASP3, TNF, STAT3, BAX	COL11A2, CASP3, BCL2, PARP1, KDR, VEGFA		0	FALSE
Huaier extract	dezocine	FAS, IL6, BCL2, CASP3, TNF, STAT3, BAX	AKT1, EPHB6		0	FALSE
Huaier extract	Compound 8r	FAS, IL6, BCL2, CASP3, TNF, STAT3, BAX	MCL1, BCL2, FH, CLEC4D		0	FALSE
Huaier extract	gambogic acid (GA)	FAS, IL6, BCL2, CASP3, TNF, STAT3, BAX	CDK1, CASP3, BCL2, POLD1, EGFR, BAX		0	FALSE
Huaier extract	Strobilanthes crispus	FAS, IL6, BCL2, CASP3, TNF, STAT3, BAX	BCL2, BAX		0	FALSE
Huaier extract	nonsteroidal anti-inflammatory drug	FAS, IL6, BCL2, CASP3, TNF, STAT3, BAX	BCL2		0	FALSE
Huaier extract	AZD8055/trametinib	FAS, IL6, BCL2, CASP3, TNF, STAT3, BAX	BCL2L11		0	FALSE
Huaier extract	5-FU combined with forbesione	FAS, IL6, BCL2, CASP3, TNF, STAT3, BAX	CASP3, BCL2, BAX, CASP9		0	FALSE
Huaier extract	Ator-loaded PSV micelles (ASM)	FAS, IL6, BCL2, CASP3, TNF, STAT3, BAX	MMP9		0	FALSE
Huaier extract	Calebin-A	FAS, IL6, BCL2, CASP3, TNF, STAT3, BAX	JUN, MAPK8		0	FALSE
Huaier extract	cisplatin (DDP)	FAS, IL6, BCL2, CASP3, TNF, STAT3, BAX	ABCB1		0	FALSE
Huaier extract	Artesunate	FAS, IL6, BCL2, CASP3, TNF, STAT3, BAX	CASP3, STAT3, ROS1, CASP8		0	FALSE
Huaier extract	CYT997	FAS, IL6, BCL2, CASP3, TNF, STAT3, BAX	STAT3, JAK2		0	FALSE
Huaier extract	luteoloside	FAS, IL6, BCL2, CASP3, TNF, STAT3, BAX	COL11A2, FAS, FASN, CASP3, BCL2, PARP1, MTOR, MAPK8, BAX, CASP8		0	FALSE
Huaier extract	sertraline (STL)	FAS, IL6, BCL2, CASP3, TNF, STAT3, BAX	BIRC3, BIRC2, BECN1, SLC22A3, ITK		0	FALSE
Huaier extract	morin and paclitaxel	FAS, IL6, BCL2, CASP3, TNF, STAT3, BAX	MLXIP, MYLIP, MARCHF8		0	FALSE
Huaier extract	the receptor-specific agonist G-1	FAS, IL6, BCL2, CASP3, TNF, STAT3, BAX	MAPK3, PCNA		0	FALSE
Huaier extract	SNX-7081 and fludarabine nucleoside (2-FaraA)	FAS, IL6, BCL2, CASP3, TNF, STAT3, BAX	FASN, FAS		0	FALSE
Huaier extract	combining CDDP with the HSP90 inhibitor 17-N-allylamino-17-demethoxy geldanamycin (17-AAG)	FAS, IL6, BCL2, CASP3, TNF, STAT3, BAX	COL11A2, AKT1, CASP3, PARP1, WDTC1		0	FALSE
Huaier extract	Gemini-Cur	FAS, IL6, BCL2, CASP3, TNF, STAT3, BAX	BCL2, BAX		0	FALSE
Huaier extract	the combined action of CD95L and gemcitabine	FAS, IL6, BCL2, CASP3, TNF, STAT3, BAX	RIPK1, RALBP1, MCL1, CLEC4D, UQCRFS1, CFLAR, FH		0	FALSE
Huaier extract	enterolactone (EL)	FAS, IL6, BCL2, CASP3, TNF, STAT3, BAX	SNAI1, MAPK3		0	FALSE
Huaier extract	1,25-(OH)2D3	FAS, IL6, BCL2, CASP3, TNF, STAT3, BAX	MAP2K7, MAPK3		0	FALSE
Huaier extract	nafamostat mesilate (NM)	FAS, IL6, BCL2, CASP3, TNF, STAT3, BAX	CDK1, PCNA		0	FALSE
Huaier extract	combination of Celecoxib and Plumbagin	FAS, IL6, BCL2, CASP3, TNF, STAT3, BAX	PTGS2, COX5A, CPOX, COX8A, STAT3		0	FALSE
Huaier extract	nitazoxanide (NTZ)	FAS, IL6, BCL2, CASP3, TNF, STAT3, BAX	KDR, IL6, BCL2, JAK2, CYCS, VEGFA, STAT3		0	FALSE
Huaier extract	Biochanin A and SB590885	FAS, IL6, BCL2, CASP3, TNF, STAT3, BAX	AKT1, PIK3CB, PIK3CG, PIK3CD, PIK3CA		0	FALSE
Huaier extract	Nimotuzumab	FAS, IL6, BCL2, CASP3, TNF, STAT3, BAX	AKT1		0	FALSE
Huaier extract	gossypol	FAS, IL6, BCL2, CASP3, TNF, STAT3, BAX	MTOR, CCND1, PCNA		0	FALSE
Huaier extract	YM155	FAS, IL6, BCL2, CASP3, TNF, STAT3, BAX	BIRC3, CASP3, BIRC2, EGFR, ABCB1		0	FALSE
Huaier extract	β-elemene (β-ELE)	FAS, IL6, BCL2, CASP3, TNF, STAT3, BAX	CASP3, BCL2, CYCS		0	FALSE
Huaier extract	farnesyltransferase (FTase) inhibitor FTI-2148	FAS, IL6, BCL2, CASP3, TNF, STAT3, BAX	AKT1, MAPK3		0	FALSE
Huaier extract	MET Vinorelbine (NVB) combined with an angiogenesis inhibitor (Endostar)	FAS, IL6, BCL2, CASP3, TNF, STAT3, BAX	KDR, VEGFA, PECAM1		0	FALSE
Huaier extract	C-phycocyanin (C-PC) pigment	FAS, IL6, BCL2, CASP3, TNF, STAT3, BAX	CCND1, BCL2, PCNA, ATP8A2, STAT3		0	FALSE
Huaier extract	EM-2	FAS, IL6, BCL2, CASP3, TNF, STAT3, BAX	MAPK8		0	FALSE
Huaier extract	SmacN7	FAS, IL6, BCL2, CASP3, TNF, STAT3, BAX	AKT1, PIK3CB, PIK3CD, HLA-DRB4, PARP1, CASP9, CLEC4D, MTOR, TNFRSF10B, TNFRSF10A, BIRC3, CASP3, BCL2, BAX, CASP8, COL11A2, PIK3CG, MCL1, PIK3CA, FH		0	FALSE
Huaier extract	Navitoclax	FAS, IL6, BCL2, CASP3, TNF, STAT3, BAX	MYC		0	FALSE
Huaier extract	Xyloketal B	FAS, IL6, BCL2, CASP3, TNF, STAT3, BAX	AKT1, MAPK3		0	FALSE
Huaier extract	Metformin	FAS, IL6, BCL2, CASP3, TNF, STAT3, BAX	AKT1, PIK3CB, IL6, GABPA, PKM, STAT3, MAPK8, PTGS2, CCND1, FASN, PARP1, CASP9, VIM, MLXIP, MTOR, SLC22A3, PTEN, MMP2, BCL2, ROS1, NFE2L2, VEGFA, BAX, MAPK3, HMOX1, NOS2, SIRT1, ABCC1, CPOX, SHH, KDR, PIK3CA		0	FALSE
Huaier extract	deguelin	FAS, IL6, BCL2, CASP3, TNF, STAT3, BAX	PIK3CD, PIK3CG, PIK3CA, PIK3CB		0	FALSE
Huaier extract	eicosapentaenoic acid-free fatty acid (EPA-FFA), epigallocatechin-3-gallate (EGCG) and proanthocyanidins	FAS, IL6, BCL2, CASP3, TNF, STAT3, BAX	MTOR, CCND1, MYC, PCNA		0	FALSE
Huaier extract	combination of CPT and JQ1	FAS, IL6, BCL2, CASP3, TNF, STAT3, BAX	H2AX		0	FALSE
Huaier extract	Hypomethylating agents (HMAs) and inhibitors of poly(ADP-ribose) polymerases (PARPis) and histone deacetylases (HDACis)	FAS, IL6, BCL2, CASP3, TNF, STAT3, BAX	PARP1		0	FALSE
Huaier extract	Bazedoxifene combined with paclitaxel or gemcitabine	FAS, IL6, BCL2, CASP3, TNF, STAT3, BAX	IL6, STAT3		0	FALSE
Huaier extract	cerdulatinib	FAS, IL6, BCL2, CASP3, TNF, STAT3, BAX	MCL1, BCL2, FH, CLEC4D		0	FALSE
Huaier extract	Aza-PBHA	FAS, IL6, BCL2, CASP3, TNF, STAT3, BAX	HDAC9		0	FALSE
Huaier extract	Dextropropranolol	FAS, IL6, BCL2, CASP3, TNF, STAT3, BAX	MMP2, MAP2K7		0	FALSE
Huaier extract	vaccinia-related kinase 2 (VRK2)	FAS, IL6, BCL2, CASP3, TNF, STAT3, BAX	BCL2, MAPK8		0	FALSE
Huaier extract	soloxolone methyl (SM)	FAS, IL6, BCL2, CASP3, TNF, STAT3, BAX	MMP9		0	FALSE
Huaier extract	PARP1 and CHK1 inhibitors	FAS, IL6, BCL2, CASP3, TNF, STAT3, BAX	CHEK1, MAPK3		0	FALSE
Huaier extract	baicalein	FAS, IL6, BCL2, CASP3, TNF, STAT3, BAX	SNAI1, VIM		0	FALSE
Huaier extract	RAF265, a multikinase inhibitor	FAS, IL6, BCL2, CASP3, TNF, STAT3, BAX	BCL2, CCND1, PCNA		0	FALSE
Huaier extract	taxol	FAS, IL6, BCL2, CASP3, TNF, STAT3, BAX	BAX		0	FALSE
Huaier extract	Combination treatment with vemurafenib and AZD6244	FAS, IL6, BCL2, CASP3, TNF, STAT3, BAX	CDKN1B, CCND1, PCNA		0	FALSE
Huaier extract	PQ1 and tamoxifen	FAS, IL6, BCL2, CASP3, TNF, STAT3, BAX	CASP3, BAX		0	FALSE
Huaier extract	β-lapachone and its 3-iodine	FAS, IL6, BCL2, CASP3, TNF, STAT3, BAX	ROS1, CASP8		0	FALSE
Huaier extract	CADD522	FAS, IL6, BCL2, CASP3, TNF, STAT3, BAX	ABCC3		0	FALSE
Huaier extract	the combination of LY294002 (LY), a phosphatidylinositide-3-kinase (PI3K) inhibitor, with the traditional cytotoxic anti-estrogen drug tamoxifen (TAM)	FAS, IL6, BCL2, CASP3, TNF, STAT3, BAX	CASP3, BCL2, CCND1, PCNA		0	FALSE
Huaier extract	IP-Se-06 (3-((2-methoxyphenyl)selanyl)-7-methyl-2-phenylimidazol[1,2-a]pyridine)	FAS, IL6, BCL2, CASP3, TNF, STAT3, BAX	MAPK3		0	FALSE
Huaier extract	β-Elemene	FAS, IL6, BCL2, CASP3, TNF, STAT3, BAX	AKT1, MMP2, MYLIP, BCL2, EGFR, MLXIP, MARCHF8		0	FALSE
Huaier extract	ABT-737 and cisplatin	FAS, IL6, BCL2, CASP3, TNF, STAT3, BAX	AKT1		0	FALSE
Huaier extract	Co-treatment with SAHA and S116836	FAS, IL6, BCL2, CASP3, TNF, STAT3, BAX	MCL1, BCL2L11, FH, CLEC4D		0	FALSE
Huaier extract	GLU	FAS, IL6, BCL2, CASP3, TNF, STAT3, BAX	SEMA6A, ROS1		0	FALSE
Huaier extract	Strophalloside	FAS, IL6, BCL2, CASP3, TNF, STAT3, BAX	CASP3, CYCS, CASP9		0	FALSE
Huaier extract	osimertinib	FAS, IL6, BCL2, CASP3, TNF, STAT3, BAX	AGFG1, RAB17, RAB6A		0	FALSE
Huaier extract	thymoquinone (TQ)	FAS, IL6, BCL2, CASP3, TNF, STAT3, BAX	CCND1, BCL2, PCNA, JAK2, H2AX, STAT3, BAX		0	FALSE
Huaier extract	Ruthenium(II) complexes with 6-methyl-2-thiouracil cis-[Ru(6m2tu)2(PPh3)2] (1) and [Ru(6m2tu)2(dppb)] (2) (where PPh3 = triphenylphosphine; dppb = 1,4-bis(diphenylphosphino)butane; and 6m2tu = 6-methyl-2-thiouracil)	FAS, IL6, BCL2, CASP3, TNF, STAT3, BAX	MAPK8, H2AX		0	FALSE
Huaier extract	ndrographolide	FAS, IL6, BCL2, CASP3, TNF, STAT3, BAX	BCL2, BAX		0	FALSE
Huaier extract	OSU-53	FAS, IL6, BCL2, CASP3, TNF, STAT3, BAX	IL6, STAT3		0	FALSE
Huaier extract	α-Hispanolol (α-H)	FAS, IL6, BCL2, CASP3, TNF, STAT3, BAX	MMP2, MMP9, BCL2, BAX		0	FALSE
Huaier extract	CURC + CISP	FAS, IL6, BCL2, CASP3, TNF, STAT3, BAX	ROS1		0	FALSE
Huaier extract	Psammaplin A (PsA)	FAS, IL6, BCL2, CASP3, TNF, STAT3, BAX	SIRT1		0	FALSE
Huaier extract	Galangin (3,5,7-trihydroxyflavone)	FAS, IL6, BCL2, CASP3, TNF, STAT3, BAX	AKT1, PTK2B, PTEN		0	FALSE
Huaier extract	Chitosan nanoparticles	FAS, IL6, BCL2, CASP3, TNF, STAT3, BAX	SLC22A3, ITK		0	FALSE
Huaier extract	The total flavonoid aglycone extracted (TFAE)	FAS, IL6, BCL2, CASP3, TNF, STAT3, BAX	AKT1, PIK3CB, PIK3CG, PIK3CD, MTOR, PIK3CA		0	FALSE
Huaier extract	2-imino-6-methoxy-2H-chromene-3-carbothioamide (IMCA)	FAS, IL6, BCL2, CASP3, TNF, STAT3, BAX	MTOR		0	FALSE
Huaier extract	Betulinic acid (BA)	FAS, IL6, BCL2, CASP3, TNF, STAT3, BAX	CASP3, BCL2, DDIT3, BAX, HSPA5		0	FALSE
Huaier extract	BSI‑201	FAS, IL6, BCL2, CASP3, TNF, STAT3, BAX	MMP3, BAX, PTEN		0	FALSE
Huaier extract	Griseofulvin	FAS, IL6, BCL2, CASP3, TNF, STAT3, BAX	CASP3		0	FALSE
Huaier extract	ee-As4S4	FAS, IL6, BCL2, CASP3, TNF, STAT3, BAX	ROS1		0	FALSE
Huaier extract	chloroquine plus cisplatin	FAS, IL6, BCL2, CASP3, TNF, STAT3, BAX	CASP3		0	FALSE
Huaier extract	cisplatin + siRNA	FAS, IL6, BCL2, CASP3, TNF, STAT3, BAX	KDR, VEGFA		0	FALSE
Huaier extract	TW37	FAS, IL6, BCL2, CASP3, TNF, STAT3, BAX	EGFR		0	FALSE
Huaier extract	nedaplatin	FAS, IL6, BCL2, CASP3, TNF, STAT3, BAX	VIM		0	FALSE
Huaier extract	capped with glycine and pluronic polymer (CPGF NPs)	FAS, IL6, BCL2, CASP3, TNF, STAT3, BAX	KDR, VEGFA, CASP3		0	FALSE
Huaier extract	anthracycline, pivarubicin	FAS, IL6, BCL2, CASP3, TNF, STAT3, BAX	BCL2		0	FALSE
Huaier extract	pirfenidone alone or in combination with cisplatin	FAS, IL6, BCL2, CASP3, TNF, STAT3, BAX	AKT1		0	FALSE
Huaier extract	Rapalink-1	FAS, IL6, BCL2, CASP3, TNF, STAT3, BAX	MTOR, ERBB4, EGFR		0	FALSE
Huaier extract	penflurido (PFD)	FAS, IL6, BCL2, CASP3, TNF, STAT3, BAX	SLC22A3, VIM, ITK		0	FALSE
Huaier extract	rapamycin+AICAR	FAS, IL6, BCL2, CASP3, TNF, STAT3, BAX	AKT1		0	FALSE
Huaier extract	EHop-016	FAS, IL6, BCL2, CASP3, TNF, STAT3, BAX	AKT1		0	FALSE
Huaier extract	entinostat	FAS, IL6, BCL2, CASP3, TNF, STAT3, BAX	HSP90AA1		0	FALSE
Huaier extract	Romidepsin	FAS, IL6, BCL2, CASP3, TNF, STAT3, BAX	RNMT, PIK3CB, PIK3CG, MET, JUN, PIK3CD, SLTM, PIK3CA		0	FALSE
Huaier extract	5-AZA and vitamin C	FAS, IL6, BCL2, CASP3, TNF, STAT3, BAX	SNAI1		0	FALSE
Huaier extract	A combination of Wee1 and mTOR	FAS, IL6, BCL2, CASP3, TNF, STAT3, BAX	MTOR		0	FALSE
Huaier extract	Chelidonine	FAS, IL6, BCL2, CASP3, TNF, STAT3, BAX	EGFR		0	FALSE
Huaier extract	combination of PTX with curcumin	FAS, IL6, BCL2, CASP3, TNF, STAT3, BAX	CASP3, BCL2		0	FALSE
Huaier extract	sorafenib	FAS, IL6, BCL2, CASP3, TNF, STAT3, BAX	PCNA		0	FALSE
Huaier extract	pyrrolo-1,5-benzoxazepine (PBOX)	FAS, IL6, BCL2, CASP3, TNF, STAT3, BAX	MTOR		0	FALSE
Huaier extract	digitoxin	FAS, IL6, BCL2, CASP3, TNF, STAT3, BAX	PTK2, PTK2B		0	FALSE
Huaier extract	celastrol	FAS, IL6, BCL2, CASP3, TNF, STAT3, BAX	ROS1		0	FALSE
Huaier extract	hydrogen gas	FAS, IL6, BCL2, CASP3, TNF, STAT3, BAX	CDK6, CCND1, PCNA		0	FALSE
Huaier extract	cisplatin and fractionated IR	FAS, IL6, BCL2, CASP3, TNF, STAT3, BAX	BCL2, BECN1		0	FALSE
Huaier extract	RO-3306 (CDK1 inhibitor) or dinaciclib (CDK1, 2, 5, 9 inhibitors)	FAS, IL6, BCL2, CASP3, TNF, STAT3, BAX	CASP8		0	FALSE
Huaier extract	nifuroxazide	FAS, IL6, BCL2, CASP3, TNF, STAT3, BAX	MMP2, MMP9		0	FALSE
Huaier extract	parthenolide-SAHA hybrids:Compound 26	FAS, IL6, BCL2, CASP3, TNF, STAT3, BAX	ABCC1		0	FALSE
Huaier extract	17-AAG and celecoxib	FAS, IL6, BCL2, CASP3, TNF, STAT3, BAX	BCL2		0	FALSE
Huaier extract	icaritin	FAS, IL6, BCL2, CASP3, TNF, STAT3, BAX	MMP9, MMP2, STAT3, KDR, VEGFA		0	FALSE
Huaier extract	VS-5584	FAS, IL6, BCL2, CASP3, TNF, STAT3, BAX	PIK3CB, PIK3CG, PIK3CD, MTOR, PIK3CA		0	FALSE
Huaier extract	Resiniferatoxin (RTX)	FAS, IL6, BCL2, CASP3, TNF, STAT3, BAX	WDTC1, ATP8A2, ROS1		0	FALSE
Huaier extract	allicin and 5-FU	FAS, IL6, BCL2, CASP3, TNF, STAT3, BAX	COL11A2, CASP3, BCL2, PARP1		0	FALSE
Huaier extract	Rottlerin (Rott)	FAS, IL6, BCL2, CASP3, TNF, STAT3, BAX	BECN1		0	FALSE
Huaier extract	O,O\'-diethyl-(S,S)-ethylenediamine-N,N\'-di-2-(3-cyclohexyl)propanoate dihydrochloride (named DE-EDCP)	FAS, IL6, BCL2, CASP3, TNF, STAT3, BAX	CASP3, BCL2, BAX, PCNA		0	FALSE
Huaier extract	4-((5-(tert-butyl)-3-chloro-2-hydroxybenzyl) amino)-2- hydroxybenzoic acid, named LX009	FAS, IL6, BCL2, CASP3, TNF, STAT3, BAX	GABPA, AKT1, NFE2L2, HMOX1		0	FALSE
Huaier extract	2-((1, 2, 3, 4-Tetrahydroquinolin-1-yl) (4 methoxyphenyl) methyl) phenol (THMPP)	FAS, IL6, BCL2, CASP3, TNF, STAT3, BAX	PIK3CB, PIK3CG, CASP3, PIK3CD, EGFR, SEMA6A, PIK3CA		0	FALSE
Huaier extract	melatonin and sorafenib	FAS, IL6, BCL2, CASP3, TNF, STAT3, BAX	BAX, COL11A2, PARP1		0	FALSE
Huaier extract	(4-hydroxy-3,5-dimethylphenyl) sulfone (TMBPS)	FAS, IL6, BCL2, CASP3, TNF, STAT3, BAX	AKT1, PTK2B, MAPK3		0	FALSE
Huaier extract	petroleum ether (PE)	FAS, IL6, BCL2, CASP3, TNF, STAT3, BAX	AKT1, PIK3CB, PIK3CG, CASP3, BCL2, CASP9, PIK3CD, PIK3CA, BAX, PTEN		0	FALSE
Huaier extract	multi-tyrosine kinase inhibitor silibinin	FAS, IL6, BCL2, CASP3, TNF, STAT3, BAX	ERBB3		0	FALSE
Huaier extract	Teriflunomide	FAS, IL6, BCL2, CASP3, TNF, STAT3, BAX	CCND1, PCNA, SEMA6A, MYC, BAX		0	FALSE
Huaier extract	SNS-032	FAS, IL6, BCL2, CASP3, TNF, STAT3, BAX	BIRC3, BIRC2, MCL1, CLEC4D, FH		0	FALSE
Huaier extract	penta-O-galloyl-β-D-glucose (PGG)	FAS, IL6, BCL2, CASP3, TNF, STAT3, BAX	MMP9, EGF, AKT1, PIK3CB, PIK3CG, PIK3CD, MTOR, PIK3CA		0	FALSE
Huaier extract	1-furan-2-yl-3-pyridin-2-yl-propenone (FPP-3)	FAS, IL6, BCL2, CASP3, TNF, STAT3, BAX	MMP2, MMP9		0	FALSE
Huaier extract	PREC and cisplatin	FAS, IL6, BCL2, CASP3, TNF, STAT3, BAX	AKT1		0	FALSE
Huaier extract	Trametinib and Palbociclib	FAS, IL6, BCL2, CASP3, TNF, STAT3, BAX	MAP2K7		0	FALSE
Huaier extract	pan-aurora kinase inhibitor (AKI) AMG 900	FAS, IL6, BCL2, CASP3, TNF, STAT3, BAX	BCL2		0	FALSE
Huaier extract	heparan sulfate (HS) mimic/heparanase inhibitor roneparstat (SST0001)	FAS, IL6, BCL2, CASP3, TNF, STAT3, BAX	PTK2, IGF1, COL1A1, EGFR		0	FALSE
Huaier extract	chloroquine (CQ) combination with cisplatin (CDDP)	FAS, IL6, BCL2, CASP3, TNF, STAT3, BAX	ATM		0	FALSE
Huaier extract	AZD8055	FAS, IL6, BCL2, CASP3, TNF, STAT3, BAX	MCL1, BCL2L11, CLEC4D, MTOR, BBC3, FH		0	FALSE
Huaier extract	Bosutinib	FAS, IL6, BCL2, CASP3, TNF, STAT3, BAX	EGF, EGFR		0	FALSE
Huaier extract	Apatinib	FAS, IL6, BCL2, CASP3, TNF, STAT3, BAX	MTOR, SEMA6A, AKT1		0	FALSE
Huaier extract	BZ and VNR	FAS, IL6, BCL2, CASP3, TNF, STAT3, BAX	DDIT3, HSPA5		0	FALSE
Huaier extract	PLK1 (BI6727)	FAS, IL6, BCL2, CASP3, TNF, STAT3, BAX	CCNB1, PCNA		0	FALSE
Huaier extract	DMH1	FAS, IL6, BCL2, CASP3, TNF, STAT3, BAX	ID3, ID2, ID1		0	FALSE
Huaier extract	Sodium meta-arsenite (NaAsO2)	FAS, IL6, BCL2, CASP3, TNF, STAT3, BAX	ROS1		0	FALSE
Huaier extract	retinoic acid (RA)	FAS, IL6, BCL2, CASP3, TNF, STAT3, BAX	FASN, FAS		0	FALSE
Huaier extract	Xanthoangelol	FAS, IL6, BCL2, CASP3, TNF, STAT3, BAX	CASP3		0	FALSE
Huaier extract	hCEC-Exo-214 in combination with anti-cancer agents, oxaliplatin or sorafenib	FAS, IL6, BCL2, CASP3, TNF, STAT3, BAX	ABCB1		0	FALSE
Huaier extract	Cucurbitacin B	FAS, IL6, BCL2, CASP3, TNF, STAT3, BAX	CCND1, PCNA		0	FALSE
Huaier extract	MG with 5-Fluorouracil (5-FU)	FAS, IL6, BCL2, CASP3, TNF, STAT3, BAX	CDK6, ROS1		0	FALSE
Huaier extract	BKM120	FAS, IL6, BCL2, CASP3, TNF, STAT3, BAX	AKT1, PIK3CB, PIK3CG, PIK3CD, PIK3CA		0	FALSE
Huaier extract	n-butylidenephthalide (BP)	FAS, IL6, BCL2, CASP3, TNF, STAT3, BAX	SLC22A3, ITK		0	FALSE
Huaier extract	Quisinostat	FAS, IL6, BCL2, CASP3, TNF, STAT3, BAX	CASP3, BCL2, BAX		0	FALSE
Huaier extract	Rafoxanide	FAS, IL6, BCL2, CASP3, TNF, STAT3, BAX	AKT1, PIK3CB, PIK3CG, PIK3CD, MTOR, PIK3CA		0	FALSE
Huaier extract	KML001	FAS, IL6, BCL2, CASP3, TNF, STAT3, BAX	COL11A2, H2AX, PARP1		0	FALSE
Huaier extract	nonhypercalcemic vitamin D analogue BXL-628	FAS, IL6, BCL2, CASP3, TNF, STAT3, BAX	AKT1, PIK3CB, PIK3CG, PIK3CD, PIK3CA		0	FALSE
Huaier extract	PF-573,228 in combination with erlotinib	FAS, IL6, BCL2, CASP3, TNF, STAT3, BAX	AKT1		0	FALSE
Huaier extract	Apicidin	FAS, IL6, BCL2, CASP3, TNF, STAT3, BAX	WDTC1, BAX, CYCS, PARP1		0	FALSE
Huaier extract	Tranilast	FAS, IL6, BCL2, CASP3, TNF, STAT3, BAX	BCL2L11		0	FALSE
Huaier extract	Fenofibrate	FAS, IL6, BCL2, CASP3, TNF, STAT3, BAX	AKT1, BCL2, MTOR, KDR, VEGFA		0	FALSE
Huaier extract	Brucea javanica oil	FAS, IL6, BCL2, CASP3, TNF, STAT3, BAX	PTGS2, CASP3, COX5A, CASP9, CPOX, COX8A		0	FALSE
Huaier extract	radotinib	FAS, IL6, BCL2, CASP3, TNF, STAT3, BAX	CASP3		0	FALSE
Huaier extract	ginger extract	FAS, IL6, BCL2, CASP3, TNF, STAT3, BAX	MTOR		0	FALSE
Huaier extract	extract of Hedyotis diffusa Willd (EEHDW)	FAS, IL6, BCL2, CASP3, TNF, STAT3, BAX	AKT1, CCND1, PIK3CB, PIK3CG, PCNA, PIK3CD, PIK3CA, BAX, PTEN		0	FALSE
Huaier extract	Salinomycin	FAS, IL6, BCL2, CASP3, TNF, STAT3, BAX	MLXIP, MYLIP, MARCHF8, ROS1		0	FALSE
Huaier extract	doxorubicin, actinomycin D or vincristine	FAS, IL6, BCL2, CASP3, TNF, STAT3, BAX	STAT3, CYCS, BCL2		0	FALSE
Huaier extract	The combination of CDDP/PXD and TK or CuD	FAS, IL6, BCL2, CASP3, TNF, STAT3, BAX	AKT1, ERBB2, ERBB3, STAT3, MAPK8		0	FALSE
Huaier extract	CWF-145	FAS, IL6, BCL2, CASP3, TNF, STAT3, BAX	MTOR, AKT1		0	FALSE
Huaier extract	proTAME	FAS, IL6, BCL2, CASP3, TNF, STAT3, BAX	CCNB1, PCNA		0	FALSE
Huaier extract	benzofuran compounds	FAS, IL6, BCL2, CASP3, TNF, STAT3, BAX	PSG1, SP1		0	FALSE
Huaier extract	Quercetin	FAS, IL6, BCL2, CASP3, TNF, STAT3, BAX	CASP3, BCL2, BAX		0	FALSE
Huaier extract	cisplatin and hypericin	FAS, IL6, BCL2, CASP3, TNF, STAT3, BAX	BCL2		0	FALSE
Huaier extract	LB-100	FAS, IL6, BCL2, CASP3, TNF, STAT3, BAX	BCL2		0	FALSE
Huaier extract	sodium selenite (SS)	FAS, IL6, BCL2, CASP3, TNF, STAT3, BAX	HDAC9		0	FALSE
Huaier extract	chlorpyrifos (CPF	FAS, IL6, BCL2, CASP3, TNF, STAT3, BAX	CASP3		0	FALSE
Huaier extract	Eugenol	FAS, IL6, BCL2, CASP3, TNF, STAT3, BAX	AKT1, CCND1, ERBB2, BCL2, PCNA		0	FALSE
Huaier extract	(E)-4-(3-(3,5-dimethoxyphenyl)allyl)-2-methoxyphenol	FAS, IL6, BCL2, CASP3, TNF, STAT3, BAX	STAT3		0	FALSE
Huaier extract	2-benzylthio-5,8-dimethoxy-1,4-phthoquinone (DMNQ)	FAS, IL6, BCL2, CASP3, TNF, STAT3, BAX	PTK2B		0	FALSE
Huaier extract	Ginsenoside Rk1 (Rk1)	FAS, IL6, BCL2, CASP3, TNF, STAT3, BAX	AKT1, PIK3CB, PIK3CG, CASP3, BCL2, PIK3CD, CYCS, PIK3CA, BAX		0	FALSE
Huaier extract	Brucine	FAS, IL6, BCL2, CASP3, TNF, STAT3, BAX	PTGS2, BCL2, COX5A, CPOX, COX8A, BAX		0	FALSE
Huaier extract	1, 25-dihydroxyvitamin D(3) [1, 25 (OH)(2)D(3)]	FAS, IL6, BCL2, CASP3, TNF, STAT3, BAX	BCL2		0	FALSE
Huaier extract	Complexes 1 and 2	FAS, IL6, BCL2, CASP3, TNF, STAT3, BAX	MAP2K7, MAPK3		0	FALSE
Huaier extract	concanamycin A1	FAS, IL6, BCL2, CASP3, TNF, STAT3, BAX	BCL2, BAX		0	FALSE
Huaier extract	KWM-EO	FAS, IL6, BCL2, CASP3, TNF, STAT3, BAX	CPOX, COX8A, PTGS2, COX5A		0	FALSE
Huaier extract	Tamoxifen (TAM)	FAS, IL6, BCL2, CASP3, TNF, STAT3, BAX	HSPA5		0	FALSE
Huaier extract	Bisnaphthalimide (C8)	FAS, IL6, BCL2, CASP3, TNF, STAT3, BAX	BCL2		0	FALSE
Huaier extract	Triptonide	FAS, IL6, BCL2, CASP3, TNF, STAT3, BAX	SEMA6A		0	FALSE
Huaier extract	TH588 and BKM120	FAS, IL6, BCL2, CASP3, TNF, STAT3, BAX	PIK3CD, PIK3CG, PIK3CA, PIK3CB		0	FALSE
Huaier extract	total flavones	FAS, IL6, BCL2, CASP3, TNF, STAT3, BAX	CASP3, BCL2, BAX		0	FALSE
Huaier extract	DMAMCL	FAS, IL6, BCL2, CASP3, TNF, STAT3, BAX	MTOR, AKT1, ROS1		0	FALSE
Huaier extract	Lapatinib and panobinostat	FAS, IL6, BCL2, CASP3, TNF, STAT3, BAX	COL11A2, PARP1, CASP8		0	FALSE
Huaier extract	4-HBA/ADM co-treatment	FAS, IL6, BCL2, CASP3, TNF, STAT3, BAX	COL11A2, CASP3, PARP1		0	FALSE
Huaier extract	Bcl-2 siRNA/Dox-TPGS-LPs	FAS, IL6, BCL2, CASP3, TNF, STAT3, BAX	BCL2		0	FALSE
Huaier extract	CAA45	FAS, IL6, BCL2, CASP3, TNF, STAT3, BAX	MMP2, MMP9		0	FALSE
Huaier extract	Axitinib	FAS, IL6, BCL2, CASP3, TNF, STAT3, BAX	AKT1, GABPA, NFE2L2, KDR, HMOX1		0	FALSE
Huaier extract	Cantharidin	FAS, IL6, BCL2, CASP3, TNF, STAT3, BAX	MYLIP, BCL2, MARCHF8, CASP9, MLXIP, BAX		0	FALSE
Huaier extract	miR-1291 prodrug monotherapy	FAS, IL6, BCL2, CASP3, TNF, STAT3, BAX	MLXIP, MYLIP, MARCHF8		0	FALSE
Huaier extract	Valproic acid (VPA)	FAS, IL6, BCL2, CASP3, TNF, STAT3, BAX	FASN, BCL2, PTEN		0	FALSE
Huaier extract	(7-Carbethoxyamino-2-oxo-2H-chromen-4-yl)methylpyrrolidine-1 carbodithioate (CPP)	FAS, IL6, BCL2, CASP3, TNF, STAT3, BAX	BCL2, CCND1, MYC, PCNA		0	FALSE
Huaier extract	paratocarpin E	FAS, IL6, BCL2, CASP3, TNF, STAT3, BAX	COL11A2, BCL2, PARP1, BECN1, BAX, CASP8		0	FALSE
Huaier extract	The combination of gefitinib and vorinostat	FAS, IL6, BCL2, CASP3, TNF, STAT3, BAX	AKT1, PTK2B, IGF1		0	FALSE
Huaier extract	combination of a CD30-targeting ADC (anti-CD30-lidamycin [LDM]) with a small-molecule inhibitor (crizotinib) of nucleophosmin-anaplastic lymphoma kinase NPM-ALK	FAS, IL6, BCL2, CASP3, TNF, STAT3, BAX	MAPK3		0	FALSE
Huaier extract	PTX and CpdA were combined	FAS, IL6, BCL2, CASP3, TNF, STAT3, BAX	IL6		0	FALSE
Huaier extract	Moxifloxacin and ciprofloxacin	FAS, IL6, BCL2, CASP3, TNF, STAT3, BAX	CCNA2, CDK2, PCNA, CASP8		0	FALSE
Huaier extract	sorafenib and 5-FU, alone or in combination	FAS, IL6, BCL2, CASP3, TNF, STAT3, BAX	MTOR, MAP2K7, STAT3, ZHX2		0	FALSE
Huaier extract	new synthesized sixteen 2,3-dihydro-1H-cyclopenta[b]quinoline derivatives (cyclopentaquinoline)	FAS, IL6, BCL2, CASP3, TNF, STAT3, BAX	CASP3		0	FALSE
Huaier extract	5-fluorouracil (5-Fu)	FAS, IL6, BCL2, CASP3, TNF, STAT3, BAX	BAX, CYCS		0	FALSE
Huaier extract	Doxorubicin (DOX)	FAS, IL6, BCL2, CASP3, TNF, STAT3, BAX	SLC2A1		0	FALSE
Huaier extract	the histone deacetylase inhibitor panobinostat	FAS, IL6, BCL2, CASP3, TNF, STAT3, BAX	BECN1		0	FALSE
Huaier extract	Brown algae phlorotannins	FAS, IL6, BCL2, CASP3, TNF, STAT3, BAX	ROS1		0	FALSE
Huaier extract	ketoconazole (KT)	FAS, IL6, BCL2, CASP3, TNF, STAT3, BAX	COL11A2, EPHB6, CASP3, BCL2, PARP1, WDTC1, BAX		0	FALSE
Huaier extract	bromelain and N-acetylcysteine	FAS, IL6, BCL2, CASP3, TNF, STAT3, BAX	BCL2, CYCS, AKT1		0	FALSE
Huaier extract	Arnicolide D	FAS, IL6, BCL2, CASP3, TNF, STAT3, BAX	CDK1, COL11A2, AKT1, PIK3CB, PIK3CG, CDK6, BCL2, PARP1, PCNA, POLD1, CASP9, CCNB1, PIK3CD, MTOR, STAT3, PIK3CA, BAX		0	FALSE
Huaier extract	3-(4-Bromo phenylazo)-2,4-pentanedione	FAS, IL6, BCL2, CASP3, TNF, STAT3, BAX	CASP3, VEGFA, KDR		0	FALSE
Huaier extract	DHTS	FAS, IL6, BCL2, CASP3, TNF, STAT3, BAX	CASP3		0	FALSE
Huaier extract	Glibenclamide (Gli)	FAS, IL6, BCL2, CASP3, TNF, STAT3, BAX	PCNA		0	FALSE
Huaier extract	polysaccharides isolated from Rhizoma Pleionis (PRP)	FAS, IL6, BCL2, CASP3, TNF, STAT3, BAX	CASP3, BCL2, STAT3, BAX, CASP8		0	FALSE
Huaier extract	neratinib	FAS, IL6, BCL2, CASP3, TNF, STAT3, BAX	ERBB2		0	FALSE
Huaier extract	bicalutamide and/or metformin	FAS, IL6, BCL2, CASP3, TNF, STAT3, BAX	MTOR, CASP3, BCL2		0	FALSE
Huaier extract	vincristine or paclitaxel in combination with belinostat and observed synergistic cytotoxicity	FAS, IL6, BCL2, CASP3, TNF, STAT3, BAX	MCL1, BCL2L11, FH, CLEC4D		0	FALSE
Huaier extract	arginine deiminase in combination with gemcitabine	FAS, IL6, BCL2, CASP3, TNF, STAT3, BAX	CASP3		0	FALSE
Huaier extract	metapristone	FAS, IL6, BCL2, CASP3, TNF, STAT3, BAX	MLXIP, MYLIP, MARCHF8		0	FALSE
Huaier extract	Methoxyacetic acid	FAS, IL6, BCL2, CASP3, TNF, STAT3, BAX	BIRC3, CDK2, HDAC9, BIRC2, PCNA		0	FALSE
Huaier extract	sulforaphane (SFN)	FAS, IL6, BCL2, CASP3, TNF, STAT3, BAX	SNAI1, MYLIP, MARCHF8, MLXIP		0	FALSE
Huaier extract	Betulinic Acid	FAS, IL6, BCL2, CASP3, TNF, STAT3, BAX	HSPA5		0	FALSE
Huaier extract	AZD6244 combination with BKM120 or GDC-0941	FAS, IL6, BCL2, CASP3, TNF, STAT3, BAX	PIK3CB, PIK3CG, MAP2K7, PIK3CD, PIK3CA		0	FALSE
Huaier extract	topotecan	FAS, IL6, BCL2, CASP3, TNF, STAT3, BAX	DCK, AKT1, CASP3		0	FALSE
Huaier extract	potent AR antagonist enzalutamide	FAS, IL6, BCL2, CASP3, TNF, STAT3, BAX	SNAI1, VIM		0	FALSE
Huaier extract	everolimus (RAD-001)	FAS, IL6, BCL2, CASP3, TNF, STAT3, BAX	AKT1, PIK3CB, PIK3CG, PIK3CD, MTOR, PIK3CA		0	FALSE
Huaier extract	Decitabine	FAS, IL6, BCL2, CASP3, TNF, STAT3, BAX	CASP3, BCL2, DCK, BAX		0	FALSE
Huaier extract	Dihydroartemisinin (DHA)	FAS, IL6, BCL2, CASP3, TNF, STAT3, BAX	SNAI1, AKT1, TNFRSF10B		0	FALSE
Huaier extract	Vernodalin	FAS, IL6, BCL2, CASP3, TNF, STAT3, BAX	BCL2, CYCS, ROS1		0	FALSE
Huaier extract	osimertinib (AZD9291)	FAS, IL6, BCL2, CASP3, TNF, STAT3, BAX	SEMA6A, CFLAR		0	FALSE
Huaier extract	Suberoylanilide hydroxamic acid and paclitaxel	FAS, IL6, BCL2, CASP3, TNF, STAT3, BAX	ID1, CASP3, BCL2, MYC, BAX		0	FALSE
Huaier extract	Fucoxanthin (FX)	FAS, IL6, BCL2, CASP3, TNF, STAT3, BAX	SNAI1, AKT1, PIK3CB, PIK3CG, MMP2, PIK3CD, SLC22A3, PIK3CA, ITK		0	FALSE
Huaier extract	Melphalan-flufenamide	FAS, IL6, BCL2, CASP3, TNF, STAT3, BAX	BAX		0	FALSE
Huaier extract	DOX-Vit D by conjugating Vit-D to DOX	FAS, IL6, BCL2, CASP3, TNF, STAT3, BAX	MTOR, AKT1, MAPK8		0	FALSE
Huaier extract	Delicaflavone	FAS, IL6, BCL2, CASP3, TNF, STAT3, BAX	CASP3, DDIT3, HSPA5		0	FALSE
Huaier extract	Triptolide (TP)	FAS, IL6, BCL2, CASP3, TNF, STAT3, BAX	TP53		0	FALSE
Huaier extract	AZ64	FAS, IL6, BCL2, CASP3, TNF, STAT3, BAX	CDC25C		0	FALSE
Huaier extract	T-DM1, trastuzumab emtansine is an antibody-drug conjugate composed by the monoclonal antibody trastuzumab and the microtubule polymerization inhibitor DM1	FAS, IL6, BCL2, CASP3, TNF, STAT3, BAX	ERBB2, ERBB3		0	FALSE
Huaier extract	Aloperine	FAS, IL6, BCL2, CASP3, TNF, STAT3, BAX	CASP9, PTEN, CASP8		0	FALSE
Huaier extract	cisplatin & in a combination with non-steroidal anti inflammatory drug (NSAID) aspirin	FAS, IL6, BCL2, CASP3, TNF, STAT3, BAX	SNAI1, SEMA6A, AKT1, EP300, MTOR, SLC22A3, ITK		0	FALSE
Huaier extract	Idelalisib	FAS, IL6, BCL2, CASP3, TNF, STAT3, BAX	MTOR, MAP2K7, AKT1		0	FALSE
Huaier extract	Ginsenoside Rh2 (G-Rh2)	FAS, IL6, BCL2, CASP3, TNF, STAT3, BAX	CASP3, BCL2, BAX, ABCB1		0	FALSE
Huaier extract	beet root juice (BRJ)	FAS, IL6, BCL2, CASP3, TNF, STAT3, BAX	BCL2, BAX		0	FALSE
Huaier extract	AE-CA	FAS, IL6, BCL2, CASP3, TNF, STAT3, BAX	CCNA2, CASP3, PCNA		0	FALSE
Huaier extract	Compound 7h	FAS, IL6, BCL2, CASP3, TNF, STAT3, BAX	ATM		0	FALSE
Huaier extract	CPI203 combined with lenalidomide	FAS, IL6, BCL2, CASP3, TNF, STAT3, BAX	MYC		0	FALSE
Huaier extract	lithium chloride (LiCl)	FAS, IL6, BCL2, CASP3, TNF, STAT3, BAX	CASP3, EGF, ABCC1, EGFR		0	FALSE
Huaier extract	Cmp5	FAS, IL6, BCL2, CASP3, TNF, STAT3, BAX	NOS2		0	FALSE
Huaier extract	combination of simvastatin and meclofenamic acid, an AKR1C3 inhibitor	FAS, IL6, BCL2, CASP3, TNF, STAT3, BAX	AKT1		0	FALSE
Huaier extract	ABT-737 and Obatoclax	FAS, IL6, BCL2, CASP3, TNF, STAT3, BAX	CCND1, PCNA		0	FALSE
Huaier extract	combined treatment of aspirin and cisplatin	FAS, IL6, BCL2, CASP3, TNF, STAT3, BAX	COL11A2, AKT1, PIK3CB, PIK3CG, ZHX2, MAP2K7, BCL2, PARP1, PIK3CD, MTOR, SLC22A3, PIK3CA, BAX, ITK		0	FALSE
Huaier extract	ibrutinib (PCI-32765)	FAS, IL6, BCL2, CASP3, TNF, STAT3, BAX	AKT1, ERBB2, CASP3, ERBB3, ERBB4, EGFR		0	FALSE
Huaier extract	(-)-Thalidomide	FAS, IL6, BCL2, CASP3, TNF, STAT3, BAX	KDR, VEGFA, CASP3		0	FALSE
Huaier extract	JTC-801	FAS, IL6, BCL2, CASP3, TNF, STAT3, BAX	AKT1, PIK3CB, PIK3CG, PIK3CD, MTOR, PIK3CA		0	FALSE
Huaier extract	indomethacin (IN)	FAS, IL6, BCL2, CASP3, TNF, STAT3, BAX	BCL2		0	FALSE
Huaier extract	rotundic acid (RA)	FAS, IL6, BCL2, CASP3, TNF, STAT3, BAX	ATM		0	FALSE
Huaier extract	renieramycin T (RT)	FAS, IL6, BCL2, CASP3, TNF, STAT3, BAX	BCL2, CASP9, MCL1, CLEC4D, FH		0	FALSE
Huaier extract	100μM TMZ and EMF (100Hz, 100G)	FAS, IL6, BCL2, CASP3, TNF, STAT3, BAX	CASP3, BCL2, PCNA, ROS1, BAX, HMOX1		0	FALSE
Huaier extract	combinational treatment of ABT-263 with NCTD	FAS, IL6, BCL2, CASP3, TNF, STAT3, BAX	COL11A2, PARP1, CYCS, CASP9		0	FALSE
Huaier extract	combination 5-FU and Huaier	FAS, IL6, BCL2, CASP3, TNF, STAT3, BAX	CCND1, MMP2, BCL2, PCNA, STAT3		0	FALSE
Huaier extract	Glycyrrhizic acid (GA)	FAS, IL6, BCL2, CASP3, TNF, STAT3, BAX	BCL2, CCND1, PCNA		0	FALSE
Huaier extract	everolimus (Evr)	FAS, IL6, BCL2, CASP3, TNF, STAT3, BAX	ABCC3, BCL2, BAX		0	FALSE
Huaier extract	self-micellizing anticancer lipid (SMAL)	FAS, IL6, BCL2, CASP3, TNF, STAT3, BAX	COL11A2, CASP3, PARP1, CASP9		0	FALSE
Huaier extract	Berbamine	FAS, IL6, BCL2, CASP3, TNF, STAT3, BAX	CASP3		0	FALSE
Huaier extract	cisplatin	FAS, IL6, BCL2, CASP3, TNF, STAT3, BAX	RAD51		0	FALSE
Huaier extract	thiostrepton	FAS, IL6, BCL2, CASP3, TNF, STAT3, BAX	CCNB1, PCNA		0	FALSE
Huaier extract	Emodin	FAS, IL6, BCL2, CASP3, TNF, STAT3, BAX	AKT1, PIK3CB, PIK3CG, PIK3CD, PIK3CA		0	FALSE
Huaier extract	CDK4/6 kinase inhibitor palbociclib	FAS, IL6, BCL2, CASP3, TNF, STAT3, BAX	CDK6		0	FALSE
Huaier extract	methanol extract of Ptercarpus santalinus (MEPS)	FAS, IL6, BCL2, CASP3, TNF, STAT3, BAX	COL11A2, CYCS, PARP1		0	FALSE
Huaier extract	silibinin Na₂[VO(silibinin)₂2]·6H₂O (VOsil)	FAS, IL6, BCL2, CASP3, TNF, STAT3, BAX	CASP3		0	FALSE
Huaier extract	Ilamycin C	FAS, IL6, BCL2, CASP3, TNF, STAT3, BAX	MMP9, MMP2, IL6, BCL2, VIM, STAT3, BAX		0	FALSE
Huaier extract	Qizhen capsule (QZC)	FAS, IL6, BCL2, CASP3, TNF, STAT3, BAX	COL11A2, CASP3, BCL2, PARP1, CASP9, MTOR, BAX		0	FALSE
Huaier extract	Metformin (METF)	FAS, IL6, BCL2, CASP3, TNF, STAT3, BAX	KRAS, IGF1		0	FALSE
Huaier extract	Costunolide	FAS, IL6, BCL2, CASP3, TNF, STAT3, BAX	COL11A2, CASP3, BCL2, PARP1, CASP9, BBC3, WDTC1, BAX		0	FALSE
Huaier extract	Norcantharidin (NCTD)	FAS, IL6, BCL2, CASP3, TNF, STAT3, BAX	WDTC1, ROS1		0	FALSE
Huaier extract	Brucea javanica oil emulsion (BJOE)	FAS, IL6, BCL2, CASP3, TNF, STAT3, BAX	CCND1, BAX, PCNA		0	FALSE
Huaier extract	CPHSP	FAS, IL6, BCL2, CASP3, TNF, STAT3, BAX	MAP2K7, JUN, MAPK8		0	FALSE
Huaier extract	Taheebo-NFD-Marugoto (TNM)	FAS, IL6, BCL2, CASP3, TNF, STAT3, BAX	CCND1, CASP3, GRB2, BCL2, PCNA, BAX		0	FALSE
Huaier extract	Tranilast and cisplatin	FAS, IL6, BCL2, CASP3, TNF, STAT3, BAX	WDTC1, H2AX, PCNA		0	FALSE
Huaier extract	G9a inhibitor BIX-01294	FAS, IL6, BCL2, CASP3, TNF, STAT3, BAX	GABPA, NFE2L2, ROS1, HMOX1		0	FALSE
Huaier extract	the coumarin-copper drug	FAS, IL6, BCL2, CASP3, TNF, STAT3, BAX	BCL2, BAX		0	FALSE
Huaier extract	Docetaxel-Chitosan nanoparticles	FAS, IL6, BCL2, CASP3, TNF, STAT3, BAX	BCL2, BAX		0	FALSE
Huaier extract	compound 5k	FAS, IL6, BCL2, CASP3, TNF, STAT3, BAX	BCL2, BAX		0	FALSE
Huaier extract	Asterosaponin 1	FAS, IL6, BCL2, CASP3, TNF, STAT3, BAX	DDIT3, MAPK8, CASP4, HSPA5		0	FALSE
Huaier extract	nintedanib was combined with cisplatin	FAS, IL6, BCL2, CASP3, TNF, STAT3, BAX	MAPK3		0	FALSE
Huaier extract	oridonin	FAS, IL6, BCL2, CASP3, TNF, STAT3, BAX	SNAI1, SNAI2, IL6, VIM, CYCS, BAX		0	FALSE
Huaier extract	Persian shallot extract	FAS, IL6, BCL2, CASP3, TNF, STAT3, BAX	BCL2, BCL2L11, BBC3, BAX, CASP8		0	FALSE
Huaier extract	combination of 4MU with Imatinib	FAS, IL6, BCL2, CASP3, TNF, STAT3, BAX	AKT1		0	FALSE
Huaier extract	Tarloxotinib-E	FAS, IL6, BCL2, CASP3, TNF, STAT3, BAX	ERBB2, ERBB3, EGFR		0	FALSE
Huaier extract	WA and 5-FU	FAS, IL6, BCL2, CASP3, TNF, STAT3, BAX	HSPA5, DDIT3, GDF10		0	FALSE
Huaier extract	A4 [10-(3-(piperazin-1-yl)propyl)-2-(trifluoromethyl)-10H-phenothiazine]	FAS, IL6, BCL2, CASP3, TNF, STAT3, BAX	AKT1		0	FALSE
Huaier extract	DHA	FAS, IL6, BCL2, CASP3, TNF, STAT3, BAX	ABCB1		0	FALSE
Huaier extract	APS in combination with apatinib	FAS, IL6, BCL2, CASP3, TNF, STAT3, BAX	MMP9, AKT1, PTK2B		0	FALSE
Huaier extract	epirubicin	FAS, IL6, BCL2, CASP3, TNF, STAT3, BAX	ABCC1, ABCB1, TBC1D9		0	FALSE
Huaier extract	arsenic trioxide (As2O3)	FAS, IL6, BCL2, CASP3, TNF, STAT3, BAX	BCL2		0	FALSE
Huaier extract	Trastuzumab	FAS, IL6, BCL2, CASP3, TNF, STAT3, BAX	AKT1		0	FALSE
Huaier extract	ellagic acid (EA)	FAS, IL6, BCL2, CASP3, TNF, STAT3, BAX	HAS1, CASP3, CDK6, ABCC1		0	FALSE
Huaier extract	Aspirin	FAS, IL6, BCL2, CASP3, TNF, STAT3, BAX	AKT1, PTK2B, PIK3CB, PIK3CG, PTGS2, EGF, COX5A, CPOX, PIK3CD, EGFR, HAS1, COX8A, PIK3CA		0	FALSE
Huaier extract	Quercetin‑3‑methyl ether	FAS, IL6, BCL2, CASP3, TNF, STAT3, BAX	AKT1, PIK3CB, PIK3CG, PIK3CD, VIM, PIK3CA		0	FALSE
Huaier extract	MTIF2 could interact with AIFM1	FAS, IL6, BCL2, CASP3, TNF, STAT3, BAX	AIFM1		0	FALSE
Huaier extract	juglone	FAS, IL6, BCL2, CASP3, TNF, STAT3, BAX	MLXIP, MYLIP, MARCHF8		0	FALSE
Huaier extract	DW22	FAS, IL6, BCL2, CASP3, TNF, STAT3, BAX	HDAC9, HTRA1		0	FALSE
Huaier extract	ATRA and sorafenib	FAS, IL6, BCL2, CASP3, TNF, STAT3, BAX	MCL1, BCL2, FH, CLEC4D		0	FALSE
Huaier extract	YK-4-279 and vincristine	FAS, IL6, BCL2, CASP3, TNF, STAT3, BAX	CCNB1, BCL2, MCL1, PCNA		0	FALSE
Huaier extract	Protein hydrolysate extracted from OR (ORPH)	FAS, IL6, BCL2, CASP3, TNF, STAT3, BAX	SLC35G1, MYLIP, PKM, DESI1, MLXIP, MARCHF8		0	FALSE
Huaier extract	Cisplatin combined with metformin	FAS, IL6, BCL2, CASP3, TNF, STAT3, BAX	RAD51, H2AX		0	FALSE
Huaier extract	cisplatin-loaded M1 macrophage secreted-exosomes (DDP-M1-Exos)	FAS, IL6, BCL2, CASP3, TNF, STAT3, BAX	CASP3, BAX		0	FALSE
Huaier extract	ZZW-115	FAS, IL6, BCL2, CASP3, TNF, STAT3, BAX	ATP8A2		0	FALSE
Huaier extract	nimbolide	FAS, IL6, BCL2, CASP3, TNF, STAT3, BAX	SEMA6A, MYLIP, MARCHF8, MLXIP		0	FALSE
Huaier extract	Indomethacin	FAS, IL6, BCL2, CASP3, TNF, STAT3, BAX	MTOR		0	FALSE
Huaier extract	herb formula Yanghe Huayan (YHHY)	FAS, IL6, BCL2, CASP3, TNF, STAT3, BAX	AKT1, PIK3CB, PIK3CG, BCL2, PIK3CD, KDR, VEGFA, PIK3CA, MYC, BAX		0	FALSE
Huaier extract	CAB and PLI	FAS, IL6, BCL2, CASP3, TNF, STAT3, BAX	MCL1, FH, CLEC4D		0	FALSE
Huaier extract	Ferula ferulaeoides	FAS, IL6, BCL2, CASP3, TNF, STAT3, BAX	CASP3, BCL2, IL10, CASP9, BAX		0	FALSE
Huaier extract	combination of DDP and hesperetin	FAS, IL6, BCL2, CASP3, TNF, STAT3, BAX	AKT1, PTK2B, AIFM1, CASP3, BCL2, CASP9, CYCS, BAX, PTEN		0	FALSE
Huaier extract	specific B cell CLL/lymphoma 2 (Bcl-2) inhibitor ABT-199	FAS, IL6, BCL2, CASP3, TNF, STAT3, BAX	BCL2, BCL2L11		0	FALSE
Huaier extract	Digoxin	FAS, IL6, BCL2, CASP3, TNF, STAT3, BAX	MMP2, MMP9		0	FALSE
Huaier extract	Esculetin (EST)	FAS, IL6, BCL2, CASP3, TNF, STAT3, BAX	CCND1, MMP2, PCNA, MMP7, VIM, MYC		0	FALSE
Huaier extract	GDC-0449, a pharmacological inhibitor of Smoothened (SMO)	FAS, IL6, BCL2, CASP3, TNF, STAT3, BAX	CCND1		0	FALSE
Huaier extract	Exo2	FAS, IL6, BCL2, CASP3, TNF, STAT3, BAX	MAPK3		0	FALSE
Huaier extract	Diacerein	FAS, IL6, BCL2, CASP3, TNF, STAT3, BAX	AKT1		0	FALSE
Huaier extract	API-2 (triciribidine)	FAS, IL6, BCL2, CASP3, TNF, STAT3, BAX	AKT1, PIK3CB, PIK3CG, PIK3CD, MTOR, PIK3CA		0	FALSE
Huaier extract	combined leaf extracts of Sesamum angustifolium (Oliv.) Engl. and Hibiscus articulatus (SAHA)	FAS, IL6, BCL2, CASP3, TNF, STAT3, BAX	CASP3, CASP9		0	FALSE
Huaier extract	daunorubicin (Dau)-GnRH-III derivative	FAS, IL6, BCL2, CASP3, TNF, STAT3, BAX	CASP3		0	FALSE
Huaier extract	miR-512-30p and XBP-1 transcript 1/2	FAS, IL6, BCL2, CASP3, TNF, STAT3, BAX	TIMM8A		0	FALSE
Huaier extract	clioquinol (CQ) and nitroxoline (NQ)	FAS, IL6, BCL2, CASP3, TNF, STAT3, BAX	CCND1, PCNA		0	FALSE
Huaier extract	ropivacaine	FAS, IL6, BCL2, CASP3, TNF, STAT3, BAX	AKT1, PIK3CB, PIK3CG, PIK3CD, MTOR, PIK3CA		0	FALSE
Huaier extract	KSI-3716	FAS, IL6, BCL2, CASP3, TNF, STAT3, BAX	MYC, PCNA		0	FALSE
Huaier extract	DHN-II-84 DHN-III-14	FAS, IL6, BCL2, CASP3, TNF, STAT3, BAX	MCL1, FH, CLEC4D		0	FALSE
Huaier extract	Paricalcitol, when combined with As2O3	FAS, IL6, BCL2, CASP3, TNF, STAT3, BAX	BCL2		0	FALSE
Huaier extract	SAM plus GEM	FAS, IL6, BCL2, CASP3, TNF, STAT3, BAX	STAT3, JAK2		0	FALSE
Huaier extract	poly(ethylene glycol)-poly(caprolactone) micelles (mPEG-PCL-PTX)	FAS, IL6, BCL2, CASP3, TNF, STAT3, BAX	CASP3, BCL2, BAX		0	FALSE
Huaier extract	Phenethyl isothiocyanate (PEITC)	FAS, IL6, BCL2, CASP3, TNF, STAT3, BAX	COL11A2, CASP3, PARP1, MCL1, CLEC4D, DDIT3, BAX, FH		0	FALSE
Huaier extract	BI-847325	FAS, IL6, BCL2, CASP3, TNF, STAT3, BAX	ATM, MAP2K7, CCND1, PCNA		0	FALSE
Huaier extract	Rhizochalinin (Rhiz)	FAS, IL6, BCL2, CASP3, TNF, STAT3, BAX	IGF1		0	FALSE
Huaier extract	Diacerein-	FAS, IL6, BCL2, CASP3, TNF, STAT3, BAX	IL6, AKT1, STAT3		0	FALSE
Huaier extract	α-bisabolol	FAS, IL6, BCL2, CASP3, TNF, STAT3, BAX	CASP3, MMP9, PCNA		0	FALSE
Huaier extract	Mebendazole (MBZ)	FAS, IL6, BCL2, CASP3, TNF, STAT3, BAX	CASP3		0	FALSE
Huaier extract	Cu-5-SMAG	FAS, IL6, BCL2, CASP3, TNF, STAT3, BAX	AKT1, PIK3CB, PIK3CG, PIK3CD, PIK3CA		0	FALSE
Huaier extract	triptolide (TPL)	FAS, IL6, BCL2, CASP3, TNF, STAT3, BAX	GABPA, NFE2L2		0	FALSE
Huaier extract	resveratrol	FAS, IL6, BCL2, CASP3, TNF, STAT3, BAX	AKT1, CCND1, SNAI2, MMP9, CASP3, BCL2, PCNA, MCL1, CCNB1, ITK, VIM, CLEC4D, SLC22A3, BAX, FH, CASP8		0	FALSE
Huaier extract	NVB	FAS, IL6, BCL2, CASP3, TNF, STAT3, BAX	CASP3, BAX		0	FALSE
Huaier extract	okadate	FAS, IL6, BCL2, CASP3, TNF, STAT3, BAX	MCL1, FH, CLEC4D		0	FALSE
Huaier extract	Huachansu (HCS)	FAS, IL6, BCL2, CASP3, TNF, STAT3, BAX	FASN, TNF, FAS, FASLG		0	FALSE
Huaier extract	Selinexor (KPT-330)	FAS, IL6, BCL2, CASP3, TNF, STAT3, BAX	CDK2, PCNA		0	FALSE
Huaier extract	[2,3-f]quinoxaline-7,12-dione (NSC745887)	FAS, IL6, BCL2, CASP3, TNF, STAT3, BAX	ATM		0	FALSE
Huaier extract	AZD1775	FAS, IL6, BCL2, CASP3, TNF, STAT3, BAX	CDK1, POLD1		0	FALSE
Huaier extract	pristimerin	FAS, IL6, BCL2, CASP3, TNF, STAT3, BAX	AKT1, PIK3CB, PIK3CG, TNF, PIK3CD, MTOR, PIK3CA		0	FALSE
Huaier extract	Bis (2,3-dibromo-4,5-dihydroxy-phenyl)-methane (BDDPM)	FAS, IL6, BCL2, CASP3, TNF, STAT3, BAX	MMP2, MMP9, PTK2		0	FALSE
Huaier extract	EGCG and SFN	FAS, IL6, BCL2, CASP3, TNF, STAT3, BAX	COL11A2, BCL2, WDTC1, PARP1		0	FALSE
Huaier extract	The coumarin derivative osthole	FAS, IL6, BCL2, CASP3, TNF, STAT3, BAX	RIPK1, MPRIP, RALBP1, MLKL, UQCRFS1, RIPK3, CASP8		0	FALSE
Huaier extract	bleomycin (BLM)	FAS, IL6, BCL2, CASP3, TNF, STAT3, BAX	TNF, IL10		0	FALSE
Huaier extract	Solamargine	FAS, IL6, BCL2, CASP3, TNF, STAT3, BAX	CASP3, BCL2, BAX		0	FALSE
Huaier extract	Haprolid	FAS, IL6, BCL2, CASP3, TNF, STAT3, BAX	CDK2, PCNA		0	FALSE
Huaier extract	Linalyl acetate (Ly), Terpeniol (Te) and Camphor (Ca)	FAS, IL6, BCL2, CASP3, TNF, STAT3, BAX	CASP3, BCL2, BAX, CYCS		0	FALSE
Huaier extract	WJ-26210-2, in combination with gefitinib	FAS, IL6, BCL2, CASP3, TNF, STAT3, BAX	DUSP1, DUSP12		0	FALSE
Huaier extract	VD3 (1α,25-dihydroxy vitamin D3, also known as calcitriol)	FAS, IL6, BCL2, CASP3, TNF, STAT3, BAX	BCL2		0	FALSE
Huaier extract	N-benzyladriamycin-14-valerate (AD198)	FAS, IL6, BCL2, CASP3, TNF, STAT3, BAX	AKT1, ROS1		0	FALSE
Huaier extract	melatonin	FAS, IL6, BCL2, CASP3, TNF, STAT3, BAX	ABCB1		0	FALSE
Huaier extract	KDM1A inhibitor	FAS, IL6, BCL2, CASP3, TNF, STAT3, BAX	IL6, STAT3, SLC22A3, ITK		0	FALSE
Huaier extract	Icaritin	FAS, IL6, BCL2, CASP3, TNF, STAT3, BAX	CASP3, BCL2, BAX, CASP9		0	FALSE
Huaier extract	5-(3,4,5-trimethoxybenzoyl)-4-methyl-2-(p-tolyl) imidazol (BZML)	FAS, IL6, BCL2, CASP3, TNF, STAT3, BAX	ROS1		0	FALSE
Huaier extract	E-PLNs	FAS, IL6, BCL2, CASP3, TNF, STAT3, BAX	BCL2, BAX		0	FALSE
Huaier extract	treatment with metformin and erlotinib	FAS, IL6, BCL2, CASP3, TNF, STAT3, BAX	AKT1, EGFR		0	FALSE
Huaier extract	STB	FAS, IL6, BCL2, CASP3, TNF, STAT3, BAX	HMOX1, CCND1, PCNA		0	FALSE
Huaier extract	olean-28,13b-olide 2 (OLO-2)	FAS, IL6, BCL2, CASP3, TNF, STAT3, BAX	AKT1, CASP3, ROS1, ERCC1, STAT3, ABCB1		0	FALSE
Huaier extract	Ibrutinib	FAS, IL6, BCL2, CASP3, TNF, STAT3, BAX	SEMA6A, AKT1, CASP3, PARP1, MTOR		0	FALSE
Huaier extract	the combination of TAM and SIM	FAS, IL6, BCL2, CASP3, TNF, STAT3, BAX	FAS, CASP3, TNF, KDR, VEGFA		0	FALSE
Huaier extract	HSP90 inhibitor, TAS-116	FAS, IL6, BCL2, CASP3, TNF, STAT3, BAX	EGFR		0	FALSE
Huaier extract	ADM, CDDP, CPM, MTX and VCR	FAS, IL6, BCL2, CASP3, TNF, STAT3, BAX	CASP3		0	FALSE
Huaier extract	curcumin	FAS, IL6, BCL2, CASP3, TNF, STAT3, BAX	AKT1, FAS, P4HB, FASN, CASP3, MYLIP, MARCHF8, TIMM8A, MLXIP, ABCB1, PTEN		0	FALSE
Huaier extract	RAD001, AEE788 or VPA or with a RAD-AEE-VPA combination	FAS, IL6, BCL2, CASP3, TNF, STAT3, BAX	PTK2		0	FALSE
Huaier extract	the combined use of dihydroartemisinin with epirubicin	FAS, IL6, BCL2, CASP3, TNF, STAT3, BAX	BAX, BECN1		0	FALSE
Huaier extract	a benzimidazole derivative bearing a pyrrolidine side chain (compound 9a)	FAS, IL6, BCL2, CASP3, TNF, STAT3, BAX	COL11A2, CASP3, AKT1, PARP1		0	FALSE
Huaier extract	mitoxantrone (MTX)	FAS, IL6, BCL2, CASP3, TNF, STAT3, BAX	MTOR		0	FALSE
Huaier extract	DOX and curcumin	FAS, IL6, BCL2, CASP3, TNF, STAT3, BAX	MLXIP, MYLIP, MARCHF8		0	FALSE
Huaier extract	Adenosine	FAS, IL6, BCL2, CASP3, TNF, STAT3, BAX	COL11A2, ROS1, PARP1, RIPK1		0	FALSE
Huaier extract	UCN-01	FAS, IL6, BCL2, CASP3, TNF, STAT3, BAX	UCN		0	FALSE
Huaier extract	JWA	FAS, IL6, BCL2, CASP3, TNF, STAT3, BAX	TNFRSF10A, SEMA6A, MARCHF8, HLA-DRB4		0	FALSE
Huaier extract	the combination of RAD001 and docetaxel	FAS, IL6, BCL2, CASP3, TNF, STAT3, BAX	AKT1, PECAM1		0	FALSE
Huaier extract	The combination of metformin and BMS-754807	FAS, IL6, BCL2, CASP3, TNF, STAT3, BAX	CDKN1B		0	FALSE
Huaier extract	Cabozantinib	FAS, IL6, BCL2, CASP3, TNF, STAT3, BAX	PIK3CB, PIK3CG, MET, IL6, PIK3CD, MTOR, PIK3CA		0	FALSE
Huaier extract	DS/Cu complex	FAS, IL6, BCL2, CASP3, TNF, STAT3, BAX	GABPA, MAPK8, NFE2L2		0	FALSE
Huaier extract	a combination treatment of EGFR-TKI, namely gefitinib, and a microRNA mimic, miR-30a-5p	FAS, IL6, BCL2, CASP3, TNF, STAT3, BAX	AKT1, PTK2B		0	FALSE
Huaier extract	combination effects of radotinib and Ara-C	FAS, IL6, BCL2, CASP3, TNF, STAT3, BAX	CASP3		0	FALSE
Huaier extract	total alkaloids of BFU (TAFU)	FAS, IL6, BCL2, CASP3, TNF, STAT3, BAX	CASP3		0	FALSE
Huaier extract	TIT3	FAS, IL6, BCL2, CASP3, TNF, STAT3, BAX	FAS, CASP3, HDAC9, TNF, RAD51		0	FALSE
Huaier extract	BLU9931	FAS, IL6, BCL2, CASP3, TNF, STAT3, BAX	SIRT1		0	FALSE
Huaier extract	isoaaptamine	FAS, IL6, BCL2, CASP3, TNF, STAT3, BAX	COL11A2, PARP1, ROS1		0	FALSE
Huaier extract	Bithionol (BT)	FAS, IL6, BCL2, CASP3, TNF, STAT3, BAX	BCL2		0	FALSE
Huaier extract	Taraxasterol	FAS, IL6, BCL2, CASP3, TNF, STAT3, BAX	BCL2, CCND1, BAX, PCNA		0	FALSE
Huaier extract	Ru(II)-thymine complex [Ru(PPh3)2(Thy)(bipy)]PF6	FAS, IL6, BCL2, CASP3, TNF, STAT3, BAX	SEMA6A, MAPK8, H2AX, MAPK3		0	FALSE
Huaier extract	etoposide (Vp16)	FAS, IL6, BCL2, CASP3, TNF, STAT3, BAX	ABCB1		0	FALSE
Huaier extract	Apaziquone	FAS, IL6, BCL2, CASP3, TNF, STAT3, BAX	COL11A2, CASP3, PARP1, CASP9, WDTC1		0	FALSE
Huaier extract	Magnoflorine	FAS, IL6, BCL2, CASP3, TNF, STAT3, BAX	MLXIP, MYLIP, MARCHF8		0	FALSE
Huaier extract	Nitidine Chloride	FAS, IL6, BCL2, CASP3, TNF, STAT3, BAX	MMP9, RNASE1, FOS, JUNB, MMP2, PTK2, RAC1, JUN, FOSB, JUND		0	FALSE
Huaier extract	GSK2334470 in combination with ribociclib or palbociclib	FAS, IL6, BCL2, CASP3, TNF, STAT3, BAX	PIK3CD, PIK3CG, PIK3CA, PIK3CB		0	FALSE
Huaier extract	Galiellalactone	FAS, IL6, BCL2, CASP3, TNF, STAT3, BAX	STAT3		0	FALSE
Huaier extract	Sanguinarine	FAS, IL6, BCL2, CASP3, TNF, STAT3, BAX	TNFRSF10B, CASP8		0	FALSE
Huaier extract	Raddeanin A	FAS, IL6, BCL2, CASP3, TNF, STAT3, BAX	PTGS2, CCND1, BAX, PCNA		0	FALSE
Huaier extract	miR-770	FAS, IL6, BCL2, CASP3, TNF, STAT3, BAX	MLXIP, MYLIP, MARCHF8		0	FALSE
Huaier extract	curcumin analog B63	FAS, IL6, BCL2, CASP3, TNF, STAT3, BAX	ROS1		0	FALSE
Huaier extract	EZH2 inhibitors (GSK343 or DZNep)	FAS, IL6, BCL2, CASP3, TNF, STAT3, BAX	AKT1, EGFR		0	FALSE
Huaier extract	Combined atorvastatin with celecoxib and tipifarnib	FAS, IL6, BCL2, CASP3, TNF, STAT3, BAX	AKT1		0	FALSE
Huaier extract	cinobufacini	FAS, IL6, BCL2, CASP3, TNF, STAT3, BAX	CASP3, BCL2, BAX		0	FALSE
Huaier extract	quinazolin-4(3H)-one analog (DFX24)	FAS, IL6, BCL2, CASP3, TNF, STAT3, BAX	AKT1, EPHB6, PIK3CB, PIK3CG, PIK3CD, SEMA6A, PIK3CA		0	FALSE
Huaier extract	metformin	FAS, IL6, BCL2, CASP3, TNF, STAT3, BAX	AKT1, CASP3, BCL2, MTOR, STAT3, BAX, MAPK3		0	FALSE
Huaier extract	FL-DM1	FAS, IL6, BCL2, CASP3, TNF, STAT3, BAX	CASP3		0	FALSE
Huaier extract	ARV-825	FAS, IL6, BCL2, CASP3, TNF, STAT3, BAX	CASP3, MYC		0	FALSE
Huaier extract	M9	FAS, IL6, BCL2, CASP3, TNF, STAT3, BAX	AKT1, PIK3CB, PIK3CG, PIK3CD, MTOR, PIK3CA		0	FALSE
Huaier extract	Idarubicin (IDA) and Taxotere (TXR)	FAS, IL6, BCL2, CASP3, TNF, STAT3, BAX	CASP3, BCL2		0	FALSE
Huaier extract	3‑BP and TRAIL	FAS, IL6, BCL2, CASP3, TNF, STAT3, BAX	BAX		0	FALSE
Huaier extract	lapatinib	FAS, IL6, BCL2, CASP3, TNF, STAT3, BAX	ERBB2, AKT1, EGFR, CIP2A, PTPA		0	FALSE
Huaier extract	Aplysia Ras Homolog I (ARHI)	FAS, IL6, BCL2, CASP3, TNF, STAT3, BAX	CDKN1B, CCND1, PCNA		0	FALSE
Huaier extract	combination of luteolin and 5-fluorouracil	FAS, IL6, BCL2, CASP3, TNF, STAT3, BAX	COL11A2, BCL2, BAX, PARP1		0	FALSE
Huaier extract	Ginsenoside Rh1 (Rh1)	FAS, IL6, BCL2, CASP3, TNF, STAT3, BAX	MMP3, MAPK8, MAPK3		0	FALSE
Huaier extract	n-Butylidenephthalide (BP)	FAS, IL6, BCL2, CASP3, TNF, STAT3, BAX	MMP2, KDR, MMP9, VEGFA		0	FALSE
Huaier extract	doxorubicin (Dox), paclitaxel (Pacl) and 5-fluorouracil (5-FU)	FAS, IL6, BCL2, CASP3, TNF, STAT3, BAX	CASP3, CASP8		0	FALSE
Huaier extract	Metformin and Silibinin	FAS, IL6, BCL2, CASP3, TNF, STAT3, BAX	RNMT, CCND1, MET, PCNA, SLTM		0	FALSE
Huaier extract	TJ-41	FAS, IL6, BCL2, CASP3, TNF, STAT3, BAX	CASP9, CASP8		0	FALSE
Huaier extract	JQ1	FAS, IL6, BCL2, CASP3, TNF, STAT3, BAX	MYC		0	FALSE
Huaier extract	ethanol fraction (LAC117)	FAS, IL6, BCL2, CASP3, TNF, STAT3, BAX	AKT1, PIK3CB, PIK3CG, PIK3CD, PIK3CA		0	FALSE
Huaier extract	FK228 with a variety of kinase inhibitors	FAS, IL6, BCL2, CASP3, TNF, STAT3, BAX	AKT1, PIK3CB, PIK3CG, JUN, PIK3CD, PIK3CA, MAPK3		0	FALSE
Huaier extract	Chitosan oligosaccharides (COS)	FAS, IL6, BCL2, CASP3, TNF, STAT3, BAX	BCL2		0	FALSE
Huaier extract	STAT3 decoy oligodeoxynucleotides (ODNs)	FAS, IL6, BCL2, CASP3, TNF, STAT3, BAX	STAT3, CCND1, PCNA		0	FALSE
Huaier extract	MAC	FAS, IL6, BCL2, CASP3, TNF, STAT3, BAX	MAPK8		0	FALSE
Huaier extract	GDC-0941 (0.5 μM) and PF-04691502 (0.1 μM)	FAS, IL6, BCL2, CASP3, TNF, STAT3, BAX	AKT1		0	FALSE
Huaier extract	paclitaxel and zoledronic acid	FAS, IL6, BCL2, CASP3, TNF, STAT3, BAX	SEMA6A		0	FALSE
Huaier extract	coronarin D	FAS, IL6, BCL2, CASP3, TNF, STAT3, BAX	CASP3, PCNA, CCNB1, JUN, MAPK8		0	FALSE
Huaier extract	Bufalin	FAS, IL6, BCL2, CASP3, TNF, STAT3, BAX	MMP9, AKT1, MMP2, GRB2, JUN, MAPK8		0	FALSE
Huaier extract	Cisplatin	FAS, IL6, BCL2, CASP3, TNF, STAT3, BAX	COL11A2, AKT1, CASP3, BCL2, PARP1, BECN1, HTRA1, MTOR, BAX		0	FALSE
Huaier extract	XWL-1-48	FAS, IL6, BCL2, CASP3, TNF, STAT3, BAX	AKT1, PIK3CB, PIK3CG, PIK3CD, PIK3CA		0	FALSE
Huaier extract	combination of docetaxel and ATRA	FAS, IL6, BCL2, CASP3, TNF, STAT3, BAX	MCL1, FH, CLEC4D		0	FALSE
Huaier extract	HCI-2509	FAS, IL6, BCL2, CASP3, TNF, STAT3, BAX	EGFR		0	FALSE
Huaier extract	Cucurbitacin E (CuE)	FAS, IL6, BCL2, CASP3, TNF, STAT3, BAX	CCN1, YAP1, CCN2		0	FALSE
Huaier extract	Camptosar	FAS, IL6, BCL2, CASP3, TNF, STAT3, BAX	EGFR		0	FALSE
Huaier extract	Entinostat (HDAC1 inhibitor) combination with Fludarabine	FAS, IL6, BCL2, CASP3, TNF, STAT3, BAX	BCL2, BAX, HMOX1		0	FALSE
Huaier extract	gemcitabine	FAS, IL6, BCL2, CASP3, TNF, STAT3, BAX	CHEK1, BCL2, MCL1, CLEC4D, BAX, FH		0	FALSE
Huaier extract	a novel histone deacetylase (HDAC) inhibitor S11	FAS, IL6, BCL2, CASP3, TNF, STAT3, BAX	OAZ1		0	FALSE
Huaier extract	docetaxel and cisplatin	FAS, IL6, BCL2, CASP3, TNF, STAT3, BAX	AKT1		0	FALSE
Huaier extract	histone deacetylase inhibitors (HDACi)	FAS, IL6, BCL2, CASP3, TNF, STAT3, BAX	SEMA6A		0	FALSE
Huaier extract	Plumbagin	FAS, IL6, BCL2, CASP3, TNF, STAT3, BAX	MTOR		0	FALSE
Huaier extract	Sunitinib	FAS, IL6, BCL2, CASP3, TNF, STAT3, BAX	AKT1, CCND1, ID1, PCNA, MAPK3		0	FALSE
Huaier extract	BI6727 synergistically induces apoptosis together with paclitaxel	FAS, IL6, BCL2, CASP3, TNF, STAT3, BAX	BCL2		0	FALSE
Huaier extract	Feroniellin A (FERO)	FAS, IL6, BCL2, CASP3, TNF, STAT3, BAX	ABCB1, TBC1D9		0	FALSE
Huaier extract	Combination of ABT-737 with docetaxel	FAS, IL6, BCL2, CASP3, TNF, STAT3, BAX	CASP3		0	FALSE
Huaier extract	the combination of atorvastatin and aspirin	FAS, IL6, BCL2, CASP3, TNF, STAT3, BAX	STAT3, MAPK3		0	FALSE
Huaier extract	HQP1351	FAS, IL6, BCL2, CASP3, TNF, STAT3, BAX	AKT1, MAPK3, STAT3		0	FALSE
Huaier extract	taxanes alone or combined with estramustine phosphate	FAS, IL6, BCL2, CASP3, TNF, STAT3, BAX	ERBB2		0	FALSE
Huaier extract	varlitinib with PI3K inhibitor, BKM-120	FAS, IL6, BCL2, CASP3, TNF, STAT3, BAX	AKT1, MAPK3		0	FALSE
Huaier extract	PI3K inhibitor ZSTK474	FAS, IL6, BCL2, CASP3, TNF, STAT3, BAX	CCND1, PCNA		0	FALSE
Huaier extract	novel compounds, containing α-thioether ketone and orthothioester functionalities	FAS, IL6, BCL2, CASP3, TNF, STAT3, BAX	KDR, VEGFA		0	FALSE
Huaier extract	BLS and PLX	FAS, IL6, BCL2, CASP3, TNF, STAT3, BAX	CASP9		0	FALSE
Huaier extract	Osimertinib	FAS, IL6, BCL2, CASP3, TNF, STAT3, BAX	AKT1		0	FALSE
Huaier extract	Protoflavone-Chalcone Hybrids	FAS, IL6, BCL2, CASP3, TNF, STAT3, BAX	CHEK1		0	FALSE
Huaier extract	1403P-3	FAS, IL6, BCL2, CASP3, TNF, STAT3, BAX	AKT1		0	FALSE
Huaier extract	flavokawain-B flavonoid	FAS, IL6, BCL2, CASP3, TNF, STAT3, BAX	BCL2, BAX, ROS1		0	FALSE
Huaier extract	Platycodin D (PD)	FAS, IL6, BCL2, CASP3, TNF, STAT3, BAX	MLXIP, MYLIP, MARCHF8		0	FALSE
Huaier extract	gefitinib was combined with AZD5363	FAS, IL6, BCL2, CASP3, TNF, STAT3, BAX	AKT1		0	FALSE
Huaier extract	Paris saponin VII (PS VII)	FAS, IL6, BCL2, CASP3, TNF, STAT3, BAX	FDXR, AKR1B1, ABCB1, TBC1D9		0	FALSE
Huaier extract	Avasimibe	FAS, IL6, BCL2, CASP3, TNF, STAT3, BAX	COL11A2, CDK1, CDK2, CASP3, PARP1, PCNA, CASP9, CCNB1, BAX		0	FALSE
Huaier extract	(S)-Warfarin	FAS, IL6, BCL2, CASP3, TNF, STAT3, BAX	CYCS		0	FALSE
Huaier extract	Dihydroartemisinin(DHA)	FAS, IL6, BCL2, CASP3, TNF, STAT3, BAX	AKT1, PTEN		0	FALSE
Huaier extract	5-fluorouracil (5-FU) and L-arginine (L-Arg)	FAS, IL6, BCL2, CASP3, TNF, STAT3, BAX	NOS2, ISYNA1		0	FALSE
Huaier extract	VEGF/VEGFR-2	FAS, IL6, BCL2, CASP3, TNF, STAT3, BAX	MLXIP, MYLIP, MARCHF8		0	FALSE
Huaier extract	Vinblastine and rapamycin	FAS, IL6, BCL2, CASP3, TNF, STAT3, BAX	KDR		0	FALSE
Huaier extract	cytarabine and obatoclax	FAS, IL6, BCL2, CASP3, TNF, STAT3, BAX	BCL2, MCL1, CLEC4D, BAX, FH		0	FALSE
Huaier extract	Shikonin	FAS, IL6, BCL2, CASP3, TNF, STAT3, BAX	MMP9, PKM		0	FALSE
Huaier extract	AUY922	FAS, IL6, BCL2, CASP3, TNF, STAT3, BAX	MTOR, AKT1		0	FALSE
Huaier extract	Met combined with Gef	FAS, IL6, BCL2, CASP3, TNF, STAT3, BAX	BCL2L11, AKT1, IGF1, BCL2		0	FALSE
Huaier extract	9-NC and PLGA-PEG loaded	FAS, IL6, BCL2, CASP3, TNF, STAT3, BAX	CASP3, BCL2, BAX		0	FALSE
Huaier extract	Circ_0009910	FAS, IL6, BCL2, CASP3, TNF, STAT3, BAX	MLXIP, MYLIP, MARCHF8		0	FALSE
Huaier extract	Temozolomide (TMZ)	FAS, IL6, BCL2, CASP3, TNF, STAT3, BAX	AKT1		0	FALSE
Huaier extract	ZD6474	FAS, IL6, BCL2, CASP3, TNF, STAT3, BAX	AKT1, PIK3CB, PIK3CG, PIK3CD, EGFR, PIK3CA		0	FALSE
Huaier extract	TA + VCR	FAS, IL6, BCL2, CASP3, TNF, STAT3, BAX	COL11A2, CASP3, PARP1		0	FALSE
Huaier extract	evodiamine (EVO)	FAS, IL6, BCL2, CASP3, TNF, STAT3, BAX	AKT1, CYCS, BCL2		0	FALSE
Huaier extract	LS-007	FAS, IL6, BCL2, CASP3, TNF, STAT3, BAX	MCL1, FH, CLEC4D		0	FALSE
Huaier extract	sorafenib in combination with pterostilbene (PTE)	FAS, IL6, BCL2, CASP3, TNF, STAT3, BAX	COL11A2, CCND1, CASP3, PARP1, PCNA, CASP9		0	FALSE
Huaier extract	Lupeol	FAS, IL6, BCL2, CASP3, TNF, STAT3, BAX	MMP9, AKT1, EGFR		0	FALSE
Huaier extract	polyoxometalate SbW9	FAS, IL6, BCL2, CASP3, TNF, STAT3, BAX	AKT1, PTEN		0	FALSE
Huaier extract	combination of chemotherapy drug carboplatin and the radish-derived isothiocyanate compound sulforaphene	FAS, IL6, BCL2, CASP3, TNF, STAT3, BAX	PIK3CB, PIK3CG, BCL2, MAPK8, CASP9, JUN, PIK3CD, CYCS, WDTC1, PIK3CA, BAX		0	FALSE
Huaier extract	ribavirin	FAS, IL6, BCL2, CASP3, TNF, STAT3, BAX	CCNB1, PCNA		0	FALSE
Huaier extract	baicalein, curcumin, and resveratrol with chemotherapy drug paclitaxel	FAS, IL6, BCL2, CASP3, TNF, STAT3, BAX	BCL2, BAX		0	FALSE
Huaier extract	Lycopene	FAS, IL6, BCL2, CASP3, TNF, STAT3, BAX	TNF, IL6, FAS		0	FALSE
Huaier extract	ω-3 PUFAs and Rp synergistically	FAS, IL6, BCL2, CASP3, TNF, STAT3, BAX	ROS1		0	FALSE
Huaier extract	kazinol A derived	FAS, IL6, BCL2, CASP3, TNF, STAT3, BAX	CCND1, PCNA		0	FALSE
Huaier extract	methylstat	FAS, IL6, BCL2, CASP3, TNF, STAT3, BAX	BCL2		0	FALSE
Huaier extract	pectolinarigenin	FAS, IL6, BCL2, CASP3, TNF, STAT3, BAX	CASP3, BCL2, BAX, MMP9		0	FALSE
Huaier extract	Tefinostat (CHR-2845)	FAS, IL6, BCL2, CASP3, TNF, STAT3, BAX	H2AX, H2AC20		0	FALSE
Huaier extract	Honokiol	FAS, IL6, BCL2, CASP3, TNF, STAT3, BAX	AKT1, CASP3, BCL2, IL6, CASP9, JAK2, SEMA6A, STAT3, BAX		0	FALSE
Huaier extract	trastuzumab on iron oxide nanoparticles	FAS, IL6, BCL2, CASP3, TNF, STAT3, BAX	CDKN1B		0	FALSE
Huaier extract	CUDC-101 (an inhibitor od HER2/NEU, EGFR and HDAC)	FAS, IL6, BCL2, CASP3, TNF, STAT3, BAX	ERBB2, PCNA		0	FALSE
Huaier extract	Combination of ZA and PL	FAS, IL6, BCL2, CASP3, TNF, STAT3, BAX	COL11A2, ID1, CASP3, BCL2, PARP1		0	FALSE
Huaier extract	YC-1	FAS, IL6, BCL2, CASP3, TNF, STAT3, BAX	MMP9, CDK2, CCND1, MMP2, PCNA		0	FALSE
Huaier extract	AG014699	FAS, IL6, BCL2, CASP3, TNF, STAT3, BAX	MMP3, BAX, PTEN		0	FALSE
Huaier extract	Weimaining (WMN)	FAS, IL6, BCL2, CASP3, TNF, STAT3, BAX	CASP3		0	FALSE
Huaier extract	sorafenib + withaferin	FAS, IL6, BCL2, CASP3, TNF, STAT3, BAX	MTOR, PTK2B, ZHX2		0	FALSE
Huaier extract	TJ-M2010-5	FAS, IL6, BCL2, CASP3, TNF, STAT3, BAX	CDK2, CCND1, PCNA		0	FALSE
Huaier extract	Artemisinin	FAS, IL6, BCL2, CASP3, TNF, STAT3, BAX	TIMM8A		0	FALSE
Huaier extract	Vinorelbine	FAS, IL6, BCL2, CASP3, TNF, STAT3, BAX	CCND1, PCNA		0	FALSE
Huaier extract	PL combined with oxaliplatin	FAS, IL6, BCL2, CASP3, TNF, STAT3, BAX	MAPK8, ROS1		0	FALSE
Huaier extract	KPT-330 (Selinexor)	FAS, IL6, BCL2, CASP3, TNF, STAT3, BAX	CASP3, AKT1		0	FALSE
Huaier extract	Simvastatin acid	FAS, IL6, BCL2, CASP3, TNF, STAT3, BAX	COL11A2, AKT1, HSP90AA1, CASP3, PARP1, JAK2		0	FALSE
Huaier extract	pan-DUB inhibitor, PR-619	FAS, IL6, BCL2, CASP3, TNF, STAT3, BAX	CCNB1, PCNA		0	FALSE
Huaier extract	PARP inhibitor olaparib	FAS, IL6, BCL2, CASP3, TNF, STAT3, BAX	AKT1, PIK3CB, PIK3CG, PIK3CD, PIK3CA		0	FALSE
Huaier extract	cape gooseberry juice (CG)	FAS, IL6, BCL2, CASP3, TNF, STAT3, BAX	BCL2		0	FALSE
Huaier extract	isoliquiritigenin (ISL)	FAS, IL6, BCL2, CASP3, TNF, STAT3, BAX	GABPA, H2AX, NFE2L2		0	FALSE
Huaier extract	Fucoxanthin	FAS, IL6, BCL2, CASP3, TNF, STAT3, BAX	AKT1, PIK3CB, PIK3CG, PIK3CD, KDR, VEGFA, PIK3CA		0	FALSE
Huaier extract	Sageretia thea (S. thea)	FAS, IL6, BCL2, CASP3, TNF, STAT3, BAX	HMOX1, CCND1, PCNA		0	FALSE
Huaier extract	differentiation 1(ID1)	FAS, IL6, BCL2, CASP3, TNF, STAT3, BAX	ID1		0	FALSE
Huaier extract	4-vinylphenol	FAS, IL6, BCL2, CASP3, TNF, STAT3, BAX	VIM		0	FALSE
Huaier extract	imidazopyridine (IAZP)	FAS, IL6, BCL2, CASP3, TNF, STAT3, BAX	CASP3, CDK2		0	FALSE
Huaier extract	rocaglamide (Roc)	FAS, IL6, BCL2, CASP3, TNF, STAT3, BAX	COL11A2, AKT1, PARP1, MAPK3		0	FALSE
Huaier extract	12-imidazolyl-1-dodecanol (I-ol)	FAS, IL6, BCL2, CASP3, TNF, STAT3, BAX	CDKN1B		0	FALSE
Huaier extract	small interfering RNA/two small-molecule inhibitors (SU11274/PF-2341066)	FAS, IL6, BCL2, CASP3, TNF, STAT3, BAX	MET, SLTM, RNMT		0	FALSE
Huaier extract	the combination of the HDACi vorinostat, with DNA damaging agents SN-38 (the active metabolite of irinotecan and topoisomerase 1 inhibitor) plus the alkylating agent temozolomide (ST)	FAS, IL6, BCL2, CASP3, TNF, STAT3, BAX	COL11A2, AKT1, CCND1, CASP3, PARP1, PCNA, STAT3		0	FALSE
Huaier extract	RA (2, 5 and 12.5 µM)	FAS, IL6, BCL2, CASP3, TNF, STAT3, BAX	ATM		0	FALSE
Huaier extract	Polyphyllin I (PPI)	FAS, IL6, BCL2, CASP3, TNF, STAT3, BAX	VIM		0	FALSE
Huaier extract	psoralen plus DOC	FAS, IL6, BCL2, CASP3, TNF, STAT3, BAX	ABCB1		0	FALSE
Huaier extract	combination of gemcitabine and pitavastatin	FAS, IL6, BCL2, CASP3, TNF, STAT3, BAX	CDK2, RIPK1, MPRIP, CASP3, RALBP1, CCNA2, PARP1, PCNA, MLKL, UQCRFS1, WDTC1, RIPK3		0	FALSE
Huaier extract	Kaempferitrin	FAS, IL6, BCL2, CASP3, TNF, STAT3, BAX	CASP3, BCL2, BAX		0	FALSE
Huaier extract	Hydroxysafflor Yellow B	FAS, IL6, BCL2, CASP3, TNF, STAT3, BAX	CDK2, CCND1, AKT1, PIK3CB, PIK3CG, CASP3, PCNA, CASP9, PIK3CD, PIK3CA, BAX		0	FALSE
Huaier extract	salinomycin (SAL)	FAS, IL6, BCL2, CASP3, TNF, STAT3, BAX	CASP3, BCL2, BAX		0	FALSE
Huaier extract	dinaciclib	FAS, IL6, BCL2, CASP3, TNF, STAT3, BAX	CDK1, CASP3, PCNA, MCL1, CCNB1, CLEC4D, FH		0	FALSE
Huaier extract	Butorphanol	FAS, IL6, BCL2, CASP3, TNF, STAT3, BAX	MTOR, AKT1		0	FALSE
Huaier extract	4-O-methylhonokiol (MH)	FAS, IL6, BCL2, CASP3, TNF, STAT3, BAX	PSG1, SEMA6A, SP1		0	FALSE
Huaier extract	Sinuleptolide	FAS, IL6, BCL2, CASP3, TNF, STAT3, BAX	ROS1		0	FALSE
Huaier extract	phentolamine	FAS, IL6, BCL2, CASP3, TNF, STAT3, BAX	CDK1, BCL2, PCNA, CASP9, CCNB1		0	FALSE
Huaier extract	Zeaxanthin	FAS, IL6, BCL2, CASP3, TNF, STAT3, BAX	COL11A2, CDK1, AKT1, CASP3, BCL2, PARP1, PCNA, ROS1, CCNB1, STAT3, CYCS, MAPK8, BAX		0	FALSE
Huaier extract	dihydroartemisinin (DHA)	FAS, IL6, BCL2, CASP3, TNF, STAT3, BAX	MTOR, SLC2A1		0	FALSE
Huaier extract	wogonoside (WGS)	FAS, IL6, BCL2, CASP3, TNF, STAT3, BAX	CASP3		0	FALSE
Huaier extract	Isomorellin/doxorubicin combination	FAS, IL6, BCL2, CASP3, TNF, STAT3, BAX	CASP3, BCL2, BAX, CASP9		0	FALSE
Huaier extract	C18H17NO6	FAS, IL6, BCL2, CASP3, TNF, STAT3, BAX	FASN, FAS		0	FALSE
Huaier extract	flupentixol	FAS, IL6, BCL2, CASP3, TNF, STAT3, BAX	AKT1, BCL2		0	FALSE
Huaier extract	Isoniazid (INH)	FAS, IL6, BCL2, CASP3, TNF, STAT3, BAX	GABPA, NFE2L2		0	FALSE
Huaier extract	Huaier	FAS, IL6, BCL2, CASP3, TNF, STAT3, BAX	SLC22A3, ITK		0	FALSE
Huaier extract	Cinobufagin	FAS, IL6, BCL2, CASP3, TNF, STAT3, BAX	CDK1, CASP3, PCNA, CASP9, CCNB1, POLD1, BBC3, BAX		0	FALSE
Huaier extract	Verteporfin	FAS, IL6, BCL2, CASP3, TNF, STAT3, BAX	STAT3		0	FALSE
Huaier extract	5-FU and Manuka honey (MH)	FAS, IL6, BCL2, CASP3, TNF, STAT3, BAX	COL11A2, AKT1, ERBB2, MMP9, MMP2, CASP3, BCL2, PARP1, ROS1, GABPA, HMOX1, FASLG, NFE2L2, EGFR, MTOR, BAX, MAPK3		0	FALSE
Huaier extract	pioglitazone and metformin	FAS, IL6, BCL2, CASP3, TNF, STAT3, BAX	CDK2, MYC, PCNA		0	FALSE
Huaier extract	LQFM064	FAS, IL6, BCL2, CASP3, TNF, STAT3, BAX	BCL2		0	FALSE
Huaier extract	TP-0903 (tartrate salt)	FAS, IL6, BCL2, CASP3, TNF, STAT3, BAX	MCL1, FH, CLEC4D		0	FALSE
Huaier extract	Celastrol	FAS, IL6, BCL2, CASP3, TNF, STAT3, BAX	COL11A2, CDK2, CASP3, PARP1, PCNA, BAX, TNFRSF10B, CASP8		0	FALSE
Huaier extract	Cidan	FAS, IL6, BCL2, CASP3, TNF, STAT3, BAX	PTGS2, KDR, COX5A, CPOX, COX8A, VEGFA		0	FALSE
Huaier extract	CRISPR-Cas9	FAS, IL6, BCL2, CASP3, TNF, STAT3, BAX	TP53		0	FALSE
Huaier extract	Danshen extracts, especially alcohol extract	FAS, IL6, BCL2, CASP3, TNF, STAT3, BAX	CASP3		0	FALSE
Huaier extract	didesmethylrocaglamide (DDR)	FAS, IL6, BCL2, CASP3, TNF, STAT3, BAX	COL11A2, AKT1, PARP1, MAPK3		0	FALSE
Huaier extract	isoflurane	FAS, IL6, BCL2, CASP3, TNF, STAT3, BAX	AKT1, PIK3CB, PIK3CG, PIK3CD, PIK3CA		0	FALSE
Huaier extract	8-methoxypsoralen (8-MOP)	FAS, IL6, BCL2, CASP3, TNF, STAT3, BAX	BCL2, BAX		0	FALSE
Huaier extract	HDACI PCI-24781 synergizes with chemotherapeutic drugs	FAS, IL6, BCL2, CASP3, TNF, STAT3, BAX	CASP3, RAD51		0	FALSE
Huaier extract	NSC59984	FAS, IL6, BCL2, CASP3, TNF, STAT3, BAX	BCL2, IGF1		0	FALSE
Huaier extract	20-epi-vitamin D3 analogue (KH 1060) with 9-cis-retinoic acid	FAS, IL6, BCL2, CASP3, TNF, STAT3, BAX	BCL2, BAX		0	FALSE
Huaier extract	aspirin combined with vinorelbine	FAS, IL6, BCL2, CASP3, TNF, STAT3, BAX	CASP3, BAX, CYCS		0	FALSE
Huaier extract	IND-2	FAS, IL6, BCL2, CASP3, TNF, STAT3, BAX	ABCB1, ABCG2		0	FALSE
Huaier extract	Ivermectin	FAS, IL6, BCL2, CASP3, TNF, STAT3, BAX	MTOR, AKT1		0	FALSE
Huaier extract	valproic acid (VPA) and a novel PARP inhibitor AZD2461	FAS, IL6, BCL2, CASP3, TNF, STAT3, BAX	RAD51, H2AX		0	FALSE
Huaier extract	copper(II) complex in this series, 4	FAS, IL6, BCL2, CASP3, TNF, STAT3, BAX	MAPK8		0	FALSE
Huaier extract	(E)-4-(3-(3,5-dimethoxyphenyl)allyl)-2-methoxyphenol and nuclear factor κB (NF-κB) inhibitor, phenylarsine oxide (0.1 μM) or signal transducer and activator of transcription 3 (STAT3) inhibitor	FAS, IL6, BCL2, CASP3, TNF, STAT3, BAX	FASN, FAS		0	FALSE
Huaier extract	Isoorientin (ISO)	FAS, IL6, BCL2, CASP3, TNF, STAT3, BAX	COL11A2, CDK1, MAPK8, PARP1, PCNA, CCNB1, WDTC1, BAX		0	FALSE
Huaier extract	PBOX-6/carboplatin	FAS, IL6, BCL2, CASP3, TNF, STAT3, BAX	CASP3, BCL2, MCL1, CLEC4D, FH		0	FALSE
Huaier extract	Formononetin (FM)	FAS, IL6, BCL2, CASP3, TNF, STAT3, BAX	BCL2, MAPK3		0	FALSE
Huaier extract	oxaliplatin (OXA)	FAS, IL6, BCL2, CASP3, TNF, STAT3, BAX	STAT3		0	FALSE
Huaier extract	cannabidiol (cbd)	FAS, IL6, BCL2, CASP3, TNF, STAT3, BAX	CASP3		0	FALSE
Huaier extract	CYT-Rx20	FAS, IL6, BCL2, CASP3, TNF, STAT3, BAX	SLC22A3, ITK		0	FALSE
Huaier extract	oleanolic acid (OA)	FAS, IL6, BCL2, CASP3, TNF, STAT3, BAX	MTOR, AKT1, BECN1		0	FALSE
Huaier extract	59804-37-4	FAS, IL6, BCL2, CASP3, TNF, STAT3, BAX	EP300		0	FALSE
Huaier extract	glycoalkaloidic extract (GE) with cisplatin (cDDP)	FAS, IL6, BCL2, CASP3, TNF, STAT3, BAX	BCL2		0	FALSE
Huaier extract	2-dimethylamino-N-[1-(4-methoxy-benzenesulfonyl)-2,3-dihydro-1H-indol-7-yl]-acetamide (MPT0B169)	FAS, IL6, BCL2, CASP3, TNF, STAT3, BAX	CASP3, CASP9, MCL1, CYCS, CLEC4D, WDTC1, FH		0	FALSE
Huaier extract	Naked or HA-coated PeiPLGA-MTX nanoparticles (NPs)	FAS, IL6, BCL2, CASP3, TNF, STAT3, BAX	STAT3		0	FALSE
Huaier extract	DOX nanoparticles (DOX-nano)	FAS, IL6, BCL2, CASP3, TNF, STAT3, BAX	ABCG2		0	FALSE
Huaier extract	BP10A combination treatments with CPT-11	FAS, IL6, BCL2, CASP3, TNF, STAT3, BAX	PECAM1		0	FALSE
Huaier extract	AKBA	FAS, IL6, BCL2, CASP3, TNF, STAT3, BAX	AKT1, PTGS2, BCL2, PCNA, COX5A, CPOX, COX8A, BAX, PTEN		0	FALSE
Huaier extract	CytoregR	FAS, IL6, BCL2, CASP3, TNF, STAT3, BAX	SEMA6A, CASP3		0	FALSE
Huaier extract	7-O-geranylquercetin (GQ)	FAS, IL6, BCL2, CASP3, TNF, STAT3, BAX	FDXR, AKR1B1, ABCB1		0	FALSE
Huaier extract	5-Fluorouracil (5-FU)	FAS, IL6, BCL2, CASP3, TNF, STAT3, BAX	CCNB1, PCNA		0	FALSE
Huaier extract	PF-04691502	FAS, IL6, BCL2, CASP3, TNF, STAT3, BAX	MTOR, AKT1		0	FALSE
Huaier extract	halofuginone	FAS, IL6, BCL2, CASP3, TNF, STAT3, BAX	MMP2		0	FALSE
Huaier extract	Tet-loaded PVP-b-PCL nanoparticles (Tet-NPs)	FAS, IL6, BCL2, CASP3, TNF, STAT3, BAX	MMP3, MMP9, BCL2		0	FALSE
Huaier extract	Deacetylmycoepoxydiene (DA-MED)	FAS, IL6, BCL2, CASP3, TNF, STAT3, BAX	RNASE1, RAC1		0	FALSE
Huaier extract	2-Methoxyestradiol (2-ME)	FAS, IL6, BCL2, CASP3, TNF, STAT3, BAX	CDK1, CDC25C, PCNA, POLD1, CCNB1		0	FALSE
Huaier extract	Caffeine	FAS, IL6, BCL2, CASP3, TNF, STAT3, BAX	PCNA		0	FALSE
Huaier extract	combination of gefitinib and AKTi-1/2	FAS, IL6, BCL2, CASP3, TNF, STAT3, BAX	AKT1		0	FALSE
Huaier extract	Cyclosporin A (CsA	FAS, IL6, BCL2, CASP3, TNF, STAT3, BAX	AKT1		0	FALSE
Huaier extract	The drug BEZ235	FAS, IL6, BCL2, CASP3, TNF, STAT3, BAX	AKT1, H2AX		0	FALSE
Huaier extract	compound G2	FAS, IL6, BCL2, CASP3, TNF, STAT3, BAX	ROS1		0	FALSE
Huaier extract	doxorubicin	FAS, IL6, BCL2, CASP3, TNF, STAT3, BAX	CASP3, BCL2, EP300, CYCS		0	FALSE
Huaier extract	Cinnamtannin B-1 (CTB-1)	FAS, IL6, BCL2, CASP3, TNF, STAT3, BAX	SEMA6A		0	FALSE
Huaier extract	STI571 and HDIs	FAS, IL6, BCL2, CASP3, TNF, STAT3, BAX	AKT1, CCND1, ZHX2, PTK2B, MAP2K7, PCNA, MCL1, JUN, CLEC4D, MTOR, FH		0	FALSE
Huaier extract	Dimethoxycurcumin (DMC)	FAS, IL6, BCL2, CASP3, TNF, STAT3, BAX	BCL2, BAX, CYCS		0	FALSE
Huaier extract	CM-1231	FAS, IL6, BCL2, CASP3, TNF, STAT3, BAX	PTPA		0	FALSE
Huaier extract	HAA2020 with 5FU	FAS, IL6, BCL2, CASP3, TNF, STAT3, BAX	AKT1, ABCC1, EGFR, PIK3CA, CASP8		0	FALSE
Huaier extract	saracatinib	FAS, IL6, BCL2, CASP3, TNF, STAT3, BAX	SNAI1, VIM		0	FALSE
Huaier extract	methotrexate (MTX)	FAS, IL6, BCL2, CASP3, TNF, STAT3, BAX	BCL2, BAX, ROS1		0	FALSE
Huaier extract	AZD4547	FAS, IL6, BCL2, CASP3, TNF, STAT3, BAX	MTOR		0	FALSE
Huaier extract	Xihuang Pill (, XP)	FAS, IL6, BCL2, CASP3, TNF, STAT3, BAX	MAPK3		0	FALSE
Huaier extract	HOTAIR	FAS, IL6, BCL2, CASP3, TNF, STAT3, BAX	AKT1, PIK3CB, PIK3CG, PIK3CD, PIK3CA, PTEN		0	FALSE
Huaier extract	Gedunin	FAS, IL6, BCL2, CASP3, TNF, STAT3, BAX	AKT1, HSP90AA1, BCL2, BECN1, EGFR, PIK3CA		0	FALSE
Huaier extract	Epibrassinolide (EBR)	FAS, IL6, BCL2, CASP3, TNF, STAT3, BAX	COL11A2, GDF10, PARP1, DDIT3, HSPA5		0	FALSE
Huaier extract	β-dihydroartemisinin-emodin (β-DHA-emodin)	FAS, IL6, BCL2, CASP3, TNF, STAT3, BAX	CASP3, BCL2, BAX		0	FALSE
Huaier extract	Polyvinyl alcohol (PVA)	FAS, IL6, BCL2, CASP3, TNF, STAT3, BAX	VIM		0	FALSE
Huaier extract	Resveratrol	FAS, IL6, BCL2, CASP3, TNF, STAT3, BAX	KRAS, BCL2, ABCG2, SLC22A3, MYC, BAX		0	FALSE
Huaier extract	Ciglitazone	FAS, IL6, BCL2, CASP3, TNF, STAT3, BAX	ABCC3, SLC2A1		0	FALSE
Huaier extract	AT-533	FAS, IL6, BCL2, CASP3, TNF, STAT3, BAX	AKT1, PTK2, MTOR, KDR, VEGFA, MAPK3		0	FALSE
Huaier extract	Tolfenamic acid (TA)	FAS, IL6, BCL2, CASP3, TNF, STAT3, BAX	CCND1, PSG1, MET, BCL2, PCNA, SP1, KDR, VEGFA		0	FALSE
Huaier extract	3,4-bis-3,4,5-trimethoxybenzylidene-dihydrofuran (BTMB)	FAS, IL6, BCL2, CASP3, TNF, STAT3, BAX	CDK1, CCND1, PCNA, POLD1		0	FALSE
Huaier extract	scallop flesh extract (SE)	FAS, IL6, BCL2, CASP3, TNF, STAT3, BAX	CCND1, PCNA		0	FALSE
Huaier extract	beta-lapachone	FAS, IL6, BCL2, CASP3, TNF, STAT3, BAX	CYCS		0	FALSE
Huaier extract	Tubeimoside-1 (TBMS1)	FAS, IL6, BCL2, CASP3, TNF, STAT3, BAX	COL11A2, CASP3, BCL2, PARP1, CASP9, MAPK3, CASP8		0	FALSE
Huaier extract	MLN9708 (ixazomib)	FAS, IL6, BCL2, CASP3, TNF, STAT3, BAX	DUSP1, MAPK8		0	FALSE
Huaier extract	Doxorubicin (Doxo)	FAS, IL6, BCL2, CASP3, TNF, STAT3, BAX	HAS1		0	FALSE
Huaier extract	Niclosamide	FAS, IL6, BCL2, CASP3, TNF, STAT3, BAX	MYC, PTEN		0	FALSE
Huaier extract	Zeylenone	FAS, IL6, BCL2, CASP3, TNF, STAT3, BAX	CCND1, VIM, PCNA		0	FALSE
Huaier extract	FTY720 in combination with gemcitabine	FAS, IL6, BCL2, CASP3, TNF, STAT3, BAX	SHH, STAT3, PTPA		0	FALSE
Huaier extract	Metformin and aspirin	FAS, IL6, BCL2, CASP3, TNF, STAT3, BAX	BCL2, MCL1, BCL2L11, CLEC4D, MTOR, BBC3, STAT3, FH		0	FALSE
Huaier extract	Naphthazarin	FAS, IL6, BCL2, CASP3, TNF, STAT3, BAX	RORA, ROR1		0	FALSE
Huaier extract	Griffipavixanthone (GPX)	FAS, IL6, BCL2, CASP3, TNF, STAT3, BAX	COL11A2, BCL2, PARP1, CYCS, BAX, CASP8		0	FALSE
Huaier extract	Alpinia nantoensis	FAS, IL6, BCL2, CASP3, TNF, STAT3, BAX	AKT1, PIK3CB, PIK3CG, PIK3CD, EGFR, PIK3CA		0	FALSE
Huaier extract	Lapatinib	FAS, IL6, BCL2, CASP3, TNF, STAT3, BAX	AKT1		0	FALSE
Huaier extract	N-acetylcysteine (NAC) with taxodione	FAS, IL6, BCL2, CASP3, TNF, STAT3, BAX	AKT1		0	FALSE
Huaier extract	A polymeric dual delivery nanoscale device (DDND) was designed for combined delivery of microRNA (miR-345) and gemcitabine (GEM)	FAS, IL6, BCL2, CASP3, TNF, STAT3, BAX	SHH		0	FALSE
Huaier extract	LY294002	FAS, IL6, BCL2, CASP3, TNF, STAT3, BAX	AKT1, PIK3CB, PIK3CG, PIK3CD, PIK3CA		0	FALSE
Huaier extract	curcumin TPP-PEG-PCL nanomicelles	FAS, IL6, BCL2, CASP3, TNF, STAT3, BAX	BAX, BCL2, CYCS		0	FALSE
Huaier extract	Bis Spiro-cyclic 2-oxindole of Pyrimido[4,5-b]quinoline-4,6-dione	FAS, IL6, BCL2, CASP3, TNF, STAT3, BAX	CASP3, BCL2, BAX		0	FALSE
Huaier extract	The combination effect of curcumin and cisplatin	FAS, IL6, BCL2, CASP3, TNF, STAT3, BAX	CCDC174, PSG1, SP1, CALCR, SLC31A1		0	FALSE
Huaier extract	ormeloxifene	FAS, IL6, BCL2, CASP3, TNF, STAT3, BAX	SNAI1, MMP3, SNAI2, CCND1, MMP2, PCNA, MCL1, VIM, CLEC4D, FH		0	FALSE
Huaier extract	nobiletin (NBT)	FAS, IL6, BCL2, CASP3, TNF, STAT3, BAX	FDXR, MDM4, AKR1B1, MSH3, ABCC1		0	FALSE
Huaier extract	The combined use of resminostat and an EGFR-TKI	FAS, IL6, BCL2, CASP3, TNF, STAT3, BAX	BCL2L11		0	FALSE
Huaier extract	nelarabine	FAS, IL6, BCL2, CASP3, TNF, STAT3, BAX	BCL2		0	FALSE
Huaier extract	self-assembling nanoparticles (NPS) encapsulating zoledronic acid (NZ)	FAS, IL6, BCL2, CASP3, TNF, STAT3, BAX	IL6, VEGFA, KDR		0	FALSE
Huaier extract	2-arylidene-4, 7-dimethyl indan-1-one (FXY-1)	FAS, IL6, BCL2, CASP3, TNF, STAT3, BAX	AKT1, BAX, BCL2		0	FALSE
Huaier extract	hinokiflavone	FAS, IL6, BCL2, CASP3, TNF, STAT3, BAX	MMP2, MMP9, ROS1		0	FALSE
Huaier extract	phospho-valproic acid (MDC-1112)	FAS, IL6, BCL2, CASP3, TNF, STAT3, BAX	STAT3		0	FALSE
Huaier extract	hesperetin	FAS, IL6, BCL2, CASP3, TNF, STAT3, BAX	AKT1, PIK3CB, PIK3CG, PIK3CD, PIK3CA		0	FALSE
Huaier extract	(Z)-3-hydroxy-1-(2-hydroxyphenyl)-3-phenylprop-2-en-1-one (DK1)	FAS, IL6, BCL2, CASP3, TNF, STAT3, BAX	CASP3, BAX, CASP9		0	FALSE
Huaier extract	BRM270	FAS, IL6, BCL2, CASP3, TNF, STAT3, BAX	BCL2, JUN		0	FALSE
Huaier extract	Pien Tze Huang	FAS, IL6, BCL2, CASP3, TNF, STAT3, BAX	ABCG2		0	FALSE
Huaier extract	CPt, PTX, or both	FAS, IL6, BCL2, CASP3, TNF, STAT3, BAX	BAX		0	FALSE
Huaier extract	2,9-Bis[2-(pyrrolidin-1-yl)ethoxy]-6-{4-[2-(pyrrolidin-1-yl)ethoxy] phenyl}-11H-indeno[1,2-c]quinolin-11-one (BPIQ)	FAS, IL6, BCL2, CASP3, TNF, STAT3, BAX	BCL2L11		0	FALSE
Huaier extract	CKD-602	FAS, IL6, BCL2, CASP3, TNF, STAT3, BAX	BAX, COL11A2, PARP1		0	FALSE
Huaier extract	Oxaliplatin	FAS, IL6, BCL2, CASP3, TNF, STAT3, BAX	AKT1, PIK3CB, PIK3CG, CASP3, PIK3CD, MTOR, PIK3CA		0	FALSE
Huaier extract	baicalin derivative 02-036	FAS, IL6, BCL2, CASP3, TNF, STAT3, BAX	COL11A2, CASP3, BCL2, PARP1, CASP9, MYC		0	FALSE
Huaier extract	combination of WCF with DDP	FAS, IL6, BCL2, CASP3, TNF, STAT3, BAX	FBLN2		0	FALSE
Huaier extract	ZD6474 and celecoxib	FAS, IL6, BCL2, CASP3, TNF, STAT3, BAX	CPOX, COX8A, PTGS2, COX5A		0	FALSE
Huaier extract	Monoamine Oxidase B (MAO-B) inhibitors, Cmp3 and Cmp5	FAS, IL6, BCL2, CASP3, TNF, STAT3, BAX	NOS2		0	FALSE
Huaier extract	Hybrid 5	FAS, IL6, BCL2, CASP3, TNF, STAT3, BAX	CASP3, JUN, MAPK8, MAPK3		0	FALSE
Huaier extract	β-lap	FAS, IL6, BCL2, CASP3, TNF, STAT3, BAX	PSG1, SP1		0	FALSE
Huaier extract	linalool nanoemulsions (LN-NEs) and doxorubicin (DOX)	FAS, IL6, BCL2, CASP3, TNF, STAT3, BAX	CASP3, PECAM1		0	FALSE
Huaier extract	UNBS5162	FAS, IL6, BCL2, CASP3, TNF, STAT3, BAX	AKT1, CCND1, CASP3, BCL2, PCNA, MTOR		0	FALSE
Huaier extract	ACT001	FAS, IL6, BCL2, CASP3, TNF, STAT3, BAX	CDK1, PCNA, POLD1, CCNB1, BCL2L11, BAX		0	FALSE
Huaier extract	palmitate and insulin	FAS, IL6, BCL2, CASP3, TNF, STAT3, BAX	VIM, MAPK3		0	FALSE
Huaier extract	ELE and 5-FU	FAS, IL6, BCL2, CASP3, TNF, STAT3, BAX	AKT1, PIK3CB, PIK3CG, ZHX2, MAP2K7, PIK3CD, MTOR, PIK3CA		0	FALSE
Huaier extract	Ifosfamide-loaded-lipid-core nanocapsules (IFS-LNC)	FAS, IL6, BCL2, CASP3, TNF, STAT3, BAX	CASP3, CASP9		0	FALSE
Huaier extract	SMI‑4a	FAS, IL6, BCL2, CASP3, TNF, STAT3, BAX	WDTC1, MYC, BAX		0	FALSE
Huaier extract	EMSO combined with PTX	FAS, IL6, BCL2, CASP3, TNF, STAT3, BAX	YAP1		0	FALSE
Huaier extract	miR-133b	FAS, IL6, BCL2, CASP3, TNF, STAT3, BAX	MLXIP, MYLIP, MARCHF8		0	FALSE
Trastuzumab and dasatinib combination	R115777 +/- paclitaxel	ERBB2	AKT1, PTK2B, ZHX2, MAP2K7, MTOR, KDR, VEGFA	0.964286	1	FALSE
Trastuzumab and dasatinib combination	AS-IV	ERBB2	BECN1, HSPA5	0.5	1	FALSE
Trastuzumab and dasatinib combination	Temsirolimus	ERBB2	MTOR	2	1	FALSE
Trastuzumab and dasatinib combination	Ampelopsin E	ERBB2	MMP2, MMP9	1	1	FALSE
Trastuzumab and dasatinib combination	paclitaxel (PTX)	ERBB2	ABCB1	2	1	FALSE
Trastuzumab and dasatinib combination	mycophenolic acid (MPA)	ERBB2	CCND1, CDC25C, CCNA2, PCNA, CCNB1	1.66667	1	FALSE
Trastuzumab and dasatinib combination	carfilzomib	ERBB2	AKT1, PTPA	0.833333	1	FALSE
Trastuzumab and dasatinib combination	curcumin and paclitaxel	ERBB2	CASP3, BCL2, BAX	1.5	1	FALSE
Trastuzumab and dasatinib combination	NVP-BGT226, a novel dual pan-PI3K and MTORC1/2 inhibitor	ERBB2	AKT1	1	1	FALSE
Trastuzumab and dasatinib combination	honokiol	ERBB2	CASP3, ROS1, CASP9, CYCS, BAX, CASP8	1.41667	1	FALSE
Trastuzumab and dasatinib combination	SK and 4-OHT	ERBB2	AKT1, PIK3CB, PIK3CG, CASP9, PIK3CD, PIK3CA	0.988095	1	FALSE
Trastuzumab and dasatinib combination	IL-6	ERBB2	SEMA6A	2	1	FALSE
Trastuzumab and dasatinib combination	MK2206	ERBB2	AKT1	1	1	FALSE
Trastuzumab and dasatinib combination	curcumin analogue CH-5	ERBB2	PSG1, SP1		1	FALSE
Trastuzumab and dasatinib combination	ruthenium(II) amino acid	ERBB2	CASP3, CASP9, BAX, CASP8	1.5	1	FALSE
Trastuzumab and dasatinib combination	Integrinβ1	ERBB2	AKT1	1	1	FALSE
Trastuzumab and dasatinib combination	suberoylanilide hydroxamic acid (SAHA)	ERBB2	BAX, RAD51, BCL2	1.33333	1	FALSE
Trastuzumab and dasatinib combination	triptonide	ERBB2	COL11A2, CASP3, BCL2, PARP1		1	FALSE
Trastuzumab and dasatinib combination	sodium aescinate (SA)	ERBB2	CDK1, CASP3, BCL2, CASP9, BAX, CASP8	1.5	1	FALSE
Trastuzumab and dasatinib combination	Propofol	ERBB2	PTEN	2	1	FALSE
Trastuzumab and dasatinib combination	Pimozide	ERBB2	SNAI1, AKT1, CCND1, PCNA, VIM, MYC	1.07143	1	FALSE
Trastuzumab and dasatinib combination	styrene substituted biscoumarin	ERBB2	BCL2, BAX	1.5	1	FALSE
Trastuzumab and dasatinib combination	Parthenolide (PTL)	ERBB2	ATP8A2	2	1	FALSE
Trastuzumab and dasatinib combination	ABT-751	ERBB2	AKT1, CASP3, BCL2, CASP9, TP53, BCL2L11, MTOR, TNFRSF10B, CASP8	1.2	1	FALSE
Trastuzumab and dasatinib combination	CAL-101, a selective inhibitor of PI3Kδ, in combination with bortezomib	ERBB2	AKT1	1	1	FALSE
Trastuzumab and dasatinib combination	METH	ERBB2	TNF, IL6, FAS		1	FALSE
Trastuzumab and dasatinib combination	Orlistat	ERBB2	FASN, ERBB2	-0.333333	1	TRUE
Trastuzumab and dasatinib combination	citral	ERBB2	BCL2, BAX	1.5	1	FALSE
Trastuzumab and dasatinib combination	combined treatments of resveratrol and 5-FU	ERBB2	AKT1, STAT3	0	1	FALSE
Trastuzumab and dasatinib combination	combining aspirin and nutlin‑3	ERBB2	BAX	2	1	FALSE
Trastuzumab and dasatinib combination	RP02-1	ERBB2	CASP3, BCL2, BAX	1.5	1	FALSE
Trastuzumab and dasatinib combination	plumbagin	ERBB2	AKT1, PTK2B, STAT3	0	1	FALSE
Trastuzumab and dasatinib combination	BMS-754807	ERBB2	IGF1		1	FALSE
Trastuzumab and dasatinib combination	MiR-30c-2*	ERBB2	MLXIP, MYLIP, MARCHF8	1	1	FALSE
Trastuzumab and dasatinib combination	NVP-BKM120	ERBB2	CCNB1, MTOR, AKT1, PCNA	1.3	1	FALSE
Trastuzumab and dasatinib combination	latrunculin A	ERBB2	CASP3	2	1	FALSE
Trastuzumab and dasatinib combination	FTY720	ERBB2	PTK2	1	1	FALSE
Trastuzumab and dasatinib combination	gossypol was combined with 5-FU	ERBB2	MTOR	2	1	FALSE
Trastuzumab and dasatinib combination	combined treatment of JQ1 and metformin	ERBB2	CASP3, BCL2, MCL1, BCL2L11, CLEC4D, STAT3, FH		1	FALSE
Trastuzumab and dasatinib combination	17DMAG (17-dimethylaminoethylamino-17-demethoxygeldanamycin)	ERBB2	UQCRFS1, RALBP1, RIPK1	1.08333	1	FALSE
Trastuzumab and dasatinib combination	Vitamin C	ERBB2	ATP8A2	2	1	FALSE
Trastuzumab and dasatinib combination	Geranylgeranylacetone (GGA)	ERBB2	CASP3	2	1	FALSE
Trastuzumab and dasatinib combination	ABT-737 with dinaciclib	ERBB2	MCL1, CYCS, CLEC4D, WDTC1, FH		1	FALSE
Trastuzumab and dasatinib combination	lipid coated cisplatin/oleanolic acid calcium carbonate nanoparticles (CDDP/OA-LCC NPs)	ERBB2	MTOR, AKT1	0.833333	1	FALSE
Trastuzumab and dasatinib combination	Penfluridol	ERBB2	CASP3, ATP8A2	1	1	FALSE
Trastuzumab and dasatinib combination	curcumol	ERBB2	MAPK8	2	1	FALSE
Trastuzumab and dasatinib combination	D-alpha-tocopheryl polyethylene glycol succinate (TPGS)	ERBB2	CDKN1B, AKT1, BCL2	0.833333	1	FALSE
Trastuzumab and dasatinib combination	Curcumol	ERBB2	SEMA6A, STAT3, JAK2, MTOR	0.775	1	FALSE
Trastuzumab and dasatinib combination	α-hederin	ERBB2	BAX, MMP9, MMP2, CASP3, BCL2, CASP9, AIFM1	1.28571	1	FALSE
Trastuzumab and dasatinib combination	Melanin, cisplatin, and combination of both	ERBB2	TNF, FAS	1.5	1	FALSE
Trastuzumab and dasatinib combination	Erianin	ERBB2	BCL2	2	1	FALSE
Trastuzumab and dasatinib combination	curcumin, garcinol or the garcinol derivative LTK-14	ERBB2	EP300	2	1	FALSE
Trastuzumab and dasatinib combination	SoLAT	ERBB2	SNAI1, CCND1, CASP3, BCL2, PCNA, VIM, SLC22A3, CDK6, ITK		1	FALSE
Trastuzumab and dasatinib combination	VPA/HU	ERBB2	BCL2, BCL2L11, EGFR	0.833333	1	FALSE
Trastuzumab and dasatinib combination	metformin in aid of sorafenib	ERBB2	MTOR	2	1	FALSE
Trastuzumab and dasatinib combination	LDHs-VP16	ERBB2	AKT1, PIK3CB, PIK3CG, PIK3CD, PIK3CA	1	1	FALSE
Trastuzumab and dasatinib combination	Cisplatin-apigenin combination	ERBB2	PSG1, BBC3, SP1		1	FALSE
Trastuzumab and dasatinib combination	Dasatinib	ERBB2	CASP3, CDK2, CCND1, PCNA	1.5	1	FALSE
Trastuzumab and dasatinib combination	Bicalutamide (Bic)	ERBB2	TNF, CASP3, AKT1	0.5	1	FALSE
Trastuzumab and dasatinib combination	harmine	ERBB2	EGF, MMP9, AKT1, MMP2, PTK2, KDR, VEGFA	0.785714	1	FALSE
Trastuzumab and dasatinib combination	penfluridol (PF)	ERBB2	PCNA	2	1	FALSE
Trastuzumab and dasatinib combination	SAHA and doxorubicin	ERBB2	COL11A2, CASP3, WDTC1, PARP1		1	FALSE
Trastuzumab and dasatinib combination	salinomycin	ERBB2	SNAI1, AKT1, VIM, SLC22A3, ITK		1	FALSE
Trastuzumab and dasatinib combination	cisplatin combined with sclareol	ERBB2	SNAI1, AKT1, ERCC1, JUN, MAPK8	1.16667	1	FALSE
Trastuzumab and dasatinib combination	(E)-2-methoxy-4-(3-(4-methoxyphenyl)prop-1-en-1-yl)phenol (MMPP)	ERBB2	STAT3	1	1	FALSE
Trastuzumab and dasatinib combination	Centchroman (CC)	ERBB2	KDR, AKT1, MAPK3, VEGFA	0.85	1	FALSE
Trastuzumab and dasatinib combination	Bazedoxifene	ERBB2	STAT3	1	1	FALSE
Trastuzumab and dasatinib combination	Epigallocatechin gallate (EGCG)	ERBB2	AKT1, CASP3, BCL2, BECN1, CASP9, STAT3, BAX	0.928571	1	FALSE
Trastuzumab and dasatinib combination	enzalutamide	ERBB2	BCL2, BAX	1.5	1	FALSE
Trastuzumab and dasatinib combination	combined aromatase inhibitor and herbal	ERBB2	KDR, VEGFA, CCND1, PCNA	1.5	1	FALSE
Trastuzumab and dasatinib combination	INS‑DDP	ERBB2	JUN, MAPK8	1.5	1	FALSE
Trastuzumab and dasatinib combination	cisplatin and NVP-BEZ235	ERBB2	AKT1	1	1	FALSE
Trastuzumab and dasatinib combination	Caffeic Acid (trans-3,4-Dihydroxycinnamic acid CA)	ERBB2	SEMA6A, ROS1	0.5	1	FALSE
Trastuzumab and dasatinib combination	liposomal cisplatin lipoplatin	ERBB2	BCL2, BAX	1.5	1	FALSE
Trastuzumab and dasatinib combination	all-trans retinoic acid (ATRA) and bisdemethoxycurcumin (BDMC)	ERBB2	FASN, CASP3, FAS, EPHB6	0.6	1	FALSE
Trastuzumab and dasatinib combination	Chidamide	ERBB2	MMP2, MYLIP, SHH, MLXIP, MARCHF8		1	FALSE
Trastuzumab and dasatinib combination	Tan-I combination with Paclitaxel	ERBB2	BCL2, BAX	1.5	1	FALSE
Trastuzumab and dasatinib combination	lobaplatin combined with LY294002	ERBB2	AKT1, PIK3CB, PIK3CG, PIK3CD, PIK3CA	1	1	FALSE
Trastuzumab and dasatinib combination	Pect-MCP synergized with PTX	ERBB2	AKT1, STAT3	0	1	FALSE
Trastuzumab and dasatinib combination	combinatorial treatment of PFD with temozolomide (TMZ)	ERBB2	VIM	2	1	FALSE
Trastuzumab and dasatinib combination	PFKFB2	ERBB2	BBC3	2	1	FALSE
Trastuzumab and dasatinib combination	PdpaMn	ERBB2	FASN, CYCS	1	1	FALSE
Trastuzumab and dasatinib combination	Piperlongumine（PL)	ERBB2	SNAI2, ROS1	0.5	1	FALSE
Trastuzumab and dasatinib combination	combination of MLN0128 and TSA	ERBB2	AKT1	1	1	FALSE
Trastuzumab and dasatinib combination	The combination of baicalein and docetaxel	ERBB2	AKT1, CASP3, BCL2, MTOR, KDR, VEGFA, BAX	1.25	1	FALSE
Trastuzumab and dasatinib combination	frondoside A (FrA)	ERBB2	COL11A2, CASP3, BCL2, PARP1, BAX, PTEN		1	FALSE
Trastuzumab and dasatinib combination	Docetaxel (DTX)	ERBB2	COL11A2, WDTC1, PARP1		1	FALSE
Trastuzumab and dasatinib combination	chalcone-24 (Chal-24), and TNF-related apoptosis-inducing ligand (TRAIL)	ERBB2	CFLAR, CASP8	1.5	1	FALSE
Trastuzumab and dasatinib combination	Alternol	ERBB2	DDIT3, TNFRSF10B	0.5	1	FALSE
Trastuzumab and dasatinib combination	the HSP90 inhibitor 17AAG	ERBB2	AKT1, PTK2B, STAT3, KDR, VEGFA	0.633333	1	FALSE
Trastuzumab and dasatinib combination	TRAIL	ERBB2	CASP3, BAX	1.5	1	FALSE
Trastuzumab and dasatinib combination	combination of indirubin and As2S2	ERBB2	BCL2, BAX	1.5	1	FALSE
Trastuzumab and dasatinib combination	ND-PTX-Cet	ERBB2	CASP3	2	1	FALSE
Trastuzumab and dasatinib combination	the MAPK (BRAF) inhibitor vemurafenib and the PI3K pathway associated mTOR inhibitor temsirolimus	ERBB2	MTOR	2	1	FALSE
Trastuzumab and dasatinib combination	propranolol (ADRB-1,2 antagonist) and ICI-118,551 (ADRB-2 antagonist)	ERBB2	KDR, VEGFA	1.5	1	FALSE
Trastuzumab and dasatinib combination	2-Methoxyestradiol (2-ME2)	ERBB2	SEMA6A, SLC22A3, ITK		1	FALSE
Trastuzumab and dasatinib combination	LCL161	ERBB2	BIRC3, BIRC2	1.5	1	FALSE
Trastuzumab and dasatinib combination	zingerone	ERBB2	MTOR, AKT1	0.833333	1	FALSE
Trastuzumab and dasatinib combination	regorafenib	ERBB2	MTOR, PTK2B, ZHX2	0.583333	1	FALSE
Trastuzumab and dasatinib combination	TLC388	ERBB2	CHEK1, CDC25C, ATM, CHEK2, PCNA, CCNB1, H2AX	1.375	1	FALSE
Trastuzumab and dasatinib combination	Cyclosporine A (CsA)	ERBB2	MMP9, PTGS2, MMP2, COX5A, CPOX, COX8A, MYC	1.14286	1	FALSE
Trastuzumab and dasatinib combination	MJ‑33	ERBB2	MTOR, AKT1	0.833333	1	FALSE
Trastuzumab and dasatinib combination	Verbascoside (VB)	ERBB2	BCL2	2	1	FALSE
Trastuzumab and dasatinib combination	Niclosamide-olamine	ERBB2	CASP3, CDK2, STAT3	0.833333	1	FALSE
Trastuzumab and dasatinib combination	biflorin	ERBB2	SEMA6A, AKT1	-0.166667	1	TRUE
Trastuzumab and dasatinib combination	kinsenoside (KD)	ERBB2	AKT1, PIK3CB, PIK3CG, PIK3CD, JAK2, STAT3, PIK3CA	0.875	1	FALSE
Trastuzumab and dasatinib combination	the combination of low-dose TPL with JQ1	ERBB2	MYC	1	1	FALSE
Trastuzumab and dasatinib combination	Berberine	ERBB2	SNAI1, AKT1, FOS, KDR, JUNB, MMP2, BCL2, BECN1, JUN, FOSB, JAK2, MTOR, SLC22A3, MAPK8, JUND, BAX, VEGFA, ITK		1	FALSE
Trastuzumab and dasatinib combination	NSC30049 (NSC49L)	ERBB2	H2AX	2	1	FALSE
Trastuzumab and dasatinib combination	WMJ-8-B	ERBB2	PSG1, STAT3, SP1		1	FALSE
Trastuzumab and dasatinib combination	BP10A combination treatments with oxaliplatin	ERBB2	PECAM1	3	1	FALSE
Trastuzumab and dasatinib combination	ferrichrome	ERBB2	WDTC1	4	1	FALSE
Trastuzumab and dasatinib combination	proanthocyanidins	ERBB2	CASP3, BCL2, BAX	1.5	1	FALSE
Trastuzumab and dasatinib combination	archazolid	ERBB2	ERBB2	0	1	FALSE
Trastuzumab and dasatinib combination	afatinib	ERBB2	EGFR	1	1	FALSE
Trastuzumab and dasatinib combination	Oridonin	ERBB2	MAPK8, BAX	1.5	1	FALSE
Trastuzumab and dasatinib combination	bortezomib	ERBB2	CASP3, BCL2, ABCB1, TBC1D9	1.25	1	FALSE
Trastuzumab and dasatinib combination	NVP-BEZ235 (dactolisib) is a novel dual inhibitor of PI3K/mTOR	ERBB2	MTOR, AKT1, PCNA	0.833333	1	FALSE
Trastuzumab and dasatinib combination	TDP-A(TDP-A loaded DCMs (TDP-A/DCMs)	ERBB2	COL11A2, CASP3, BCL2, PARP1, WDTC1, BAX		1	FALSE
Trastuzumab and dasatinib combination	Oxaliplatin and DHA combination	ERBB2	DDIT3, SH3D19, EBP, GLB1	0.95	1	FALSE
Trastuzumab and dasatinib combination	de-6MSA-7-demethyl-7-deoxypactamycin (TM-025) and 7-demethyl-7-deoxypactamycin (TM-026)	ERBB2	CCND1, PCNA	1.5	1	FALSE
Trastuzumab and dasatinib combination	Meisoindigo	ERBB2	COL11A2, FAS, FASN, CASP3, BCL2, PARP1, CASP9, CYCS, BAX, CASP8		1	FALSE
Trastuzumab and dasatinib combination	itraconazole	ERBB2	EGFR	1	1	FALSE
Trastuzumab and dasatinib combination	Liu Tea extracts(LTE)	ERBB2	CASP3, BCL2, BAX	1.5	1	FALSE
Trastuzumab and dasatinib combination	Osthole	ERBB2	TNF, CASP3, BCL2, FAS	1.5	1	FALSE
Trastuzumab and dasatinib combination	Chloroquine & combination of radiation and chloroquine	ERBB2	CASP3, BCL2	1.5	1	FALSE
Trastuzumab and dasatinib combination	Bufalin with sorafenib	ERBB2	AKT1	1	1	FALSE
Trastuzumab and dasatinib combination	Piperlongumine (PLGM)	ERBB2	CDK1, AKT1, PIK3CB, PIK3CG, MDM4, CASP3, BCL2, MSH3, ABCC1, PIK3CD, PIK3CA, ABCB1, TBC1D9	1.13187	1	FALSE
Trastuzumab and dasatinib combination	homoharringtonine (HHT)	ERBB2	IL6, STAT3		1	FALSE
Trastuzumab and dasatinib combination	novel PDGFRα inhibitor, N-(3-((4-(benzofuran-2-yl)pyrimidin-2-yl)oxy)-4-methylphenyl)-4-((4-methylpiperazin-1-yl)methyl)benzamide (E5)	ERBB2	AKT1, PIK3CB, PIK3CG, PIK3CD, MTOR, PIK3CA	1.07143	1	FALSE
Trastuzumab and dasatinib combination	puerarin	ERBB2	DUSP12, MYLIP, DUSP1, MLXIP, MARCHF8	1.06667	1	FALSE
Trastuzumab and dasatinib combination	Doxorubicin- and simvastatin	ERBB2	BCL2L11, MAPK3	1.5	1	FALSE
Trastuzumab and dasatinib combination	sCD40L	ERBB2	BCL2, TIMM8A	0.833333	1	FALSE
Trastuzumab and dasatinib combination	Doxorubicin (Dox)	ERBB2	AKT1, ROS1	0.333333	1	FALSE
Trastuzumab and dasatinib combination	BA-5	ERBB2	COL11A2, PARP1		1	FALSE
Trastuzumab and dasatinib combination	MK-2206	ERBB2	AKT1	1	1	FALSE
Trastuzumab and dasatinib combination	Amblyomin-X	ERBB2	CCND1, PCNA	1.5	1	FALSE
Trastuzumab and dasatinib combination	Salvianolic acid B (Sal-B)	ERBB2	PTGS2, COX8A, CASP3, COX5A, CPOX, KDR, VEGFA	1.53571	1	FALSE
Trastuzumab and dasatinib combination	artesunate (ART)	ERBB2	COL11A2, CASP3, PARP1, CASP9, WDTC1		1	FALSE
Trastuzumab and dasatinib combination	Imatinib	ERBB2	CASP3, BCL2, CASP8	1.5	1	FALSE
Trastuzumab and dasatinib combination	triptolide and cisplatin	ERBB2	ATM, CHEK1	1.5	1	FALSE
Trastuzumab and dasatinib combination	AL and DDP combination	ERBB2	COL11A2, CASP3, PARP1, TIMM8A, BAX		1	FALSE
Trastuzumab and dasatinib combination	dithiocarbamate derivative TM208	ERBB2	MAPK3, EGFR	0.833333	1	FALSE
Trastuzumab and dasatinib combination	All-trans retinoic acid (ATRA)	ERBB2	KDR, VEGFA, PECAM1	1.25	1	FALSE
Trastuzumab and dasatinib combination	BKT140	ERBB2	BCL2, CYCS, HSP90AA1	0.833333	1	FALSE
Trastuzumab and dasatinib combination	Telmisartan	ERBB2	MTOR	2	1	FALSE
Trastuzumab and dasatinib combination	all-trans retinoic acid (RA)	ERBB2	BCL2	2	1	FALSE
Trastuzumab and dasatinib combination	artemisinin	ERBB2	ERBB2, ERBB4, ERBB3	0	1	FALSE
Trastuzumab and dasatinib combination	oxaliplatin and pemetrexed	ERBB2	AKT1	1	1	FALSE
Trastuzumab and dasatinib combination	gefitinib	ERBB2	CCNB1, CCND1, PCNA, EGFR	1.3	1	FALSE
Trastuzumab and dasatinib combination	diethyldithiocarbamate-copper complex (CuET)	ERBB2	SEMA6A, MYLIP, PKM, MLXIP, MARCHF8	0.7	1	FALSE
Trastuzumab and dasatinib combination	gold nanoparticles-conjugated quercetin (AuNPs-Qu-5)	ERBB2	AKT1, PIK3CB, PIK3CG, CASP3, BCL2, PIK3CD, EGFR, MTOR, PIK3CA, BAX	1.13636	1	FALSE
Trastuzumab and dasatinib combination	Combination of imatinib and clotrimazole	ERBB2	ATP8A2	2	1	FALSE
Trastuzumab and dasatinib combination	small interfering RNA (siRNA) therapeutics to directly target the undruggable KRAS (siKRAS) in combination with the pan-PI3K inhibitor GDC-0941 (GDC)	ERBB2	PIK3CD, PIK3CG, PIK3CA, PIK3CB	0.85	1	FALSE
Trastuzumab and dasatinib combination	PBOX-15	ERBB2	AKT1, PIK3CB, PIK3CG, MCL1, PIK3CD, CFLAR, CLEC4D, TNFRSF10B, PIK3CA, FH		1	FALSE
Trastuzumab and dasatinib combination	Chrysin	ERBB2	MTOR, AKT1, PTK2B, ROS1	0.65	1	FALSE
Trastuzumab and dasatinib combination	ponatinib	ERBB2	CASP3	2	1	FALSE
Trastuzumab and dasatinib combination	Pinellia pedatisecta Schott extract (PE)	ERBB2	JAK2, STAT4	0.166667	1	FALSE
Trastuzumab and dasatinib combination	Calycosin (CC)	ERBB2	MMP2, PCNA	0.5	1	FALSE
Trastuzumab and dasatinib combination	imatinib	ERBB2	VEGFA, BCL2, KDR	1.33333	1	FALSE
Trastuzumab and dasatinib combination	anthraquinone‑quinazoline hybrid 7B	ERBB2	SNAI1, RNASE1, RAC1, VIM, EGFR		1	FALSE
Trastuzumab and dasatinib combination	resveratrol and curcumin	ERBB2	COL11A2, CASP3, PARP1, PCNA, SHH, CYCS, MYC, BAX		1	FALSE
Trastuzumab and dasatinib combination	tanshinone IIA (TanIIA)	ERBB2	COL11A2, CASP3, PARP1, ROS1		1	FALSE
Trastuzumab and dasatinib combination	Licochalcone B (Lico B)	ERBB2	COL11A2, FH, CCND1, PARP1, ROS1, PCNA, MCL1, CYCS, CLEC4D, DDIT3, WDTC1, BAX, TNFRSF10B		1	FALSE
Trastuzumab and dasatinib combination	podophyllotoxin	ERBB2	AKT1, IGF1		1	FALSE
Trastuzumab and dasatinib combination	Dihydroartemisinin and gefitinib	ERBB2	AKT1	1	1	FALSE
Trastuzumab and dasatinib combination	Vielanin K (VK)	ERBB2	MAPK8	2	1	FALSE
Trastuzumab and dasatinib combination	apigenin	ERBB2	SNAI1, SNAI2, FAS, AKT1, PIK3CB, PIK3CG, CASP3, PCNA, TNF, PIK3CD, SEMA6A, SLC22A3, PIK3CA, BAX		1	FALSE
Trastuzumab and dasatinib combination	ganetespib and ABT-888	ERBB2	RAD51	2	1	FALSE
Trastuzumab and dasatinib combination	Taxotere and vincristine	ERBB2	KDR, VEGFA	1.5	1	FALSE
Trastuzumab and dasatinib combination	tanshinone IIA	ERBB2	KDR, VEGFA	1.5	1	FALSE
Trastuzumab and dasatinib combination	Combined application of the ATR inhibitor VE-822 and oxaliplatin	ERBB2	ATP8A2	2	1	FALSE
Trastuzumab and dasatinib combination	Morphine	ERBB2	SEMA6A, AKT1, MTOR, EGFR	0.775	1	FALSE
Trastuzumab and dasatinib combination	oleanolic acid derivative	ERBB2	BCL2, BAX	1.5	1	FALSE
Trastuzumab and dasatinib combination	synergism combined with lapatinib	ERBB2	EGFR	1	1	FALSE
Trastuzumab and dasatinib combination	valproic acid (VPA)	ERBB2	CASP3, STAT3, ROS1, PCNA	0.6	1	FALSE
Trastuzumab and dasatinib combination	combined treatment of MTX and CQ	ERBB2	COL11A2, CASP3, PARP1		1	FALSE
Trastuzumab and dasatinib combination	quercetin and 2-ME	ERBB2	BCL2, BAX	1.5	1	FALSE
Trastuzumab and dasatinib combination	HDAC inhibitor 23g	ERBB2	HSP90AA1	1	1	FALSE
Trastuzumab and dasatinib combination	Jiedu Sangen decoction (JSD)	ERBB2	AKT1, PIK3CB, PIK3CG, PIK3CD, PIK3CA, SLC2A1	0.988095	1	FALSE
Trastuzumab and dasatinib combination	ABT-737	ERBB2	AKT1, MCL1, CLEC4D, CFLAR, PTPA, BAX, FH, CASP8		1	FALSE
Trastuzumab and dasatinib combination	cisplatin with radiation	ERBB2	CASP3	2	1	FALSE
Trastuzumab and dasatinib combination	combination of CDDP and DAPT	ERBB2	AKT1	1	1	FALSE
Trastuzumab and dasatinib combination	the nonsteroidal antiinflammatory drug (NSAID) sulindac	ERBB2	STAT3	1	1	FALSE
Trastuzumab and dasatinib combination	a lower dose of radiation (1 Gy) combined with RA (5 µM)	ERBB2	BCL2	2	1	FALSE
Trastuzumab and dasatinib combination	vanoxerine dihydrochloride	ERBB2	CDK2, PCNA	1.5	1	FALSE
Trastuzumab and dasatinib combination	Beta-lapachone	ERBB2	MTOR, ROS1	1	1	FALSE
Trastuzumab and dasatinib combination	Imatinib (IM)	ERBB2	ROS1	2	1	FALSE
Trastuzumab and dasatinib combination	MnTE-2-PyP(5+)	ERBB2	ROS1	2	1	FALSE
Trastuzumab and dasatinib combination	arsenic trioxide (As(2)O(3))	ERBB2	CASP3, BCL2, BAX, CASP9	1.5	1	FALSE
Trastuzumab and dasatinib combination	MjTX-I, a phospholipase A2 isolated	ERBB2	BCL2	2	1	FALSE
Trastuzumab and dasatinib combination	cryptotanshinone	ERBB2	MMP9, BCL2, BAX, ROS1	1.25	1	FALSE
Trastuzumab and dasatinib combination	R763	ERBB2	AKT1	1	1	FALSE
Trastuzumab and dasatinib combination	Dynasore	ERBB2	MMP2, STAT3, CCND1	1	1	FALSE
Trastuzumab and dasatinib combination	Aromatase inhibitors	ERBB2	GABPA, NFE2L2	1	1	FALSE
Trastuzumab and dasatinib combination	Sorafenib	ERBB2	FH, AKT1, EBP, GLB1, BCL2, SH3D19, ROS1, MCL1, CLEC4D, DDIT3, MAPK3, CASP8		1	FALSE
Trastuzumab and dasatinib combination	curcumin was loaded into solid lipid nanoparticles (SLNs)(Cur-SLNs)	ERBB2	BCL2, CCND1, BAX, PCNA	1.5	1	FALSE
Trastuzumab and dasatinib combination	AZ + SFN	ERBB2	COL11A2, CCND1, CASP3, PARP1, PCNA		1	FALSE
Trastuzumab and dasatinib combination	nonsteroidal anti-inflammatory drug (NSAID)	ERBB2	CPOX, COX8A, PTGS2, COX5A	1.525	1	FALSE
Trastuzumab and dasatinib combination	metformin and pitavastatin	ERBB2	COL11A2, CDKN1B, PIK3CB, PIK3CG, CASP3, PARP1, PCNA, PIK3CD, MTOR, PIK3CA, BAX		1	FALSE
Trastuzumab and dasatinib combination	enalapril and 5-FU	ERBB2	MMP9, CCND1, KDR, MMP2, BCL2, PCNA, VEGFA, STAT3, MYC	1.14444	1	FALSE
Trastuzumab and dasatinib combination	combination of SAHA and cisplatin	ERBB2	BCL2	2	1	FALSE
Trastuzumab and dasatinib combination	Ni(II) thiosemicarbazone compound	ERBB2	AKT1, PIK3CB, PIK3CG, CASP3, PIK3CD, PIK3CA	0.988095	1	FALSE
Trastuzumab and dasatinib combination	Paris forrestii (Takht.) H. Li (PCT3)	ERBB2	COL11A2, CASP3, BCL2, PARP1, MCL1, CLEC4D, BAX, FH		1	FALSE
Trastuzumab and dasatinib combination	Obatoclax	ERBB2	AIFM1, BCL2, MCL1, BCL2L11, CYCS, CLEC4D, BAX, FH		1	FALSE
Trastuzumab and dasatinib combination	lignocaine (LIG)	ERBB2	BCL2, BAX	1.5	1	FALSE
Trastuzumab and dasatinib combination	crizotinib and temozolomide	ERBB2	RNMT, AKT1, MET, ROS1, MCL1, SLTM, BCL2L11, CLEC4D, FH		1	FALSE
Trastuzumab and dasatinib combination	Transcriptional co-activator with PDZ binding motif (TAZ)	ERBB2	MTOR, AKT1	0.833333	1	FALSE
Trastuzumab and dasatinib combination	Paclitaxel	ERBB2	WDTC1	4	1	FALSE
Trastuzumab and dasatinib combination	paclitaxel combined with lobaplatin	ERBB2	AKT1, PIK3CB, PIK3CG, PIK3CD, PIK3CA	1	1	FALSE
Trastuzumab and dasatinib combination	Ibrutinib combined with radiation	ERBB2	AKT1	1	1	FALSE
Trastuzumab and dasatinib combination	PF-04554878	ERBB2	PTK2	1	1	FALSE
Trastuzumab and dasatinib combination	GLU-PTX	ERBB2	ABCB1, ABCG2	0.5	1	FALSE
Trastuzumab and dasatinib combination	caffeine	ERBB2	BAX, PTGS2, HAS1, MYLIP, COX5A, CPOX, MLXIP, COX8A, MARCHF8	1.34444	1	FALSE
Trastuzumab and dasatinib combination	Met and Cis	ERBB2	AKT1, CCND1, PIK3CB, PIK3CG, PCNA, PIK3CD, PIK3CA	1.125	1	FALSE
Trastuzumab and dasatinib combination	Baicalin	ERBB2	MYC	1	1	FALSE
Trastuzumab and dasatinib combination	DHA and ABT-263	ERBB2	MCL1, BCL2L11, CLEC4D, STAT3, FH		1	FALSE
Trastuzumab and dasatinib combination	Docosahexaenoic acid (DHA)	ERBB2	BIRC3, BIRC2, CYCS, DDIT3, BAX	1.4	1	FALSE
Trastuzumab and dasatinib combination	ursolic acid (UA)	ERBB2	AKT1	1	1	FALSE
Trastuzumab and dasatinib combination	the halogenated monoterpene mertensene	ERBB2	CDK1, COL11A2, CDK2, CASP3, PARP1, PCNA, POLD1, WDTC1		1	FALSE
Trastuzumab and dasatinib combination	JuBei oral liquid (JB)	ERBB2	CASP3, BCL2, ROS1, CYCS, BAX	1.4	1	FALSE
Trastuzumab and dasatinib combination	Acacetin with doxorubicin	ERBB2	ABCB1, PCNA, TBC1D9	0.833333	1	FALSE
Trastuzumab and dasatinib combination	simvastatin	ERBB2	AKT1, IGF1		1	FALSE
Trastuzumab and dasatinib combination	Fisetin	ERBB2	AKT1, CASP8	0.333333	1	FALSE
Trastuzumab and dasatinib combination	FePt-Cys nanoparticles (FePt-Cys NPs)	ERBB2	MMP2, ROS1	1	1	FALSE
Trastuzumab and dasatinib combination	Euplotin C (EC)	ERBB2	AKT1	1	1	FALSE
Trastuzumab and dasatinib combination	UCN-01 (7-hydroxy-staurosporine)	ERBB2	PCNA	2	1	FALSE
Trastuzumab and dasatinib combination	nelfinavir	ERBB2	HSPA5, GDF10	-0.166667	1	TRUE
Trastuzumab and dasatinib combination	Ilimaquinone	ERBB2	TNFRSF10B	2	1	FALSE
Trastuzumab and dasatinib combination	daurisoline	ERBB2	CCND1, MYC, PCNA, HSP90AA1	0.9	1	FALSE
Trastuzumab and dasatinib combination	PPZ and VCR	ERBB2	AKT1, PIK3CB, PIK3CG, PIK3CD, EGFR, MTOR, PIK3CA, ABCB1	0.993056	1	FALSE
Trastuzumab and dasatinib combination	Polyphyllin VI	ERBB2	BCL2, MAPK8, BECN1, WDTC1, BAX	1.3	1	FALSE
Trastuzumab and dasatinib combination	nigericin	ERBB2	MTOR	2	1	FALSE
Trastuzumab and dasatinib combination	C₁₈H₁₇NO₆	ERBB2	MMP9, AKT1, PIK3CB, PIK3CG, MMP2, PIK3CD, VIM, KDR, VEGFA, PIK3CA	1.12727	1	FALSE
Trastuzumab and dasatinib combination	high-dose pulsatile gefitinib	ERBB2	AKT1, EGFR	0.5	1	FALSE
Trastuzumab and dasatinib combination	valproic acid (VPA)(combination of VPA and metformin )	ERBB2	AKT1	1	1	FALSE
Trastuzumab and dasatinib combination	Gambogenic acid (GNA)	ERBB2	CASP3, AKT1, PTEN	0.833333	1	FALSE
Trastuzumab and dasatinib combination	p-Hydroxymethoxybenzobijuglone (HMBBJ)	ERBB2	CASP3, BCL2	1.5	1	FALSE
Trastuzumab and dasatinib combination	chidamide	ERBB2	COL11A2, CHEK1, ATM, CASP3, CHEK2, PARP1, CASP9, CASP8		1	FALSE
Trastuzumab and dasatinib combination	5‑FU and Blu9931	ERBB2	CDKN1B	2	1	FALSE
Trastuzumab and dasatinib combination	5-FU, DTN and DHA	ERBB2	MCL1, FH, CLEC4D		1	FALSE
Trastuzumab and dasatinib combination	Auranofin (AF)	ERBB2	ROS1	2	1	FALSE
Trastuzumab and dasatinib combination	β-Asarone	ERBB2	MYC	1	1	FALSE
Trastuzumab and dasatinib combination	Myricetin	ERBB2	AKT1, PIK3CB, PIK3CG, JUN, PIK3CD, MAPK8, PIK3CA	1.125	1	FALSE
Trastuzumab and dasatinib combination	Doxorubicin, Metformin, and Sodium Oxamate (DoxMetOx)	ERBB2	MTOR, COL11A2, PARP1		1	FALSE
Trastuzumab and dasatinib combination	PF-00562271	ERBB2	PTK2	1	1	FALSE
Trastuzumab and dasatinib combination	SKF-96365, an SOCE inhibitor	ERBB2	AKT1	1	1	FALSE
Trastuzumab and dasatinib combination	IRE + FOLFIRINOX (5-fluorouracil, leucovorin, irinotecan, and oxaliplatin)	ERBB2	CASP3	2	1	FALSE
Trastuzumab and dasatinib combination	Melatonin	ERBB2	BAX, SEMA6A, CASP3, MYLIP, BCL2, PCSK9, ROS1, PCNA, MLXIP, BBC3, MARCHF8	1.34091	1	FALSE
Trastuzumab and dasatinib combination	Nanomicellar-Curcumin	ERBB2	CCND1, BCL2, BECN1, PCNA, BAX, CASP8	1.21429	1	FALSE
Trastuzumab and dasatinib combination	reactive oxygen species modulator-1 (Romo1)	ERBB2	BCL2, BAX, ROS1	1.33333	1	FALSE
Trastuzumab and dasatinib combination	ixazomib	ERBB2	CHEK2	1	1	FALSE
Trastuzumab and dasatinib combination	GSK525762A	ERBB2	CDK6, BCL2, MYC, BAX	0.9	1	FALSE
Trastuzumab and dasatinib combination	4-methylnitrosamino-1-3-pyridyl-1-butanone (NNK)	ERBB2	SNAI1, SLC22A3, ITK		1	FALSE
Trastuzumab and dasatinib combination	Heerak Bhasma nanoparticle (HBNP)	ERBB2	IL6, IL10		1	FALSE
Trastuzumab and dasatinib combination	Alkannin	ERBB2	RNMT, SNAI1, AKT1, PIK3CB, PIK3CG, SNAI2, MET, BCL2, CASP9, SLTM, PIK3CD, VIM, PIK3CA		1	FALSE
Trastuzumab and dasatinib combination	Dibenzylideneacetone (DBA)	ERBB2	PSG1, SP1		1	FALSE
Trastuzumab and dasatinib combination	CL-6, a curcumin derivative	ERBB2	BAX, BCL2, YAP1	1.33333	1	FALSE
Trastuzumab and dasatinib combination	Dox-NCs	ERBB2	CASP3, ABCB1	0.5	1	FALSE
Trastuzumab and dasatinib combination	aqueous extract of Solanum nigrum (AESN)	ERBB2	CASP3, VIM	1.5	1	FALSE
Trastuzumab and dasatinib combination	hydroxychloroquine (HCQ)	ERBB2	BAX, ABCB1, TBC1D9	0.833333	1	FALSE
Trastuzumab and dasatinib combination	Hesperidin, piperine and bee venom	ERBB2	EGFR	1	1	FALSE
Trastuzumab and dasatinib combination	copper (II) (Cu [II])	ERBB2	BCL2, BAX, CASP8	1.5	1	FALSE
Trastuzumab and dasatinib combination	tepotinib	ERBB2	RNMT, MET, SLTM, SLC22A3, MYC, ITK		1	FALSE
Trastuzumab and dasatinib combination	Monensin	ERBB2	KDR, EGFR	0.333333	1	FALSE
Trastuzumab and dasatinib combination	TRAIL and NVB	ERBB2	CASP3, BCL2, BAX	1.5	1	FALSE
Trastuzumab and dasatinib combination	Bafilomycin A1	ERBB2	BCL2, BECN1	0.833333	1	FALSE
Trastuzumab and dasatinib combination	ASR352 (7b) was identified as one of the equipotent 7a analogs	ERBB2	CHEK1, CASP3, BCL2, PARP1, BAX	1.5	1	FALSE
Trastuzumab and dasatinib combination	Violacein	ERBB2	AKT1, CCND1, PCNA	0.833333	1	FALSE
Trastuzumab and dasatinib combination	DHA synergized with 2-Deoxy-D-glucose	ERBB2	AIFM1, CYCS, CASP9	1.5	1	FALSE
Trastuzumab and dasatinib combination	5,7-dihydroxy-4-methyl-6-(3-methylbutanoyl)-coumarin (DMAC)	ERBB2	COL11A2, CASP3, PARP1, MCL1, CLEC4D, WDTC1, FH		1	FALSE
Trastuzumab and dasatinib combination	Artesunate (ART)	ERBB2	PTGS2, FAS, FOS, FASN, MYLIP, COX5A, CPOX, MLXIP, COX8A, MARCHF8	1.56364	1	FALSE
Trastuzumab and dasatinib combination	SI 34	ERBB2	CCND1, PCNA	1.5	1	FALSE
Trastuzumab and dasatinib combination	Cryptotansinone (Dsh-003) (MW 269.14)	ERBB2	AKT1, PIK3CB, PIK3CG, PIK3CD, PIK3CA	1	1	FALSE
Trastuzumab and dasatinib combination	Erlotinib	ERBB2	COL11A2, AKT1, CASP3, PARP1, CASP9, CIP2A, PTPA		1	FALSE
Trastuzumab and dasatinib combination	17β-Estradiol (E2)	ERBB2	IL6, STAT3		1	FALSE
Trastuzumab and dasatinib combination	Andrographis paniculata (A. paniculata) polysaccharide	ERBB2	CDK1, CASP3, CASP9, CASP8	1.375	1	FALSE
Trastuzumab and dasatinib combination	cryptolepine	ERBB2	WDTC1, PARP1	1.16667	1	FALSE
Trastuzumab and dasatinib combination	TAp73alpha	ERBB2	BAX	2	1	FALSE
Trastuzumab and dasatinib combination	Exenatide (Ex-4)	ERBB2	EGF, CCND1, BCL2, PCNA, EGFR, STAT3, MYC	0.875	1	FALSE
Trastuzumab and dasatinib combination	palbociclib in combination with the rapamycin analog temsirolimus	ERBB2	MTOR	2	1	FALSE
Trastuzumab and dasatinib combination	Pulchrin A	ERBB2	BAX	2	1	FALSE
Trastuzumab and dasatinib combination	Y15	ERBB2	PTK2	1	1	FALSE
Trastuzumab and dasatinib combination	ampelopsin sodium (Amp-Na)	ERBB2	UCN3		1	FALSE
Trastuzumab and dasatinib combination	E2 plus BSO	ERBB2	JUN, MAPK8	1.5	1	FALSE
Trastuzumab and dasatinib combination	3-methyladenine (3-MA)	ERBB2	AKT1, BECN1	0.5	1	FALSE
Trastuzumab and dasatinib combination	Bcl-2 antisense oligonucleotide	ERBB2	BCL2	2	1	FALSE
Trastuzumab and dasatinib combination	EGCG and cyclopamine (CyA)	ERBB2	EGFR	1	1	FALSE
Trastuzumab and dasatinib combination	antiCD33-LONp-PMI	ERBB2	MDM4	2	1	FALSE
Trastuzumab and dasatinib combination	cordycepin	ERBB2	MTOR, ROS1	1	1	FALSE
Trastuzumab and dasatinib combination	Radix Sophorae Flavescentis	ERBB2	CASP3, BCL2, BAX	1.5	1	FALSE
Trastuzumab and dasatinib combination	piperlongumine (PL)	ERBB2	STAT3	1	1	FALSE
Trastuzumab and dasatinib combination	ibrutinib	ERBB2	EGFR	1	1	FALSE
Trastuzumab and dasatinib combination	Xanthohumol (XN)	ERBB2	COL11A2, AKT1, CASP3, BCL2, PARP1, ROS1, CASP9, WDTC1		1	FALSE
Trastuzumab and dasatinib combination	free fatty acids extract (FFAE)	ERBB2	CASP3, CASP9	1.5	1	FALSE
Trastuzumab and dasatinib combination	Simvastatin	ERBB2	BCL2, BAX	1.5	1	FALSE
Trastuzumab and dasatinib combination	FN2 in combination with GEM	ERBB2	BCL2, BAX	1.5	1	FALSE
Trastuzumab and dasatinib combination	TAK-242	ERBB2	IL6		1	FALSE
Trastuzumab and dasatinib combination	dihydroartemisinin inhibited fibronectin-1	ERBB2	AKT1, PIK3CB, PIK3CG, PIK3CD, SEMA6A, PIK3CA	0.988095	1	FALSE
Trastuzumab and dasatinib combination	MAOA inhibitor (G11)	ERBB2	MAOA		1	FALSE
Trastuzumab and dasatinib combination	anti-diabetic drug Metformin (Met)	ERBB2	RNMT, CCND1, SLC2A1, MET, PCNA, SLTM, PKM, MYC, BAX		1	FALSE
Trastuzumab and dasatinib combination	Matrine	ERBB2	AKT1, RET, PIK3CB, PIK3CG, MYLIP, BCL2, PTK2, MAPK3, PIK3CD, MLXIP, KDR, PIK3CA, MARCHF8, MTOR	1.12143	1	FALSE
Trastuzumab and dasatinib combination	Bithionol-paclitaxel	ERBB2	COL11A2, BCL2, PARP1, ROS1		1	FALSE
Trastuzumab and dasatinib combination	ibuprofen	ERBB2	CASP3, CCNC, ABCB1, PCNA	0.95	1	FALSE
Trastuzumab and dasatinib combination	Malathion	ERBB2	AKT1, BAX, BCL2	1	1	FALSE
Trastuzumab and dasatinib combination	curcumin and carboplatin	ERBB2	MMP9, AKT1, CASP3, BCL2, CASP9, MAPK3	0.964286	1	FALSE
Trastuzumab and dasatinib combination	Aclidinium bromide	ERBB2	AKT1, PIK3CB, PIK3CG, CASP3, BCL2, PIK3CD, PIK3CA, BAX	1.16667	1	FALSE
Trastuzumab and dasatinib combination	Anlotinib	ERBB2	AKT1, CCND1, MMP9, PIK3CB, PIK3CG, MMP2, CASP3, BCL2, PCNA, PIK3CD, VIM, PIK3CA, BAX	1.20879	1	FALSE
Trastuzumab and dasatinib combination	ferrocenyl pyrazole (FP) derivates, 5-ferrocenyl-1-phenyl-1H-pyrazole (FP-Ph) and 5-ferrocenyl-1H-pyrazole (FP-H)	ERBB2	AKT1, PIK3CB, PIK3CG, PIK3CD, PIK3CA	1	1	FALSE
Trastuzumab and dasatinib combination	Tetrahydroberberine	ERBB2	AKT1, PIK3CB, PIK3CG, PIK3CD, TIMM8A, MTOR, PIK3CA	1.10714	1	FALSE
Trastuzumab and dasatinib combination	Celastrus orbiculatus	ERBB2	CASP3, BCL2, BAX	1.5	1	FALSE
Trastuzumab and dasatinib combination	sulindac	ERBB2	TNF, FAS, PCNA	1.16667	1	FALSE
Trastuzumab and dasatinib combination	combination of celecoxib and IR	ERBB2	CDK1, PTGS2, COX5A, POLD1, CPOX, COX8A	1.45238	1	FALSE
Trastuzumab and dasatinib combination	Vorinostat and quinacrine	ERBB2	BCL2, ROS1, MCL1, CLEC4D, BAX, FH		1	FALSE
Trastuzumab and dasatinib combination	Ciclopirox (CPX)	ERBB2	SNAI1, MMP9, MMP2	1	1	FALSE
Trastuzumab and dasatinib combination	Bortezomib	ERBB2	MYC	1	1	FALSE
Trastuzumab and dasatinib combination	ZD1839 (Iressa)	ERBB2	MMP9, EGF	-0.166667	1	TRUE
Trastuzumab and dasatinib combination	Panobinostat	ERBB2	ERBB2, ERBB3, EGFR	0	1	FALSE
Trastuzumab and dasatinib combination	aloe-emodin (AE)	ERBB2	ERBB2, ERBB3	-0.166667	1	TRUE
Trastuzumab and dasatinib combination	β-cyclodextrin-nanosponges (CN-CPT)	ERBB2	MAPK3	2	1	FALSE
Trastuzumab and dasatinib combination	frankincense essential oil (FEO)	ERBB2	BCL2, BAX	1.5	1	FALSE
Trastuzumab and dasatinib combination	Fluoxetine (FLX)	ERBB2	MAPK8	2	1	FALSE
Trastuzumab and dasatinib combination	gefitinib with calcitriol	ERBB2	ERBB2, EGFR	-0.166667	1	TRUE
Trastuzumab and dasatinib combination	Lymecycline	ERBB2	AKT1, GRB2, STAT3, EGFR	0.5	1	FALSE
Trastuzumab and dasatinib combination	β-elemene	ERBB2	ABCB1	2	1	FALSE
Trastuzumab and dasatinib combination	sanguinarine (SG)	ERBB2	CCND1, MYLIP, BCL2, PCNA, MLXIP, MARCHF8	1.28571	1	FALSE
Trastuzumab and dasatinib combination	LukS-PV	ERBB2	BCL2, BAX	1.5	1	FALSE
Trastuzumab and dasatinib combination	calix[6]arene (CLX6)	ERBB2	MMP2, MMP9, PTK2	0.5	1	FALSE
Trastuzumab and dasatinib combination	Paclitaxel (Taxol) &Caffeine	ERBB2	BCL2	2	1	FALSE
Trastuzumab and dasatinib combination	Huaier n-butanol extract (HBE)	ERBB2	MAP2K7, SLC22A3, MAPK3, ITK		1	FALSE
Trastuzumab and dasatinib combination	P2 (sequence: RALGWSCL)	ERBB2	CASP3, BCL2	1.5	1	FALSE
Trastuzumab and dasatinib combination	polyester-based hyperbranched dendritic-linear (HBDL)-based NPs carrying doxorubicin (Dox)	ERBB2	MAPK8	2	1	FALSE
Trastuzumab and dasatinib combination	Dual HER/IGF-insulin	ERBB2	AKT1	1	1	FALSE
Trastuzumab and dasatinib combination	Bruceine D	ERBB2	MLXIP, MYLIP, MARCHF8, PCNA	0.9	1	FALSE
Trastuzumab and dasatinib combination	Piroxicam (PXM)	ERBB2	CPOX, COX8A, PTGS2, COX5A	1.525	1	FALSE
Trastuzumab and dasatinib combination	synthesized nanoparticles was modified with folic acid (FA)	ERBB2	COL11A2, CASP3, PARP1		1	FALSE
Trastuzumab and dasatinib combination	PBI-05204	ERBB2	AKT1, PIK3CB, PIK3CG, PIK3CD, MTOR, PIK3CA	1.07143	1	FALSE
Trastuzumab and dasatinib combination	(E)-3-(3-(benzyloxy) phenyl)-1-(4-hydroxyphenyl)prop-2-en-1-one (HM015k or 15k)	ERBB2	ABCG2, PCNA, CCNB1, MYC, ABCB1	1.03333	1	FALSE
Trastuzumab and dasatinib combination	EEHDW	ERBB2	ABCB1, ABCG2	0.5	1	FALSE
Trastuzumab and dasatinib combination	Sesquiterpene Lactone-Santonin	ERBB2	PTK2B, ZHX2, CASP3, BCL2, MAP2K7, PCNA, CASP9, MTOR, BAX	1.06667	1	FALSE
Trastuzumab and dasatinib combination	Thymoquinone (TQ)	ERBB2	COL11A2, AKT1, PIK3CB, PIK3CG, PARP1, PIK3CD, PIK3CA, PTEN		1	FALSE
Trastuzumab and dasatinib combination	tamoxifen (TAM)	ERBB2	STAT3, JAK2	0.5	1	FALSE
Trastuzumab and dasatinib combination	PMI combined with ADR	ERBB2	COL11A2, PTK2, PARP1, PCNA, EGFR		1	FALSE
Trastuzumab and dasatinib combination	Sophoridine	ERBB2	MAPK8	2	1	FALSE
Trastuzumab and dasatinib combination	talazoparib and TMZ	ERBB2	BAX	2	1	FALSE
Trastuzumab and dasatinib combination	FMT, CpG and FMT and CpG	ERBB2	AKT1, NOS2, IL6, TNF, EGFR, MTOR, ISYNA1		1	FALSE
Trastuzumab and dasatinib combination	flubendazole	ERBB2	MYC, VIM	0.833333	1	FALSE
Trastuzumab and dasatinib combination	CONPs	ERBB2	RNMT, AKT1, MET, CASP3, CASP9, SLTM		1	FALSE
Trastuzumab and dasatinib combination	combination of baicalin and DDP	ERBB2	AKT1, TIMM8A	0.166667	1	FALSE
Trastuzumab and dasatinib combination	Cidofovir	ERBB2	CASP3	2	1	FALSE
Trastuzumab and dasatinib combination	Taxol	ERBB2	CDKN1B, BCL2, PCNA	1	1	FALSE
Trastuzumab and dasatinib combination	Dp44mT	ERBB2	MYC	1	1	FALSE
Trastuzumab and dasatinib combination	BBI608 in combination with paclitaxel	ERBB2	STAT3	1	1	FALSE
Trastuzumab and dasatinib combination	Ajoene (4,5,9-trithiadodeca-1,6,11-triene-9-oxide)	ERBB2	CASP3, BCL2, CYCS	1.33333	1	FALSE
Trastuzumab and dasatinib combination	MHP-1	ERBB2	SLC22A3, MMP9, VIM, ITK		1	FALSE
Trastuzumab and dasatinib combination	27652-89-7	ERBB2	BCL2, BAX, CYCS	1.5	1	FALSE
Trastuzumab and dasatinib combination	Defactinib and PD173074	ERBB2	PTK2, AKT1	0.5	1	FALSE
Trastuzumab and dasatinib combination	2-methoxy-5((3,4,5-trimethosyphenyl)seleninyl) phenol (SQ0814061)	ERBB2	AKT1, PIK3CB, PIK3CG, PCNA, CCNB1, PIK3CD, PIK3CA	1.25	1	FALSE
Trastuzumab and dasatinib combination	(MAY)	ERBB2	ABCB1	2	1	FALSE
Trastuzumab and dasatinib combination	Gambogic acid (GA)	ERBB2	MMP2, MMP9, MAPK8, MAPK3	1	1	FALSE
Trastuzumab and dasatinib combination	ARV-825 (ARV) and its nanoformulation development (ARV-NP)	ERBB2	CASP3, BCL2, MYC	1	1	FALSE
Trastuzumab and dasatinib combination	Vidarabine	ERBB2	CASP3, WDTC1, BAX, BCL2	1.65	1	FALSE
Trastuzumab and dasatinib combination	quercetin combined with irinotecan/SN-38	ERBB2	VEGFA, PTGS2, KDR	1.33333	1	FALSE
Trastuzumab and dasatinib combination	Polyphyllin II(PP II)	ERBB2	AKT1, PIK3CB, PIK3CG, PIK3CD, MTOR, PIK3CA	1.07143	1	FALSE
Trastuzumab and dasatinib combination	the combination of VPA and DOX	ERBB2	CASP3, PARP1	1.5	1	FALSE
Trastuzumab and dasatinib combination	Sotetsuflavone	ERBB2	MTOR, AKT1	0.833333	1	FALSE
Trastuzumab and dasatinib combination	cisplatin and cisplatin-metformin	ERBB2	MTOR, SEMA6A, AKT1	0.833333	1	FALSE
Trastuzumab and dasatinib combination	gefitinib with the YAP1 inhibitor verteporfin or an MEK/ERK inhibitor AZD6244	ERBB2	PSG1, MYLIP, SP1, MLXIP, MARCHF8		1	FALSE
Trastuzumab and dasatinib combination	artocarpin	ERBB2	BCL2, BAX	1.5	1	FALSE
Trastuzumab and dasatinib combination	Alantolactone	ERBB2	AKT1	1	1	FALSE
Trastuzumab and dasatinib combination	sFRP4	ERBB2	ABCG2	2	1	FALSE
Trastuzumab and dasatinib combination	bazedoxifene acetate (BAZ)	ERBB2	STAT3	1	1	FALSE
Trastuzumab and dasatinib combination	L-Pt-Py	ERBB2	BBC3, MYC	0.333333	1	FALSE
Trastuzumab and dasatinib combination	LY5	ERBB2	STAT3	1	1	FALSE
Trastuzumab and dasatinib combination	CP-673451	ERBB2	AKT1, PIK3CB, PIK3CG, GABPA, PIK3CD, NFE2L2, PIK3CA	1.05357	1	FALSE
Trastuzumab and dasatinib combination	Hispolon	ERBB2	BCL2, BAX	1.5	1	FALSE
Trastuzumab and dasatinib combination	sulforaphene (SFE, 4-methylsufinyl-3-butenyl isothiocyanate)	ERBB2	BCL2	2	1	FALSE
Trastuzumab and dasatinib combination	octreotide (OCT) and cisplatin (DDP)	ERBB2	ABCB1, ABCG2	0.5	1	FALSE
Trastuzumab and dasatinib combination	Celecoxib	ERBB2	AKT1, PTGS2, CCND1, MDM4, ABCB1, CASP3, BCL2, MSH3, COX5A, PCNA, CPOX, ABCC1, COX8A, BAX, PTEN, TBC1D9	1.375	1	FALSE
Trastuzumab and dasatinib combination	2-fluoropalmitic acid (2-FPA)	ERBB2	MMP2	2	1	FALSE
Trastuzumab and dasatinib combination	Doxorubicin (DOX) loaded folate-coated magnetic Fe3 O4 nanoparticles (MNPs)	ERBB2	CASP3, BCL2	1.5	1	FALSE
Trastuzumab and dasatinib combination	tolfenamic acid (TA)	ERBB2	ROS1	2	1	FALSE
Trastuzumab and dasatinib combination	silibinin	ERBB2	MMP2, MMP9, STAT3	0.833333	1	FALSE
Trastuzumab and dasatinib combination	paclitaxel and honokiol	ERBB2	ABCB1	2	1	FALSE
Trastuzumab and dasatinib combination	Oxysophocarpine	ERBB2	MTOR, AKT1	0.833333	1	FALSE
Trastuzumab and dasatinib combination	Cardiotoxin (CTX) III	ERBB2	AKT1, EGFR	0.5	1	FALSE
Trastuzumab and dasatinib combination	vinorelbine (NVB)	ERBB2	ABCC3, BCL2		1	FALSE
Trastuzumab and dasatinib combination	Curcumin	ERBB2	GDF10, BCL2, ROS1, SHH, VIM, DDIT3, BAX, HSPA5		1	FALSE
Trastuzumab and dasatinib combination	bosutinib	ERBB2	ATM	2	1	FALSE
Trastuzumab and dasatinib combination	5-FU combined with casticin	ERBB2	CASP3, CASP8	1.5	1	FALSE
Trastuzumab and dasatinib combination	cleistanthin A (CA)	ERBB2	CCND1	2	1	FALSE
Trastuzumab and dasatinib combination	Minnelide/Triptolide (TL)	ERBB2	GABPA, NFE2, NFE2L2	1.58333	1	FALSE
Trastuzumab and dasatinib combination	100704-10-7	ERBB2	BAX, CASP3, MYLIP, BCL2, JUN, CYCS, MLXIP, BBC3, MAPK8, MARCHF8, CASP8	1.5303	1	FALSE
Trastuzumab and dasatinib combination	Herbal melanin (HM)	ERBB2	CASP3, BCL2	1.5	1	FALSE
Trastuzumab and dasatinib combination	acetyl-11-keto-beta-boswellic acid (AKBA	ERBB2	BIRC3, MMP9, CCND1, PTGS2, BCL2, PCNA	1.33333	1	FALSE
Trastuzumab and dasatinib combination	pazopanib + trametinib	ERBB2	AKT1	1	1	FALSE
Trastuzumab and dasatinib combination	Hymecromone plus sorafenib	ERBB2	EGFR, EGF, MCL1, CLEC4D, FH		1	FALSE
Trastuzumab and dasatinib combination	Atovaquone	ERBB2	ERBB2, CCND1, BCL2, PCNA, MYC, BAX	0.785714	1	FALSE
Trastuzumab and dasatinib combination	oleanolic acid (OA) plus autophagy inhibitor 3-methyladenine (3-MA) (3-MA+OA) or chloroquine (CQ)	ERBB2	BCL2, BAX	1.5	1	FALSE
Trastuzumab and dasatinib combination	LZ-106	ERBB2	ROS1	2	1	FALSE
Trastuzumab and dasatinib combination	calix[6]arene	ERBB2	CDK2	2	1	FALSE
Trastuzumab and dasatinib combination	combination (E) of Huangqi (Radix Astragali Mongolici) and Ezhu (Rhizoma Curcumae Phaeocaulis)	ERBB2	CASP3, BCL2, BAX	1.5	1	FALSE
Trastuzumab and dasatinib combination	Tetrandrine (Tet)	ERBB2	COL11A2, CCND1, CASP3, BCL2, PARP1, PCNA, BAX, CASP8		1	FALSE
Trastuzumab and dasatinib combination	miR-375 and DOX were co-delivered by liposomes (named L-miR-375/DOX-NPs)	ERBB2	ABCB1, CASP3, BCL2, YAP1, MAPK8, BAX, TBC1D9	1.28571	1	FALSE
Trastuzumab and dasatinib combination	Lycorine hydrochloride (LH)	ERBB2	MCL1	1	1	FALSE
Trastuzumab and dasatinib combination	U3-1402	ERBB2	AKT1, PIK3CB, PIK3CG, ERBB3, H2AX, PIK3CD, PIK3CA, H2AC20	1.16667	1	FALSE
Trastuzumab and dasatinib combination	RWJ-241947 (MCC-555)	ERBB2	PCNA	2	1	FALSE
Trastuzumab and dasatinib combination	G3BC31	ERBB2	CPOX, COX8A, PTGS2, COX5A	1.525	1	FALSE
Trastuzumab and dasatinib combination	rapamycin (RPM)	ERBB2	KDR, VEGFA	1.5	1	FALSE
Trastuzumab and dasatinib combination	the synthetic curcumin analog B14	ERBB2	CDK2, CCND1, PCNA	1.5	1	FALSE
Trastuzumab and dasatinib combination	combination of metronomic topotecan and pazopanib	ERBB2	ABCG2	2	1	FALSE
Trastuzumab and dasatinib combination	Kinamycin F	ERBB2	PCNA	2	1	FALSE
Trastuzumab and dasatinib combination	OSU-T315	ERBB2	AKT1	1	1	FALSE
Trastuzumab and dasatinib combination	Co-administration of MK siRNA and quercetin	ERBB2	AKT1, PIK3CB, PIK3CG, ABCG2, PIK3CD, PIK3CA, MAPK3	0.982143	1	FALSE
Trastuzumab and dasatinib combination	nano micelles curcumin	ERBB2	CCND1, PCNA	1.5	1	FALSE
Trastuzumab and dasatinib combination	Betulinic acid	ERBB2	MTOR, GABPA, JAK2, NFE2L2	0.6	1	FALSE
Trastuzumab and dasatinib combination	vaticanol C (VTC)	ERBB2	SPHK2	3	1	FALSE
Trastuzumab and dasatinib combination	UNC0642	ERBB2	CASP3, BCL2L11	1	1	FALSE
Trastuzumab and dasatinib combination	CM363	ERBB2	PCNA	2	1	FALSE
Trastuzumab and dasatinib combination	Cryptanshinone	ERBB2	PKM	1	1	FALSE
Trastuzumab and dasatinib combination	Ampelopsin (AMP)	ERBB2	MYC	1	1	FALSE
Trastuzumab and dasatinib combination	Pectolinarigenin	ERBB2	MMP9, CASP3, BCL2, ROS1, STAT3, BAX	0.964286	1	FALSE
Trastuzumab and dasatinib combination	histone deacetylases (HDACs) inhibitor, suberoylanilide hydroxamic acid (SAHA)	ERBB2	SEMA6A	2	1	FALSE
Trastuzumab and dasatinib combination	LZT-106 as a novel kinase inhibitor	ERBB2	MCL1, FH, CLEC4D		1	FALSE
Trastuzumab and dasatinib combination	C(60) fullerene-cisplatin nanocomplex	ERBB2	CASP3	2	1	FALSE
Trastuzumab and dasatinib combination	goniothalamin	ERBB2	BCL2	2	1	FALSE
Trastuzumab and dasatinib combination	PTX and RO3306	ERBB2	PCNA	2	1	FALSE
Trastuzumab and dasatinib combination	HSP90AA1	ERBB2	AKT1, PIK3CB, PIK3CG, PIK3CD, MTOR, PIK3CA	1.07143	1	FALSE
Trastuzumab and dasatinib combination	LZT-106 was shown to synergize with ABT-199	ERBB2	MCL1, FH, CLEC4D		1	FALSE
Trastuzumab and dasatinib combination	a synergistic combination of photoactive hypericin and Manumycin A	ERBB2	BIRC2, BIRC3, COL11A2, PARP1		1	FALSE
Trastuzumab and dasatinib combination	Formononetin	ERBB2	ABCC1, MSH3, MDM4	0.833333	1	FALSE
Trastuzumab and dasatinib combination	HDAC inhibitors 23h	ERBB2	HSP90AA1	1	1	FALSE
Trastuzumab and dasatinib combination	paclitaxel	ERBB2	AKT1, PIK3CB, PIK3CG, PCNA, CCNB1, PIK3CD, MTOR, PIK3CA	1.27778	1	FALSE
Trastuzumab and dasatinib combination	Dasatinib plus Gefitinib	ERBB2	AKT1, EGFR	0.5	1	FALSE
Trastuzumab and dasatinib combination	the combined effects of gefitinib and pemetrexed	ERBB2	AKT1	1	1	FALSE
Trastuzumab and dasatinib combination	11-Dehydrosinulariolide	ERBB2	AKT1, PTEN	0.833333	1	FALSE
Trastuzumab and dasatinib combination	CX-4945 (Silmitasertib)	ERBB2	MMP7	2	1	FALSE
Trastuzumab and dasatinib combination	Moringin	ERBB2	CASP3, BAX	1.5	1	FALSE
Trastuzumab and dasatinib combination	Paeonol	ERBB2	AKT1, PIK3CB, PIK3CG, PIK3CD, VIM, PIK3CA	1.07143	1	FALSE
Trastuzumab and dasatinib combination	phenothiazine (DS00329)	ERBB2	CDK2, CCND1, PCNA	1.5	1	FALSE
Trastuzumab and dasatinib combination	superparamagnetic iron oxide nanoparticles (SPIONs)	ERBB2	CASP3, ROS1	1	1	FALSE
Trastuzumab and dasatinib combination	a novel oral PIM inhibitor, AZD1208	ERBB2	MYC	1	1	FALSE
Trastuzumab and dasatinib combination	Daunorubicin	ERBB2	AKT1	1	1	FALSE
Trastuzumab and dasatinib combination	plumbagin (PL)	ERBB2	AKT1, PIK3CB, PIK3CG, PIK3CD, MTOR, PIK3CA	1.07143	1	FALSE
Trastuzumab and dasatinib combination	nelfinavir (NFV)	ERBB2	AKT1, ATP8A2, ABCB1	0.333333	1	FALSE
Trastuzumab and dasatinib combination	SB-T-121205	ERBB2	COL11A2, CASP3, BCL2, PARP1, CASP9, WDTC1, BAX		1	FALSE
Trastuzumab and dasatinib combination	All trans-retinoic acid (ATRA)	ERBB2	AKT1, PIK3CB, PIK3CG, MAP2K7, BCL2, MCL1, PIK3CD, CLEC4D, PIK3CA, FH		1	FALSE
Trastuzumab and dasatinib combination	Cyproheptadine	ERBB2	COL11A2, PARP1		1	FALSE
Trastuzumab and dasatinib combination	dacomitinib	ERBB2	CDK1, CDK2, AKT1, BCL2, CASP9, EGFR, BAX	1.125	1	FALSE
Trastuzumab and dasatinib combination	NVP-ADW742	ERBB2	AKT1, PIK3CB, PIK3CG, IGF1, PIK3CD, PIK3CA		1	FALSE
Trastuzumab and dasatinib combination	fluazuron	ERBB2	AKT1	1	1	FALSE
Trastuzumab and dasatinib combination	arsenite	ERBB2	PKM	1	1	FALSE
Trastuzumab and dasatinib combination	pyrrolidinium	ERBB2	CASP9	2	1	FALSE
Trastuzumab and dasatinib combination	GCCSysm-4 (G-4)	ERBB2	CPOX, COX8A, PTGS2, COX5A	1.525	1	FALSE
Trastuzumab and dasatinib combination	PTX and TQD	ERBB2	ROS1	2	1	FALSE
Trastuzumab and dasatinib combination	bromocriptine	ERBB2	PCNA	2	1	FALSE
Trastuzumab and dasatinib combination	Baicalein	ERBB2	HSP90AA1, HDAC9, ABCG2, SEMA6A, ABCC3		1	FALSE
Trastuzumab and dasatinib combination	Green synthesis of silver nanoparticles using Ganoderma neo-japonicum Imazeki	ERBB2	CASP3	2	1	FALSE
Trastuzumab and dasatinib combination	Plitidepsin	ERBB2	CCND1, PCNA	1.5	1	FALSE
Trastuzumab and dasatinib combination	Aripiprazole	ERBB2	BCL2, MYC	0.833333	1	FALSE
Trastuzumab and dasatinib combination	RUNX3	ERBB2	BCL2, CASP8	1.5	1	FALSE
Trastuzumab and dasatinib combination	HY253	ERBB2	COL11A2, WDTC1, PARP1, CASP9		1	FALSE
Trastuzumab and dasatinib combination	RBCm-OM/PLGA	ERBB2	CASP3, BCL2	1.5	1	FALSE
Trastuzumab and dasatinib combination	MLN0128	ERBB2	MTOR	2	1	FALSE
Trastuzumab and dasatinib combination	ursolic acid	ERBB2	BCL2, BAX, AKT1	1	1	FALSE
Trastuzumab and dasatinib combination	Retinoic acid (RA)	ERBB2	CASP3	2	1	FALSE
Trastuzumab and dasatinib combination	Trametinib	ERBB2	MAP2K7, MCL1, CLEC4D, BBC3, FH		1	FALSE
Trastuzumab and dasatinib combination	2-aziridin-1-yl-3-[(2-[2-[(3-aziridin-1-yl-1,4-dioxo-1,4-dihydronaphthalen-2-yl)thio]ethoxy]ethyl)thio]naphthoquinone (AZ-1)	ERBB2	BCL2, PCNA	1	1	FALSE
Trastuzumab and dasatinib combination	S2E, a thia-Michael adduct of sulfonamide chalcone	ERBB2	CASP3, JUN, CYCS, SEMA6A, MAPK8, BAX	1.41667	1	FALSE
Trastuzumab and dasatinib combination	Istaroxime	ERBB2	PTK2	1	1	FALSE
Trastuzumab and dasatinib combination	MPT0G211 combined with doxorubicin	ERBB2	BAX	2	1	FALSE
Trastuzumab and dasatinib combination	combination therapy of gefitinib and cisplatin	ERBB2	EGFR	1	1	FALSE
Trastuzumab and dasatinib combination	ONX0912	ERBB2	ROS1	2	1	FALSE
Trastuzumab and dasatinib combination	WJ-26210-2, in combination with gefitinib	ERBB2	DUSP1, DUSP12	1	1	FALSE
Trastuzumab and dasatinib combination	biocompatible As2O3 nanoparticles	ERBB2	BCL2, BAX	1.5	1	FALSE
Trastuzumab and dasatinib combination	CCT137690	ERBB2	CCNB1, MMP7, PTEN, MMP2	1.2	1	FALSE
Trastuzumab and dasatinib combination	VERU-111	ERBB2	COL11A2, CASP3, PARP1		1	FALSE
Trastuzumab and dasatinib combination	FK228	ERBB2	AKT1, PIK3CB, PIK3CG, ZHX2, MAP2K7, BCL2, PIK3CD, EGFR, MTOR, PIK3CA, BAX	1.15909	1	FALSE
Trastuzumab and dasatinib combination	Chemerin	ERBB2	AKT1, PTEN	0.833333	1	FALSE
Trastuzumab and dasatinib combination	Brevilin A (BA)	ERBB2	MTOR, AKT1, STAT3	0.75	1	FALSE
Trastuzumab and dasatinib combination	GA-TAT	ERBB2	CASP3, BCL2, BAX, CASP9	1.5	1	FALSE
Trastuzumab and dasatinib combination	lenalidomide and cisplatin	ERBB2	COL11A2, CASP3, BCL2, PARP1, KDR, VEGFA		1	FALSE
Trastuzumab and dasatinib combination	dezocine	ERBB2	AKT1, EPHB6	0	1	FALSE
Trastuzumab and dasatinib combination	Compound 8r	ERBB2	MCL1, BCL2, FH, CLEC4D		1	FALSE
Trastuzumab and dasatinib combination	gambogic acid (GA)	ERBB2	CDK1, CASP3, BCL2, POLD1, EGFR, BAX	1.13095	1	FALSE
Trastuzumab and dasatinib combination	Strobilanthes crispus	ERBB2	BCL2, BAX	1.5	1	FALSE
Trastuzumab and dasatinib combination	nonsteroidal anti-inflammatory drug	ERBB2	BCL2	2	1	FALSE
Trastuzumab and dasatinib combination	AZD8055/trametinib	ERBB2	BCL2L11	2	1	FALSE
Trastuzumab and dasatinib combination	5-FU combined with forbesione	ERBB2	CASP3, BCL2, BAX, CASP9	1.5	1	FALSE
Trastuzumab and dasatinib combination	Ator-loaded PSV micelles (ASM)	ERBB2	MMP9	2	1	FALSE
Trastuzumab and dasatinib combination	Calebin-A	ERBB2	JUN, MAPK8	1.5	1	FALSE
Trastuzumab and dasatinib combination	cisplatin (DDP)	ERBB2	ABCB1	2	1	FALSE
Trastuzumab and dasatinib combination	Artesunate	ERBB2	CASP3, STAT3, ROS1, CASP8	0.85	1	FALSE
Trastuzumab and dasatinib combination	CYT997	ERBB2	STAT3, JAK2	0.5	1	FALSE
Trastuzumab and dasatinib combination	luteoloside	ERBB2	COL11A2, FAS, FASN, CASP3, BCL2, PARP1, MTOR, MAPK8, BAX, CASP8		1	FALSE
Trastuzumab and dasatinib combination	sertraline (STL)	ERBB2	BIRC3, BIRC2, BECN1, SLC22A3, ITK		1	FALSE
Trastuzumab and dasatinib combination	morin and paclitaxel	ERBB2	MLXIP, MYLIP, MARCHF8	1	1	FALSE
Trastuzumab and dasatinib combination	the receptor-specific agonist G-1	ERBB2	MAPK3, PCNA	1	1	FALSE
Trastuzumab and dasatinib combination	SNX-7081 and fludarabine nucleoside (2-FaraA)	ERBB2	FASN, FAS	1	1	FALSE
Trastuzumab and dasatinib combination	combining CDDP with the HSP90 inhibitor 17-N-allylamino-17-demethoxy geldanamycin (17-AAG)	ERBB2	COL11A2, AKT1, CASP3, PARP1, WDTC1		1	FALSE
Trastuzumab and dasatinib combination	Gemini-Cur	ERBB2	BCL2, BAX	1.5	1	FALSE
Trastuzumab and dasatinib combination	the combined action of CD95L and gemcitabine	ERBB2	RIPK1, RALBP1, MCL1, CLEC4D, UQCRFS1, CFLAR, FH		1	FALSE
Trastuzumab and dasatinib combination	enterolactone (EL)	ERBB2	SNAI1, MAPK3	1	1	FALSE
Trastuzumab and dasatinib combination	1,25-(OH)2D3	ERBB2	MAP2K7, MAPK3	1	1	FALSE
Trastuzumab and dasatinib combination	nafamostat mesilate (NM)	ERBB2	CDK1, PCNA	1	1	FALSE
Trastuzumab and dasatinib combination	combination of Celecoxib and Plumbagin	ERBB2	PTGS2, COX5A, CPOX, COX8A, STAT3	1.2	1	FALSE
Trastuzumab and dasatinib combination	nitazoxanide (NTZ)	ERBB2	KDR, IL6, BCL2, JAK2, CYCS, VEGFA, STAT3		1	FALSE
Trastuzumab and dasatinib combination	Biochanin A and SB590885	ERBB2	AKT1, PIK3CB, PIK3CG, PIK3CD, PIK3CA	1	1	FALSE
Trastuzumab and dasatinib combination	Nimotuzumab	ERBB2	AKT1	1	1	FALSE
Trastuzumab and dasatinib combination	gossypol	ERBB2	MTOR, CCND1, PCNA	1.33333	1	FALSE
Trastuzumab and dasatinib combination	YM155	ERBB2	BIRC3, CASP3, BIRC2, EGFR, ABCB1	1.06667	1	FALSE
Trastuzumab and dasatinib combination	β-elemene (β-ELE)	ERBB2	CASP3, BCL2, CYCS	1.33333	1	FALSE
Trastuzumab and dasatinib combination	farnesyltransferase (FTase) inhibitor FTI-2148	ERBB2	AKT1, MAPK3	0.333333	1	FALSE
Trastuzumab and dasatinib combination	MET Vinorelbine (NVB) combined with an angiogenesis inhibitor (Endostar)	ERBB2	KDR, VEGFA, PECAM1	1.25	1	FALSE
Trastuzumab and dasatinib combination	C-phycocyanin (C-PC) pigment	ERBB2	CCND1, BCL2, PCNA, ATP8A2, STAT3	0.966667	1	FALSE
Trastuzumab and dasatinib combination	EM-2	ERBB2	MAPK8	2	1	FALSE
Trastuzumab and dasatinib combination	SmacN7	ERBB2	AKT1, PIK3CB, PIK3CD, HLA-DRB4, PARP1, CASP9, CLEC4D, MTOR, TNFRSF10B, TNFRSF10A, BIRC3, CASP3, BCL2, BAX, CASP8, COL11A2, PIK3CG, MCL1, PIK3CA, FH		1	FALSE
Trastuzumab and dasatinib combination	Navitoclax	ERBB2	MYC	1	1	FALSE
Trastuzumab and dasatinib combination	Xyloketal B	ERBB2	AKT1, MAPK3	0.333333	1	FALSE
Trastuzumab and dasatinib combination	Metformin	ERBB2	AKT1, PIK3CB, IL6, GABPA, PKM, STAT3, MAPK8, PTGS2, CCND1, FASN, PARP1, CASP9, VIM, MLXIP, MTOR, SLC22A3, PTEN, MMP2, BCL2, ROS1, NFE2L2, VEGFA, BAX, MAPK3, HMOX1, NOS2, SIRT1, ABCC1, CPOX, SHH, KDR, PIK3CA		1	FALSE
Trastuzumab and dasatinib combination	deguelin	ERBB2	PIK3CD, PIK3CG, PIK3CA, PIK3CB	0.85	1	FALSE
Trastuzumab and dasatinib combination	eicosapentaenoic acid-free fatty acid (EPA-FFA), epigallocatechin-3-gallate (EGCG) and proanthocyanidins	ERBB2	MTOR, CCND1, MYC, PCNA	0.975	1	FALSE
Trastuzumab and dasatinib combination	combination of CPT and JQ1	ERBB2	H2AX	2	1	FALSE
Trastuzumab and dasatinib combination	Hypomethylating agents (HMAs) and inhibitors of poly(ADP-ribose) polymerases (PARPis) and histone deacetylases (HDACis)	ERBB2	PARP1	2	1	FALSE
Trastuzumab and dasatinib combination	Bazedoxifene combined with paclitaxel or gemcitabine	ERBB2	IL6, STAT3		1	FALSE
Trastuzumab and dasatinib combination	cerdulatinib	ERBB2	MCL1, BCL2, FH, CLEC4D		1	FALSE
Trastuzumab and dasatinib combination	Aza-PBHA	ERBB2	HDAC9	2	1	FALSE
Trastuzumab and dasatinib combination	Dextropropranolol	ERBB2	MMP2, MAP2K7	1	1	FALSE
Trastuzumab and dasatinib combination	vaccinia-related kinase 2 (VRK2)	ERBB2	BCL2, MAPK8	1.5	1	FALSE
Trastuzumab and dasatinib combination	soloxolone methyl (SM)	ERBB2	MMP9	2	1	FALSE
Trastuzumab and dasatinib combination	PARP1 and CHK1 inhibitors	ERBB2	CHEK1, MAPK3	1	1	FALSE
Trastuzumab and dasatinib combination	baicalein	ERBB2	SNAI1, VIM	1	1	FALSE
Trastuzumab and dasatinib combination	RAF265, a multikinase inhibitor	ERBB2	BCL2, CCND1, PCNA	1.33333	1	FALSE
Trastuzumab and dasatinib combination	taxol	ERBB2	BAX	2	1	FALSE
Trastuzumab and dasatinib combination	Combination treatment with vemurafenib and AZD6244	ERBB2	CDKN1B, CCND1, PCNA	1.5	1	FALSE
Trastuzumab and dasatinib combination	PQ1 and tamoxifen	ERBB2	CASP3, BAX	1.5	1	FALSE
Trastuzumab and dasatinib combination	β-lapachone and its 3-iodine	ERBB2	ROS1, CASP8	0.5	1	FALSE
Trastuzumab and dasatinib combination	CADD522	ERBB2	ABCC3		1	FALSE
Trastuzumab and dasatinib combination	the combination of LY294002 (LY), a phosphatidylinositide-3-kinase (PI3K) inhibitor, with the traditional cytotoxic anti-estrogen drug tamoxifen (TAM)	ERBB2	CASP3, BCL2, CCND1, PCNA	1.5	1	FALSE
Trastuzumab and dasatinib combination	IP-Se-06 (3-((2-methoxyphenyl)selanyl)-7-methyl-2-phenylimidazol[1,2-a]pyridine)	ERBB2	MAPK3	2	1	FALSE
Trastuzumab and dasatinib combination	β-Elemene	ERBB2	AKT1, MMP2, MYLIP, BCL2, EGFR, MLXIP, MARCHF8	1.01786	1	FALSE
Trastuzumab and dasatinib combination	ABT-737 and cisplatin	ERBB2	AKT1	1	1	FALSE
Trastuzumab and dasatinib combination	Co-treatment with SAHA and S116836	ERBB2	MCL1, BCL2L11, FH, CLEC4D		1	FALSE
Trastuzumab and dasatinib combination	GLU	ERBB2	SEMA6A, ROS1	0.5	1	FALSE
Trastuzumab and dasatinib combination	Strophalloside	ERBB2	CASP3, CYCS, CASP9	1.5	1	FALSE
Trastuzumab and dasatinib combination	osimertinib	ERBB2	AGFG1, RAB17, RAB6A		1	FALSE
Trastuzumab and dasatinib combination	thymoquinone (TQ)	ERBB2	CCND1, BCL2, PCNA, JAK2, H2AX, STAT3, BAX	1.05357	1	FALSE
Trastuzumab and dasatinib combination	Ruthenium(II) complexes with 6-methyl-2-thiouracil cis-[Ru(6m2tu)2(PPh3)2] (1) and [Ru(6m2tu)2(dppb)] (2) (where PPh3 = triphenylphosphine; dppb = 1,4-bis(diphenylphosphino)butane; and 6m2tu = 6-methyl-2-thiouracil)	ERBB2	MAPK8, H2AX	1.5	1	FALSE
Trastuzumab and dasatinib combination	ndrographolide	ERBB2	BCL2, BAX	1.5	1	FALSE
Trastuzumab and dasatinib combination	OSU-53	ERBB2	IL6, STAT3		1	FALSE
Trastuzumab and dasatinib combination	α-Hispanolol (α-H)	ERBB2	MMP2, MMP9, BCL2, BAX	1.25	1	FALSE
Trastuzumab and dasatinib combination	CURC + CISP	ERBB2	ROS1	2	1	FALSE
Trastuzumab and dasatinib combination	Psammaplin A (PsA)	ERBB2	SIRT1	2	1	FALSE
Trastuzumab and dasatinib combination	Galangin (3,5,7-trihydroxyflavone)	ERBB2	AKT1, PTK2B, PTEN	0.75	1	FALSE
Trastuzumab and dasatinib combination	Chitosan nanoparticles	ERBB2	SLC22A3, ITK		1	FALSE
Trastuzumab and dasatinib combination	The total flavonoid aglycone extracted (TFAE)	ERBB2	AKT1, PIK3CB, PIK3CG, PIK3CD, MTOR, PIK3CA	1.07143	1	FALSE
Trastuzumab and dasatinib combination	2-imino-6-methoxy-2H-chromene-3-carbothioamide (IMCA)	ERBB2	MTOR	2	1	FALSE
Trastuzumab and dasatinib combination	Betulinic acid (BA)	ERBB2	CASP3, BCL2, DDIT3, BAX, HSPA5	1.16667	1	FALSE
Trastuzumab and dasatinib combination	BSI‑201	ERBB2	MMP3, BAX, PTEN		1	FALSE
Trastuzumab and dasatinib combination	Griseofulvin	ERBB2	CASP3	2	1	FALSE
Trastuzumab and dasatinib combination	ee-As4S4	ERBB2	ROS1	2	1	FALSE
Trastuzumab and dasatinib combination	chloroquine plus cisplatin	ERBB2	CASP3	2	1	FALSE
Trastuzumab and dasatinib combination	cisplatin + siRNA	ERBB2	KDR, VEGFA	1.5	1	FALSE
Trastuzumab and dasatinib combination	TW37	ERBB2	EGFR	1	1	FALSE
Trastuzumab and dasatinib combination	nedaplatin	ERBB2	VIM	2	1	FALSE
Trastuzumab and dasatinib combination	capped with glycine and pluronic polymer (CPGF NPs)	ERBB2	KDR, VEGFA, CASP3	1.33333	1	FALSE
Trastuzumab and dasatinib combination	anthracycline, pivarubicin	ERBB2	BCL2	2	1	FALSE
Trastuzumab and dasatinib combination	pirfenidone alone or in combination with cisplatin	ERBB2	AKT1	1	1	FALSE
Trastuzumab and dasatinib combination	Rapalink-1	ERBB2	MTOR, ERBB4, EGFR	0.75	1	FALSE
Trastuzumab and dasatinib combination	penflurido (PFD)	ERBB2	SLC22A3, VIM, ITK		1	FALSE
Trastuzumab and dasatinib combination	rapamycin+AICAR	ERBB2	AKT1	1	1	FALSE
Trastuzumab and dasatinib combination	EHop-016	ERBB2	AKT1	1	1	FALSE
Trastuzumab and dasatinib combination	entinostat	ERBB2	HSP90AA1	1	1	FALSE
Trastuzumab and dasatinib combination	Romidepsin	ERBB2	RNMT, PIK3CB, PIK3CG, MET, JUN, PIK3CD, SLTM, PIK3CA		1	FALSE
Trastuzumab and dasatinib combination	5-AZA and vitamin C	ERBB2	SNAI1	2	1	FALSE
Trastuzumab and dasatinib combination	A combination of Wee1 and mTOR	ERBB2	MTOR	2	1	FALSE
Trastuzumab and dasatinib combination	Chelidonine	ERBB2	EGFR	1	1	FALSE
Trastuzumab and dasatinib combination	combination of PTX with curcumin	ERBB2	CASP3, BCL2	1.5	1	FALSE
Trastuzumab and dasatinib combination	sorafenib	ERBB2	PCNA	2	1	FALSE
Trastuzumab and dasatinib combination	pyrrolo-1,5-benzoxazepine (PBOX)	ERBB2	MTOR	2	1	FALSE
Trastuzumab and dasatinib combination	digitoxin	ERBB2	PTK2, PTK2B	0	1	FALSE
Trastuzumab and dasatinib combination	celastrol	ERBB2	ROS1	2	1	FALSE
Trastuzumab and dasatinib combination	hydrogen gas	ERBB2	CDK6, CCND1, PCNA	1	1	FALSE
Trastuzumab and dasatinib combination	cisplatin and fractionated IR	ERBB2	BCL2, BECN1	0.833333	1	FALSE
Trastuzumab and dasatinib combination	RO-3306 (CDK1 inhibitor) or dinaciclib (CDK1, 2, 5, 9 inhibitors)	ERBB2	CASP8	2	1	FALSE
Trastuzumab and dasatinib combination	nifuroxazide	ERBB2	MMP2, MMP9	1	1	FALSE
Trastuzumab and dasatinib combination	parthenolide-SAHA hybrids:Compound 26	ERBB2	ABCC1	2	1	FALSE
Trastuzumab and dasatinib combination	17-AAG and celecoxib	ERBB2	BCL2	2	1	FALSE
Trastuzumab and dasatinib combination	icaritin	ERBB2	MMP9, MMP2, STAT3, KDR, VEGFA	1.06667	1	FALSE
Trastuzumab and dasatinib combination	VS-5584	ERBB2	PIK3CB, PIK3CG, PIK3CD, MTOR, PIK3CA	0.866667	1	FALSE
Trastuzumab and dasatinib combination	Resiniferatoxin (RTX)	ERBB2	WDTC1, ATP8A2, ROS1	0.833333	1	FALSE
Trastuzumab and dasatinib combination	allicin and 5-FU	ERBB2	COL11A2, CASP3, BCL2, PARP1		1	FALSE
Trastuzumab and dasatinib combination	Rottlerin (Rott)	ERBB2	BECN1	1	1	FALSE
Trastuzumab and dasatinib combination	O,O\'-diethyl-(S,S)-ethylenediamine-N,N\'-di-2-(3-cyclohexyl)propanoate dihydrochloride (named DE-EDCP)	ERBB2	CASP3, BCL2, BAX, PCNA	1.375	1	FALSE
Trastuzumab and dasatinib combination	4-((5-(tert-butyl)-3-chloro-2-hydroxybenzyl) amino)-2- hydroxybenzoic acid, named LX009	ERBB2	GABPA, AKT1, NFE2L2, HMOX1	0.85	1	FALSE
Trastuzumab and dasatinib combination	2-((1, 2, 3, 4-Tetrahydroquinolin-1-yl) (4 methoxyphenyl) methyl) phenol (THMPP)	ERBB2	PIK3CB, PIK3CG, CASP3, PIK3CD, EGFR, SEMA6A, PIK3CA	0.982143	1	FALSE
Trastuzumab and dasatinib combination	melatonin and sorafenib	ERBB2	BAX, COL11A2, PARP1		1	FALSE
Trastuzumab and dasatinib combination	(4-hydroxy-3,5-dimethylphenyl) sulfone (TMBPS)	ERBB2	AKT1, PTK2B, MAPK3	0.25	1	FALSE
Trastuzumab and dasatinib combination	petroleum ether (PE)	ERBB2	AKT1, PIK3CB, PIK3CG, CASP3, BCL2, CASP9, PIK3CD, PIK3CA, BAX, PTEN	1.22727	1	FALSE
Trastuzumab and dasatinib combination	multi-tyrosine kinase inhibitor silibinin	ERBB2	ERBB3	1	1	FALSE
Trastuzumab and dasatinib combination	Teriflunomide	ERBB2	CCND1, PCNA, SEMA6A, MYC, BAX	0.866667	1	FALSE
Trastuzumab and dasatinib combination	SNS-032	ERBB2	BIRC3, BIRC2, MCL1, CLEC4D, FH		1	FALSE
Trastuzumab and dasatinib combination	penta-O-galloyl-β-D-glucose (PGG)	ERBB2	MMP9, EGF, AKT1, PIK3CB, PIK3CG, PIK3CD, MTOR, PIK3CA	0.930556	1	FALSE
Trastuzumab and dasatinib combination	1-furan-2-yl-3-pyridin-2-yl-propenone (FPP-3)	ERBB2	MMP2, MMP9	1	1	FALSE
Trastuzumab and dasatinib combination	PREC and cisplatin	ERBB2	AKT1	1	1	FALSE
Trastuzumab and dasatinib combination	Trametinib and Palbociclib	ERBB2	MAP2K7	2	1	FALSE
Trastuzumab and dasatinib combination	pan-aurora kinase inhibitor (AKI) AMG 900	ERBB2	BCL2	2	1	FALSE
Trastuzumab and dasatinib combination	heparan sulfate (HS) mimic/heparanase inhibitor roneparstat (SST0001)	ERBB2	PTK2, IGF1, COL1A1, EGFR		1	FALSE
Trastuzumab and dasatinib combination	chloroquine (CQ) combination with cisplatin (CDDP)	ERBB2	ATM	2	1	FALSE
Trastuzumab and dasatinib combination	AZD8055	ERBB2	MCL1, BCL2L11, CLEC4D, MTOR, BBC3, FH		1	FALSE
Trastuzumab and dasatinib combination	Bosutinib	ERBB2	EGF, EGFR	0.5	1	FALSE
Trastuzumab and dasatinib combination	Apatinib	ERBB2	MTOR, SEMA6A, AKT1	0.833333	1	FALSE
Trastuzumab and dasatinib combination	BZ and VNR	ERBB2	DDIT3, HSPA5	0.833333	1	FALSE
Trastuzumab and dasatinib combination	PLK1 (BI6727)	ERBB2	CCNB1, PCNA	1.83333	1	FALSE
Trastuzumab and dasatinib combination	DMH1	ERBB2	ID3, ID2, ID1		1	FALSE
Trastuzumab and dasatinib combination	Sodium meta-arsenite (NaAsO2)	ERBB2	ROS1	2	1	FALSE
Trastuzumab and dasatinib combination	retinoic acid (RA)	ERBB2	FASN, FAS	1	1	FALSE
Trastuzumab and dasatinib combination	Xanthoangelol	ERBB2	CASP3	2	1	FALSE
Trastuzumab and dasatinib combination	hCEC-Exo-214 in combination with anti-cancer agents, oxaliplatin or sorafenib	ERBB2	ABCB1	2	1	FALSE
Trastuzumab and dasatinib combination	Cucurbitacin B	ERBB2	CCND1, PCNA	1.5	1	FALSE
Trastuzumab and dasatinib combination	MG with 5-Fluorouracil (5-FU)	ERBB2	CDK6, ROS1	-0.166667	1	TRUE
Trastuzumab and dasatinib combination	BKM120	ERBB2	AKT1, PIK3CB, PIK3CG, PIK3CD, PIK3CA	1	1	FALSE
Trastuzumab and dasatinib combination	n-butylidenephthalide (BP)	ERBB2	SLC22A3, ITK		1	FALSE
Trastuzumab and dasatinib combination	Quisinostat	ERBB2	CASP3, BCL2, BAX	1.5	1	FALSE
Trastuzumab and dasatinib combination	Rafoxanide	ERBB2	AKT1, PIK3CB, PIK3CG, PIK3CD, MTOR, PIK3CA	1.07143	1	FALSE
Trastuzumab and dasatinib combination	KML001	ERBB2	COL11A2, H2AX, PARP1		1	FALSE
Trastuzumab and dasatinib combination	nonhypercalcemic vitamin D analogue BXL-628	ERBB2	AKT1, PIK3CB, PIK3CG, PIK3CD, PIK3CA	1	1	FALSE
Trastuzumab and dasatinib combination	PF-573,228 in combination with erlotinib	ERBB2	AKT1	1	1	FALSE
Trastuzumab and dasatinib combination	Apicidin	ERBB2	WDTC1, BAX, CYCS, PARP1	1.525	1	FALSE
Trastuzumab and dasatinib combination	Tranilast	ERBB2	BCL2L11	2	1	FALSE
Trastuzumab and dasatinib combination	Fenofibrate	ERBB2	AKT1, BCL2, MTOR, KDR, VEGFA	1.06667	1	FALSE
Trastuzumab and dasatinib combination	Brucea javanica oil	ERBB2	PTGS2, CASP3, COX5A, CASP9, CPOX, COX8A	1.61905	1	FALSE
Trastuzumab and dasatinib combination	radotinib	ERBB2	CASP3	2	1	FALSE
Trastuzumab and dasatinib combination	ginger extract	ERBB2	MTOR	2	1	FALSE
Trastuzumab and dasatinib combination	extract of Hedyotis diffusa Willd (EEHDW)	ERBB2	AKT1, CCND1, PIK3CB, PIK3CG, PCNA, PIK3CD, PIK3CA, BAX, PTEN	1.2	1	FALSE
Trastuzumab and dasatinib combination	Salinomycin	ERBB2	MLXIP, MYLIP, MARCHF8, ROS1	0.9	1	FALSE
Trastuzumab and dasatinib combination	doxorubicin, actinomycin D or vincristine	ERBB2	STAT3, CYCS, BCL2	0.5	1	FALSE
Trastuzumab and dasatinib combination	The combination of CDDP/PXD and TK or CuD	ERBB2	AKT1, ERBB2, ERBB3, STAT3, MAPK8	0.333333	1	FALSE
Trastuzumab and dasatinib combination	CWF-145	ERBB2	MTOR, AKT1	0.833333	1	FALSE
Trastuzumab and dasatinib combination	proTAME	ERBB2	CCNB1, PCNA	1.83333	1	FALSE
Trastuzumab and dasatinib combination	benzofuran compounds	ERBB2	PSG1, SP1		1	FALSE
Trastuzumab and dasatinib combination	Quercetin	ERBB2	CASP3, BCL2, BAX	1.5	1	FALSE
Trastuzumab and dasatinib combination	cisplatin and hypericin	ERBB2	BCL2	2	1	FALSE
Trastuzumab and dasatinib combination	LB-100	ERBB2	BCL2	2	1	FALSE
Trastuzumab and dasatinib combination	sodium selenite (SS)	ERBB2	HDAC9	2	1	FALSE
Trastuzumab and dasatinib combination	chlorpyrifos (CPF	ERBB2	CASP3	2	1	FALSE
Trastuzumab and dasatinib combination	Eugenol	ERBB2	AKT1, CCND1, ERBB2, BCL2, PCNA	0.566667	1	FALSE
Trastuzumab and dasatinib combination	(E)-4-(3-(3,5-dimethoxyphenyl)allyl)-2-methoxyphenol	ERBB2	STAT3	1	1	FALSE
Trastuzumab and dasatinib combination	2-benzylthio-5,8-dimethoxy-1,4-phthoquinone (DMNQ)	ERBB2	PTK2B	1	1	FALSE
Trastuzumab and dasatinib combination	Ginsenoside Rk1 (Rk1)	ERBB2	AKT1, PIK3CB, PIK3CG, CASP3, BCL2, PIK3CD, CYCS, PIK3CA, BAX	1.2	1	FALSE
Trastuzumab and dasatinib combination	Brucine	ERBB2	PTGS2, BCL2, COX5A, CPOX, COX8A, BAX	1.61905	1	FALSE
Trastuzumab and dasatinib combination	1, 25-dihydroxyvitamin D(3) [1, 25 (OH)(2)D(3)]	ERBB2	BCL2	2	1	FALSE
Trastuzumab and dasatinib combination	Complexes 1 and 2	ERBB2	MAP2K7, MAPK3	1	1	FALSE
Trastuzumab and dasatinib combination	concanamycin A1	ERBB2	BCL2, BAX	1.5	1	FALSE
Trastuzumab and dasatinib combination	KWM-EO	ERBB2	CPOX, COX8A, PTGS2, COX5A	1.525	1	FALSE
Trastuzumab and dasatinib combination	Tamoxifen (TAM)	ERBB2	HSPA5	1	1	FALSE
Trastuzumab and dasatinib combination	Bisnaphthalimide (C8)	ERBB2	BCL2	2	1	FALSE
Trastuzumab and dasatinib combination	Triptonide	ERBB2	SEMA6A	2	1	FALSE
Trastuzumab and dasatinib combination	TH588 and BKM120	ERBB2	PIK3CD, PIK3CG, PIK3CA, PIK3CB	0.85	1	FALSE
Trastuzumab and dasatinib combination	total flavones	ERBB2	CASP3, BCL2, BAX	1.5	1	FALSE
Trastuzumab and dasatinib combination	DMAMCL	ERBB2	MTOR, AKT1, ROS1	0.833333	1	FALSE
Trastuzumab and dasatinib combination	Lapatinib and panobinostat	ERBB2	COL11A2, PARP1, CASP8		1	FALSE
Trastuzumab and dasatinib combination	4-HBA/ADM co-treatment	ERBB2	COL11A2, CASP3, PARP1		1	FALSE
Trastuzumab and dasatinib combination	Bcl-2 siRNA/Dox-TPGS-LPs	ERBB2	BCL2	2	1	FALSE
Trastuzumab and dasatinib combination	CAA45	ERBB2	MMP2, MMP9	1	1	FALSE
Trastuzumab and dasatinib combination	Axitinib	ERBB2	AKT1, GABPA, NFE2L2, KDR, HMOX1	0.866667	1	FALSE
Trastuzumab and dasatinib combination	Cantharidin	ERBB2	MYLIP, BCL2, MARCHF8, CASP9, MLXIP, BAX	1.36905	1	FALSE
Trastuzumab and dasatinib combination	miR-1291 prodrug monotherapy	ERBB2	MLXIP, MYLIP, MARCHF8	1	1	FALSE
Trastuzumab and dasatinib combination	Valproic acid (VPA)	ERBB2	FASN, BCL2, PTEN	1.33333	1	FALSE
Trastuzumab and dasatinib combination	(7-Carbethoxyamino-2-oxo-2H-chromen-4-yl)methylpyrrolidine-1 carbodithioate (CPP)	ERBB2	BCL2, CCND1, MYC, PCNA	1.1	1	FALSE
Trastuzumab and dasatinib combination	paratocarpin E	ERBB2	COL11A2, BCL2, PARP1, BECN1, BAX, CASP8		1	FALSE
Trastuzumab and dasatinib combination	The combination of gefitinib and vorinostat	ERBB2	AKT1, PTK2B, IGF1		1	FALSE
Trastuzumab and dasatinib combination	combination of a CD30-targeting ADC (anti-CD30-lidamycin [LDM]) with a small-molecule inhibitor (crizotinib) of nucleophosmin-anaplastic lymphoma kinase NPM-ALK	ERBB2	MAPK3	2	1	FALSE
Trastuzumab and dasatinib combination	PTX and CpdA were combined	ERBB2	IL6		1	FALSE
Trastuzumab and dasatinib combination	Moxifloxacin and ciprofloxacin	ERBB2	CCNA2, CDK2, PCNA, CASP8	1.375	1	FALSE
Trastuzumab and dasatinib combination	sorafenib and 5-FU, alone or in combination	ERBB2	MTOR, MAP2K7, STAT3, ZHX2	0.925	1	FALSE
Trastuzumab and dasatinib combination	new synthesized sixteen 2,3-dihydro-1H-cyclopenta[b]quinoline derivatives (cyclopentaquinoline)	ERBB2	CASP3	2	1	FALSE
Trastuzumab and dasatinib combination	5-fluorouracil (5-Fu)	ERBB2	BAX, CYCS	1.5	1	FALSE
Trastuzumab and dasatinib combination	Doxorubicin (DOX)	ERBB2	SLC2A1	2	1	FALSE
Trastuzumab and dasatinib combination	the histone deacetylase inhibitor panobinostat	ERBB2	BECN1	1	1	FALSE
Trastuzumab and dasatinib combination	Brown algae phlorotannins	ERBB2	ROS1	2	1	FALSE
Trastuzumab and dasatinib combination	ketoconazole (KT)	ERBB2	COL11A2, EPHB6, CASP3, BCL2, PARP1, WDTC1, BAX		1	FALSE
Trastuzumab and dasatinib combination	bromelain and N-acetylcysteine	ERBB2	BCL2, CYCS, AKT1	0.5	1	FALSE
Trastuzumab and dasatinib combination	Arnicolide D	ERBB2	CDK1, COL11A2, AKT1, PIK3CB, PIK3CG, CDK6, BCL2, PARP1, PCNA, POLD1, CASP9, CCNB1, PIK3CD, MTOR, STAT3, PIK3CA, BAX		1	FALSE
Trastuzumab and dasatinib combination	3-(4-Bromo phenylazo)-2,4-pentanedione	ERBB2	CASP3, VEGFA, KDR	1.33333	1	FALSE
Trastuzumab and dasatinib combination	DHTS	ERBB2	CASP3	2	1	FALSE
Trastuzumab and dasatinib combination	Glibenclamide (Gli)	ERBB2	PCNA	2	1	FALSE
Trastuzumab and dasatinib combination	polysaccharides isolated from Rhizoma Pleionis (PRP)	ERBB2	CASP3, BCL2, STAT3, BAX, CASP8	1.06667	1	FALSE
Trastuzumab and dasatinib combination	neratinib	ERBB2	ERBB2	0	1	FALSE
Trastuzumab and dasatinib combination	bicalutamide and/or metformin	ERBB2	MTOR, CASP3, BCL2	1.33333	1	FALSE
Trastuzumab and dasatinib combination	vincristine or paclitaxel in combination with belinostat and observed synergistic cytotoxicity	ERBB2	MCL1, BCL2L11, FH, CLEC4D		1	FALSE
Trastuzumab and dasatinib combination	arginine deiminase in combination with gemcitabine	ERBB2	CASP3	2	1	FALSE
Trastuzumab and dasatinib combination	metapristone	ERBB2	MLXIP, MYLIP, MARCHF8	1	1	FALSE
Trastuzumab and dasatinib combination	Methoxyacetic acid	ERBB2	BIRC3, CDK2, HDAC9, BIRC2, PCNA	1.4	1	FALSE
Trastuzumab and dasatinib combination	sulforaphane (SFN)	ERBB2	SNAI1, MYLIP, MARCHF8, MLXIP	1.15	1	FALSE
Trastuzumab and dasatinib combination	Betulinic Acid	ERBB2	HSPA5	1	1	FALSE
Trastuzumab and dasatinib combination	AZD6244 combination with BKM120 or GDC-0941	ERBB2	PIK3CB, PIK3CG, MAP2K7, PIK3CD, PIK3CA	0.866667	1	FALSE
Trastuzumab and dasatinib combination	topotecan	ERBB2	DCK, AKT1, CASP3	0.5	1	FALSE
Trastuzumab and dasatinib combination	potent AR antagonist enzalutamide	ERBB2	SNAI1, VIM	1	1	FALSE
Trastuzumab and dasatinib combination	everolimus (RAD-001)	ERBB2	AKT1, PIK3CB, PIK3CG, PIK3CD, MTOR, PIK3CA	1.07143	1	FALSE
Trastuzumab and dasatinib combination	Decitabine	ERBB2	CASP3, BCL2, DCK, BAX	1.375	1	FALSE
Trastuzumab and dasatinib combination	Dihydroartemisinin (DHA)	ERBB2	SNAI1, AKT1, TNFRSF10B	0.833333	1	FALSE
Trastuzumab and dasatinib combination	Vernodalin	ERBB2	BCL2, CYCS, ROS1	0.833333	1	FALSE
Trastuzumab and dasatinib combination	osimertinib (AZD9291)	ERBB2	SEMA6A, CFLAR	0.5	1	FALSE
Trastuzumab and dasatinib combination	Suberoylanilide hydroxamic acid and paclitaxel	ERBB2	ID1, CASP3, BCL2, MYC, BAX		1	FALSE
Trastuzumab and dasatinib combination	Fucoxanthin (FX)	ERBB2	SNAI1, AKT1, PIK3CB, PIK3CG, MMP2, PIK3CD, SLC22A3, PIK3CA, ITK		1	FALSE
Trastuzumab and dasatinib combination	Melphalan-flufenamide	ERBB2	BAX	2	1	FALSE
Trastuzumab and dasatinib combination	DOX-Vit D by conjugating Vit-D to DOX	ERBB2	MTOR, AKT1, MAPK8	1	1	FALSE
Trastuzumab and dasatinib combination	Delicaflavone	ERBB2	CASP3, DDIT3, HSPA5	1	1	FALSE
Trastuzumab and dasatinib combination	Triptolide (TP)	ERBB2	TP53	1	1	FALSE
Trastuzumab and dasatinib combination	AZ64	ERBB2	CDC25C	2	1	FALSE
Trastuzumab and dasatinib combination	T-DM1, trastuzumab emtansine is an antibody-drug conjugate composed by the monoclonal antibody trastuzumab and the microtubule polymerization inhibitor DM1	ERBB2	ERBB2, ERBB3	-0.166667	1	TRUE
Trastuzumab and dasatinib combination	Aloperine	ERBB2	CASP9, PTEN, CASP8	1.5	1	FALSE
Trastuzumab and dasatinib combination	cisplatin & in a combination with non-steroidal anti inflammatory drug (NSAID) aspirin	ERBB2	SNAI1, SEMA6A, AKT1, EP300, MTOR, SLC22A3, ITK		1	FALSE
Trastuzumab and dasatinib combination	Idelalisib	ERBB2	MTOR, MAP2K7, AKT1	0.833333	1	FALSE
Trastuzumab and dasatinib combination	Ginsenoside Rh2 (G-Rh2)	ERBB2	CASP3, BCL2, BAX, ABCB1	1.375	1	FALSE
Trastuzumab and dasatinib combination	beet root juice (BRJ)	ERBB2	BCL2, BAX	1.5	1	FALSE
Trastuzumab and dasatinib combination	AE-CA	ERBB2	CCNA2, CASP3, PCNA	1.33333	1	FALSE
Trastuzumab and dasatinib combination	Compound 7h	ERBB2	ATM	2	1	FALSE
Trastuzumab and dasatinib combination	CPI203 combined with lenalidomide	ERBB2	MYC	1	1	FALSE
Trastuzumab and dasatinib combination	lithium chloride (LiCl)	ERBB2	CASP3, EGF, ABCC1, EGFR	0.65	1	FALSE
Trastuzumab and dasatinib combination	Cmp5	ERBB2	NOS2	2	1	FALSE
Trastuzumab and dasatinib combination	combination of simvastatin and meclofenamic acid, an AKR1C3 inhibitor	ERBB2	AKT1	1	1	FALSE
Trastuzumab and dasatinib combination	ABT-737 and Obatoclax	ERBB2	CCND1, PCNA	1.5	1	FALSE
Trastuzumab and dasatinib combination	combined treatment of aspirin and cisplatin	ERBB2	COL11A2, AKT1, PIK3CB, PIK3CG, ZHX2, MAP2K7, BCL2, PARP1, PIK3CD, MTOR, SLC22A3, PIK3CA, BAX, ITK		1	FALSE
Trastuzumab and dasatinib combination	ibrutinib (PCI-32765)	ERBB2	AKT1, ERBB2, CASP3, ERBB3, ERBB4, EGFR	0.27381	1	FALSE
Trastuzumab and dasatinib combination	(-)-Thalidomide	ERBB2	KDR, VEGFA, CASP3	1.33333	1	FALSE
Trastuzumab and dasatinib combination	JTC-801	ERBB2	AKT1, PIK3CB, PIK3CG, PIK3CD, MTOR, PIK3CA	1.07143	1	FALSE
Trastuzumab and dasatinib combination	indomethacin (IN)	ERBB2	BCL2	2	1	FALSE
Trastuzumab and dasatinib combination	rotundic acid (RA)	ERBB2	ATM	2	1	FALSE
Trastuzumab and dasatinib combination	renieramycin T (RT)	ERBB2	BCL2, CASP9, MCL1, CLEC4D, FH		1	FALSE
Trastuzumab and dasatinib combination	100μM TMZ and EMF (100Hz, 100G)	ERBB2	CASP3, BCL2, PCNA, ROS1, BAX, HMOX1	1.25	1	FALSE
Trastuzumab and dasatinib combination	combinational treatment of ABT-263 with NCTD	ERBB2	COL11A2, PARP1, CYCS, CASP9		1	FALSE
Trastuzumab and dasatinib combination	combination 5-FU and Huaier	ERBB2	CCND1, MMP2, BCL2, PCNA, STAT3	1.06667	1	FALSE
Trastuzumab and dasatinib combination	Glycyrrhizic acid (GA)	ERBB2	BCL2, CCND1, PCNA	1.33333	1	FALSE
Trastuzumab and dasatinib combination	everolimus (Evr)	ERBB2	ABCC3, BCL2, BAX		1	FALSE
Trastuzumab and dasatinib combination	self-micellizing anticancer lipid (SMAL)	ERBB2	COL11A2, CASP3, PARP1, CASP9		1	FALSE
Trastuzumab and dasatinib combination	Berbamine	ERBB2	CASP3	2	1	FALSE
Trastuzumab and dasatinib combination	cisplatin	ERBB2	RAD51	2	1	FALSE
Trastuzumab and dasatinib combination	thiostrepton	ERBB2	CCNB1, PCNA	1.83333	1	FALSE
Trastuzumab and dasatinib combination	Emodin	ERBB2	AKT1, PIK3CB, PIK3CG, PIK3CD, PIK3CA	1	1	FALSE
Trastuzumab and dasatinib combination	CDK4/6 kinase inhibitor palbociclib	ERBB2	CDK6	1	1	FALSE
Trastuzumab and dasatinib combination	methanol extract of Ptercarpus santalinus (MEPS)	ERBB2	COL11A2, CYCS, PARP1		1	FALSE
Trastuzumab and dasatinib combination	silibinin Na₂[VO(silibinin)₂2]·6H₂O (VOsil)	ERBB2	CASP3	2	1	FALSE
Trastuzumab and dasatinib combination	Ilamycin C	ERBB2	MMP9, MMP2, IL6, BCL2, VIM, STAT3, BAX		1	FALSE
Trastuzumab and dasatinib combination	Qizhen capsule (QZC)	ERBB2	COL11A2, CASP3, BCL2, PARP1, CASP9, MTOR, BAX		1	FALSE
Trastuzumab and dasatinib combination	Metformin (METF)	ERBB2	KRAS, IGF1		1	FALSE
Trastuzumab and dasatinib combination	Costunolide	ERBB2	COL11A2, CASP3, BCL2, PARP1, CASP9, BBC3, WDTC1, BAX		1	FALSE
Trastuzumab and dasatinib combination	Norcantharidin (NCTD)	ERBB2	WDTC1, ROS1	0.666667	1	FALSE
Trastuzumab and dasatinib combination	Brucea javanica oil emulsion (BJOE)	ERBB2	CCND1, BAX, PCNA	1.33333	1	FALSE
Trastuzumab and dasatinib combination	CPHSP	ERBB2	MAP2K7, JUN, MAPK8	1.5	1	FALSE
Trastuzumab and dasatinib combination	Taheebo-NFD-Marugoto (TNM)	ERBB2	CCND1, CASP3, GRB2, BCL2, PCNA, BAX	1.21429	1	FALSE
Trastuzumab and dasatinib combination	Tranilast and cisplatin	ERBB2	WDTC1, H2AX, PCNA	1.5	1	FALSE
Trastuzumab and dasatinib combination	G9a inhibitor BIX-01294	ERBB2	GABPA, NFE2L2, ROS1, HMOX1	1	1	FALSE
Trastuzumab and dasatinib combination	the coumarin-copper drug	ERBB2	BCL2, BAX	1.5	1	FALSE
Trastuzumab and dasatinib combination	Docetaxel-Chitosan nanoparticles	ERBB2	BCL2, BAX	1.5	1	FALSE
Trastuzumab and dasatinib combination	compound 5k	ERBB2	BCL2, BAX	1.5	1	FALSE
Trastuzumab and dasatinib combination	Asterosaponin 1	ERBB2	DDIT3, MAPK8, CASP4, HSPA5	1.175	1	FALSE
Trastuzumab and dasatinib combination	nintedanib was combined with cisplatin	ERBB2	MAPK3	2	1	FALSE
Trastuzumab and dasatinib combination	oridonin	ERBB2	SNAI1, SNAI2, IL6, VIM, CYCS, BAX		1	FALSE
Trastuzumab and dasatinib combination	Persian shallot extract	ERBB2	BCL2, BCL2L11, BBC3, BAX, CASP8	1.5	1	FALSE
Trastuzumab and dasatinib combination	combination of 4MU with Imatinib	ERBB2	AKT1	1	1	FALSE
Trastuzumab and dasatinib combination	Tarloxotinib-E	ERBB2	ERBB2, ERBB3, EGFR	0	1	FALSE
Trastuzumab and dasatinib combination	WA and 5-FU	ERBB2	HSPA5, DDIT3, GDF10	0.666667	1	FALSE
Trastuzumab and dasatinib combination	A4 [10-(3-(piperazin-1-yl)propyl)-2-(trifluoromethyl)-10H-phenothiazine]	ERBB2	AKT1	1	1	FALSE
Trastuzumab and dasatinib combination	DHA	ERBB2	ABCB1	2	1	FALSE
Trastuzumab and dasatinib combination	APS in combination with apatinib	ERBB2	MMP9, AKT1, PTK2B	0.25	1	FALSE
Trastuzumab and dasatinib combination	epirubicin	ERBB2	ABCC1, ABCB1, TBC1D9	1	1	FALSE
Trastuzumab and dasatinib combination	arsenic trioxide (As2O3)	ERBB2	BCL2	2	1	FALSE
Trastuzumab and dasatinib combination	Trastuzumab	ERBB2	AKT1	1	1	FALSE
Trastuzumab and dasatinib combination	ellagic acid (EA)	ERBB2	HAS1, CASP3, CDK6, ABCC1	0.475	1	FALSE
Trastuzumab and dasatinib combination	Aspirin	ERBB2	AKT1, PTK2B, PIK3CB, PIK3CG, PTGS2, EGF, COX5A, CPOX, PIK3CD, EGFR, HAS1, COX8A, PIK3CA	1.13736	1	FALSE
Trastuzumab and dasatinib combination	Quercetin‑3‑methyl ether	ERBB2	AKT1, PIK3CB, PIK3CG, PIK3CD, VIM, PIK3CA	1.07143	1	FALSE
Trastuzumab and dasatinib combination	MTIF2 could interact with AIFM1	ERBB2	AIFM1	2	1	FALSE
Trastuzumab and dasatinib combination	juglone	ERBB2	MLXIP, MYLIP, MARCHF8	1	1	FALSE
Trastuzumab and dasatinib combination	DW22	ERBB2	HDAC9, HTRA1	0.333333	1	FALSE
Trastuzumab and dasatinib combination	ATRA and sorafenib	ERBB2	MCL1, BCL2, FH, CLEC4D		1	FALSE
Trastuzumab and dasatinib combination	YK-4-279 and vincristine	ERBB2	CCNB1, BCL2, MCL1, PCNA	1.175	1	FALSE
Trastuzumab and dasatinib combination	Protein hydrolysate extracted from OR (ORPH)	ERBB2	SLC35G1, MYLIP, PKM, DESI1, MLXIP, MARCHF8		1	FALSE
Trastuzumab and dasatinib combination	Cisplatin combined with metformin	ERBB2	RAD51, H2AX	1.5	1	FALSE
Trastuzumab and dasatinib combination	cisplatin-loaded M1 macrophage secreted-exosomes (DDP-M1-Exos)	ERBB2	CASP3, BAX	1.5	1	FALSE
Trastuzumab and dasatinib combination	ZZW-115	ERBB2	ATP8A2	2	1	FALSE
Trastuzumab and dasatinib combination	nimbolide	ERBB2	SEMA6A, MYLIP, MARCHF8, MLXIP	1.15	1	FALSE
Trastuzumab and dasatinib combination	Indomethacin	ERBB2	MTOR	2	1	FALSE
Trastuzumab and dasatinib combination	herb formula Yanghe Huayan (YHHY)	ERBB2	AKT1, PIK3CB, PIK3CG, BCL2, PIK3CD, KDR, VEGFA, PIK3CA, MYC, BAX	1.13636	1	FALSE
Trastuzumab and dasatinib combination	CAB and PLI	ERBB2	MCL1, FH, CLEC4D		1	FALSE
Trastuzumab and dasatinib combination	Ferula ferulaeoides	ERBB2	CASP3, BCL2, IL10, CASP9, BAX	1.4	1	FALSE
Trastuzumab and dasatinib combination	combination of DDP and hesperetin	ERBB2	AKT1, PTK2B, AIFM1, CASP3, BCL2, CASP9, CYCS, BAX, PTEN	1.2	1	FALSE
Trastuzumab and dasatinib combination	specific B cell CLL/lymphoma 2 (Bcl-2) inhibitor ABT-199	ERBB2	BCL2, BCL2L11	1.5	1	FALSE
Trastuzumab and dasatinib combination	Digoxin	ERBB2	MMP2, MMP9	1	1	FALSE
Trastuzumab and dasatinib combination	Esculetin (EST)	ERBB2	CCND1, MMP2, PCNA, MMP7, VIM, MYC	1.04762	1	FALSE
Trastuzumab and dasatinib combination	GDC-0449, a pharmacological inhibitor of Smoothened (SMO)	ERBB2	CCND1	2	1	FALSE
Trastuzumab and dasatinib combination	Exo2	ERBB2	MAPK3	2	1	FALSE
Trastuzumab and dasatinib combination	Diacerein	ERBB2	AKT1	1	1	FALSE
Trastuzumab and dasatinib combination	API-2 (triciribidine)	ERBB2	AKT1, PIK3CB, PIK3CG, PIK3CD, MTOR, PIK3CA	1.07143	1	FALSE
Trastuzumab and dasatinib combination	combined leaf extracts of Sesamum angustifolium (Oliv.) Engl. and Hibiscus articulatus (SAHA)	ERBB2	CASP3, CASP9	1.5	1	FALSE
Trastuzumab and dasatinib combination	daunorubicin (Dau)-GnRH-III derivative	ERBB2	CASP3	2	1	FALSE
Trastuzumab and dasatinib combination	miR-512-30p and XBP-1 transcript 1/2	ERBB2	TIMM8A	3	1	FALSE
Trastuzumab and dasatinib combination	clioquinol (CQ) and nitroxoline (NQ)	ERBB2	CCND1, PCNA	1.5	1	FALSE
Trastuzumab and dasatinib combination	ropivacaine	ERBB2	AKT1, PIK3CB, PIK3CG, PIK3CD, MTOR, PIK3CA	1.07143	1	FALSE
Trastuzumab and dasatinib combination	KSI-3716	ERBB2	MYC, PCNA	0.833333	1	FALSE
Trastuzumab and dasatinib combination	DHN-II-84 DHN-III-14	ERBB2	MCL1, FH, CLEC4D		1	FALSE
Trastuzumab and dasatinib combination	Paricalcitol, when combined with As2O3	ERBB2	BCL2	2	1	FALSE
Trastuzumab and dasatinib combination	SAM plus GEM	ERBB2	STAT3, JAK2	0.5	1	FALSE
Trastuzumab and dasatinib combination	poly(ethylene glycol)-poly(caprolactone) micelles (mPEG-PCL-PTX)	ERBB2	CASP3, BCL2, BAX	1.5	1	FALSE
Trastuzumab and dasatinib combination	Phenethyl isothiocyanate (PEITC)	ERBB2	COL11A2, CASP3, PARP1, MCL1, CLEC4D, DDIT3, BAX, FH		1	FALSE
Trastuzumab and dasatinib combination	BI-847325	ERBB2	ATM, MAP2K7, CCND1, PCNA	1.25	1	FALSE
Trastuzumab and dasatinib combination	Rhizochalinin (Rhiz)	ERBB2	IGF1		1	FALSE
Trastuzumab and dasatinib combination	Diacerein-	ERBB2	IL6, AKT1, STAT3		1	FALSE
Trastuzumab and dasatinib combination	α-bisabolol	ERBB2	CASP3, MMP9, PCNA	1	1	FALSE
Trastuzumab and dasatinib combination	Mebendazole (MBZ)	ERBB2	CASP3	2	1	FALSE
Trastuzumab and dasatinib combination	Cu-5-SMAG	ERBB2	AKT1, PIK3CB, PIK3CG, PIK3CD, PIK3CA	1	1	FALSE
Trastuzumab and dasatinib combination	triptolide (TPL)	ERBB2	GABPA, NFE2L2	1	1	FALSE
Trastuzumab and dasatinib combination	resveratrol	ERBB2	AKT1, CCND1, SNAI2, MMP9, CASP3, BCL2, PCNA, MCL1, CCNB1, ITK, VIM, CLEC4D, SLC22A3, BAX, FH, CASP8		1	FALSE
Trastuzumab and dasatinib combination	NVB	ERBB2	CASP3, BAX	1.5	1	FALSE
Trastuzumab and dasatinib combination	okadate	ERBB2	MCL1, FH, CLEC4D		1	FALSE
Trastuzumab and dasatinib combination	Huachansu (HCS)	ERBB2	FASN, TNF, FAS, FASLG	1.375	1	FALSE
Trastuzumab and dasatinib combination	Selinexor (KPT-330)	ERBB2	CDK2, PCNA	1.5	1	FALSE
Trastuzumab and dasatinib combination	[2,3-f]quinoxaline-7,12-dione (NSC745887)	ERBB2	ATM	2	1	FALSE
Trastuzumab and dasatinib combination	AZD1775	ERBB2	CDK1, POLD1	1	1	FALSE
Trastuzumab and dasatinib combination	pristimerin	ERBB2	AKT1, PIK3CB, PIK3CG, TNF, PIK3CD, MTOR, PIK3CA	1.05357	1	FALSE
Trastuzumab and dasatinib combination	Bis (2,3-dibromo-4,5-dihydroxy-phenyl)-methane (BDDPM)	ERBB2	MMP2, MMP9, PTK2	0.5	1	FALSE
Trastuzumab and dasatinib combination	EGCG and SFN	ERBB2	COL11A2, BCL2, WDTC1, PARP1		1	FALSE
Trastuzumab and dasatinib combination	The coumarin derivative osthole	ERBB2	RIPK1, MPRIP, RALBP1, MLKL, UQCRFS1, RIPK3, CASP8	1.73214	1	FALSE
Trastuzumab and dasatinib combination	bleomycin (BLM)	ERBB2	TNF, IL10	0.5	1	FALSE
Trastuzumab and dasatinib combination	Solamargine	ERBB2	CASP3, BCL2, BAX	1.5	1	FALSE
Trastuzumab and dasatinib combination	Haprolid	ERBB2	CDK2, PCNA	1.5	1	FALSE
Trastuzumab and dasatinib combination	Linalyl acetate (Ly), Terpeniol (Te) and Camphor (Ca)	ERBB2	CASP3, BCL2, BAX, CYCS	1.5	1	FALSE
Trastuzumab and dasatinib combination	WJ-26210-2, in combination with gefitinib	ERBB2	DUSP1, DUSP12	1	1	FALSE
Trastuzumab and dasatinib combination	VD3 (1α,25-dihydroxy vitamin D3, also known as calcitriol)	ERBB2	BCL2	2	1	FALSE
Trastuzumab and dasatinib combination	N-benzyladriamycin-14-valerate (AD198)	ERBB2	AKT1, ROS1	0.333333	1	FALSE
Trastuzumab and dasatinib combination	melatonin	ERBB2	ABCB1	2	1	FALSE
Trastuzumab and dasatinib combination	KDM1A inhibitor	ERBB2	IL6, STAT3, SLC22A3, ITK		1	FALSE
Trastuzumab and dasatinib combination	Icaritin	ERBB2	CASP3, BCL2, BAX, CASP9	1.5	1	FALSE
Trastuzumab and dasatinib combination	5-(3,4,5-trimethoxybenzoyl)-4-methyl-2-(p-tolyl) imidazol (BZML)	ERBB2	ROS1	2	1	FALSE
Trastuzumab and dasatinib combination	E-PLNs	ERBB2	BCL2, BAX	1.5	1	FALSE
Trastuzumab and dasatinib combination	treatment with metformin and erlotinib	ERBB2	AKT1, EGFR	0.5	1	FALSE
Trastuzumab and dasatinib combination	STB	ERBB2	HMOX1, CCND1, PCNA	1.16667	1	FALSE
Trastuzumab and dasatinib combination	olean-28,13b-olide 2 (OLO-2)	ERBB2	AKT1, CASP3, ROS1, ERCC1, STAT3, ABCB1	0.654762	1	FALSE
Trastuzumab and dasatinib combination	Ibrutinib	ERBB2	SEMA6A, AKT1, CASP3, PARP1, MTOR	1.06667	1	FALSE
Trastuzumab and dasatinib combination	the combination of TAM and SIM	ERBB2	FAS, CASP3, TNF, KDR, VEGFA	1.4	1	FALSE
Trastuzumab and dasatinib combination	HSP90 inhibitor, TAS-116	ERBB2	EGFR	1	1	FALSE
Trastuzumab and dasatinib combination	ADM, CDDP, CPM, MTX and VCR	ERBB2	CASP3	2	1	FALSE
Trastuzumab and dasatinib combination	curcumin	ERBB2	AKT1, FAS, P4HB, FASN, CASP3, MYLIP, MARCHF8, TIMM8A, MLXIP, ABCB1, PTEN	1.2197	1	FALSE
Trastuzumab and dasatinib combination	RAD001, AEE788 or VPA or with a RAD-AEE-VPA combination	ERBB2	PTK2	1	1	FALSE
Trastuzumab and dasatinib combination	the combined use of dihydroartemisinin with epirubicin	ERBB2	BAX, BECN1	0.333333	1	FALSE
Trastuzumab and dasatinib combination	a benzimidazole derivative bearing a pyrrolidine side chain (compound 9a)	ERBB2	COL11A2, CASP3, AKT1, PARP1		1	FALSE
Trastuzumab and dasatinib combination	mitoxantrone (MTX)	ERBB2	MTOR	2	1	FALSE
Trastuzumab and dasatinib combination	DOX and curcumin	ERBB2	MLXIP, MYLIP, MARCHF8	1	1	FALSE
Trastuzumab and dasatinib combination	Adenosine	ERBB2	COL11A2, ROS1, PARP1, RIPK1		1	FALSE
Trastuzumab and dasatinib combination	UCN-01	ERBB2	UCN		1	FALSE
Trastuzumab and dasatinib combination	JWA	ERBB2	TNFRSF10A, SEMA6A, MARCHF8, HLA-DRB4	1.4	1	FALSE
Trastuzumab and dasatinib combination	the combination of RAD001 and docetaxel	ERBB2	AKT1, PECAM1	0.166667	1	FALSE
Trastuzumab and dasatinib combination	The combination of metformin and BMS-754807	ERBB2	CDKN1B	2	1	FALSE
Trastuzumab and dasatinib combination	Cabozantinib	ERBB2	PIK3CB, PIK3CG, MET, IL6, PIK3CD, MTOR, PIK3CA		1	FALSE
Trastuzumab and dasatinib combination	DS/Cu complex	ERBB2	GABPA, MAPK8, NFE2L2	1.33333	1	FALSE
Trastuzumab and dasatinib combination	a combination treatment of EGFR-TKI, namely gefitinib, and a microRNA mimic, miR-30a-5p	ERBB2	AKT1, PTK2B	0	1	FALSE
Trastuzumab and dasatinib combination	combination effects of radotinib and Ara-C	ERBB2	CASP3	2	1	FALSE
Trastuzumab and dasatinib combination	total alkaloids of BFU (TAFU)	ERBB2	CASP3	2	1	FALSE
Trastuzumab and dasatinib combination	TIT3	ERBB2	FAS, CASP3, HDAC9, TNF, RAD51	1.4	1	FALSE
Trastuzumab and dasatinib combination	BLU9931	ERBB2	SIRT1	2	1	FALSE
Trastuzumab and dasatinib combination	isoaaptamine	ERBB2	COL11A2, PARP1, ROS1		1	FALSE
Trastuzumab and dasatinib combination	Bithionol (BT)	ERBB2	BCL2	2	1	FALSE
Trastuzumab and dasatinib combination	Taraxasterol	ERBB2	BCL2, CCND1, BAX, PCNA	1.5	1	FALSE
Trastuzumab and dasatinib combination	Ru(II)-thymine complex [Ru(PPh3)2(Thy)(bipy)]PF6	ERBB2	SEMA6A, MAPK8, H2AX, MAPK3	1.125	1	FALSE
Trastuzumab and dasatinib combination	etoposide (Vp16)	ERBB2	ABCB1	2	1	FALSE
Trastuzumab and dasatinib combination	Apaziquone	ERBB2	COL11A2, CASP3, PARP1, CASP9, WDTC1		1	FALSE
Trastuzumab and dasatinib combination	Magnoflorine	ERBB2	MLXIP, MYLIP, MARCHF8	1	1	FALSE
Trastuzumab and dasatinib combination	Nitidine Chloride	ERBB2	MMP9, RNASE1, FOS, JUNB, MMP2, PTK2, RAC1, JUN, FOSB, JUND		1	FALSE
Trastuzumab and dasatinib combination	GSK2334470 in combination with ribociclib or palbociclib	ERBB2	PIK3CD, PIK3CG, PIK3CA, PIK3CB	0.85	1	FALSE
[truncated: 635,886+ more rows]
