# Supplementary material for: Network-based prediction of anti-cancer drug combinations
Source: Front Pharmacol. 2024 Aug 28;15:1418902. doi: 10.3389/fphar.2024.1418902 (PMC11357946; doi:10.3389/fphar.2024.1418902)
Supplement: Supplementary file 11 [file Table10.XLSX]

## Sheet: Sheet1
drug A	drug B	target hits A	target hits B	network-based proximity	community overlap	prediction
Huaier extract	R115777 +/- paclitaxel	FAS, CASP3, BCL2, TNF, BAX	MTOR, VEGFA, AKT1	0.666667	1	FALSE
Huaier extract	AS-IV	FAS, CASP3, BCL2, TNF, BAX	BECN1	1	1	FALSE
Huaier extract	Temsirolimus	FAS, CASP3, BCL2, TNF, BAX	MTOR	1.5	1	FALSE
Huaier extract	Ampelopsin E	FAS, CASP3, BCL2, TNF, BAX	MMP2, MMP9		1	FALSE
Huaier extract	mycophenolic acid (MPA)	FAS, CASP3, BCL2, TNF, BAX	CCND1, CDC25C, PCNA, CCNB1, CDKN1A, CDK4	0.636364	1	FALSE
Huaier extract	carfilzomib	FAS, CASP3, BCL2, TNF, BAX	AKT1	1.16667	1	FALSE
Huaier extract	curcumin and paclitaxel	FAS, CASP3, BCL2, TNF, BAX	CASP3, BCL2, BAX	-0.5	1	TRUE
Huaier extract	NVP-BGT226, a novel dual pan-PI3K and MTORC1/2 inhibitor	FAS, CASP3, BCL2, TNF, BAX	AKT1	1.16667	1	FALSE
Huaier extract	honokiol	FAS, CASP3, BCL2, TNF, BAX	CASP3, ROS1, CASP9, CYCS, BAX, CASP8		1	FALSE
Huaier extract	SK and 4-OHT	FAS, CASP3, BCL2, TNF, BAX	AKT1, PIK3CB, PIK3CG, CASP9, PIK3CD, PIK3CA	0.643939	1	FALSE
Huaier extract	MK2206	FAS, CASP3, BCL2, TNF, BAX	AKT1	1.16667	1	FALSE
Huaier extract	ruthenium(II) amino acid	FAS, CASP3, BCL2, TNF, BAX	CASP3, CASP9, BAX, CASP8	-0.444444	1	TRUE
Huaier extract	Integrinβ1	FAS, CASP3, BCL2, TNF, BAX	AKT1, CDC42	0.142857	1	FALSE
Huaier extract	sodium aescinate (SA)	FAS, CASP3, BCL2, TNF, BAX	CDK1, CASP3, BCL2, CASP9, BAX, CASP8	-0.545455	1	TRUE
Huaier extract	triptonide	FAS, CASP3, BCL2, TNF, BAX	CDH5, COL11A2, CASP3, BCL2, PARP1		1	FALSE
Huaier extract	suberoylanilide hydroxamic acid (SAHA)	FAS, CASP3, BCL2, TNF, BAX	BCL2, BAX	-0.285714	1	TRUE
Huaier extract	Propofol	FAS, CASP3, BCL2, TNF, BAX	PTEN	1.5	1	FALSE
Huaier extract	Pimozide	FAS, CASP3, BCL2, TNF, BAX	AKT1, CCND1, MYC, PCNA	0.555556	1	FALSE
Huaier extract	styrene substituted biscoumarin	FAS, CASP3, BCL2, TNF, BAX	BCL2, BAX	-0.285714	1	TRUE
Huaier extract	ABT-751	FAS, CASP3, BCL2, TNF, BAX	AKT1, BAK1, CASP3, BCL2, CDK4, CASP9, BCL2L11, MTOR, CASP8	-0.214286	1	TRUE
Huaier extract	CAL-101, a selective inhibitor of PI3Kδ, in combination with bortezomib	FAS, CASP3, BCL2, TNF, BAX	AKT1	1.16667	1	FALSE
Huaier extract	METH	FAS, CASP3, BCL2, TNF, BAX	TNF, FAS	-0.142857	1	TRUE
Huaier extract	Orlistat	FAS, CASP3, BCL2, TNF, BAX	FASN	1.5	1	FALSE
Huaier extract	citral	FAS, CASP3, BCL2, TNF, BAX	BCL2, BAX	-0.285714	1	TRUE
Huaier extract	combined treatments of resveratrol and 5-FU	FAS, CASP3, BCL2, TNF, BAX	AKT1	1.16667	1	FALSE
Huaier extract	combining aspirin and nutlin‑3	FAS, CASP3, BCL2, TNF, BAX	BAX	0.5	1	FALSE
Huaier extract	RP02-1	FAS, CASP3, BCL2, TNF, BAX	CASP3, BCL2, BAX	-0.5	1	TRUE
Huaier extract	plumbagin	FAS, CASP3, BCL2, TNF, BAX	PLK1, AKT1	0.214286	1	FALSE
Huaier extract	MiR-30c-2*	FAS, CASP3, BCL2, TNF, BAX	MLXIP, MYLIP, MARCHF8		1	FALSE
Huaier extract	NVP-BKM120	FAS, CASP3, BCL2, TNF, BAX	AKT1, PCNA, CCNB1, MTOR, EIF4EBP1	0.8	1	FALSE
Huaier extract	latrunculin A	FAS, CASP3, BCL2, TNF, BAX	CASP3	0.5	1	FALSE
Huaier extract	FTY720	FAS, CASP3, BCL2, TNF, BAX	PTK2, MAP1LC3A, MAP1LC3B	0.833333	1	FALSE
Huaier extract	gossypol was combined with 5-FU	FAS, CASP3, BCL2, TNF, BAX	MTOR, RPS6KB1	1	1	FALSE
Huaier extract	combined treatment of JQ1 and metformin	FAS, CASP3, BCL2, TNF, BAX	BAD, BCL2, CASP3, MCL1, BCL2L11, CLEC4D, FH		1	FALSE
Huaier extract	17DMAG (17-dimethylaminoethylamino-17-demethoxygeldanamycin)	FAS, CASP3, BCL2, TNF, BAX	UQCRFS1, RALBP1, TNFSF10, RIPK1	-0.0416667	1	TRUE
Huaier extract	Geranylgeranylacetone (GGA)	FAS, CASP3, BCL2, TNF, BAX	CASP3	0.5	1	FALSE
Huaier extract	ABT-737 with dinaciclib	FAS, CASP3, BCL2, TNF, BAX	MCL1, CYCS, CLEC4D, DIABLO, WDTC1, FH		1	FALSE
Huaier extract	lipid coated cisplatin/oleanolic acid calcium carbonate nanoparticles (CDDP/OA-LCC NPs)	FAS, CASP3, BCL2, TNF, BAX	MTOR, AKT1	0.714286	1	FALSE
Huaier extract	Penfluridol	FAS, CASP3, BCL2, TNF, BAX	CASP3	0.5	1	FALSE
Huaier extract	LDH-A inhibitors in combination with gemcitabine	FAS, CASP3, BCL2, TNF, BAX	PROM1	2.33333	1	FALSE
Huaier extract	curcumol	FAS, CASP3, BCL2, TNF, BAX	MAPK8	0.666667	1	FALSE
Huaier extract	D-alpha-tocopheryl polyethylene glycol succinate (TPGS)	FAS, CASP3, BCL2, TNF, BAX	CDKN1B, AKT1, BCL2	-0.0416667	1	TRUE
Huaier extract	Curcumol	FAS, CASP3, BCL2, TNF, BAX	MTOR	1.5	1	FALSE
Huaier extract	α-hederin	FAS, CASP3, BCL2, TNF, BAX	BAX, MMP9, MMP2, CASP3, BCL2, CASP9, AIFM1		1	FALSE
Huaier extract	Melanin, cisplatin, and combination of both	FAS, CASP3, BCL2, TNF, BAX	TNF, FAS	-0.142857	1	TRUE
Huaier extract	Erianin	FAS, CASP3, BCL2, TNF, BAX	BCL2	0.5	1	FALSE
Huaier extract	metformin in aid of sorafenib	FAS, CASP3, BCL2, TNF, BAX	MTOR, EIF4EBP1, MAP1LC3A, MAP1LC3B	1	1	FALSE
Huaier extract	SoLAT	FAS, CASP3, BCL2, TNF, BAX	CCND1, CASP3, BCL2, PCNA, CDK4, SLC22A3, CDK6, ITK		1	FALSE
Huaier extract	VPA/HU	FAS, CASP3, BCL2, TNF, BAX	BCL2, BCL2L11, EGFR	-0.0416667	1	TRUE
Huaier extract	LDHs-VP16	FAS, CASP3, BCL2, TNF, BAX	AKT1, PIK3CB, PIK3CG, PIK3CD, PIK3CA	0.9	1	FALSE
Huaier extract	Dasatinib	FAS, CASP3, BCL2, TNF, BAX	CASP3, CDK2, CCND1, PCNA	0.222222	1	FALSE
Huaier extract	Bicalutamide (Bic)	FAS, CASP3, BCL2, TNF, BAX	TNF, CASP3, AKT1	-1	1	TRUE
Huaier extract	harmine	FAS, CASP3, BCL2, TNF, BAX	EGF, MMP9, AKT1, MMP2, PTK2, VEGFA		1	FALSE
Huaier extract	penfluridol (PF)	FAS, CASP3, BCL2, TNF, BAX	CDKN1A, PCNA	0.857143	1	FALSE
Huaier extract	SAHA and doxorubicin	FAS, CASP3, BCL2, TNF, BAX	COL11A2, CASP3, WDTC1, PARP1		1	FALSE
Huaier extract	salinomycin	FAS, CASP3, BCL2, TNF, BAX	SLC22A3, AKT1, ITK		1	FALSE
Huaier extract	cisplatin combined with sclareol	FAS, CASP3, BCL2, TNF, BAX	AKT1, MAPK8, JUN	0.25	1	FALSE
Huaier extract	Centchroman (CC)	FAS, CASP3, BCL2, TNF, BAX	VEGFA, AKT1	0	1	FALSE
Huaier extract	INS‑DDP	FAS, CASP3, BCL2, TNF, BAX	JUN, MAPK8	0.285714	1	FALSE
Huaier extract	Epigallocatechin gallate (EGCG)	FAS, CASP3, BCL2, TNF, BAX	AKT1, CASP3, BCL2, BECN1, CASP9, MAP1LC3B, BAX	-0.321429	1	TRUE
Huaier extract	enzalutamide	FAS, CASP3, BCL2, TNF, BAX	BCL2, BAX	-0.285714	1	TRUE
Huaier extract	cisplatin and NVP-BEZ235	FAS, CASP3, BCL2, TNF, BAX	AKT1, RPS6KB1	0.714286	1	FALSE
Huaier extract	combined aromatase inhibitor and herbal	FAS, CASP3, BCL2, TNF, BAX	VEGFA, CCND1, PCNA	1.33333	1	FALSE
Huaier extract	Caffeic Acid (trans-3,4-Dihydroxycinnamic acid CA)	FAS, CASP3, BCL2, TNF, BAX	PRKAA1, PRKAB1, ROS1, PRKAA2		1	FALSE
Huaier extract	CT913	FAS, CASP3, BCL2, TNF, BAX	CDKN1A	1.33333	1	FALSE
Huaier extract	liposomal cisplatin lipoplatin	FAS, CASP3, BCL2, TNF, BAX	BCL2, BAX, PROM1	-0.291667	1	TRUE
Huaier extract	all-trans retinoic acid (ATRA) and bisdemethoxycurcumin (BDMC)	FAS, CASP3, BCL2, TNF, BAX	FASN, CASP3, XIAP, FAS	-0.583333	1	TRUE
Huaier extract	Chidamide	FAS, CASP3, BCL2, TNF, BAX	IHH, MMP2, MYLIP, SHH, MLXIP, MARCHF8		1	FALSE
Huaier extract	Tan-I combination with Paclitaxel	FAS, CASP3, BCL2, TNF, BAX	BCL2, BAX	-0.285714	1	TRUE
Huaier extract	lobaplatin combined with LY294002	FAS, CASP3, BCL2, TNF, BAX	AKT1, PIK3CB, PIK3CG, PIK3CD, PIK3CA	0.9	1	FALSE
Huaier extract	Pect-MCP synergized with PTX	FAS, CASP3, BCL2, TNF, BAX	AKT1	1.16667	1	FALSE
Huaier extract	PdpaMn	FAS, CASP3, BCL2, TNF, BAX	FASN, CYCS	0.214286	1	FALSE
Huaier extract	Piperlongumine（PL)	FAS, CASP3, BCL2, TNF, BAX	ROS1		1	FALSE
Huaier extract	combination of MLN0128 and TSA	FAS, CASP3, BCL2, TNF, BAX	AKT1, EIF4EBP1	0.714286	1	FALSE
Huaier extract	The combination of baicalein and docetaxel	FAS, CASP3, BCL2, TNF, BAX	AKT1, CASP3, BCL2, MTOR, VEGFA, BAX	-0.166667	1	TRUE
Huaier extract	frondoside A (FrA)	FAS, CASP3, BCL2, TNF, BAX	COL11A2, BAD, BCL2, CASP3, PARP1, BAX, PTEN		1	FALSE
Huaier extract	Docetaxel (DTX)	FAS, CASP3, BCL2, TNF, BAX	COL11A2, WDTC1, PARP1		1	FALSE
Huaier extract	chalcone-24 (Chal-24), and TNF-related apoptosis-inducing ligand (TRAIL)	FAS, CASP3, BCL2, TNF, BAX	CASP8	0.5	1	FALSE
Huaier extract	Alternol	FAS, CASP3, BCL2, TNF, BAX	DDIT3	2.16667	1	FALSE
Huaier extract	the HSP90 inhibitor 17AAG	FAS, CASP3, BCL2, TNF, BAX	VEGFA, AKT1	0	1	FALSE
Huaier extract	TRAIL	FAS, CASP3, BCL2, TNF, BAX	CASP3, BAX	-0.285714	1	TRUE
Huaier extract	combination of indirubin and As2S2	FAS, CASP3, BCL2, TNF, BAX	BCL2, BAX	-0.285714	1	TRUE
Huaier extract	ND-PTX-Cet	FAS, CASP3, BCL2, TNF, BAX	CASP3	0.5	1	FALSE
Huaier extract	the MAPK (BRAF) inhibitor vemurafenib and the PI3K pathway associated mTOR inhibitor temsirolimus	FAS, CASP3, BCL2, TNF, BAX	MTOR	1.5	1	FALSE
Huaier extract	propranolol (ADRB-1,2 antagonist) and ICI-118,551 (ADRB-2 antagonist)	FAS, CASP3, BCL2, TNF, BAX	VEGFA	3.5	1	FALSE
Huaier extract	2-Methoxyestradiol (2-ME2)	FAS, CASP3, BCL2, TNF, BAX	SLC22A3, ITK		1	FALSE
Huaier extract	LCL161	FAS, CASP3, BCL2, TNF, BAX	XIAP	0.833333	1	FALSE
Huaier extract	zingerone	FAS, CASP3, BCL2, TNF, BAX	MTOR, AKT1	0.714286	1	FALSE
Huaier extract	regorafenib	FAS, CASP3, BCL2, TNF, BAX	MTOR	1.5	1	FALSE
Huaier extract	TLC388	FAS, CASP3, BCL2, TNF, BAX	CCNB1, CDC25C, PCNA	1.125	1	FALSE
Huaier extract	Cyclosporine A (CsA)	FAS, CASP3, BCL2, TNF, BAX	MMP2, MMP9, MYC		1	FALSE
Huaier extract	MJ‑33	FAS, CASP3, BCL2, TNF, BAX	AKT1, BAD, MAP1LC3A, MAP1LC3B, MTOR	0.6	1	FALSE
Huaier extract	Verbascoside (VB)	FAS, CASP3, BCL2, TNF, BAX	BCL2	0.5	1	FALSE
Huaier extract	Niclosamide-olamine	FAS, CASP3, BCL2, TNF, BAX	CDK2, BMS1, CASP3, ACACA, CDK4	-0.2	1	TRUE
Huaier extract	biflorin	FAS, CASP3, BCL2, TNF, BAX	AKT1	1.16667	1	FALSE
Huaier extract	kinsenoside (KD)	FAS, CASP3, BCL2, TNF, BAX	AKT1, PIK3CB, PIK3CG, PIK3CD, SOAT1, PIK3CA	0.825758	1	FALSE
Huaier extract	the combination of low-dose TPL with JQ1	FAS, CASP3, BCL2, TNF, BAX	MYC	1.16667	1	FALSE
Huaier extract	Berberine	FAS, CASP3, BCL2, TNF, BAX	AKT1, FOS, JUNB, MMP2, BCL2, MAP1LC3A, BECN1, JUN, FOSB, MAP1LC3B, MTOR, SLC22A3, MAPK8, JUND, BAX, VEGFA, ITK		1	FALSE
Huaier extract	ferrichrome	FAS, CASP3, BCL2, TNF, BAX	WDTC1		1	FALSE
Huaier extract	proanthocyanidins	FAS, CASP3, BCL2, TNF, BAX	CASP3, BCL2, BAX	-0.5	1	TRUE
Huaier extract	NVP-BEZ235 (dactolisib) is a novel dual inhibitor of PI3K/mTOR	FAS, CASP3, BCL2, TNF, BAX	AKT1, TNFSF14, PCNA, MAP1LC3B, MTOR	0.5	1	FALSE
Huaier extract	afatinib	FAS, CASP3, BCL2, TNF, BAX	EGFR	1.5	1	FALSE
Huaier extract	Oridonin	FAS, CASP3, BCL2, TNF, BAX	MAPK8, BAX	-0.142857	1	TRUE
Huaier extract	bortezomib	FAS, CASP3, BCL2, TNF, BAX	CASP3, BCL2, NFKB1	-0.291667	1	TRUE
Huaier extract	TDP-A(TDP-A loaded DCMs (TDP-A/DCMs)	FAS, CASP3, BCL2, TNF, BAX	COL11A2, CASP3, BCL2, PARP1, WDTC1, BAX		1	FALSE
Huaier extract	Oxaliplatin and DHA combination	FAS, CASP3, BCL2, TNF, BAX	DDIT3, SH3D19, EBP, GLB1	0.236111	1	FALSE
Huaier extract	de-6MSA-7-demethyl-7-deoxypactamycin (TM-025) and 7-demethyl-7-deoxypactamycin (TM-026)	FAS, CASP3, BCL2, TNF, BAX	CCND1, PCNA	1.28571	1	FALSE
Huaier extract	Meisoindigo	FAS, CASP3, BCL2, TNF, BAX	COL11A2, FAS, FASN, CASP3, BCL2, PARP1, CASP9, CYCS, BAX, CASP8		1	FALSE
Huaier extract	ex C. A. Mey aqueous extract (AAE)	FAS, CASP3, BCL2, TNF, BAX	HSPA1B	1.66667	1	FALSE
Huaier extract	itraconazole	FAS, CASP3, BCL2, TNF, BAX	PRKAA1, PRKAB1, PRKAA2, EGFR	1	1	FALSE
Huaier extract	Liu Tea extracts(LTE)	FAS, CASP3, BCL2, TNF, BAX	CASP3, BCL2, BAX	-0.5	1	TRUE
Huaier extract	Osthole	FAS, CASP3, BCL2, TNF, BAX	TNF, CASP3, BCL2, FAS	-0.888889	1	TRUE
Huaier extract	Chloroquine & combination of radiation and chloroquine	FAS, CASP3, BCL2, TNF, BAX	CASP3, BCL2	-0.285714	1	TRUE
Huaier extract	Bufalin with sorafenib	FAS, CASP3, BCL2, TNF, BAX	AKT1	1.16667	1	FALSE
Huaier extract	Piperlongumine (PLGM)	FAS, CASP3, BCL2, TNF, BAX	CDK1, AKT1, PIK3CB, PIK3CG, CASP3, BCL2, ABCC1, PIK3CD, PIK3CA	0.301587	1	FALSE
Huaier extract	novel PDGFRα inhibitor, N-(3-((4-(benzofuran-2-yl)pyrimidin-2-yl)oxy)-4-methylphenyl)-4-((4-methylpiperazin-1-yl)methyl)benzamide (E5)	FAS, CASP3, BCL2, TNF, BAX	AKT1, PIK3CB, PIK3CG, MAP1LC3A, PIK3CD, MAP1LC3B, MTOR, PIK3CA	0.923077	1	FALSE
Huaier extract	puerarin	FAS, CASP3, BCL2, TNF, BAX	MLXIP, MYLIP, MARCHF8		1	FALSE
Huaier extract	Doxorubicin- and simvastatin	FAS, CASP3, BCL2, TNF, BAX	BCL2L11	1.16667	1	FALSE
Huaier extract	sCD40L	FAS, CASP3, BCL2, TNF, BAX	PTPRA, LRP1, BCL2, RPSA, MVP	-0.2	1	TRUE
Huaier extract	Doxorubicin (Dox)	FAS, CASP3, BCL2, TNF, BAX	AKT1, ROS1		1	FALSE
Huaier extract	BA-5	FAS, CASP3, BCL2, TNF, BAX	COL11A2, PARP1		1	FALSE
Huaier extract	MK-2206	FAS, CASP3, BCL2, TNF, BAX	AKT1	1.16667	1	FALSE
Huaier extract	Amblyomin-X	FAS, CASP3, BCL2, TNF, BAX	CCND1, PCNA	1.28571	1	FALSE
Huaier extract	Salvianolic acid B (Sal-B)	FAS, CASP3, BCL2, TNF, BAX	CASP3, VEGFA	-1.07143	1	TRUE
Huaier extract	artesunate (ART)	FAS, CASP3, BCL2, TNF, BAX	COL11A2, ARTN, CASP3, MAP1LC3B, MAP1LC3A, PARP1, CASP9, AGRP, WDTC1		1	FALSE
Huaier extract	Imatinib	FAS, CASP3, BCL2, TNF, BAX	CASP3, BCL2, CASP8	-0.5	1	TRUE
Huaier extract	oxaliplatin	FAS, CASP3, BCL2, TNF, BAX	SGSM3, MAP2		1	FALSE
Huaier extract	AL and DDP combination	FAS, CASP3, BCL2, TNF, BAX	BAX, CASP3, COL11A2, PARP1		1	FALSE
Huaier extract	Dehydroeffusol	FAS, CASP3, BCL2, TNF, BAX	CDH5	1.83333	1	FALSE
Huaier extract	dithiocarbamate derivative TM208	FAS, CASP3, BCL2, TNF, BAX	EGFR	1.5	1	FALSE
Huaier extract	All-trans retinoic acid (ATRA)	FAS, CASP3, BCL2, TNF, BAX	VEGFA	3.5	1	FALSE
Huaier extract	BKT140	FAS, CASP3, BCL2, TNF, BAX	DIABLO, BCL2, CYCS	-0.375	1	TRUE
Huaier extract	Telmisartan	FAS, CASP3, BCL2, TNF, BAX	MTOR, PRKAA1, PRKAB1, PRKAA2	1	1	FALSE
Huaier extract	all-trans retinoic acid (RA)	FAS, CASP3, BCL2, TNF, BAX	BCL2	0.5	1	FALSE
Huaier extract	oxaliplatin and pemetrexed	FAS, CASP3, BCL2, TNF, BAX	AKT1	1.16667	1	FALSE
Huaier extract	gefitinib	FAS, CASP3, BCL2, TNF, BAX	CCNB1, CCND1, PCNA, EGFR	1	1	FALSE
Huaier extract	diethyldithiocarbamate-copper complex (CuET)	FAS, CASP3, BCL2, TNF, BAX	MLXIP, MYLIP, MARCHF8		1	FALSE
Huaier extract	gold nanoparticles-conjugated quercetin (AuNPs-Qu-5)	FAS, CASP3, BCL2, TNF, BAX	AKT1, PIK3CB, PIK3CG, CASP3, BCL2, PIK3CD, EGFR, MTOR, PIK3CA, BAX	0.2	1	FALSE
Huaier extract	PBOX-15	FAS, CASP3, BCL2, TNF, BAX	AKT1, PIK3CB, PIK3CG, MCL1, PIK3CD, CLEC4D, PIK3CA, FH		1	FALSE
Huaier extract	small interfering RNA (siRNA) therapeutics to directly target the undruggable KRAS (siKRAS) in combination with the pan-PI3K inhibitor GDC-0941 (GDC)	FAS, CASP3, BCL2, TNF, BAX	PIK3CD, PIK3CG, PIK3CA, PIK3CB	0.861111	1	FALSE
Huaier extract	Chrysin	FAS, CASP3, BCL2, TNF, BAX	AKT1, MAP1LC3A, ROS1, MAP1LC3B, MTOR		1	FALSE
Huaier extract	ponatinib	FAS, CASP3, BCL2, TNF, BAX	CASP3	0.5	1	FALSE
Huaier extract	Calycosin (CC)	FAS, CASP3, BCL2, TNF, BAX	MMP2, PCNA	0.142857	1	FALSE
Huaier extract	imatinib	FAS, CASP3, BCL2, TNF, BAX	VEGFA, BCL2	-1.07143	1	TRUE
Huaier extract	anthraquinone‑quinazoline hybrid 7B	FAS, CASP3, BCL2, TNF, BAX	RNASE1, RAC1, EGFR		1	FALSE
Huaier extract	resveratrol and curcumin	FAS, CASP3, BCL2, TNF, BAX	COL11A2, CASP3, PARP1, PCNA, SHH, CYCS, CDKN1A, MYC, BAX, SLC12A9		1	FALSE
Huaier extract	tanshinone IIA (TanIIA)	FAS, CASP3, BCL2, TNF, BAX	COL11A2, CASP3, PARP1, ROS1		1	FALSE
Huaier extract	Licochalcone B (Lico B)	FAS, CASP3, BCL2, TNF, BAX	COL11A2, CCND1, PARP1, ROS1, PCNA, MCL1, CYCS, CLEC4D, DDIT3, WDTC1, BID, BAX, FH		1	FALSE
Huaier extract	podophyllotoxin	FAS, CASP3, BCL2, TNF, BAX	AKT1	1.16667	1	FALSE
Huaier extract	Dihydroartemisinin and gefitinib	FAS, CASP3, BCL2, TNF, BAX	AKT1	1.16667	1	FALSE
Huaier extract	Vielanin K (VK)	FAS, CASP3, BCL2, TNF, BAX	MAPK8	0.666667	1	FALSE
Huaier extract	apigenin	FAS, CASP3, BCL2, TNF, BAX	AKT1, FAS, PIK3CB, PIK3CG, NFKB1, CASP3, PCNA, TNF, PIK3CD, SLC22A3, PIK3CA, BAX		1	FALSE
Huaier extract	Taxotere and vincristine	FAS, CASP3, BCL2, TNF, BAX	VEGFA	3.5	1	FALSE
Huaier extract	tanshinone IIA	FAS, CASP3, BCL2, TNF, BAX	VEGFA	3.5	1	FALSE
Huaier extract	Morphine	FAS, CASP3, BCL2, TNF, BAX	MTOR, AKT1, EGFR	0.75	1	FALSE
Huaier extract	oleanolic acid derivative	FAS, CASP3, BCL2, TNF, BAX	BCL2, BAX	-0.285714	1	TRUE
Huaier extract	synergism combined with lapatinib	FAS, CASP3, BCL2, TNF, BAX	EGFR	1.5	1	FALSE
Huaier extract	valproic acid (VPA)	FAS, CASP3, BCL2, TNF, BAX	CASP3, GFAP, ROS1, PCNA, CDKN1A		1	FALSE
Huaier extract	combined treatment of MTX and CQ	FAS, CASP3, BCL2, TNF, BAX	COL11A2, CASP3, PARP1		1	FALSE
Huaier extract	quercetin and 2-ME	FAS, CASP3, BCL2, TNF, BAX	BCL2, BAX	-0.285714	1	TRUE
Huaier extract	Jiedu Sangen decoction (JSD)	FAS, CASP3, BCL2, TNF, BAX	AKT1, PIK3CB, PIK3CG, PIK3CD, PIK3CA	0.9	1	FALSE
Huaier extract	ABT-737	FAS, CASP3, BCL2, TNF, BAX	AKT1, MCL1, CLEC4D, XIAP, BAX, FH, CASP8		1	FALSE
Huaier extract	cisplatin with radiation	FAS, CASP3, BCL2, TNF, BAX	CASP3	0.5	1	FALSE
Huaier extract	combination of CDDP and DAPT	FAS, CASP3, BCL2, TNF, BAX	AKT1	1.16667	1	FALSE
Huaier extract	a lower dose of radiation (1 Gy) combined with RA (5 µM)	FAS, CASP3, BCL2, TNF, BAX	BCL2	0.5	1	FALSE
Huaier extract	vanoxerine dihydrochloride	FAS, CASP3, BCL2, TNF, BAX	CDK2, PCNA	0.714286	1	FALSE
Huaier extract	Beta-lapachone	FAS, CASP3, BCL2, TNF, BAX	MTOR, MAP1LC3A, ROS1, MAP1LC3B		1	FALSE
Huaier extract	Imatinib (IM)	FAS, CASP3, BCL2, TNF, BAX	ROS1		1	FALSE
Huaier extract	MnTE-2-PyP(5+)	FAS, CASP3, BCL2, TNF, BAX	ROS1		1	FALSE
Huaier extract	arsenic trioxide (As(2)O(3))	FAS, CASP3, BCL2, TNF, BAX	BAK1, CASP3, BCL2, CASP9, BAX	-0.4	1	TRUE
Huaier extract	MjTX-I, a phospholipase A2 isolated	FAS, CASP3, BCL2, TNF, BAX	BAD, BCL2	0	1	FALSE
Huaier extract	cryptotanshinone	FAS, CASP3, BCL2, TNF, BAX	MMP9, BCL2, BAX, ROS1		1	FALSE
Huaier extract	R763	FAS, CASP3, BCL2, TNF, BAX	AKT1	1.16667	1	FALSE
Huaier extract	Dynasore	FAS, CASP3, BCL2, TNF, BAX	CDK4, CCND1, MMP2	0.541667	1	FALSE
Huaier extract	enalapril and 5-FU	FAS, CASP3, BCL2, TNF, BAX	MMP9, CCND1, MMP2, BCL2, PCNA, XIAP, VEGFA, MYC		1	FALSE
Huaier extract	Sorafenib	FAS, CASP3, BCL2, TNF, BAX	BAK1, AKT1, EBP, GLB1, BCL2, SH3D19, ROS1, MCL1, CLEC4D, DDIT3, FH, CASP8		1	FALSE
Huaier extract	curcumin was loaded into solid lipid nanoparticles (SLNs)(Cur-SLNs)	FAS, CASP3, BCL2, TNF, BAX	CCND1, BCL2, PCNA, CDK4, BAX	0	1	FALSE
Huaier extract	AZ + SFN	FAS, CASP3, BCL2, TNF, BAX	COL11A2, CCND1, CASP3, PARP1, PCNA		1	FALSE
Huaier extract	metformin and pitavastatin	FAS, CASP3, BCL2, TNF, BAX	COL11A2, CDKN1B, PRKAB1, PIK3CB, PIK3CG, CASP3, PRKAA1, MAP1LC3A, PARP1, PCNA, CIB1, PRKAA2, PIK3CD, CDKN1A, MAP1LC3B, MTOR, PIK3CA, BAX		1	FALSE
Huaier extract	combination of SAHA and cisplatin	FAS, CASP3, BCL2, TNF, BAX	BCL2	0.5	1	FALSE
Huaier extract	Ni(II) thiosemicarbazone compound	FAS, CASP3, BCL2, TNF, BAX	AKT1, PIK3CB, PIK3CG, CASP3, PIK3CD, PIK3CA	0.371212	1	FALSE
Huaier extract	Tranilast	FAS, CASP3, BCL2, TNF, BAX	BCL2L11	1.16667	1	FALSE
Huaier extract	paclitaxel combined with lobaplatin	FAS, CASP3, BCL2, TNF, BAX	AKT1, PIK3CB, PIK3CG, PIK3CD, PIK3CA	0.9	1	FALSE
Huaier extract	Paris forrestii (Takht.) H. Li (PCT3)	FAS, CASP3, BCL2, TNF, BAX	COL11A2, CASP3, BCL2, PARP1, MCL1, CLEC4D, BAX, FH		1	FALSE
Huaier extract	lignocaine (LIG)	FAS, CASP3, BCL2, TNF, BAX	BAD, BCL2, BAX	-0.25	1	TRUE
Huaier extract	crizotinib and temozolomide	FAS, CASP3, BCL2, TNF, BAX	RNMT, AKT1, MET, ROS1, MCL1, SLTM, BCL2L11, CLEC4D, FH		1	FALSE
Huaier extract	Transcriptional co-activator with PDZ binding motif (TAZ)	FAS, CASP3, BCL2, TNF, BAX	MTOR, AKT1	0.714286	1	FALSE
Huaier extract	Paclitaxel	FAS, CASP3, BCL2, TNF, BAX	WDTC1		1	FALSE
Huaier extract	Ibrutinib combined with radiation	FAS, CASP3, BCL2, TNF, BAX	AKT1	1.16667	1	FALSE
Huaier extract	PF-04554878	FAS, CASP3, BCL2, TNF, BAX	PTK2	1.5	1	FALSE
Huaier extract	Met and Cis	FAS, CASP3, BCL2, TNF, BAX	AKT1, CCND1, PIK3CB, PIK3CG, PCNA, PIK3CD, PIK3CA	0.916667	1	FALSE
Huaier extract	caffeine	FAS, CASP3, BCL2, TNF, BAX	MLXIP, MYLIP, BAX, MARCHF8		1	FALSE
Huaier extract	Baicalin	FAS, CASP3, BCL2, TNF, BAX	MYC	1.16667	1	FALSE
Huaier extract	DHA and ABT-263	FAS, CASP3, BCL2, TNF, BAX	MCL1, BCL2L11, FH, CLEC4D		1	FALSE
Huaier extract	Docosahexaenoic acid (DHA)	FAS, CASP3, BCL2, TNF, BAX	BAK1, CYCS, XIAP, DDIT3, BAX	0	1	FALSE
Huaier extract	ursolic acid (UA)	FAS, CASP3, BCL2, TNF, BAX	AKT1	1.16667	1	FALSE
Huaier extract	the halogenated monoterpene mertensene	FAS, CASP3, BCL2, TNF, BAX	CDK1, COL11A2, CDK2, CASP3, PARP1, PCNA, POLD1, CDK4, WDTC1		1	FALSE
Huaier extract	JuBei oral liquid (JB)	FAS, CASP3, BCL2, TNF, BAX	CASP3, BCL2, ROS1, CYCS, BAX		1	FALSE
Huaier extract	Acacetin with doxorubicin	FAS, CASP3, BCL2, TNF, BAX	CDKN1A, PCNA	0.857143	1	FALSE
Huaier extract	simvastatin	FAS, CASP3, BCL2, TNF, BAX	AKT1	1.16667	1	FALSE
Huaier extract	Fisetin	FAS, CASP3, BCL2, TNF, BAX	AKT1, CASP8	-0.5	1	TRUE
Huaier extract	bortezomib and ketoconazole	FAS, CASP3, BCL2, TNF, BAX	BID	0.666667	1	FALSE
Huaier extract	combined TMZ treatment with BIX01294, an inhibitor of histone methyltransferase G9a	FAS, CASP3, BCL2, TNF, BAX	MAP1LC3A, MAP1LC3B	1	1	FALSE
Huaier extract	FePt-Cys nanoparticles (FePt-Cys NPs)	FAS, CASP3, BCL2, TNF, BAX	MMP2, ROS1		1	FALSE
Huaier extract	Euplotin C (EC)	FAS, CASP3, BCL2, TNF, BAX	AKT1	1.16667	1	FALSE
Huaier extract	UCN-01 (7-hydroxy-staurosporine)	FAS, CASP3, BCL2, TNF, BAX	CDKN1A, PCNA	0.857143	1	FALSE
Huaier extract	daurisoline	FAS, CASP3, BCL2, TNF, BAX	CCND1, MYC, PCNA	0.75	1	FALSE
Huaier extract	PPZ and VCR	FAS, CASP3, BCL2, TNF, BAX	AKT1, PIK3CB, PIK3CG, PIK3CD, EGFR, MTOR, PIK3CA	0.916667	1	FALSE
Huaier extract	Polyphyllin VI	FAS, CASP3, BCL2, TNF, BAX	BCL2, MAPK8, BECN1, MAP1LC3B, WDTC1, BAX		1	FALSE
Huaier extract	nigericin	FAS, CASP3, BCL2, TNF, BAX	MTOR	1.5	1	FALSE
Huaier extract	C₁₈H₁₇NO₆	FAS, CASP3, BCL2, TNF, BAX	MMP9, AKT1, PIK3CB, PIK3CG, MMP2, PIK3CD, VEGFA, PIK3CA		1	FALSE
Huaier extract	high-dose pulsatile gefitinib	FAS, CASP3, BCL2, TNF, BAX	AKT1, EGFR	0.714286	1	FALSE
Huaier extract	valproic acid (VPA)(combination of VPA and metformin )	FAS, CASP3, BCL2, TNF, BAX	AKT1	1.16667	1	FALSE
Huaier extract	Gambogenic acid (GNA)	FAS, CASP3, BCL2, TNF, BAX	CASP3, AKT1, PTEN	-0.0416667	1	TRUE
Huaier extract	p-Hydroxymethoxybenzobijuglone (HMBBJ)	FAS, CASP3, BCL2, TNF, BAX	CASP3, BCL2	-0.285714	1	TRUE
Huaier extract	chidamide	FAS, CASP3, BCL2, TNF, BAX	COL11A2, CASP3, PARP1, CASP9, CASP8		1	FALSE
Huaier extract	5‑FU and Blu9931	FAS, CASP3, BCL2, TNF, BAX	CDKN1B	1.5	1	FALSE
Huaier extract	5-FU, DTN and DHA	FAS, CASP3, BCL2, TNF, BAX	MCL1, FH, CLEC4D		1	FALSE
Huaier extract	Auranofin (AF)	FAS, CASP3, BCL2, TNF, BAX	ROS1		1	FALSE
Huaier extract	β-Asarone	FAS, CASP3, BCL2, TNF, BAX	MYC	1.16667	1	FALSE
Huaier extract	Myricetin	FAS, CASP3, BCL2, TNF, BAX	AKT1, PIK3CB, PIK3CG, JUN, PIK3CD, MAPK8, PIK3CA	0.583333	1	FALSE
Huaier extract	Doxorubicin, Metformin, and Sodium Oxamate (DoxMetOx)	FAS, CASP3, BCL2, TNF, BAX	COL11A2, MAP1LC3A, PARP1, MAP1LC3B, MTOR		1	FALSE
Huaier extract	PF-00562271	FAS, CASP3, BCL2, TNF, BAX	PTK2	1.5	1	FALSE
Huaier extract	SKF-96365, an SOCE inhibitor	FAS, CASP3, BCL2, TNF, BAX	AKT1	1.16667	1	FALSE
Huaier extract	IRE + FOLFIRINOX (5-fluorouracil, leucovorin, irinotecan, and oxaliplatin)	FAS, CASP3, BCL2, TNF, BAX	CASP3	0.5	1	FALSE
Huaier extract	Melatonin	FAS, CASP3, BCL2, TNF, BAX	BAX, CASP3, MYLIP, BCL2, ROS1, PCNA, MLXIP, MARCHF8		1	FALSE
Huaier extract	Nanomicellar-Curcumin	FAS, CASP3, BCL2, TNF, BAX	CCND1, BCL2, MAP1LC3A, BECN1, PCNA, MAP1LC3B, BAX, CASP8	0	1	FALSE
Huaier extract	reactive oxygen species modulator-1 (Romo1)	FAS, CASP3, BCL2, TNF, BAX	BCL2, BAX, ROS1		1	FALSE
Huaier extract	Temozolomide-conjugated gold nanoparticle functionalized with an antibody against the ephrin type-A receptor 3 (anti-EphA3-TMZ@GNPs)	FAS, CASP3, BCL2, TNF, BAX	MGMT	2	1	FALSE
Huaier extract	GSK525762A	FAS, CASP3, BCL2, TNF, BAX	BAK1, BCL2, CDK6, MYC, BAX	-0.1	1	TRUE
Huaier extract	4-methylnitrosamino-1-3-pyridyl-1-butanone (NNK)	FAS, CASP3, BCL2, TNF, BAX	SLC22A3, PROM1, ITK		1	FALSE
Huaier extract	Heerak Bhasma nanoparticle (HBNP)	FAS, CASP3, BCL2, TNF, BAX	IL10	2	1	FALSE
Huaier extract	Alkannin	FAS, CASP3, BCL2, TNF, BAX	RNMT, AKT1, PIK3CB, PIK3CG, MET, BCL2, CASP9, SLTM, PIK3CD, PIK3CA		1	FALSE
Huaier extract	CL-6, a curcumin derivative	FAS, CASP3, BCL2, TNF, BAX	BCL2, BAX	-0.285714	1	TRUE
Huaier extract	Dox-NCs	FAS, CASP3, BCL2, TNF, BAX	CASP3	0.5	1	FALSE
Huaier extract	aqueous extract of Solanum nigrum (AESN)	FAS, CASP3, BCL2, TNF, BAX	CASP3	0.5	1	FALSE
Huaier extract	copper (II) (Cu [II])	FAS, CASP3, BCL2, TNF, BAX	BCL2, BAX, CASP8	-0.5	1	TRUE
Huaier extract	Hesperidin, piperine and bee venom	FAS, CASP3, BCL2, TNF, BAX	EGFR	1.5	1	FALSE
Huaier extract	hydroxychloroquine (HCQ)	FAS, CASP3, BCL2, TNF, BAX	BAX	0.5	1	FALSE
Huaier extract	30-diethoxyphosphoryl-28-propynoylbetulin (compound 4)	FAS, CASP3, BCL2, TNF, BAX	SLC12A9, CDKN1A	-0.142857	1	TRUE
Huaier extract	tepotinib	FAS, CASP3, BCL2, TNF, BAX	RNMT, MET, SLTM, SLC22A3, MYC, ITK		1	FALSE
Huaier extract	Monensin	FAS, CASP3, BCL2, TNF, BAX	EGFR	1.5	1	FALSE
Huaier extract	TRAIL and NVB	FAS, CASP3, BCL2, TNF, BAX	CASP3, BCL2, BAX	-0.5	1	TRUE
Huaier extract	Bafilomycin A1	FAS, CASP3, BCL2, TNF, BAX	BCL2, BECN1	0	1	FALSE
Huaier extract	ASR352 (7b) was identified as one of the equipotent 7a analogs	FAS, CASP3, BCL2, TNF, BAX	BAX, CASP3, BCL2, PARP1	-0.444444	1	TRUE
Huaier extract	sorafenib and Temozolomide	FAS, CASP3, BCL2, TNF, BAX	HSPA1A, HSPB1, HSPB2, HSPA1B	0.416667	1	FALSE
Huaier extract	Violacein	FAS, CASP3, BCL2, TNF, BAX	AKT1, CCND1, NFKB1, PCNA	0.527778	1	FALSE
Huaier extract	DHA synergized with 2-Deoxy-D-glucose	FAS, CASP3, BCL2, TNF, BAX	AIFM1, CYCS, CASP9	0.5	1	FALSE
Huaier extract	5,7-dihydroxy-4-methyl-6-(3-methylbutanoyl)-coumarin (DMAC)	FAS, CASP3, BCL2, TNF, BAX	COL11A2, BAK1, CASP3, PARP1, MCL1, CLEC4D, WDTC1, FH		1	FALSE
Huaier extract	Artesunate (ART)	FAS, CASP3, BCL2, TNF, BAX	FAS, FOS, FASN, MYLIP, MLXIP, MARCHF8		1	FALSE
Huaier extract	SI 34	FAS, CASP3, BCL2, TNF, BAX	CCND1, PCNA	1.28571	1	FALSE
Huaier extract	GLI1/2 inhibitor GANT61 and PI3K/mTOR inhibitor PI103	FAS, CASP3, BCL2, TNF, BAX	PMAIP1	1	1	FALSE
Huaier extract	Cryptotansinone (Dsh-003) (MW 269.14)	FAS, CASP3, BCL2, TNF, BAX	AKT1, PIK3CB, PIK3CG, PIK3CD, PIK3CA	0.9	1	FALSE
Huaier extract	Erlotinib	FAS, CASP3, BCL2, TNF, BAX	COL11A2, AKT1, CASP3, PARP1, CASP9		1	FALSE
Huaier extract	Andrographis paniculata (A. paniculata) polysaccharide	FAS, CASP3, BCL2, TNF, BAX	CDK1, CASP3, CASP9, CASP8	-0.347222	1	TRUE
Huaier extract	TAp73alpha	FAS, CASP3, BCL2, TNF, BAX	BAX	0.5	1	FALSE
Huaier extract	cryptolepine	FAS, CASP3, BCL2, TNF, BAX	WDTC1, PARP1		1	FALSE
Huaier extract	Exenatide (Ex-4)	FAS, CASP3, BCL2, TNF, BAX	EGF, CAMP, CCND1, CHAMP1, BCL2, PCNA, EGFR, MYC	0.399038	1	FALSE
Huaier extract	palbociclib in combination with the rapamycin analog temsirolimus	FAS, CASP3, BCL2, TNF, BAX	CDK4, MTOR	0.214286	1	FALSE
Huaier extract	Pulchrin A	FAS, CASP3, BCL2, TNF, BAX	BAX	0.5	1	FALSE
Huaier extract	Y15	FAS, CASP3, BCL2, TNF, BAX	PTK2	1.5	1	FALSE
Huaier extract	E2 plus BSO	FAS, CASP3, BCL2, TNF, BAX	JUN, MAPK8	0.285714	1	FALSE
Huaier extract	3-methyladenine (3-MA)	FAS, CASP3, BCL2, TNF, BAX	AKT1, MAP1LC3A, BECN1, MAP1LC3B	0.444444	1	FALSE
Huaier extract	Bcl-2 antisense oligonucleotide	FAS, CASP3, BCL2, TNF, BAX	BCL2	0.5	1	FALSE
Huaier extract	EGCG and cyclopamine (CyA)	FAS, CASP3, BCL2, TNF, BAX	EGFR	1.5	1	FALSE
Huaier extract	cordycepin	FAS, CASP3, BCL2, TNF, BAX	PRKAB1, PRKAA1, ROS1, MGMT, PRKAA2, MTOR		1	FALSE
Huaier extract	Radix Sophorae Flavescentis	FAS, CASP3, BCL2, TNF, BAX	CASP3, BCL2, BAX	-0.5	1	TRUE
Huaier extract	ibrutinib	FAS, CASP3, BCL2, TNF, BAX	EGFR	1.5	1	FALSE
Huaier extract	Xanthohumol (XN)	FAS, CASP3, BCL2, TNF, BAX	COL11A2, AKT1, CASP3, BCL2, PARP1, ROS1, CASP9, WDTC1		1	FALSE
Huaier extract	free fatty acids extract (FFAE)	FAS, CASP3, BCL2, TNF, BAX	CASP3, CASP9	0	1	FALSE
Huaier extract	Simvastatin	FAS, CASP3, BCL2, TNF, BAX	BCL2, BAX	-0.285714	1	TRUE
Huaier extract	FN2 in combination with GEM	FAS, CASP3, BCL2, TNF, BAX	BCL2, BAX	-0.285714	1	TRUE
Huaier extract	dihydroartemisinin inhibited fibronectin-1	FAS, CASP3, BCL2, TNF, BAX	AKT1, PIK3CB, PIK3CG, PIK3CD, PIK3CA	0.9	1	FALSE
Huaier extract	anti-diabetic drug Metformin (Met)	FAS, CASP3, BCL2, TNF, BAX	RNMT, CCND1, MET, PCNA, SLTM, MYC, BAX		1	FALSE
Huaier extract	Matrine	FAS, CASP3, BCL2, TNF, BAX	E2F1, AKT1, PIK3CB, PIK3CG, MYLIP, BCL2, PTK2, PIK3CD, MLXIP, PIK3CA, MARCHF8, MTOR		1	FALSE
Huaier extract	Bithionol-paclitaxel	FAS, CASP3, BCL2, TNF, BAX	COL11A2, BCL2, PARP1, ROS1, XIAP		1	FALSE
Huaier extract	ibuprofen	FAS, CASP3, BCL2, TNF, BAX	XIAP, CASP3, PCNA	-0.0416667	1	TRUE
Huaier extract	Malathion	FAS, CASP3, BCL2, TNF, BAX	AKT1, BAX, BCL2	-0.25	1	TRUE
Huaier extract	curcumin and carboplatin	FAS, CASP3, BCL2, TNF, BAX	AKT1, MMP9, CASP3, BCL2, CASP9		1	FALSE
Huaier extract	Aclidinium bromide	FAS, CASP3, BCL2, TNF, BAX	AKT1, PIK3CB, PIK3CG, CASP3, BCL2, PIK3CD, PIK3CA, BAX	0.0769231	1	FALSE
Huaier extract	Anlotinib	FAS, CASP3, BCL2, TNF, BAX	AKT1, CCND1, MMP9, PIK3CB, PIK3CG, MMP2, CASP3, BCL2, PCNA, PIK3CD, CDK4, PIK3CA, BAX		1	FALSE
Huaier extract	ferrocenyl pyrazole (FP) derivates, 5-ferrocenyl-1-phenyl-1H-pyrazole (FP-Ph) and 5-ferrocenyl-1H-pyrazole (FP-H)	FAS, CASP3, BCL2, TNF, BAX	AKT1, PIK3CB, PIK3CG, PIK3CD, PIK3CA	0.9	1	FALSE
Huaier extract	Tetrahydroberberine	FAS, CASP3, BCL2, TNF, BAX	AKT1, PIK3CB, PIK3CG, PIK3CD, MTOR, PIK3CA	0.909091	1	FALSE
Huaier extract	Celastrus orbiculatus	FAS, CASP3, BCL2, TNF, BAX	CASP3, BCL2, BAX	-0.5	1	TRUE
Huaier extract	isochaihulactone	FAS, CASP3, BCL2, TNF, BAX	NDE1	2.16667	1	FALSE
Huaier extract	sulindac	FAS, CASP3, BCL2, TNF, BAX	FAS, PCNA, TNF, CDKN1A, NFKB1, SLC12A9	-0.159091	1	TRUE
Huaier extract	combination of celecoxib and IR	FAS, CASP3, BCL2, TNF, BAX	CDK1, POLD1	0.357143	1	FALSE
Huaier extract	Vorinostat and quinacrine	FAS, CASP3, BCL2, TNF, BAX	BCL2, ROS1, MCL1, CLEC4D, BAX, FH		1	FALSE
Huaier extract	Ciclopirox (CPX)	FAS, CASP3, BCL2, TNF, BAX	MMP2, MMP9		1	FALSE
Huaier extract	Bortezomib	FAS, CASP3, BCL2, TNF, BAX	MYC, FOXM1	0.714286	1	FALSE
Huaier extract	ZD1839 (Iressa)	FAS, CASP3, BCL2, TNF, BAX	MMP9, EGF		1	FALSE
Huaier extract	Panobinostat	FAS, CASP3, BCL2, TNF, BAX	EGFR	1.5	1	FALSE
Huaier extract	Tacrolimus (FK506)	FAS, CASP3, BCL2, TNF, BAX	NES, GFAP	1.28571	1	FALSE
Huaier extract	frankincense essential oil (FEO)	FAS, CASP3, BCL2, TNF, BAX	BCL2, BAX	-0.285714	1	TRUE
Huaier extract	Fluoxetine (FLX)	FAS, CASP3, BCL2, TNF, BAX	MAPK8	0.666667	1	FALSE
Huaier extract	gefitinib with calcitriol	FAS, CASP3, BCL2, TNF, BAX	EGFR	1.5	1	FALSE
Huaier extract	Lymecycline	FAS, CASP3, BCL2, TNF, BAX	AKT1, EGFR	0.714286	1	FALSE
Huaier extract	sanguinarine (SG)	FAS, CASP3, BCL2, TNF, BAX	CCND1, MYLIP, BCL2, PCNA, MLXIP, MARCHF8		1	FALSE
Huaier extract	LukS-PV	FAS, CASP3, BCL2, TNF, BAX	BAK1, BAX, BCL2	-0.25	1	TRUE
Huaier extract	calix[6]arene (CLX6)	FAS, CASP3, BCL2, TNF, BAX	MMP2, MMP9, PTK2		1	FALSE
Huaier extract	Paclitaxel (Taxol) &Caffeine	FAS, CASP3, BCL2, TNF, BAX	BCL2	0.5	1	FALSE
Huaier extract	Huaier n-butanol extract (HBE)	FAS, CASP3, BCL2, TNF, BAX	SLC22A3, ITK		1	FALSE
Huaier extract	P2 (sequence: RALGWSCL)	FAS, CASP3, BCL2, TNF, BAX	CASP3, BCL2	-0.285714	1	TRUE
Huaier extract	polyester-based hyperbranched dendritic-linear (HBDL)-based NPs carrying doxorubicin (Dox)	FAS, CASP3, BCL2, TNF, BAX	MAPK8	0.666667	1	FALSE
Huaier extract	Dual HER/IGF-insulin	FAS, CASP3, BCL2, TNF, BAX	AKT1	1.16667	1	FALSE
Huaier extract	Bruceine D	FAS, CASP3, BCL2, TNF, BAX	MLXIP, MYLIP, MARCHF8, PCNA		1	FALSE
Huaier extract	synthesized nanoparticles was modified with folic acid (FA)	FAS, CASP3, BCL2, TNF, BAX	COL11A2, CASP3, PARP1		1	FALSE
Huaier extract	PBI-05204	FAS, CASP3, BCL2, TNF, BAX	AKT1, PIK3CB, PIK3CG, PIK3CD, MTOR, PIK3CA	0.909091	1	FALSE
Huaier extract	(E)-3-(3-(benzyloxy) phenyl)-1-(4-hydroxyphenyl)prop-2-en-1-one (HM015k or 15k)	FAS, CASP3, BCL2, TNF, BAX	CCNB1, MYC, PCNA	0.75	1	FALSE
Huaier extract	Sesquiterpene Lactone-Santonin	FAS, CASP3, BCL2, TNF, BAX	CASP3, BCL2, PCNA, CASP9, MTOR, BAX	-0.348485	1	TRUE
Huaier extract	Thymoquinone (TQ)	FAS, CASP3, BCL2, TNF, BAX	COL11A2, AKT1, PIK3CB, PIK3CG, PARP1, PIK3CD, PIK3CA, PTEN		1	FALSE
Huaier extract	PMI combined with ADR	FAS, CASP3, BCL2, TNF, BAX	COL11A2, PTK2, PARP1, PCNA, EGFR		1	FALSE
Huaier extract	Sophoridine	FAS, CASP3, BCL2, TNF, BAX	MAPK8	0.666667	1	FALSE
Huaier extract	talazoparib and TMZ	FAS, CASP3, BCL2, TNF, BAX	BAK1, BAX	0	1	FALSE
Huaier extract	FMT, CpG and FMT and CpG	FAS, CASP3, BCL2, TNF, BAX	AKT1, NOS2, TNF, EGFR, MTOR	0.1	1	FALSE
Huaier extract	flubendazole	FAS, CASP3, BCL2, TNF, BAX	MYC	1.16667	1	FALSE
Huaier extract	CONPs	FAS, CASP3, BCL2, TNF, BAX	RNMT, AKT1, MET, CASP3, CASP9, SLTM		1	FALSE
Huaier extract	combination of baicalin and DDP	FAS, CASP3, BCL2, TNF, BAX	AKT1	1.16667	1	FALSE
Huaier extract	Cidofovir	FAS, CASP3, BCL2, TNF, BAX	CASP3	0.5	1	FALSE
Huaier extract	Taxol	FAS, CASP3, BCL2, TNF, BAX	CDKN1B, BCL2, PCNA, CIB1, CDKN1A	0.1	1	FALSE
Huaier extract	Dp44mT	FAS, CASP3, BCL2, TNF, BAX	NDRG2, MYCN, MYC, SOAT1		1	FALSE
Huaier extract	vorinostat	FAS, CASP3, BCL2, TNF, BAX	MYCN	2	1	FALSE
Huaier extract	Ajoene (4,5,9-trithiadodeca-1,6,11-triene-9-oxide)	FAS, CASP3, BCL2, TNF, BAX	CASP3, BCL2, CYCS	-0.416667	1	TRUE
Huaier extract	MHP-1	FAS, CASP3, BCL2, TNF, BAX	SLC22A3, MMP9, ITK		1	FALSE
Huaier extract	27652-89-7	FAS, CASP3, BCL2, TNF, BAX	BCL2, BAX, CYCS	-0.25	1	TRUE
Huaier extract	Defactinib and PD173074	FAS, CASP3, BCL2, TNF, BAX	PTK2, AKT1	0.714286	1	FALSE
Huaier extract	2-methoxy-5((3,4,5-trimethosyphenyl)seleninyl) phenol (SQ0814061)	FAS, CASP3, BCL2, TNF, BAX	AKT1, PIK3CB, PIK3CG, PCNA, CCNB1, PIK3CD, PIK3CA	0.916667	1	FALSE
Huaier extract	Gambogic acid (GA)	FAS, CASP3, BCL2, TNF, BAX	MMP2, MMP9, MAPK8		1	FALSE
Huaier extract	ARV-825 (ARV) and its nanoformulation development (ARV-NP)	FAS, CASP3, BCL2, TNF, BAX	CASP3, BCL2, MYC	-0.25	1	TRUE
Huaier extract	Cucurbitacin B	FAS, CASP3, BCL2, TNF, BAX	CCND1, PCNA	1.28571	1	FALSE
Huaier extract	Vidarabine	FAS, CASP3, BCL2, TNF, BAX	CASP3, WDTC1, BAX, BCL2		1	FALSE
Huaier extract	quercetin combined with irinotecan/SN-38	FAS, CASP3, BCL2, TNF, BAX	VEGFA	3.5	1	FALSE
Huaier extract	Polyphyllin II(PP II)	FAS, CASP3, BCL2, TNF, BAX	AKT1, PIK3CB, PIK3CG, PIK3CD, MTOR, PIK3CA	0.909091	1	FALSE
Huaier extract	GNF-4256 (Genomics Institute of the Novartis Research Foundation	FAS, CASP3, BCL2, TNF, BAX	NTRK2	2.5	1	FALSE
Huaier extract	the combination of VPA and DOX	FAS, CASP3, BCL2, TNF, BAX	CASP3, PARP1, CDKN1A	0	1	FALSE
Huaier extract	Sotetsuflavone	FAS, CASP3, BCL2, TNF, BAX	MTOR, AKT1	0.714286	1	FALSE
Huaier extract	cisplatin and cisplatin-metformin	FAS, CASP3, BCL2, TNF, BAX	AKT1, PRKAB1, PRKAA1, PRKAA2, MTOR	0.8	1	FALSE
Huaier extract	gefitinib with the YAP1 inhibitor verteporfin or an MEK/ERK inhibitor AZD6244	FAS, CASP3, BCL2, TNF, BAX	MLXIP, BAD, MYLIP, MARCHF8		1	FALSE
Huaier extract	artocarpin	FAS, CASP3, BCL2, TNF, BAX	BCL2, BAX, BAK1	-0.25	1	TRUE
Huaier extract	Alantolactone	FAS, CASP3, BCL2, TNF, BAX	AKT1	1.16667	1	FALSE
Huaier extract	Levetiracetam (LEV)	FAS, CASP3, BCL2, TNF, BAX	MGMT, HDAC4	0.785714	1	FALSE
Huaier extract	2-fluoropalmitic acid (2-FPA)	FAS, CASP3, BCL2, TNF, BAX	MMP2, MGMT, PROM1	0.125	1	FALSE
Huaier extract	L-Pt-Py	FAS, CASP3, BCL2, TNF, BAX	MYC	1.16667	1	FALSE
Huaier extract	Doxorubicin (DOX) loaded folate-coated magnetic Fe3 O4 nanoparticles (MNPs)	FAS, CASP3, BCL2, TNF, BAX	CASP3, BCL2	-0.285714	1	TRUE
Huaier extract	CP-673451	FAS, CASP3, BCL2, TNF, BAX	AKT1, PIK3CB, PIK3CG, PIK3CD, PIK3CA	0.9	1	FALSE
Huaier extract	Hispolon	FAS, CASP3, BCL2, TNF, BAX	BCL2, BAX	-0.285714	1	TRUE
Huaier extract	sulforaphene (SFE, 4-methylsufinyl-3-butenyl isothiocyanate)	FAS, CASP3, BCL2, TNF, BAX	BCL2	0.5	1	FALSE
Huaier extract	Celecoxib	FAS, CASP3, BCL2, TNF, BAX	AKT1, CCND1, CASP3, BCL2, PCNA, ABCC1, BAX, PTEN	0.0144231	1	FALSE
Huaier extract	tolfenamic acid (TA)	FAS, CASP3, BCL2, TNF, BAX	ROS1		1	FALSE
Huaier extract	silibinin	FAS, CASP3, BCL2, TNF, BAX	MMP2, MMP9		1	FALSE
Huaier extract	Oxysophocarpine	FAS, CASP3, BCL2, TNF, BAX	MTOR, AKT1	0.714286	1	FALSE
Huaier extract	Cardiotoxin (CTX) III	FAS, CASP3, BCL2, TNF, BAX	AKT1, SOAT1, EGFR	0.583333	1	FALSE
Huaier extract	vinorelbine (NVB)	FAS, CASP3, BCL2, TNF, BAX	BCL2	0.5	1	FALSE
Huaier extract	Curcumin	FAS, CASP3, BCL2, TNF, BAX	BCL2, MAP1LC3A, ROS1, SHH, MAP1LC3B, DDIT3, BAX		1	FALSE
Huaier extract	5-FU combined with casticin	FAS, CASP3, BCL2, TNF, BAX	CASP3, CASP8	-0.285714	1	TRUE
Huaier extract	cleistanthin A (CA)	FAS, CASP3, BCL2, TNF, BAX	CCND1	2	1	FALSE
Huaier extract	100704-10-7	FAS, CASP3, BCL2, TNF, BAX	BAX, BAK1, CASP3, MYLIP, MAPK8, BCL2, JUN, CYCS, MLXIP, XIAP, BID, MARCHF8, CASP8		1	FALSE
Huaier extract	Herbal melanin (HM)	FAS, CASP3, BCL2, TNF, BAX	CASP3, BCL2	-0.285714	1	TRUE
Huaier extract	acetyl-11-keto-beta-boswellic acid (AKBA	FAS, CASP3, BCL2, TNF, BAX	MMP9, BCL2, CCND1, PCNA		1	FALSE
Huaier extract	pazopanib + trametinib	FAS, CASP3, BCL2, TNF, BAX	AKT1	1.16667	1	FALSE
Huaier extract	Hymecromone plus sorafenib	FAS, CASP3, BCL2, TNF, BAX	EGFR, EGF, MCL1, CLEC4D, FH		1	FALSE
Huaier extract	Atovaquone	FAS, CASP3, BCL2, TNF, BAX	CCND1, BCL2, PCNA, MYC, BAX	0	1	FALSE
Huaier extract	oleanolic acid (OA) plus autophagy inhibitor 3-methyladenine (3-MA) (3-MA+OA) or chloroquine (CQ)	FAS, CASP3, BCL2, TNF, BAX	BCL2, MAP1LC3A, BAX, MAP1LC3B	0	1	FALSE
Huaier extract	LZ-106	FAS, CASP3, BCL2, TNF, BAX	ROS1		1	FALSE
Huaier extract	calix[6]arene	FAS, CASP3, BCL2, TNF, BAX	CDK4, CDK2	0.0714286	1	FALSE
Huaier extract	combination (E) of Huangqi (Radix Astragali Mongolici) and Ezhu (Rhizoma Curcumae Phaeocaulis)	FAS, CASP3, BCL2, TNF, BAX	CASP3, BCL2, BAX	-0.5	1	TRUE
Huaier extract	Tetrandrine (Tet)	FAS, CASP3, BCL2, TNF, BAX	COL11A2, CCND1, CASP3, BCL2, PARP1, PCNA, CDKN1A, CDK4, BAX, CASP8		1	FALSE
Huaier extract	miR-375 and DOX were co-delivered by liposomes (named L-miR-375/DOX-NPs)	FAS, CASP3, BCL2, TNF, BAX	CASP3, BCL2, MAPK8, BAX	-0.555556	1	TRUE
Huaier extract	Lycorine hydrochloride (LH)	FAS, CASP3, BCL2, TNF, BAX	MCL1	1.16667	1	FALSE
Huaier extract	U3-1402	FAS, CASP3, BCL2, TNF, BAX	AKT1, PIK3CB, PIK3CG, PIK3CD, PIK3CA	0.9	1	FALSE
Huaier extract	RWJ-241947 (MCC-555)	FAS, CASP3, BCL2, TNF, BAX	CDKN1A, PCNA	0.857143	1	FALSE
Huaier extract	compound 5k	FAS, CASP3, BCL2, TNF, BAX	BAD, BCL2, BAX	-0.25	1	TRUE
Huaier extract	rapamycin (RPM)	FAS, CASP3, BCL2, TNF, BAX	VEGFA	3.5	1	FALSE
Huaier extract	the synthetic curcumin analog B14	FAS, CASP3, BCL2, TNF, BAX	CDK2, CCND1, PCNA	0.75	1	FALSE
Huaier extract	Kinamycin F	FAS, CASP3, BCL2, TNF, BAX	PCNA	1.83333	1	FALSE
Huaier extract	OSU-T315	FAS, CASP3, BCL2, TNF, BAX	AKT1	1.16667	1	FALSE
Huaier extract	Co-administration of MK siRNA and quercetin	FAS, CASP3, BCL2, TNF, BAX	AKT1, PIK3CB, PIK3CG, PIK3CD, PIK3CA	0.9	1	FALSE
Huaier extract	nano micelles curcumin	FAS, CASP3, BCL2, TNF, BAX	CCND1, PCNA	1.28571	1	FALSE
Huaier extract	Adenoviral-mediated gene transfer of the apoptotic gene E2F-1	FAS, CASP3, BCL2, TNF, BAX	E2F1	1.83333	1	FALSE
Huaier extract	Betulinic acid	FAS, CASP3, BCL2, TNF, BAX	MTOR	1.5	1	FALSE
Huaier extract	UNC0642	FAS, CASP3, BCL2, TNF, BAX	CASP3, BCL2L11	-0.5	1	TRUE
Huaier extract	CM363	FAS, CASP3, BCL2, TNF, BAX	PCNA	1.83333	1	FALSE
Huaier extract	histone deacetylases (HDACs) inhibitor, suberoylanilide hydroxamic acid (SAHA)	FAS, CASP3, BCL2, TNF, BAX	PROM1	2.33333	1	FALSE
Huaier extract	Ampelopsin (AMP)	FAS, CASP3, BCL2, TNF, BAX	MYC	1.16667	1	FALSE
Huaier extract	Pectolinarigenin	FAS, CASP3, BCL2, TNF, BAX	MMP9, CASP3, BCL2, ROS1, BAX		1	FALSE
Huaier extract	LZT-106 as a novel kinase inhibitor	FAS, CASP3, BCL2, TNF, BAX	MCL1, FH, CLEC4D		1	FALSE
Huaier extract	goniothalamin	FAS, CASP3, BCL2, TNF, BAX	BCL2	0.5	1	FALSE
Huaier extract	C(60) fullerene-cisplatin nanocomplex	FAS, CASP3, BCL2, TNF, BAX	CASP3	0.5	1	FALSE
Huaier extract	PTX and RO3306	FAS, CASP3, BCL2, TNF, BAX	PCNA	1.83333	1	FALSE
Huaier extract	LZT-106 was shown to synergize with ABT-199	FAS, CASP3, BCL2, TNF, BAX	MCL1, FH, CLEC4D		1	FALSE
Huaier extract	HSP90AA1	FAS, CASP3, BCL2, TNF, BAX	AKT1, PIK3CB, PIK3CG, PIK3CD, MTOR, PIK3CA	0.909091	1	FALSE
Huaier extract	a synergistic combination of photoactive hypericin and Manumycin A	FAS, CASP3, BCL2, TNF, BAX	XIAP, COL11A2, PARP1		1	FALSE
Huaier extract	Formononetin	FAS, CASP3, BCL2, TNF, BAX	ABCC1	2.5	1	FALSE
Huaier extract	paclitaxel	FAS, CASP3, BCL2, TNF, BAX	AKT1, PIK3CB, PIK3CG, PCNA, CCNB1, PIK3CD, MTOR, PIK3CA	0.923077	1	FALSE
Huaier extract	Dasatinib plus Gefitinib	FAS, CASP3, BCL2, TNF, BAX	AKT1, EGFR	0.714286	1	FALSE
Huaier extract	the combined effects of gefitinib and pemetrexed	FAS, CASP3, BCL2, TNF, BAX	AKT1	1.16667	1	FALSE
Huaier extract	11-Dehydrosinulariolide	FAS, CASP3, BCL2, TNF, BAX	AKT1, PTEN	0.714286	1	FALSE
Huaier extract	Moringin	FAS, CASP3, BCL2, TNF, BAX	CASP3, BAX	-0.285714	1	TRUE
Huaier extract	superparamagnetic iron oxide nanoparticles (SPIONs)	FAS, CASP3, BCL2, TNF, BAX	CASP3, ROS1		1	FALSE
Huaier extract	Paeonol	FAS, CASP3, BCL2, TNF, BAX	AKT1, PIK3CB, PIK3CG, PIK3CD, PIK3CA	0.9	1	FALSE
Huaier extract	phenothiazine (DS00329)	FAS, CASP3, BCL2, TNF, BAX	CDK2, CCND1, PCNA	0.75	1	FALSE
Huaier extract	a novel oral PIM inhibitor, AZD1208	FAS, CASP3, BCL2, TNF, BAX	CAMP, MYC, CDKN1A, SMC2	0.305556	1	FALSE
Huaier extract	Daunorubicin	FAS, CASP3, BCL2, TNF, BAX	AKT1	1.16667	1	FALSE
Huaier extract	plumbagin (PL)	FAS, CASP3, BCL2, TNF, BAX	AKT1, PIK3CB, PIK3CG, PIK3CD, MTOR, PIK3CA	0.909091	1	FALSE
Huaier extract	nelfinavir (NFV)	FAS, CASP3, BCL2, TNF, BAX	AKT1	1.16667	1	FALSE
Huaier extract	SB-T-121205	FAS, CASP3, BCL2, TNF, BAX	COL11A2, CASP3, BCL2, PARP1, CASP9, WDTC1, BAX		1	FALSE
Huaier extract	All trans-retinoic acid (ATRA)	FAS, CASP3, BCL2, TNF, BAX	AKT1, PIK3CB, PIK3CG, BCL2, MCL1, PIK3CD, CLEC4D, PIK3CA, FH		1	FALSE
Huaier extract	Cyproheptadine	FAS, CASP3, BCL2, TNF, BAX	COL11A2, PARP1		1	FALSE
Huaier extract	dacomitinib	FAS, CASP3, BCL2, TNF, BAX	CDK1, CDK2, AKT1, BCL2, MAP1LC3B, MAP1LC3A, CASP9, EGFR, BAX	0.0714286	1	FALSE
Huaier extract	NVP-ADW742	FAS, CASP3, BCL2, TNF, BAX	AKT1, PIK3CB, PIK3CG, PIK3CD, PIK3CA	0.9	1	FALSE
Huaier extract	fluazuron	FAS, CASP3, BCL2, TNF, BAX	AKT1	1.16667	1	FALSE
Huaier extract	pyrrolidinium	FAS, CASP3, BCL2, TNF, BAX	CASP9	1	1	FALSE
Huaier extract	PTX and TQD	FAS, CASP3, BCL2, TNF, BAX	ROS1		1	FALSE
Huaier extract	Green synthesis of silver nanoparticles using Ganoderma neo-japonicum Imazeki	FAS, CASP3, BCL2, TNF, BAX	CASP3	0.5	1	FALSE
Huaier extract	bromocriptine	FAS, CASP3, BCL2, TNF, BAX	PCNA	1.83333	1	FALSE
Huaier extract	Aripiprazole	FAS, CASP3, BCL2, TNF, BAX	BAK1, MYC, BCL2	0	1	FALSE
Huaier extract	Plitidepsin	FAS, CASP3, BCL2, TNF, BAX	CDK4, CCND1, PCNA	1	1	FALSE
Huaier extract	RUNX3	FAS, CASP3, BCL2, TNF, BAX	BCL2, CASP8	-0.285714	1	TRUE
Huaier extract	HY253	FAS, CASP3, BCL2, TNF, BAX	COL11A2, WDTC1, PARP1, CASP9		1	FALSE
Huaier extract	RBCm-OM/PLGA	FAS, CASP3, BCL2, TNF, BAX	CASP3, BCL2	-0.285714	1	TRUE
Huaier extract	MLN0128	FAS, CASP3, BCL2, TNF, BAX	MTOR	1.5	1	FALSE
Huaier extract	ursolic acid	FAS, CASP3, BCL2, TNF, BAX	BCL2, BAX, AKT1	-0.25	1	TRUE
Huaier extract	Retinoic acid (RA)	FAS, CASP3, BCL2, TNF, BAX	CASP3	0.5	1	FALSE
Huaier extract	Trametinib	FAS, CASP3, BCL2, TNF, BAX	MCL1, FH, CLEC4D		1	FALSE
Huaier extract	2-aziridin-1-yl-3-[(2-[2-[(3-aziridin-1-yl-1,4-dioxo-1,4-dihydronaphthalen-2-yl)thio]ethoxy]ethyl)thio]naphthoquinone (AZ-1)	FAS, CASP3, BCL2, TNF, BAX	BCL2, PCNA	-0.357143	1	TRUE
Huaier extract	S2E, a thia-Michael adduct of sulfonamide chalcone	FAS, CASP3, BCL2, TNF, BAX	CASP3, JUN, CYCS, MAPK8, BAX	-0.2	1	TRUE
Huaier extract	Istaroxime	FAS, CASP3, BCL2, TNF, BAX	PTK2	1.5	1	FALSE
Huaier extract	MPT0G211 combined with doxorubicin	FAS, CASP3, BCL2, TNF, BAX	HDAC6, BAX	0	1	FALSE
Huaier extract	combination therapy of gefitinib and cisplatin	FAS, CASP3, BCL2, TNF, BAX	EGFR	1.5	1	FALSE
Huaier extract	Desmopressin (dDAVP)	FAS, CASP3, BCL2, TNF, BAX	CAMP, CHAMP1	0.142857	1	FALSE
Huaier extract	ONX0912	FAS, CASP3, BCL2, TNF, BAX	ROS1		1	FALSE
Huaier extract	biocompatible As2O3 nanoparticles	FAS, CASP3, BCL2, TNF, BAX	BCL2, BAX	-0.285714	1	TRUE
Huaier extract	CCT137690	FAS, CASP3, BCL2, TNF, BAX	CCNB1, PTEN, MMP2	0.333333	1	FALSE
Huaier extract	VERU-111	FAS, CASP3, BCL2, TNF, BAX	COL11A2, CASP3, PARP1		1	FALSE
Huaier extract	FK228	FAS, CASP3, BCL2, TNF, BAX	AKT1, PIK3CB, PIK3CG, BCL2, PIK3CD, EGFR, MTOR, PIK3CA, BAX	0.357143	1	FALSE
Huaier extract	Chemerin	FAS, CASP3, BCL2, TNF, BAX	AKT1, PTEN	0.714286	1	FALSE
Huaier extract	Brevilin A (BA)	FAS, CASP3, BCL2, TNF, BAX	MTOR, AKT1	0.714286	1	FALSE
Huaier extract	GA-TAT	FAS, CASP3, BCL2, TNF, BAX	CASP3, BCL2, BAX, CASP9	-0.444444	1	TRUE
Huaier extract	lenalidomide and cisplatin	FAS, CASP3, BCL2, TNF, BAX	COL11A2, CASP3, BCL2, PARP1, VEGFA		1	FALSE
Huaier extract	dezocine	FAS, CASP3, BCL2, TNF, BAX	AKT1	1.16667	1	FALSE
Huaier extract	Compound 8r	FAS, CASP3, BCL2, TNF, BAX	MCL1, BCL2, FH, CLEC4D		1	FALSE
Huaier extract	gambogic acid (GA)	FAS, CASP3, BCL2, TNF, BAX	CDK1, CASP3, BCL2, POLD1, EGFR, BAX	-0.265152	1	TRUE
Huaier extract	Strobilanthes crispus	FAS, CASP3, BCL2, TNF, BAX	BCL2, BAX	-0.285714	1	TRUE
Huaier extract	sunitinib	FAS, CASP3, BCL2, TNF, BAX	MAP1LC3A, MAP1LC3B	1	1	FALSE
Huaier extract	nonsteroidal anti-inflammatory drug	FAS, CASP3, BCL2, TNF, BAX	BCL2	0.5	1	FALSE
Huaier extract	AZD8055/trametinib	FAS, CASP3, BCL2, TNF, BAX	BCL2L11	1.16667	1	FALSE
Huaier extract	5-FU combined with forbesione	FAS, CASP3, BCL2, TNF, BAX	CASP3, BCL2, BAX, CASP9	-0.444444	1	TRUE
Huaier extract	Ator-loaded PSV micelles (ASM)	FAS, CASP3, BCL2, TNF, BAX	MMP9		1	FALSE
Huaier extract	Calebin-A	FAS, CASP3, BCL2, TNF, BAX	JUN, MAPK8	0.285714	1	FALSE
Huaier extract	Artesunate	FAS, CASP3, BCL2, TNF, BAX	CASP3, ROS1, CASP8		1	FALSE
Huaier extract	sertraline (STL)	FAS, CASP3, BCL2, TNF, BAX	MAP1LC3A, TNFSF14, BECN1, MAP1LC3B, SLC22A3, ITK		1	FALSE
Huaier extract	luteoloside	FAS, CASP3, BCL2, TNF, BAX	COL11A2, FAS, FASN, CASP3, BCL2, PARP1, MTOR, MAPK8, BAX, CASP8		1	FALSE
Huaier extract	Ethoxysanguinarine (Eth)	FAS, CASP3, BCL2, TNF, BAX	PRKAA1, PRKAB1, PRKAA2	1.25	1	FALSE
Huaier extract	morin and paclitaxel	FAS, CASP3, BCL2, TNF, BAX	MLXIP, MYLIP, MARCHF8		1	FALSE
Huaier extract	the receptor-specific agonist G-1	FAS, CASP3, BCL2, TNF, BAX	PCNA	1.83333	1	FALSE
Huaier extract	SNX-7081 and fludarabine nucleoside (2-FaraA)	FAS, CASP3, BCL2, TNF, BAX	FASN, FAS, BID	-0.125	1	TRUE
Huaier extract	combining CDDP with the HSP90 inhibitor 17-N-allylamino-17-demethoxy geldanamycin (17-AAG)	FAS, CASP3, BCL2, TNF, BAX	COL11A2, AKT1, CASP3, PARP1, XIAP, WDTC1		1	FALSE
Huaier extract	Gemini-Cur	FAS, CASP3, BCL2, TNF, BAX	BCL2, BAX	-0.285714	1	TRUE
Huaier extract	the combined action of CD95L and gemcitabine	FAS, CASP3, BCL2, TNF, BAX	RIPK1, RALBP1, MCL1, CLEC4D, UQCRFS1, FH		1	FALSE
Huaier extract	flavopiridol and carfilzomib	FAS, CASP3, BCL2, TNF, BAX	XIAP, BMS1, ACACA	-0.125	1	TRUE
Huaier extract	nafamostat mesilate (NM)	FAS, CASP3, BCL2, TNF, BAX	CDK1, PCNA	0.357143	1	FALSE
Huaier extract	nitazoxanide (NTZ)	FAS, CASP3, BCL2, TNF, BAX	VEGFA, BCL2, CYCS	-0.458333	1	TRUE
Huaier extract	Biochanin A and SB590885	FAS, CASP3, BCL2, TNF, BAX	AKT1, PIK3CB, PIK3CG, PIK3CD, PIK3CA	0.9	1	FALSE
Huaier extract	combination treatment with OSM and Sal	FAS, CASP3, BCL2, TNF, BAX	PROM1	2.33333	1	FALSE
Huaier extract	Nimotuzumab	FAS, CASP3, BCL2, TNF, BAX	AKT1	1.16667	1	FALSE
Huaier extract	gossypol	FAS, CASP3, BCL2, TNF, BAX	MTOR, CCND1, PCNA, RPS6KB1	1	1	FALSE
Huaier extract	YM155	FAS, CASP3, BCL2, TNF, BAX	CASP3, EGFR	-0.357143	1	TRUE
Huaier extract	β-elemene (β-ELE)	FAS, CASP3, BCL2, TNF, BAX	BAD, BCL2, CASP3, CYCS	-0.347222	1	TRUE
Huaier extract	farnesyltransferase (FTase) inhibitor FTI-2148	FAS, CASP3, BCL2, TNF, BAX	AKT1	1.16667	1	FALSE
Huaier extract	MET Vinorelbine (NVB) combined with an angiogenesis inhibitor (Endostar)	FAS, CASP3, BCL2, TNF, BAX	VEGFA	3.5	1	FALSE
Huaier extract	C-phycocyanin (C-PC) pigment	FAS, CASP3, BCL2, TNF, BAX	BCL2, CCND1, PCNA	0.0833333	1	FALSE
Huaier extract	EM-2	FAS, CASP3, BCL2, TNF, BAX	MAPK8	0.666667	1	FALSE
Huaier extract	SmacN7	FAS, CASP3, BCL2, TNF, BAX	AKT1, BAK1, PIK3CB, PIK3CD, BID, TNFSF10, PARP1, CASP9, CLEC4D, MTOR, CASP3, BCL2, BAX, CASP8, COL11A2, PIK3CG, MCL1, PIK3CA, FH		1	FALSE
Huaier extract	Navitoclax	FAS, CASP3, BCL2, TNF, BAX	MYC	1.16667	1	FALSE
Huaier extract	Xyloketal B	FAS, CASP3, BCL2, TNF, BAX	AKT1	1.16667	1	FALSE
Huaier extract	Metformin	FAS, CASP3, BCL2, TNF, BAX	AKT1, PRKAB1, PIK3CB, EFEMP1, MAPK8, CCND1, FASN, BAD, PRKAA1, PARP1, CASP9, MLXIP, MTOR, SLC22A3, PTEN, MMP2, BCL2, ROS1, VEGFA, BAX, HMOX1, NOS2, ABCC1, SHH, PRKAA2, PIK3CA		1	FALSE
Huaier extract	deguelin	FAS, CASP3, BCL2, TNF, BAX	PIK3CD, PIK3CG, PIK3CA, PIK3CB	0.861111	1	FALSE
Huaier extract	eicosapentaenoic acid-free fatty acid (EPA-FFA), epigallocatechin-3-gallate (EGCG) and proanthocyanidins	FAS, CASP3, BCL2, TNF, BAX	MTOR, CCND1, MYC, PCNA	0.652778	1	FALSE
Huaier extract	Hypomethylating agents (HMAs) and inhibitors of poly(ADP-ribose) polymerases (PARPis) and histone deacetylases (HDACis)	FAS, CASP3, BCL2, TNF, BAX	PARP1	1	1	FALSE
Huaier extract	Dextropropranolol	FAS, CASP3, BCL2, TNF, BAX	MMP2	2	1	FALSE
Huaier extract	cerdulatinib	FAS, CASP3, BCL2, TNF, BAX	MCL1, BCL2, FH, CLEC4D		1	FALSE
Huaier extract	vaccinia-related kinase 2 (VRK2)	FAS, CASP3, BCL2, TNF, BAX	BCL2, MAPK8	-0.142857	1	TRUE
Huaier extract	soloxolone methyl (SM)	FAS, CASP3, BCL2, TNF, BAX	MMP9		1	FALSE
Huaier extract	baicalein	FAS, CASP3, BCL2, TNF, BAX	SATB1	2.5	1	FALSE
Huaier extract	RAF265, a multikinase inhibitor	FAS, CASP3, BCL2, TNF, BAX	BCL2, CCND1, PCNA	0.0833333	1	FALSE
Huaier extract	taxol	FAS, CASP3, BCL2, TNF, BAX	BAX	0.5	1	FALSE
Huaier extract	Combination treatment with vemurafenib and AZD6244	FAS, CASP3, BCL2, TNF, BAX	CDKN1B, CCND1, PCNA	1	1	FALSE
Huaier extract	PQ1 and tamoxifen	FAS, CASP3, BCL2, TNF, BAX	CASP3, BAX	-0.285714	1	TRUE
Huaier extract	β-lapachone and its 3-iodine	FAS, CASP3, BCL2, TNF, BAX	ROS1, CASP8		1	FALSE
Huaier extract	the combination of LY294002 (LY), a phosphatidylinositide-3-kinase (PI3K) inhibitor, with the traditional cytotoxic anti-estrogen drug tamoxifen (TAM)	FAS, CASP3, BCL2, TNF, BAX	CASP3, BCL2, CCND1, PCNA	0	1	FALSE
Huaier extract	β-Elemene	FAS, CASP3, BCL2, TNF, BAX	AKT1, MMP2, MYLIP, BCL2, EGFR, MLXIP, MARCHF8		1	FALSE
Huaier extract	ABT-737 and cisplatin	FAS, CASP3, BCL2, TNF, BAX	AKT1	1.16667	1	FALSE
Huaier extract	Co-treatment with SAHA and S116836	FAS, CASP3, BCL2, TNF, BAX	MCL1, BCL2L11, CLEC4D, XIAP, FH		1	FALSE
Huaier extract	GLU	FAS, CASP3, BCL2, TNF, BAX	ROS1		1	FALSE
Huaier extract	Strophalloside	FAS, CASP3, BCL2, TNF, BAX	CASP3, CYCS, CASP9	0	1	FALSE
Huaier extract	thymoquinone (TQ)	FAS, CASP3, BCL2, TNF, BAX	CCND1, BCL2, TNFSF14, PCNA, BAX	0	1	FALSE
Huaier extract	Ruthenium(II) complexes with 6-methyl-2-thiouracil cis-[Ru(6m2tu)2(PPh3)2] (1) and [Ru(6m2tu)2(dppb)] (2) (where PPh3 = triphenylphosphine; dppb = 1,4-bis(diphenylphosphino)butane; and 6m2tu = 6-methyl-2-thiouracil)	FAS, CASP3, BCL2, TNF, BAX	MAPK8	0.666667	1	FALSE
Huaier extract	ndrographolide	FAS, CASP3, BCL2, TNF, BAX	BCL2, BAX	-0.285714	1	TRUE
Huaier extract	OSU-53	FAS, CASP3, BCL2, TNF, BAX	PRKAA1, PRKAB1, PRKAA2	1.25	1	FALSE
Huaier extract	α-Hispanolol (α-H)	FAS, CASP3, BCL2, TNF, BAX	MMP9, MMP2, BCL2, BID, BAX		1	FALSE
Huaier extract	BKM120 and TMZ	FAS, CASP3, BCL2, TNF, BAX	MGMT	2	1	FALSE
Huaier extract	CURC + CISP	FAS, CASP3, BCL2, TNF, BAX	ROS1		1	FALSE
Huaier extract	Galangin (3,5,7-trihydroxyflavone)	FAS, CASP3, BCL2, TNF, BAX	AKT1, PTEN	0.714286	1	FALSE
Huaier extract	Methoxyeugenol	FAS, CASP3, BCL2, TNF, BAX	CDK4	1.5	1	FALSE
Huaier extract	Chitosan nanoparticles	FAS, CASP3, BCL2, TNF, BAX	SLC22A3, ITK		1	FALSE
Huaier extract	The total flavonoid aglycone extracted (TFAE)	FAS, CASP3, BCL2, TNF, BAX	AKT1, PIK3CB, PIK3CG, MAP1LC3A, PIK3CD, MAP1LC3B, MTOR, PIK3CA	0.923077	1	FALSE
Huaier extract	2-imino-6-methoxy-2H-chromene-3-carbothioamide (IMCA)	FAS, CASP3, BCL2, TNF, BAX	MTOR, PRKAA1, PRKAB1, PRKAA2	1	1	FALSE
Huaier extract	Rosiglitazone metformin adduct (RZM)	FAS, CASP3, BCL2, TNF, BAX	PRKAA1, PRKAB1, PRKAA2	1.25	1	FALSE
Huaier extract	Betulinic acid (BA)	FAS, CASP3, BCL2, TNF, BAX	DDIT3, BCL2, CASP3, BAX	-0.458333	1	TRUE
Huaier extract	BSI‑201	FAS, CASP3, BCL2, TNF, BAX	BAX, PTEN	-0.357143	1	TRUE
Huaier extract	ganodermanontriol	FAS, CASP3, BCL2, TNF, BAX	SATB1	2.5	1	FALSE
Huaier extract	Griseofulvin	FAS, CASP3, BCL2, TNF, BAX	CASP3	0.5	1	FALSE
Huaier extract	ee-As4S4	FAS, CASP3, BCL2, TNF, BAX	ROS1		1	FALSE
Huaier extract	chloroquine plus cisplatin	FAS, CASP3, BCL2, TNF, BAX	CASP3	0.5	1	FALSE
Huaier extract	cisplatin + siRNA	FAS, CASP3, BCL2, TNF, BAX	VEGFA	3.5	1	FALSE
Huaier extract	TW37	FAS, CASP3, BCL2, TNF, BAX	EGFR	1.5	1	FALSE
Huaier extract	capped with glycine and pluronic polymer (CPGF NPs)	FAS, CASP3, BCL2, TNF, BAX	CASP3, VEGFA	-1.07143	1	TRUE
Huaier extract	anthracycline, pivarubicin	FAS, CASP3, BCL2, TNF, BAX	BCL2	0.5	1	FALSE
Huaier extract	pirfenidone alone or in combination with cisplatin	FAS, CASP3, BCL2, TNF, BAX	AKT1	1.16667	1	FALSE
Huaier extract	Rapalink-1	FAS, CASP3, BCL2, TNF, BAX	MTOR, EGFR	1	1	FALSE
Huaier extract	penflurido (PFD)	FAS, CASP3, BCL2, TNF, BAX	SLC22A3, ITK		1	FALSE
Huaier extract	rapamycin+AICAR	FAS, CASP3, BCL2, TNF, BAX	AKT1	1.16667	1	FALSE
Huaier extract	EHop-016	FAS, CASP3, BCL2, TNF, BAX	AKT1, CDC42	0.142857	1	FALSE
Huaier extract	Romidepsin	FAS, CASP3, BCL2, TNF, BAX	RNMT, PIK3CB, PIK3CG, MET, JUN, PIK3CD, SLTM, PIK3CA		1	FALSE
Huaier extract	A combination of Wee1 and mTOR	FAS, CASP3, BCL2, TNF, BAX	MTOR	1.5	1	FALSE
Huaier extract	Chelidonine	FAS, CASP3, BCL2, TNF, BAX	EGFR	1.5	1	FALSE
Huaier extract	combination of PTX with curcumin	FAS, CASP3, BCL2, TNF, BAX	CASP3, BCL2	-0.285714	1	TRUE
Huaier extract	sorafenib	FAS, CASP3, BCL2, TNF, BAX	PCNA	1.83333	1	FALSE
Huaier extract	pyrrolo-1,5-benzoxazepine (PBOX)	FAS, CASP3, BCL2, TNF, BAX	MTOR, PRKAA1, PRKAB1, PRKAA2	1	1	FALSE
Huaier extract	digitoxin	FAS, CASP3, BCL2, TNF, BAX	PTK2	1.5	1	FALSE
Huaier extract	celastrol	FAS, CASP3, BCL2, TNF, BAX	ROS1		1	FALSE
Huaier extract	hydrogen gas	FAS, CASP3, BCL2, TNF, BAX	CDK4, CDK6, CCND1, PCNA	0.777778	1	FALSE
Huaier extract	cisplatin and fractionated IR	FAS, CASP3, BCL2, TNF, BAX	BCL2, BECN1	0	1	FALSE
Huaier extract	RO-3306 (CDK1 inhibitor) or dinaciclib (CDK1, 2, 5, 9 inhibitors)	FAS, CASP3, BCL2, TNF, BAX	CASP8	0.5	1	FALSE
Huaier extract	nifuroxazide	FAS, CASP3, BCL2, TNF, BAX	MMP2, MMP9		1	FALSE
Huaier extract	parthenolide-SAHA hybrids:Compound 26	FAS, CASP3, BCL2, TNF, BAX	HDAC6, ABCC1	0.5	1	FALSE
Huaier extract	17-AAG and celecoxib	FAS, CASP3, BCL2, TNF, BAX	BCL2	0.5	1	FALSE
Huaier extract	icaritin	FAS, CASP3, BCL2, TNF, BAX	MMP2, VEGFA, MMP9		1	FALSE
Huaier extract	VS-5584	FAS, CASP3, BCL2, TNF, BAX	PIK3CB, PIK3CG, PIK3CD, MTOR, PIK3CA	0.8	1	FALSE
Huaier extract	Resiniferatoxin (RTX)	FAS, CASP3, BCL2, TNF, BAX	WDTC1, ROS1		1	FALSE
Huaier extract	allicin and 5-FU	FAS, CASP3, BCL2, TNF, BAX	COL11A2, CASP3, BCL2, PARP1		1	FALSE
Huaier extract	Rottlerin (Rott)	FAS, CASP3, BCL2, TNF, BAX	MAP1LC3A, TNFSF14, BECN1, MAP1LC3B	0.277778	1	FALSE
Huaier extract	O,O\'-diethyl-(S,S)-ethylenediamine-N,N\'-di-2-(3-cyclohexyl)propanoate dihydrochloride (named DE-EDCP)	FAS, CASP3, BCL2, TNF, BAX	CASP3, BCL2, BAX, PCNA	-0.458333	1	TRUE
Huaier extract	4-((5-(tert-butyl)-3-chloro-2-hydroxybenzyl) amino)-2- hydroxybenzoic acid, named LX009	FAS, CASP3, BCL2, TNF, BAX	AKT1, HMOX1		1	FALSE
Huaier extract	2-((1, 2, 3, 4-Tetrahydroquinolin-1-yl) (4 methoxyphenyl) methyl) phenol (THMPP)	FAS, CASP3, BCL2, TNF, BAX	PIK3CB, PIK3CG, CASP3, RPS6KB1, PIK3CD, EGFR, PIK3CA	0.440476	1	FALSE
Huaier extract	melatonin and sorafenib	FAS, CASP3, BCL2, TNF, BAX	BAX, COL11A2, PARP1		1	FALSE
Huaier extract	(4-hydroxy-3,5-dimethylphenyl) sulfone (TMBPS)	FAS, CASP3, BCL2, TNF, BAX	AKT1	1.16667	1	FALSE
Huaier extract	petroleum ether (PE)	FAS, CASP3, BCL2, TNF, BAX	AKT1, PIK3CB, PIK3CG, CASP3, BCL2, CASP9, PIK3CD, PIK3CA, BAX, PTEN	0.133333	1	FALSE
Huaier extract	penta-O-galloyl-β-D-glucose (PGG)	FAS, CASP3, BCL2, TNF, BAX	MMP9, EGF, AKT1, PIK3CB, PIK3CG, PIK3CD, MTOR, PIK3CA		1	FALSE
Huaier extract	Teriflunomide	FAS, CASP3, BCL2, TNF, BAX	CCND1, MYC, BAX, PCNA	0.0972222	1	FALSE
Huaier extract	SNS-032	FAS, CASP3, BCL2, TNF, BAX	XIAP, MCL1, FH, CLEC4D		1	FALSE
Huaier extract	PREC and cisplatin	FAS, CASP3, BCL2, TNF, BAX	AKT1	1.16667	1	FALSE
Huaier extract	1-furan-2-yl-3-pyridin-2-yl-propenone (FPP-3)	FAS, CASP3, BCL2, TNF, BAX	MMP2, MMP9		1	FALSE
Huaier extract	pan-aurora kinase inhibitor (AKI) AMG 900	FAS, CASP3, BCL2, TNF, BAX	BCL2	0.5	1	FALSE
Huaier extract	heparan sulfate (HS) mimic/heparanase inhibitor roneparstat (SST0001)	FAS, CASP3, BCL2, TNF, BAX	PTK2, EGFR	1	1	FALSE
Huaier extract	chloroquine (CQ) combination with cisplatin (CDDP)	FAS, CASP3, BCL2, TNF, BAX	SLC12A9, CDKN1A	-0.142857	1	TRUE
Huaier extract	AZD8055	FAS, CASP3, BCL2, TNF, BAX	MCL1, BCL2L11, CLEC4D, MTOR, FH		1	FALSE
Huaier extract	Bosutinib	FAS, CASP3, BCL2, TNF, BAX	EGF, EGFR	1	1	FALSE
Huaier extract	Apatinib	FAS, CASP3, BCL2, TNF, BAX	MTOR, AKT1, CNBP, SREBF2	0.194444	1	FALSE
Huaier extract	BZ and VNR	FAS, CASP3, BCL2, TNF, BAX	DDIT3	2.16667	1	FALSE
Huaier extract	PLK1 (BI6727)	FAS, CASP3, BCL2, TNF, BAX	CCNB1, PCNA	1.14286	1	FALSE
Huaier extract	Sodium meta-arsenite (NaAsO2)	FAS, CASP3, BCL2, TNF, BAX	MAP1LC3A, TNFSF14, ROS1, MAP1LC3B		1	FALSE
Huaier extract	retinoic acid (RA)	FAS, CASP3, BCL2, TNF, BAX	FASN, FAS	-0.214286	1	TRUE
Huaier extract	Xanthoangelol	FAS, CASP3, BCL2, TNF, BAX	CASP3	0.5	1	FALSE
Huaier extract	MG with 5-Fluorouracil (5-FU)	FAS, CASP3, BCL2, TNF, BAX	CDK4, CDK6, ROS1		1	FALSE
Huaier extract	BKM120	FAS, CASP3, BCL2, TNF, BAX	AKT1, PIK3CB, PIK3CG, PIK3CD, PIK3CA	0.9	1	FALSE
Huaier extract	n-butylidenephthalide (BP)	FAS, CASP3, BCL2, TNF, BAX	SLC22A3, ITK		1	FALSE
Huaier extract	Lycopene	FAS, CASP3, BCL2, TNF, BAX	TNF, FAS	-0.142857	1	TRUE
Huaier extract	Quisinostat	FAS, CASP3, BCL2, TNF, BAX	CASP3, BCL2, BAX	-0.5	1	TRUE
Huaier extract	Rafoxanide	FAS, CASP3, BCL2, TNF, BAX	AKT1, PIK3CB, PIK3CG, PIK3CD, MTOR, PIK3CA	0.909091	1	FALSE
Huaier extract	KML001	FAS, CASP3, BCL2, TNF, BAX	COL11A2, PARP1		1	FALSE
Huaier extract	nonhypercalcemic vitamin D analogue BXL-628	FAS, CASP3, BCL2, TNF, BAX	AKT1, PIK3CB, PIK3CG, PIK3CD, PIK3CA	0.9	1	FALSE
Huaier extract	PF-573,228 in combination with erlotinib	FAS, CASP3, BCL2, TNF, BAX	AKT1	1.16667	1	FALSE
Huaier extract	Apicidin	FAS, CASP3, BCL2, TNF, BAX	WDTC1, BAX, CYCS, PARP1		1	FALSE
Huaier extract	Fenofibrate	FAS, CASP3, BCL2, TNF, BAX	MTOR, VEGFA, AKT1, BCL2	0.0694444	1	FALSE
Huaier extract	Brucea javanica oil	FAS, CASP3, BCL2, TNF, BAX	CASP3, NFKB1, CASP9	-0.0416667	1	TRUE
Huaier extract	radotinib	FAS, CASP3, BCL2, TNF, BAX	CASP3	0.5	1	FALSE
Huaier extract	ginger extract	FAS, CASP3, BCL2, TNF, BAX	PRKAB1, PRKAA1, MAP1LC3A, PRKAA2, MAP1LC3B, MTOR	1	1	FALSE
Huaier extract	extract of Hedyotis diffusa Willd (EEHDW)	FAS, CASP3, BCL2, TNF, BAX	AKT1, CCND1, PIK3CB, PIK3CG, PCNA, PIK3CD, CDK4, PIK3CA, BAX, PTEN	0.533333	1	FALSE
Huaier extract	Salinomycin	FAS, CASP3, BCL2, TNF, BAX	MYLIP, ROS1, MAP1LC3B, MLXIP, MARCHF8		1	FALSE
Huaier extract	doxorubicin, actinomycin D or vincristine	FAS, CASP3, BCL2, TNF, BAX	SOAT1, CYCS, BCL2	-0.375	1	TRUE
Huaier extract	The combination of CDDP/PXD and TK or CuD	FAS, CASP3, BCL2, TNF, BAX	AKT1, MAPK8	0.142857	1	FALSE
Huaier extract	compounds 9o	FAS, CASP3, BCL2, TNF, BAX	BDNF, NTRK2	2	1	FALSE
Huaier extract	CWF-145	FAS, CASP3, BCL2, TNF, BAX	MTOR, AKT1	0.714286	1	FALSE
Huaier extract	benzofuran compounds	FAS, CASP3, BCL2, TNF, BAX	CDKN1A	1.33333	1	FALSE
Huaier extract	Quercetin	FAS, CASP3, BCL2, TNF, BAX	CASP3, BCL2, BAX	-0.5	1	TRUE
Huaier extract	cisplatin and hypericin	FAS, CASP3, BCL2, TNF, BAX	BCL2	0.5	1	FALSE
Huaier extract	LB-100	FAS, CASP3, BCL2, TNF, BAX	BCL2	0.5	1	FALSE
Huaier extract	Eugenol	FAS, CASP3, BCL2, TNF, BAX	AKT1, CCND1, BAD, BCL2, PCNA	0.2	1	FALSE
Huaier extract	chlorpyrifos (CPF	FAS, CASP3, BCL2, TNF, BAX	CASP3	0.5	1	FALSE
Huaier extract	Ginsenoside Rk1 (Rk1)	FAS, CASP3, BCL2, TNF, BAX	AKT1, PIK3CB, PIK3CG, CASP3, BCL2, PIK3CD, CYCS, PIK3CA, BAX	0.0714286	1	FALSE
Huaier extract	Brucine	FAS, CASP3, BCL2, TNF, BAX	BCL2, BAX	-0.285714	1	TRUE
Huaier extract	1, 25-dihydroxyvitamin D(3) [1, 25 (OH)(2)D(3)]	FAS, CASP3, BCL2, TNF, BAX	BCL2	0.5	1	FALSE
Huaier extract	Bisnaphthalimide (C8)	FAS, CASP3, BCL2, TNF, BAX	BCL2	0.5	1	FALSE
Huaier extract	TH588 and BKM120	FAS, CASP3, BCL2, TNF, BAX	PIK3CD, PIK3CG, PIK3CA, PIK3CB	0.861111	1	FALSE
Huaier extract	total flavones	FAS, CASP3, BCL2, TNF, BAX	CASP3, BCL2, BAX	-0.5	1	TRUE
Huaier extract	DMAMCL	FAS, CASP3, BCL2, TNF, BAX	MTOR, AKT1, ROS1, MAP1LC3B		1	FALSE
Huaier extract	Lapatinib and panobinostat	FAS, CASP3, BCL2, TNF, BAX	COL11A2, PARP1, CASP8		1	FALSE
Huaier extract	4-HBA/ADM co-treatment	FAS, CASP3, BCL2, TNF, BAX	COL11A2, CASP3, PARP1		1	FALSE
Huaier extract	Bcl-2 siRNA/Dox-TPGS-LPs	FAS, CASP3, BCL2, TNF, BAX	BCL2	0.5	1	FALSE
Huaier extract	CAA45	FAS, CASP3, BCL2, TNF, BAX	MMP2, MMP9		1	FALSE
Huaier extract	Axitinib	FAS, CASP3, BCL2, TNF, BAX	AKT1, HMOX1		1	FALSE
Huaier extract	Cantharidin	FAS, CASP3, BCL2, TNF, BAX	MYLIP, BCL2, MARCHF8, CASP9, MLXIP, BAX		1	FALSE
Huaier extract	miR-1291 prodrug monotherapy	FAS, CASP3, BCL2, TNF, BAX	MLXIP, MYLIP, MARCHF8		1	FALSE
Huaier extract	Valproic acid (VPA)	FAS, CASP3, BCL2, TNF, BAX	FASN, BCL2, PTEN, ACACA	0.222222	1	FALSE
Huaier extract	(7-Carbethoxyamino-2-oxo-2H-chromen-4-yl)methylpyrrolidine-1 carbodithioate (CPP)	FAS, CASP3, BCL2, TNF, BAX	BCL2, CCND1, MYC, PCNA	0.222222	1	FALSE
Huaier extract	paratocarpin E	FAS, CASP3, BCL2, TNF, BAX	COL11A2, BCL2, MAP1LC3A, PARP1, BECN1, MAP1LC3B, BAX, CASP8		1	FALSE
Huaier extract	The combination of gefitinib and vorinostat	FAS, CASP3, BCL2, TNF, BAX	AKT1	1.16667	1	FALSE
Huaier extract	PTX and CpdA were combined	FAS, CASP3, BCL2, TNF, BAX	XIAP	0.833333	1	FALSE
Huaier extract	Moxifloxacin and ciprofloxacin	FAS, CASP3, BCL2, TNF, BAX	CDK2, BAK1, PCNA, BID, CASP8	0.1	1	FALSE
Huaier extract	sorafenib and 5-FU, alone or in combination	FAS, CASP3, BCL2, TNF, BAX	MTOR	1.5	1	FALSE
Huaier extract	new synthesized sixteen 2,3-dihydro-1H-cyclopenta[b]quinoline derivatives (cyclopentaquinoline)	FAS, CASP3, BCL2, TNF, BAX	CASP3	0.5	1	FALSE
Huaier extract	5-fluorouracil (5-Fu)	FAS, CASP3, BCL2, TNF, BAX	BAX, CYCS	0	1	FALSE
Huaier extract	the histone deacetylase inhibitor panobinostat	FAS, CASP3, BCL2, TNF, BAX	BECN1, MAP1LC3B	0.0714286	1	FALSE
Huaier extract	Brown algae phlorotannins	FAS, CASP3, BCL2, TNF, BAX	ROS1		1	FALSE
Huaier extract	ketoconazole (KT)	FAS, CASP3, BCL2, TNF, BAX	COL11A2, CASP3, BCL2, PARP1, WDTC1, BAX		1	FALSE
Huaier extract	bromelain and N-acetylcysteine	FAS, CASP3, BCL2, TNF, BAX	BCL2, CYCS, AKT1	-0.5	1	TRUE
Huaier extract	Arnicolide D	FAS, CASP3, BCL2, TNF, BAX	CDK1, COL11A2, AKT1, PIK3CB, PIK3CG, BCL2, PARP1, PCNA, POLD1, CASP9, CCNB1, PIK3CD, MTOR, CDK6, PIK3CA, BAX		1	FALSE
Huaier extract	3-(4-Bromo phenylazo)-2,4-pentanedione	FAS, CASP3, BCL2, TNF, BAX	CASP3, VEGFA	-1.07143	1	TRUE
Huaier extract	DHTS	FAS, CASP3, BCL2, TNF, BAX	CASP3	0.5	1	FALSE
Huaier extract	Glibenclamide (Gli)	FAS, CASP3, BCL2, TNF, BAX	PCNA	1.83333	1	FALSE
Huaier extract	polysaccharides isolated from Rhizoma Pleionis (PRP)	FAS, CASP3, BCL2, TNF, BAX	CASP3, BCL2, BAX, CASP8	-0.666667	1	TRUE
Huaier extract	bicalutamide and/or metformin	FAS, CASP3, BCL2, TNF, BAX	MTOR, CASP3, BCL2	-0.291667	1	TRUE
Huaier extract	vincristine or paclitaxel in combination with belinostat and observed synergistic cytotoxicity	FAS, CASP3, BCL2, TNF, BAX	MCL1, BCL2L11, FH, CLEC4D		1	FALSE
Huaier extract	arginine deiminase in combination with gemcitabine	FAS, CASP3, BCL2, TNF, BAX	CASP3	0.5	1	FALSE
Huaier extract	metapristone	FAS, CASP3, BCL2, TNF, BAX	MLXIP, MYLIP, MARCHF8		1	FALSE
Huaier extract	Methoxyacetic acid	FAS, CASP3, BCL2, TNF, BAX	CDK4, CDK2, PCNA	0.625	1	FALSE
Huaier extract	sulforaphane (SFN)	FAS, CASP3, BCL2, TNF, BAX	MLXIP, MYLIP, MARCHF8		1	FALSE
Huaier extract	AZD6244 combination with BKM120 or GDC-0941	FAS, CASP3, BCL2, TNF, BAX	PIK3CD, PIK3CG, PIK3CA, PIK3CB	0.861111	1	FALSE
Huaier extract	topotecan	FAS, CASP3, BCL2, TNF, BAX	CASP3, AKT1	-0.5	1	TRUE
Huaier extract	everolimus (RAD-001)	FAS, CASP3, BCL2, TNF, BAX	AKT1, PIK3CB, PIK3CG, PIK3CD, MTOR, PIK3CA	0.909091	1	FALSE
Huaier extract	Decitabine	FAS, CASP3, BCL2, TNF, BAX	CASP3, BCL2, BAX	-0.5	1	TRUE
Huaier extract	concanamycin A1	FAS, CASP3, BCL2, TNF, BAX	BCL2, BAX	-0.285714	1	TRUE
Huaier extract	Vernodalin	FAS, CASP3, BCL2, TNF, BAX	BCL2, CYCS, ROS1		1	FALSE
Huaier extract	Dihydroartemisinin (DHA)	FAS, CASP3, BCL2, TNF, BAX	AKT1	1.16667	1	FALSE
Huaier extract	Suberoylanilide hydroxamic acid and paclitaxel	FAS, CASP3, BCL2, TNF, BAX	CASP3, BCL2, MYC, BAX	-0.444444	1	TRUE
Huaier extract	Fucoxanthin (FX)	FAS, CASP3, BCL2, TNF, BAX	AKT1, PIK3CB, PIK3CG, MMP2, PIK3CD, SLC22A3, PIK3CA, ITK		1	FALSE
Huaier extract	Melphalan-flufenamide	FAS, CASP3, BCL2, TNF, BAX	BAK1, BAX	0	1	FALSE
Huaier extract	DOX-Vit D by conjugating Vit-D to DOX	FAS, CASP3, BCL2, TNF, BAX	MTOR, AKT1, MAPK8	0.25	1	FALSE
Huaier extract	Delicaflavone	FAS, CASP3, BCL2, TNF, BAX	CASP3, DDIT3	-0.857143	1	TRUE
Huaier extract	AZ64	FAS, CASP3, BCL2, TNF, BAX	CDC25C	2	1	FALSE
Huaier extract	Aloperine	FAS, CASP3, BCL2, TNF, BAX	CASP9, PTEN, CASP8	0.125	1	FALSE
Huaier extract	cisplatin & in a combination with non-steroidal anti inflammatory drug (NSAID) aspirin	FAS, CASP3, BCL2, TNF, BAX	MTOR, SLC22A3, AKT1, ITK		1	FALSE
Huaier extract	Idelalisib	FAS, CASP3, BCL2, TNF, BAX	MTOR, AKT1, AKT1S1	0.75	1	FALSE
Huaier extract	Ginsenoside Rh2 (G-Rh2)	FAS, CASP3, BCL2, TNF, BAX	CASP3, BCL2, BAX	-0.5	1	TRUE
Huaier extract	beet root juice (BRJ)	FAS, CASP3, BCL2, TNF, BAX	BCL2, BAX	-0.285714	1	TRUE
Huaier extract	AE-CA	FAS, CASP3, BCL2, TNF, BAX	CASP3, PCNA	-0.357143	1	TRUE
Huaier extract	CPI203 combined with lenalidomide	FAS, CASP3, BCL2, TNF, BAX	MYC	1.16667	1	FALSE
Huaier extract	lithium chloride (LiCl)	FAS, CASP3, BCL2, TNF, BAX	EGF, CAMP, WLS, CHAMP1, CASP3, ABCC1, EGFR, MARCKSL1, AQP4, CD9		1	FALSE
Huaier extract	Cmp5	FAS, CASP3, BCL2, TNF, BAX	NOS2	2	1	FALSE
Huaier extract	combination of simvastatin and meclofenamic acid, an AKR1C3 inhibitor	FAS, CASP3, BCL2, TNF, BAX	AKT1	1.16667	1	FALSE
Huaier extract	ABT-737 and Obatoclax	FAS, CASP3, BCL2, TNF, BAX	CCND1, PCNA	1.28571	1	FALSE
Huaier extract	combined treatment of aspirin and cisplatin	FAS, CASP3, BCL2, TNF, BAX	COL11A2, AKT1, PIK3CB, PIK3CG, BCL2, PARP1, PIK3CD, MTOR, SLC22A3, PIK3CA, BAX, ITK		1	FALSE
Huaier extract	ibrutinib (PCI-32765)	FAS, CASP3, BCL2, TNF, BAX	CASP3, AKT1, EGFR	-0.0416667	1	TRUE
Huaier extract	(-)-Thalidomide	FAS, CASP3, BCL2, TNF, BAX	CASP3, VEGFA	-1.07143	1	TRUE
Huaier extract	JTC-801	FAS, CASP3, BCL2, TNF, BAX	AKT1, PIK3CB, PIK3CG, PIK3CD, MTOR, PIK3CA	0.909091	1	FALSE
Huaier extract	indomethacin (IN)	FAS, CASP3, BCL2, TNF, BAX	BCL2	0.5	1	FALSE
Huaier extract	everolimus (Evr)	FAS, CASP3, BCL2, TNF, BAX	BCL2, BAX	-0.285714	1	TRUE
Huaier extract	renieramycin T (RT)	FAS, CASP3, BCL2, TNF, BAX	BCL2, CASP9, MCL1, CLEC4D, FH		1	FALSE
Huaier extract	100μM TMZ and EMF (100Hz, 100G)	FAS, CASP3, BCL2, TNF, BAX	CASP3, BCL2, PCNA, ROS1, BAX, HMOX1		1	FALSE
Huaier extract	combinational treatment of ABT-263 with NCTD	FAS, CASP3, BCL2, TNF, BAX	COL11A2, PMAIP1, PARP1, CASP9, CYCS		1	FALSE
Huaier extract	combination 5-FU and Huaier	FAS, CASP3, BCL2, TNF, BAX	MMP2, BCL2, CCND1, PCNA	-0.0416667	1	TRUE
Huaier extract	Glycyrrhizic acid (GA)	FAS, CASP3, BCL2, TNF, BAX	BCL2, CCND1, PCNA	0.0833333	1	FALSE
Huaier extract	self-micellizing anticancer lipid (SMAL)	FAS, CASP3, BCL2, TNF, BAX	COL11A2, CASP3, PARP1, CASP9		1	FALSE
Huaier extract	Berbamine	FAS, CASP3, BCL2, TNF, BAX	CASP3	0.5	1	FALSE
Huaier extract	thiostrepton	FAS, CASP3, BCL2, TNF, BAX	CCNB1, PCNA, FOXM1	1.125	1	FALSE
Huaier extract	Emodin	FAS, CASP3, BCL2, TNF, BAX	AKT1, PIK3CB, PIK3CG, PIK3CD, PIK3CA	0.9	1	FALSE
Huaier extract	CDK4/6 kinase inhibitor palbociclib	FAS, CASP3, BCL2, TNF, BAX	CDK4, CDK6	0.714286	1	FALSE
Huaier extract	methanol extract of Ptercarpus santalinus (MEPS)	FAS, CASP3, BCL2, TNF, BAX	COL11A2, CYCS, PARP1		1	FALSE
Huaier extract	silibinin Na₂[VO(silibinin)₂2]·6H₂O (VOsil)	FAS, CASP3, BCL2, TNF, BAX	CASP3, NFKB1	-0.357143	1	TRUE
Huaier extract	Ilamycin C	FAS, CASP3, BCL2, TNF, BAX	MMP2, MMP9, BCL2, BAX		1	FALSE
Huaier extract	Qizhen capsule (QZC)	FAS, CASP3, BCL2, TNF, BAX	COL11A2, PRKAB1, CASP3, BCL2, PRKAA1, PARP1, CASP9, PRKAA2, MTOR, BAX		1	FALSE
Huaier extract	Metformin (METF)	FAS, CASP3, BCL2, TNF, BAX	PRKAA1, PRKAB1, PRKAA2	1.25	1	FALSE
Huaier extract	Costunolide	FAS, CASP3, BCL2, TNF, BAX	COL11A2, BAK1, CASP3, BCL2, PARP1, CASP9, WDTC1, BAX		1	FALSE
Huaier extract	Norcantharidin (NCTD)	FAS, CASP3, BCL2, TNF, BAX	WDTC1, ROS1, SOAT1		1	FALSE
Huaier extract	Brucea javanica oil emulsion (BJOE)	FAS, CASP3, BCL2, TNF, BAX	CDK4, CCND1, BAX, PCNA	0.0972222	1	FALSE
Huaier extract	CPHSP	FAS, CASP3, BCL2, TNF, BAX	JUN, MAPK8	0.285714	1	FALSE
Huaier extract	Taheebo-NFD-Marugoto (TNM)	FAS, CASP3, BCL2, TNF, BAX	CCND1, CASP3, BCL2, PCNA, BAX	-0.2	1	TRUE
Huaier extract	Tranilast and cisplatin	FAS, CASP3, BCL2, TNF, BAX	WDTC1, PCNA		1	FALSE
Huaier extract	G9a inhibitor BIX-01294	FAS, CASP3, BCL2, TNF, BAX	ROS1, HMOX1		1	FALSE
Huaier extract	the coumarin-copper drug	FAS, CASP3, BCL2, TNF, BAX	BCL2, BAX	-0.285714	1	TRUE
Huaier extract	Docetaxel-Chitosan nanoparticles	FAS, CASP3, BCL2, TNF, BAX	BCL2, BAX	-0.285714	1	TRUE
Huaier extract	LKB1/AMPK	FAS, CASP3, BCL2, TNF, BAX	PRKAA1, PRKAB1, PRKAA2	1.25	1	FALSE
Huaier extract	Asterosaponin 1	FAS, CASP3, BCL2, TNF, BAX	DDIT3, MAPK8	-0.214286	1	TRUE
Huaier extract	APS in combination with apatinib	FAS, CASP3, BCL2, TNF, BAX	MMP9, AKT1		1	FALSE
Huaier extract	Persian shallot extract	FAS, CASP3, BCL2, TNF, BAX	BCL2, BCL2L11, BID, BAX, CASP8	-0.4	1	TRUE
Huaier extract	oridonin	FAS, CASP3, BCL2, TNF, BAX	BAX, CYCS	0	1	FALSE
Huaier extract	combination of 4MU with Imatinib	FAS, CASP3, BCL2, TNF, BAX	AKT1	1.16667	1	FALSE
Huaier extract	Tarloxotinib-E	FAS, CASP3, BCL2, TNF, BAX	EGFR	1.5	1	FALSE
Huaier extract	WA and 5-FU	FAS, CASP3, BCL2, TNF, BAX	DDIT3	2.16667	1	FALSE
Huaier extract	A4 [10-(3-(piperazin-1-yl)propyl)-2-(trifluoromethyl)-10H-phenothiazine]	FAS, CASP3, BCL2, TNF, BAX	AKT1, MAP1LC3B	-0.285714	1	TRUE
Huaier extract	epirubicin	FAS, CASP3, BCL2, TNF, BAX	MARCKSL1, WLS, ABCC1		1	FALSE
Huaier extract	arsenic trioxide (As2O3)	FAS, CASP3, BCL2, TNF, BAX	BCL2	0.5	1	FALSE
Huaier extract	Trastuzumab	FAS, CASP3, BCL2, TNF, BAX	AKT1	1.16667	1	FALSE
Huaier extract	ellagic acid (EA)	FAS, CASP3, BCL2, TNF, BAX	WLS, CASP3, ABCC1, MARCKSL1, CDK6		1	FALSE
Huaier extract	Aspirin	FAS, CASP3, BCL2, TNF, BAX	AKT1, PIK3CB, PIK3CG, RPTOR, EGF, PIK3CA, RPS6KB1, PIK3CD, EGFR, EIF4EBP1	0.933333	1	FALSE
Huaier extract	Quercetin‑3‑methyl ether	FAS, CASP3, BCL2, TNF, BAX	AKT1, PIK3CB, PIK3CG, PIK3CD, PIK3CA	0.9	1	FALSE
Huaier extract	MTIF2 could interact with AIFM1	FAS, CASP3, BCL2, TNF, BAX	AIFM1	1.66667	1	FALSE
Huaier extract	juglone	FAS, CASP3, BCL2, TNF, BAX	MLXIP, MYLIP, MARCHF8		1	FALSE
Huaier extract	VKT-2	FAS, CASP3, BCL2, TNF, BAX	HDAC6	1.33333	1	FALSE
Huaier extract	ATRA and sorafenib	FAS, CASP3, BCL2, TNF, BAX	MCL1, BCL2, FH, CLEC4D		1	FALSE
Huaier extract	YK-4-279 and vincristine	FAS, CASP3, BCL2, TNF, BAX	CCNB1, BCL2, MCL1, PCNA	0.0972222	1	FALSE
Huaier extract	Protein hydrolysate extracted from OR (ORPH)	FAS, CASP3, BCL2, TNF, BAX	MLXIP, MYLIP, MARCHF8		1	FALSE
Huaier extract	cisplatin-loaded M1 macrophage secreted-exosomes (DDP-M1-Exos)	FAS, CASP3, BCL2, TNF, BAX	CASP3, BAX	-0.285714	1	TRUE
Huaier extract	nimbolide	FAS, CASP3, BCL2, TNF, BAX	MLXIP, MYLIP, MARCHF8		1	FALSE
Huaier extract	Indomethacin	FAS, CASP3, BCL2, TNF, BAX	RPTOR, PRKAB1, AKT1S1, BMS1, PRKAA1, ACACA, RPS6KB1, PRKAA2, MTOR	0.801587	1	FALSE
Huaier extract	herb formula Yanghe Huayan (YHHY)	FAS, CASP3, BCL2, TNF, BAX	AKT1, PIK3CB, PIK3CG, BCL2, PIK3CD, VEGFA, PIK3CA, MYC, BAX	0.31746	1	FALSE
Huaier extract	CAB and PLI	FAS, CASP3, BCL2, TNF, BAX	MCL1, FH, CLEC4D		1	FALSE
Huaier extract	Ferula ferulaeoides	FAS, CASP3, BCL2, TNF, BAX	CASP3, BCL2, IL10, NDE1, CASP9, BAX	-0.348485	1	TRUE
Huaier extract	combination of DDP and hesperetin	FAS, CASP3, BCL2, TNF, BAX	AKT1, AIFM1, CASP3, BCL2, CASP9, CYCS, BAX, PTEN	-0.153846	1	TRUE
Huaier extract	LY2603618	FAS, CASP3, BCL2, TNF, BAX	CDKN1A	1.33333	1	FALSE
Huaier extract	specific B cell CLL/lymphoma 2 (Bcl-2) inhibitor ABT-199	FAS, CASP3, BCL2, TNF, BAX	BCL2, BCL2L11	0	1	FALSE
Huaier extract	Digoxin	FAS, CASP3, BCL2, TNF, BAX	MMP2, MMP9		1	FALSE
Huaier extract	Esculetin (EST)	FAS, CASP3, BCL2, TNF, BAX	MMP2, CCND1, MYC, PCNA	0.652778	1	FALSE
Huaier extract	GDC-0449, a pharmacological inhibitor of Smoothened (SMO)	FAS, CASP3, BCL2, TNF, BAX	CCND1	2	1	FALSE
Huaier extract	daunorubicin (Dau)-GnRH-III derivative	FAS, CASP3, BCL2, TNF, BAX	CASP3	0.5	1	FALSE
Huaier extract	Diacerein	FAS, CASP3, BCL2, TNF, BAX	AKT1	1.16667	1	FALSE
Huaier extract	API-2 (triciribidine)	FAS, CASP3, BCL2, TNF, BAX	AKT1, PIK3CB, PIK3CG, PIK3CD, MTOR, PIK3CA	0.909091	1	FALSE
Huaier extract	combined leaf extracts of Sesamum angustifolium (Oliv.) Engl. and Hibiscus articulatus (SAHA)	FAS, CASP3, BCL2, TNF, BAX	CASP3, CASP9	0	1	FALSE
Huaier extract	miR-512-30p and XBP-1 transcript 1/2	FAS, CASP3, BCL2, TNF, BAX	MAP1LC3A, MAP1LC3B	1	1	FALSE
Huaier extract	clioquinol (CQ) and nitroxoline (NQ)	FAS, CASP3, BCL2, TNF, BAX	CCND1, PCNA, FOXM1	1.08333	1	FALSE
Huaier extract	ropivacaine	FAS, CASP3, BCL2, TNF, BAX	AKT1, PIK3CB, PIK3CG, PIK3CD, MTOR, PIK3CA	0.909091	1	FALSE
Huaier extract	KSI-3716	FAS, CASP3, BCL2, TNF, BAX	CDK4, MYC, PCNA	0.625	1	FALSE
Huaier extract	DHN-II-84 DHN-III-14	FAS, CASP3, BCL2, TNF, BAX	XIAP, MCL1, FH, CLEC4D		1	FALSE
Huaier extract	Paricalcitol, when combined with As2O3	FAS, CASP3, BCL2, TNF, BAX	BCL2	0.5	1	FALSE
Huaier extract	poly(ethylene glycol)-poly(caprolactone) micelles (mPEG-PCL-PTX)	FAS, CASP3, BCL2, TNF, BAX	CASP3, BCL2, BAX	-0.5	1	TRUE
Huaier extract	Phenethyl isothiocyanate (PEITC)	FAS, CASP3, BCL2, TNF, BAX	COL11A2, CASP3, PARP1, MCL1, CLEC4D, XIAP, DDIT3, BAX, FH		1	FALSE
Huaier extract	BI-847325	FAS, CASP3, BCL2, TNF, BAX	CCND1, PCNA	1.28571	1	FALSE
Huaier extract	α-bisabolol	FAS, CASP3, BCL2, TNF, BAX	CASP3, MMP9, PCNA		1	FALSE
Huaier extract	Diacerein-	FAS, CASP3, BCL2, TNF, BAX	AKT1	1.16667	1	FALSE
Huaier extract	Mebendazole (MBZ)	FAS, CASP3, BCL2, TNF, BAX	CASP3	0.5	1	FALSE
Huaier extract	Cu-5-SMAG	FAS, CASP3, BCL2, TNF, BAX	AKT1, PIK3CB, PIK3CG, PIK3CD, PIK3CA	0.9	1	FALSE
Huaier extract	resveratrol	FAS, CASP3, BCL2, TNF, BAX	AKT1, CCND1, MMP9, CASP3, BCL2, PCNA, MCL1, CCNB1, ITK, CDKN1A, CLEC4D, SLC22A3, BID, BAX, FH, CASP8		1	FALSE
Huaier extract	NVB	FAS, CASP3, BCL2, TNF, BAX	CASP3, BAX	-0.285714	1	TRUE
Huaier extract	okadate	FAS, CASP3, BCL2, TNF, BAX	MCL1, FH, CLEC4D		1	FALSE
Huaier extract	Huachansu (HCS)	FAS, CASP3, BCL2, TNF, BAX	FASN, TNF, FAS	-0.166667	1	TRUE
Huaier extract	Selinexor (KPT-330)	FAS, CASP3, BCL2, TNF, BAX	CDK2, CDKN1A, PCNA	0.5	1	FALSE
Huaier extract	AZD1775	FAS, CASP3, BCL2, TNF, BAX	CDK1, POLD1	0.357143	1	FALSE
Huaier extract	pristimerin	FAS, CASP3, BCL2, TNF, BAX	AKT1, PIK3CB, PIK3CG, TNF, PIK3CD, NFKBIA, MTOR, PIK3CA, NFKB1	0.5	1	FALSE
Huaier extract	Bis (2,3-dibromo-4,5-dihydroxy-phenyl)-methane (BDDPM)	FAS, CASP3, BCL2, TNF, BAX	MMP2, MMP9, PTK2		1	FALSE
Huaier extract	EGCG and SFN	FAS, CASP3, BCL2, TNF, BAX	COL11A2, BCL2, WDTC1, PARP1		1	FALSE
Huaier extract	The coumarin derivative osthole	FAS, CASP3, BCL2, TNF, BAX	MAP3K13, RIPK1, MPRIP, RALBP1, MLKL, UQCRFS1, MAP3K12, RIPK3, CASP8	0.0634921	1	FALSE
Huaier extract	bleomycin (BLM)	FAS, CASP3, BCL2, TNF, BAX	TNF, IL10	-0.714286	1	TRUE
Huaier extract	Solamargine	FAS, CASP3, BCL2, TNF, BAX	XIAP, CASP3, BCL2, BAX	-0.444444	1	TRUE
Huaier extract	Haprolid	FAS, CASP3, BCL2, TNF, BAX	CDK2, PCNA	0.714286	1	FALSE
Huaier extract	Linalyl acetate (Ly), Terpeniol (Te) and Camphor (Ca)	FAS, CASP3, BCL2, TNF, BAX	CASP3, BCL2, BAX, CYCS	-0.444444	1	TRUE
Huaier extract	VD3 (1α,25-dihydroxy vitamin D3, also known as calcitriol)	FAS, CASP3, BCL2, TNF, BAX	BCL2	0.5	1	FALSE
Huaier extract	N-benzyladriamycin-14-valerate (AD198)	FAS, CASP3, BCL2, TNF, BAX	AKT1, ROS1		1	FALSE
Huaier extract	treatment with metformin and erlotinib	FAS, CASP3, BCL2, TNF, BAX	AKT1, EIF4EBP1, EGFR	0.75	1	FALSE
Huaier extract	KDM1A inhibitor	FAS, CASP3, BCL2, TNF, BAX	SLC22A3, ITK		1	FALSE
Huaier extract	Icaritin	FAS, CASP3, BCL2, TNF, BAX	CASP3, BCL2, BAX, CASP9	-0.444444	1	TRUE
Huaier extract	5-(3,4,5-trimethoxybenzoyl)-4-methyl-2-(p-tolyl) imidazol (BZML)	FAS, CASP3, BCL2, TNF, BAX	ROS1		1	FALSE
Huaier extract	E-PLNs	FAS, CASP3, BCL2, TNF, BAX	BCL2, BAX	-0.285714	1	TRUE
Huaier extract	STB	FAS, CASP3, BCL2, TNF, BAX	HMOX1, CCND1, PCNA		1	FALSE
Huaier extract	olean-28,13b-olide 2 (OLO-2)	FAS, CASP3, BCL2, TNF, BAX	CASP3, AKT1, ROS1		1	FALSE
Huaier extract	Ibrutinib	FAS, CASP3, BCL2, TNF, BAX	MTOR, CASP3, AKT1, PARP1	0.111111	1	FALSE
Huaier extract	the combination of TAM and SIM	FAS, CASP3, BCL2, TNF, BAX	TNF, VEGFA, FAS, CASP3	-0.833333	1	TRUE
Huaier extract	HSP90 inhibitor, TAS-116	FAS, CASP3, BCL2, TNF, BAX	EGFR	1.5	1	FALSE
Huaier extract	ADM, CDDP, CPM, MTX and VCR	FAS, CASP3, BCL2, TNF, BAX	CASP3	0.5	1	FALSE
Huaier extract	curcumin	FAS, CASP3, BCL2, TNF, BAX	AKT1, FAS, FASN, CASP3, MYLIP, MARCHF8, MLXIP, HSPB2, PTEN		1	FALSE
Huaier extract	RAD001, AEE788 or VPA or with a RAD-AEE-VPA combination	FAS, CASP3, BCL2, TNF, BAX	PTK2	1.5	1	FALSE
Huaier extract	the combined use of dihydroartemisinin with epirubicin	FAS, CASP3, BCL2, TNF, BAX	BAX, BECN1	-0.5	1	TRUE
Huaier extract	a benzimidazole derivative bearing a pyrrolidine side chain (compound 9a)	FAS, CASP3, BCL2, TNF, BAX	COL11A2, AKT1, CASP3, PARP1, RPS6KB1		1	FALSE
Huaier extract	mitoxantrone (MTX)	FAS, CASP3, BCL2, TNF, BAX	MTOR	1.5	1	FALSE
Huaier extract	DOX and curcumin	FAS, CASP3, BCL2, TNF, BAX	MLXIP, MYLIP, MARCHF8		1	FALSE
Huaier extract	Adenosine	FAS, CASP3, BCL2, TNF, BAX	COL11A2, ROS1, PARP1, RIPK1		1	FALSE
Huaier extract	JWA	FAS, CASP3, BCL2, TNF, BAX	MARCHF8		1	FALSE
Huaier extract	the combination of RAD001 and docetaxel	FAS, CASP3, BCL2, TNF, BAX	AKT1	1.16667	1	FALSE
Huaier extract	The combination of metformin and BMS-754807	FAS, CASP3, BCL2, TNF, BAX	CDKN1B	1.5	1	FALSE
Huaier extract	Cabozantinib	FAS, CASP3, BCL2, TNF, BAX	PIK3CB, PIK3CG, MET, PIK3CD, MTOR, PIK3CA	0.575758	1	FALSE
Huaier extract	DS/Cu complex	FAS, CASP3, BCL2, TNF, BAX	MAPK8	0.666667	1	FALSE
Huaier extract	a combination treatment of EGFR-TKI, namely gefitinib, and a microRNA mimic, miR-30a-5p	FAS, CASP3, BCL2, TNF, BAX	AKT1	1.16667	1	FALSE
Huaier extract	combination effects of radotinib and Ara-C	FAS, CASP3, BCL2, TNF, BAX	CASP3	0.5	1	FALSE
Huaier extract	total alkaloids of BFU (TAFU)	FAS, CASP3, BCL2, TNF, BAX	CASP3	0.5	1	FALSE
Huaier extract	TIT3	FAS, CASP3, BCL2, TNF, BAX	TNF, CASP3, FAS, CDKN1A	-0.666667	1	TRUE
Huaier extract	isoaaptamine	FAS, CASP3, BCL2, TNF, BAX	XIAP, COL11A2, PARP1, ROS1		1	FALSE
Huaier extract	Bithionol (BT)	FAS, CASP3, BCL2, TNF, BAX	XIAP, BCL2	0	1	FALSE
Huaier extract	Taraxasterol	FAS, CASP3, BCL2, TNF, BAX	BCL2, CCND1, BAX, PCNA	0	1	FALSE
Huaier extract	Ru(II)-thymine complex [Ru(PPh3)2(Thy)(bipy)]PF6	FAS, CASP3, BCL2, TNF, BAX	MAPK8	0.666667	1	FALSE
Huaier extract	Apaziquone	FAS, CASP3, BCL2, TNF, BAX	COL11A2, CASP3, PARP1, CASP9, WDTC1		1	FALSE
Huaier extract	Magnoflorine	FAS, CASP3, BCL2, TNF, BAX	MLXIP, MYLIP, MARCHF8		1	FALSE
Huaier extract	Selective inhibitors of nuclear export (SINEs)	FAS, CASP3, BCL2, TNF, BAX	PAWR, F2RL3, JTB, NR1I2		1	FALSE
Huaier extract	The combined effects of matrine (Mat) and cisplatin	FAS, CASP3, BCL2, TNF, BAX	XIAP	0.833333	1	FALSE
Huaier extract	Nitidine Chloride	FAS, CASP3, BCL2, TNF, BAX	MMP9, RNASE1, FOS, JUNB, MMP2, PTK2, RAC1, JUN, FOSB, JUND		1	FALSE
Huaier extract	GSK2334470 in combination with ribociclib or palbociclib	FAS, CASP3, BCL2, TNF, BAX	PIK3CB, PIK3CG, PIK3CD, CDK4, PIK3CA	0.6	1	FALSE
Huaier extract	Sanguinarine	FAS, CASP3, BCL2, TNF, BAX	BID, TNFSF10, CASP8	0	1	FALSE
Huaier extract	Raddeanin A	FAS, CASP3, BCL2, TNF, BAX	CCND1, BAX, PCNA	0.0833333	1	FALSE
Huaier extract	miR-770	FAS, CASP3, BCL2, TNF, BAX	MLXIP, MYLIP, MARCHF8		1	FALSE
Huaier extract	curcumin analog B63	FAS, CASP3, BCL2, TNF, BAX	ROS1		1	FALSE
Huaier extract	EZH2 inhibitors (GSK343 or DZNep)	FAS, CASP3, BCL2, TNF, BAX	AKT1, EGFR	0.714286	1	FALSE
Huaier extract	Combined atorvastatin with celecoxib and tipifarnib	FAS, CASP3, BCL2, TNF, BAX	AKT1, PROM1	0.214286	1	FALSE
Huaier extract	cinobufacini	FAS, CASP3, BCL2, TNF, BAX	CASP3, BCL2, MAP1LC3A, MAP1LC3B, BAX	-0.2	1	TRUE
Huaier extract	quinazolin-4(3H)-one analog (DFX24)	FAS, CASP3, BCL2, TNF, BAX	AKT1, PIK3CB, PIK3CG, PIK3CD, PIK3CA	0.9	1	FALSE
Huaier extract	metformin	FAS, CASP3, BCL2, TNF, BAX	AKT1, PRKAB1, CASP3, PRKAA1, BCL2, PRKAA2, MTOR, BAX	0	1	FALSE
Huaier extract	FL-DM1	FAS, CASP3, BCL2, TNF, BAX	CASP3	0.5	1	FALSE
Huaier extract	ARV-825	FAS, CASP3, BCL2, TNF, BAX	CASP3, MYC	-0.5	1	TRUE
Huaier extract	M9	FAS, CASP3, BCL2, TNF, BAX	AKT1, PIK3CB, PIK3CG, PIK3CD, MTOR, PIK3CA	0.909091	1	FALSE
Huaier extract	Idarubicin (IDA) and Taxotere (TXR)	FAS, CASP3, BCL2, TNF, BAX	CASP3, BCL2	-0.285714	1	TRUE
Huaier extract	3‑BP and TRAIL	FAS, CASP3, BCL2, TNF, BAX	PRKAA1, PRKAB1, BAX, PRKAA2	0.208333	1	FALSE
Huaier extract	lapatinib	FAS, CASP3, BCL2, TNF, BAX	AKT1, EGFR	0.714286	1	FALSE
Huaier extract	Aplysia Ras Homolog I (ARHI)	FAS, CASP3, BCL2, TNF, BAX	CDKN1B, CCND1, PCNA, CIB1	0.875	1	FALSE
Huaier extract	combination of luteolin and 5-fluorouracil	FAS, CASP3, BCL2, TNF, BAX	COL11A2, BCL2, BAX, PARP1		1	FALSE
Huaier extract	Ginsenoside Rh1 (Rh1)	FAS, CASP3, BCL2, TNF, BAX	MAPK8	0.666667	1	FALSE
Huaier extract	n-Butylidenephthalide (BP)	FAS, CASP3, BCL2, TNF, BAX	MMP2, VEGFA, MMP9		1	FALSE
Huaier extract	doxorubicin (Dox), paclitaxel (Pacl) and 5-fluorouracil (5-FU)	FAS, CASP3, BCL2, TNF, BAX	CASP3, CASP8	-0.285714	1	TRUE
Huaier extract	Metformin and Silibinin	FAS, CASP3, BCL2, TNF, BAX	RNMT, CCND1, MET, PCNA, SLTM		1	FALSE
Huaier extract	TJ-41	FAS, CASP3, BCL2, TNF, BAX	CASP9, CASP8	0	1	FALSE
Huaier extract	JQ1	FAS, CASP3, BCL2, TNF, BAX	MYC	1.16667	1	FALSE
Huaier extract	ethanol fraction (LAC117)	FAS, CASP3, BCL2, TNF, BAX	AKT1, PIK3CB, PIK3CG, PIK3CD, PIK3CA	0.9	1	FALSE
Huaier extract	FK228 with a variety of kinase inhibitors	FAS, CASP3, BCL2, TNF, BAX	AKT1, PIK3CB, PIK3CG, JUN, PIK3CD, PIK3CA	0.825758	1	FALSE
Huaier extract	Chitosan oligosaccharides (COS)	FAS, CASP3, BCL2, TNF, BAX	BAK1, BCL2	0	1	FALSE
Huaier extract	STAT3 decoy oligodeoxynucleotides (ODNs)	FAS, CASP3, BCL2, TNF, BAX	CCND1, PCNA	1.28571	1	FALSE
Huaier extract	MAC	FAS, CASP3, BCL2, TNF, BAX	MAPK8	0.666667	1	FALSE
Huaier extract	GDC-0941 (0.5 μM) and PF-04691502 (0.1 μM)	FAS, CASP3, BCL2, TNF, BAX	AKT1	1.16667	1	FALSE
Huaier extract	proTAME	FAS, CASP3, BCL2, TNF, BAX	CCNB1, PCNA	1.14286	1	FALSE
Huaier extract	coronarin D	FAS, CASP3, BCL2, TNF, BAX	CASP3, PCNA, CCNB1, JUN, MAPK8	0.2	1	FALSE
Huaier extract	Bufalin	FAS, CASP3, BCL2, TNF, BAX	MMP9, AKT1, MMP2, JUN, MAPK8		1	FALSE
Huaier extract	XWL-1-48	FAS, CASP3, BCL2, TNF, BAX	AKT1, PIK3CB, PIK3CG, PIK3CD, PIK3CA	0.9	1	FALSE
Huaier extract	Cisplatin	FAS, CASP3, BCL2, TNF, BAX	COL11A2, AKT1, CASP3, BCL2, PARP1, BECN1, MAP1LC3B, MTOR, BAX		1	FALSE
Huaier extract	combination of docetaxel and ATRA	FAS, CASP3, BCL2, TNF, BAX	MCL1, FH, CLEC4D		1	FALSE
Huaier extract	HCI-2509	FAS, CASP3, BCL2, TNF, BAX	EGFR	1.5	1	FALSE
Huaier extract	Camptosar	FAS, CASP3, BCL2, TNF, BAX	EGFR	1.5	1	FALSE
Huaier extract	Obatoclax	FAS, CASP3, BCL2, TNF, BAX	BAK1, AIFM1, BCL2, MCL1, BCL2L11, TNFSF10, CYCS, CLEC4D, DIABLO, BAX, FH		1	FALSE
Huaier extract	Entinostat (HDAC1 inhibitor) combination with Fludarabine	FAS, CASP3, BCL2, TNF, BAX	BCL2, BAX, HMOX1		1	FALSE
Huaier extract	docetaxel and cisplatin	FAS, CASP3, BCL2, TNF, BAX	AKT1	1.16667	1	FALSE
Huaier extract	gemcitabine	FAS, CASP3, BCL2, TNF, BAX	SMPD1, BCL2, CTSD, MCL1, CLEC4D, BAX, FH		1	FALSE
Huaier extract	histone deacetylase inhibitors (HDACi)	FAS, CASP3, BCL2, TNF, BAX	FOXM1	2	1	FALSE
Huaier extract	Plumbagin	FAS, CASP3, BCL2, TNF, BAX	MTOR	1.5	1	FALSE
Huaier extract	Sunitinib	FAS, CASP3, BCL2, TNF, BAX	AKT1, CCND1, PCNA	0.583333	1	FALSE
Huaier extract	BI6727 synergistically induces apoptosis together with paclitaxel	FAS, CASP3, BCL2, TNF, BAX	BCL2	0.5	1	FALSE
Huaier extract	Combination of ABT-737 with docetaxel	FAS, CASP3, BCL2, TNF, BAX	CASP3	0.5	1	FALSE
Huaier extract	HQP1351	FAS, CASP3, BCL2, TNF, BAX	AKT1	1.16667	1	FALSE
Huaier extract	varlitinib with PI3K inhibitor, BKM-120	FAS, CASP3, BCL2, TNF, BAX	AKT1	1.16667	1	FALSE
Huaier extract	PI3K inhibitor ZSTK474	FAS, CASP3, BCL2, TNF, BAX	CCND1, PCNA	1.28571	1	FALSE
Huaier extract	novel compounds, containing α-thioether ketone and orthothioester functionalities	FAS, CASP3, BCL2, TNF, BAX	VEGFA, SOAT1	0.357143	1	FALSE
Huaier extract	BLS and PLX	FAS, CASP3, BCL2, TNF, BAX	CASP9	1	1	FALSE
Huaier extract	Osimertinib	FAS, CASP3, BCL2, TNF, BAX	AKT1	1.16667	1	FALSE
Huaier extract	LQB-223	FAS, CASP3, BCL2, TNF, BAX	SLC12A9, CDKN1A	-0.142857	1	TRUE
Huaier extract	1403P-3	FAS, CASP3, BCL2, TNF, BAX	AKT1	1.16667	1	FALSE
Huaier extract	flavokawain-B flavonoid	FAS, CASP3, BCL2, TNF, BAX	BCL2, BAX, ROS1		1	FALSE
Huaier extract	Platycodin D (PD)	FAS, CASP3, BCL2, TNF, BAX	MLXIP, MYLIP, MARCHF8		1	FALSE
Huaier extract	gefitinib was combined with AZD5363	FAS, CASP3, BCL2, TNF, BAX	AKT1	1.16667	1	FALSE
Huaier extract	Avasimibe	FAS, CASP3, BCL2, TNF, BAX	COL11A2, CDK1, CDK2, CASP3, PARP1, PCNA, CASP9, CCNB1, PLK1, CDK4, BAX		1	FALSE
Huaier extract	Dihydroartemisinin(DHA)	FAS, CASP3, BCL2, TNF, BAX	AKT1, PTEN	0.714286	1	FALSE
Huaier extract	(S)-Warfarin	FAS, CASP3, BCL2, TNF, BAX	CYCS	1.16667	1	FALSE
Huaier extract	5-fluorouracil (5-FU) and L-arginine (L-Arg)	FAS, CASP3, BCL2, TNF, BAX	NOS2	2	1	FALSE
Huaier extract	VEGF/VEGFR-2	FAS, CASP3, BCL2, TNF, BAX	MLXIP, MYLIP, MARCHF8		1	FALSE
Huaier extract	cytarabine and obatoclax	FAS, CASP3, BCL2, TNF, BAX	BCL2, MCL1, CLEC4D, BAX, FH		1	FALSE
Huaier extract	AUY922	FAS, CASP3, BCL2, TNF, BAX	MTOR, AKT1	0.714286	1	FALSE
Huaier extract	Shikonin	FAS, CASP3, BCL2, TNF, BAX	MMP9		1	FALSE
Huaier extract	Met combined with Gef	FAS, CASP3, BCL2, TNF, BAX	AKT1, BCL2L11, BCL2	-0.166667	1	TRUE
Huaier extract	9-NC and PLGA-PEG loaded	FAS, CASP3, BCL2, TNF, BAX	DIABLO, CASP3, BCL2, BAX	-0.458333	1	TRUE
Huaier extract	Circ_0009910	FAS, CASP3, BCL2, TNF, BAX	MLXIP, MYLIP, MARCHF8		1	FALSE
Huaier extract	Temozolomide (TMZ)	FAS, CASP3, BCL2, TNF, BAX	AKT1, ITPR1	0.428571	1	FALSE
Huaier extract	ZD6474	FAS, CASP3, BCL2, TNF, BAX	AKT1, PIK3CB, PIK3CG, PIK3CD, EGFR, PIK3CA	0.909091	1	FALSE
Huaier extract	TA + VCR	FAS, CASP3, BCL2, TNF, BAX	COL11A2, CASP3, PARP1		1	FALSE
Huaier extract	evodiamine (EVO)	FAS, CASP3, BCL2, TNF, BAX	AKT1, CYCS, BCL2	-0.5	1	TRUE
Huaier extract	LS-007	FAS, CASP3, BCL2, TNF, BAX	XIAP, MCL1, FH, CLEC4D		1	FALSE
Huaier extract	sorafenib in combination with pterostilbene (PTE)	FAS, CASP3, BCL2, TNF, BAX	COL11A2, CCND1, CASP3, PARP1, PCNA, CASP9, CDKN1A		1	FALSE
Huaier extract	anti-CD20-hIFNα	FAS, CASP3, BCL2, TNF, BAX	SOAT1	2.16667	1	FALSE
Huaier extract	polyoxometalate SbW9	FAS, CASP3, BCL2, TNF, BAX	AKT1, PTEN	0.714286	1	FALSE
Huaier extract	combination of chemotherapy drug carboplatin and the radish-derived isothiocyanate compound sulforaphene	FAS, CASP3, BCL2, TNF, BAX	PIK3CB, PIK3CG, BCL2, MAPK8, CASP9, JUN, PIK3CD, CYCS, WDTC1, PIK3CA, BAX		1	FALSE
Huaier extract	Lupeol	FAS, CASP3, BCL2, TNF, BAX	MMP9, AKT1, EGFR		1	FALSE
Huaier extract	ribavirin	FAS, CASP3, BCL2, TNF, BAX	CCNB1, PCNA	1.14286	1	FALSE
Huaier extract	Bexarotene	FAS, CASP3, BCL2, TNF, BAX	NES, GFAP	1.28571	1	FALSE
Huaier extract	baicalein, curcumin, and resveratrol with chemotherapy drug paclitaxel	FAS, CASP3, BCL2, TNF, BAX	BCL2, BAX	-0.285714	1	TRUE
Huaier extract	ω-3 PUFAs and Rp synergistically	FAS, CASP3, BCL2, TNF, BAX	ROS1		1	FALSE
Huaier extract	kazinol A derived	FAS, CASP3, BCL2, TNF, BAX	CCND1, PCNA	1.28571	1	FALSE
Huaier extract	methylstat	FAS, CASP3, BCL2, TNF, BAX	BCL2	0.5	1	FALSE
Huaier extract	pectolinarigenin	FAS, CASP3, BCL2, TNF, BAX	CASP3, BCL2, BAX, MMP9		1	FALSE
Huaier extract	Honokiol	FAS, CASP3, BCL2, TNF, BAX	AKT1, CASP3, BCL2, CASP9, BAX	-0.4	1	TRUE
Huaier extract	trastuzumab on iron oxide nanoparticles	FAS, CASP3, BCL2, TNF, BAX	CDKN1B	1.5	1	FALSE
Huaier extract	CUDC-101 (an inhibitor od HER2/NEU, EGFR and HDAC)	FAS, CASP3, BCL2, TNF, BAX	PCNA	1.83333	1	FALSE
Huaier extract	Combination of ZA and PL	FAS, CASP3, BCL2, TNF, BAX	COL11A2, CASP3, BCL2, PARP1, CDKN1A		1	FALSE
Huaier extract	YC-1	FAS, CASP3, BCL2, TNF, BAX	MMP9, CDK2, CCND1, MMP2, PCNA		1	FALSE
Huaier extract	AG014699	FAS, CASP3, BCL2, TNF, BAX	BAX, PTEN	-0.357143	1	TRUE
Huaier extract	Weimaining (WMN)	FAS, CASP3, BCL2, TNF, BAX	CASP3	0.5	1	FALSE
Huaier extract	sorafenib + withaferin	FAS, CASP3, BCL2, TNF, BAX	MTOR	1.5	1	FALSE
Huaier extract	TJ-M2010-5	FAS, CASP3, BCL2, TNF, BAX	CDK2, CCND1, CDKN1A, PCNA	0.555556	1	FALSE
Huaier extract	Vinorelbine	FAS, CASP3, BCL2, TNF, BAX	CCND1, PCNA	1.28571	1	FALSE
Huaier extract	chidamide and TRAIL	FAS, CASP3, BCL2, TNF, BAX	MAP1LC3A, MAP1LC3B	1	1	FALSE
Huaier extract	PL combined with oxaliplatin	FAS, CASP3, BCL2, TNF, BAX	MAPK8, ROS1		1	FALSE
Huaier extract	KPT-330 (Selinexor)	FAS, CASP3, BCL2, TNF, BAX	CASP3, AKT1	-0.5	1	TRUE
Huaier extract	Simvastatin acid	FAS, CASP3, BCL2, TNF, BAX	COL11A2, CASP3, AKT1, PARP1		1	FALSE
Huaier extract	pan-DUB inhibitor, PR-619	FAS, CASP3, BCL2, TNF, BAX	PRKAB1, PRKAA1, PCNA, CCNB1, PRKAA2	1.1	1	FALSE
Huaier extract	PARP inhibitor olaparib	FAS, CASP3, BCL2, TNF, BAX	AKT1, PIK3CB, PIK3CG, PIK3CD, PIK3CA	0.9	1	FALSE
Huaier extract	cape gooseberry juice (CG)	FAS, CASP3, BCL2, TNF, BAX	BCL2	0.5	1	FALSE
Huaier extract	Gramicidin A (GrA)	FAS, CASP3, BCL2, TNF, BAX	PROM1	2.33333	1	FALSE
Huaier extract	Fucoxanthin	FAS, CASP3, BCL2, TNF, BAX	AKT1, PIK3CB, PIK3CG, PIK3CD, VEGFA, PIK3CA	0.924242	1	FALSE
Huaier extract	Sageretia thea (S. thea)	FAS, CASP3, BCL2, TNF, BAX	HMOX1, CCND1, PCNA		1	FALSE
Huaier extract	rocaglamide (Roc)	FAS, CASP3, BCL2, TNF, BAX	COL11A2, AKT1, PARP1		1	FALSE
Huaier extract	imidazopyridine (IAZP)	FAS, CASP3, BCL2, TNF, BAX	CASP3, CDK2	0	1	FALSE
Huaier extract	12-imidazolyl-1-dodecanol (I-ol)	FAS, CASP3, BCL2, TNF, BAX	CDKN1B	1.5	1	FALSE
Huaier extract	small interfering RNA/two small-molecule inhibitors (SU11274/PF-2341066)	FAS, CASP3, BCL2, TNF, BAX	MET, SLTM, RNMT		1	FALSE
Huaier extract	the combination of the HDACi vorinostat, with DNA damaging agents SN-38 (the active metabolite of irinotecan and topoisomerase 1 inhibitor) plus the alkylating agent temozolomide (ST)	FAS, CASP3, BCL2, TNF, BAX	COL11A2, AKT1, CCND1, CASP3, PARP1, PCNA		1	FALSE
Huaier extract	combination of gemcitabine and pitavastatin	FAS, CASP3, BCL2, TNF, BAX	CDK2, RIPK1, MPRIP, CASP3, RALBP1, PARP1, PCNA, MLKL, UQCRFS1, WDTC1, RIPK3		1	FALSE
Huaier extract	Kaempferitrin	FAS, CASP3, BCL2, TNF, BAX	CASP3, BCL2, BAX	-0.5	1	TRUE
Huaier extract	Hydroxysafflor Yellow B	FAS, CASP3, BCL2, TNF, BAX	CDK2, CCND1, AKT1, PIK3CB, PIK3CG, CASP3, PCNA, CASP9, PIK3CD, PIK3CA, BAX	0.3125	1	FALSE
Huaier extract	salinomycin (SAL)	FAS, CASP3, BCL2, TNF, BAX	CASP3, BCL2, BAX	-0.5	1	TRUE
Huaier extract	dinaciclib	FAS, CASP3, BCL2, TNF, BAX	CDK1, CASP3, PCNA, MCL1, CCNB1, CLEC4D, FH		1	FALSE
Huaier extract	Butorphanol	FAS, CASP3, BCL2, TNF, BAX	MTOR, AKT1	0.714286	1	FALSE
Huaier extract	Sinuleptolide	FAS, CASP3, BCL2, TNF, BAX	ROS1		1	FALSE
Huaier extract	phentolamine	FAS, CASP3, BCL2, TNF, BAX	CDK1, BCL2, PCNA, CASP9, CCNB1	0.1	1	FALSE
Huaier extract	Zeaxanthin	FAS, CASP3, BCL2, TNF, BAX	COL11A2, CDK1, AKT1, CASP3, BCL2, PARP1, PCNA, ROS1, CCNB1, CYCS, MAPK8, BAX		1	FALSE
Huaier extract	dihydroartemisinin (DHA)	FAS, CASP3, BCL2, TNF, BAX	MTOR	1.5	1	FALSE
Huaier extract	wogonoside (WGS)	FAS, CASP3, BCL2, TNF, BAX	CASP3	0.5	1	FALSE
Huaier extract	Isomorellin/doxorubicin combination	FAS, CASP3, BCL2, TNF, BAX	CASP3, BCL2, BAX, CASP9	-0.444444	1	TRUE
Huaier extract	C18H17NO6	FAS, CASP3, BCL2, TNF, BAX	FASN, FAS, FAF1	0.0833333	1	FALSE
Huaier extract	flupentixol	FAS, CASP3, BCL2, TNF, BAX	AKT1, BCL2	-0.5	1	TRUE
Huaier extract	Huaier	FAS, CASP3, BCL2, TNF, BAX	SLC22A3, ITK		1	FALSE
Huaier extract	Cinobufagin	FAS, CASP3, BCL2, TNF, BAX	CDK1, PMAIP1, CASP3, PCNA, CASP9, CCNB1, POLD1, BAX	0.0769231	1	FALSE
Huaier extract	5-FU and Manuka honey (MH)	FAS, CASP3, BCL2, TNF, BAX	COL11A2, MMP9, AKT1, MMP2, CASP3, BCL2, PARP1, ROS1, EGFR, MTOR, BAX, HMOX1		1	FALSE
Huaier extract	pioglitazone and metformin	FAS, CASP3, BCL2, TNF, BAX	CDK4, CDK2, MYC, PCNA	0.444444	1	FALSE
Huaier extract	LQFM064	FAS, CASP3, BCL2, TNF, BAX	BCL2	0.5	1	FALSE
Huaier extract	TP-0903 (tartrate salt)	FAS, CASP3, BCL2, TNF, BAX	XIAP, MCL1, FH, CLEC4D		1	FALSE
Huaier extract	Celastrol	FAS, CASP3, BCL2, TNF, BAX	COL11A2, CDK2, CASP3, PARP1, PCNA, BAX, CASP8		1	FALSE
Huaier extract	Cidan	FAS, CASP3, BCL2, TNF, BAX	VEGFA	3.5	1	FALSE
Huaier extract	Danshen extracts, especially alcohol extract	FAS, CASP3, BCL2, TNF, BAX	CASP3	0.5	1	FALSE
Huaier extract	didesmethylrocaglamide (DDR)	FAS, CASP3, BCL2, TNF, BAX	COL11A2, AKT1, PARP1		1	FALSE
Huaier extract	isoflurane	FAS, CASP3, BCL2, TNF, BAX	AKT1, PIK3CB, PIK3CG, PIK3CD, PIK3CA	0.9	1	FALSE
Huaier extract	8-methoxypsoralen (8-MOP)	FAS, CASP3, BCL2, TNF, BAX	BCL2, BAX	-0.285714	1	TRUE
Huaier extract	HDACI PCI-24781 synergizes with chemotherapeutic drugs	FAS, CASP3, BCL2, TNF, BAX	CASP3	0.5	1	FALSE
Huaier extract	NSC59984	FAS, CASP3, BCL2, TNF, BAX	BCL2	0.5	1	FALSE
Huaier extract	20-epi-vitamin D3 analogue (KH 1060) with 9-cis-retinoic acid	FAS, CASP3, BCL2, TNF, BAX	BCL2, BAX	-0.285714	1	TRUE
Huaier extract	aspirin combined with vinorelbine	FAS, CASP3, BCL2, TNF, BAX	CASP3, BAX, CYCS	-0.25	1	TRUE
Huaier extract	Ivermectin	FAS, CASP3, BCL2, TNF, BAX	MTOR, AKT1	0.714286	1	FALSE
Huaier extract	copper(II) complex in this series, 4	FAS, CASP3, BCL2, TNF, BAX	MAPK8	0.666667	1	FALSE
Huaier extract	17-AAG	FAS, CASP3, BCL2, TNF, BAX	SOAT1, NFKB1	0.285714	1	FALSE
Huaier extract	(E)-4-(3-(3,5-dimethoxyphenyl)allyl)-2-methoxyphenol and nuclear factor κB (NF-κB) inhibitor, phenylarsine oxide (0.1 μM) or signal transducer and activator of transcription 3 (STAT3) inhibitor	FAS, CASP3, BCL2, TNF, BAX	FASN, FAS	-0.214286	1	TRUE
Huaier extract	Isoorientin (ISO)	FAS, CASP3, BCL2, TNF, BAX	COL11A2, CDK1, MAPK8, PARP1, PCNA, SOAT1, CCNB1, WDTC1, BAX		1	FALSE
Huaier extract	PBOX-6/carboplatin	FAS, CASP3, BCL2, TNF, BAX	BAK1, CASP3, BCL2, MCL1, CLEC4D, FH		1	FALSE
Huaier extract	Formononetin (FM)	FAS, CASP3, BCL2, TNF, BAX	BCL2	0.5	1	FALSE
Huaier extract	oxaliplatin (OXA)	FAS, CASP3, BCL2, TNF, BAX	MGMT	2	1	FALSE
Huaier extract	cannabidiol (cbd)	FAS, CASP3, BCL2, TNF, BAX	CASP3	0.5	1	FALSE
Huaier extract	CYT-Rx20	FAS, CASP3, BCL2, TNF, BAX	SLC22A3, ITK		1	FALSE
Huaier extract	oleanolic acid (OA)	FAS, CASP3, BCL2, TNF, BAX	AKT1, MAP1LC3A, BECN1, MAP1LC3B, MTOR	0.5	1	FALSE
Huaier extract	glycoalkaloidic extract (GE) with cisplatin (cDDP)	FAS, CASP3, BCL2, TNF, BAX	BCL2	0.5	1	FALSE
Huaier extract	2-dimethylamino-N-[1-(4-methoxy-benzenesulfonyl)-2,3-dihydro-1H-indol-7-yl]-acetamide (MPT0B169)	FAS, CASP3, BCL2, TNF, BAX	CASP3, CASP9, MCL1, CYCS, CLEC4D, WDTC1, FH		1	FALSE
Huaier extract	AKBA	FAS, CASP3, BCL2, TNF, BAX	AKT1, BCL2, PCNA, BAX, PTEN	0	1	FALSE
Huaier extract	CytoregR	FAS, CASP3, BCL2, TNF, BAX	CASP3	0.5	1	FALSE
Huaier extract	5-Fluorouracil (5-FU)	FAS, CASP3, BCL2, TNF, BAX	CCNB1, PCNA	1.14286	1	FALSE
Huaier extract	PF-04691502	FAS, CASP3, BCL2, TNF, BAX	MTOR, AKT1, EIF4EBP1	0.75	1	FALSE
Huaier extract	halofuginone	FAS, CASP3, BCL2, TNF, BAX	MMP2	2	1	FALSE
Huaier extract	Tet-loaded PVP-b-PCL nanoparticles (Tet-NPs)	FAS, CASP3, BCL2, TNF, BAX	MMP9, BCL2		1	FALSE
Huaier extract	Deacetylmycoepoxydiene (DA-MED)	FAS, CASP3, BCL2, TNF, BAX	RNASE1, RAC1		1	FALSE
Huaier extract	2-Methoxyestradiol (2-ME)	FAS, CASP3, BCL2, TNF, BAX	CDK1, CDC25C, PCNA, POLD1, CCNB1	0.9	1	FALSE
Huaier extract	Caffeine	FAS, CASP3, BCL2, TNF, BAX	PCNA	1.83333	1	FALSE
Huaier extract	combination of gefitinib and AKTi-1/2	FAS, CASP3, BCL2, TNF, BAX	AKT1	1.16667	1	FALSE
Huaier extract	Cyclosporin A (CsA	FAS, CASP3, BCL2, TNF, BAX	AKT1	1.16667	1	FALSE
Huaier extract	The drug BEZ235	FAS, CASP3, BCL2, TNF, BAX	AKT1	1.16667	1	FALSE
Huaier extract	Calycosin	FAS, CASP3, BCL2, TNF, BAX	SLC12A9, CDKN1A	-0.142857	1	TRUE
Huaier extract	compound G2	FAS, CASP3, BCL2, TNF, BAX	ROS1		1	FALSE
Huaier extract	doxorubicin	FAS, CASP3, BCL2, TNF, BAX	CASP3, BCL2, CYCS	-0.416667	1	TRUE
Huaier extract	STI571 and HDIs	FAS, CASP3, BCL2, TNF, BAX	AKT1, CCND1, PCNA, MCL1, JUN, CLEC4D, MTOR, FH		1	FALSE
Huaier extract	Dimethoxycurcumin (DMC)	FAS, CASP3, BCL2, TNF, BAX	BCL2, BAX, CYCS	-0.25	1	TRUE
Huaier extract	HAA2020 with 5FU	FAS, CASP3, BCL2, TNF, BAX	AKT1, ABCC1, EGFR, PIK3CA, CASP8	0.2	1	FALSE
Huaier extract	methotrexate (MTX)	FAS, CASP3, BCL2, TNF, BAX	BCL2, BAX, ROS1		1	FALSE
Huaier extract	AZD4547	FAS, CASP3, BCL2, TNF, BAX	MTOR	1.5	1	FALSE
Huaier extract	HOTAIR	FAS, CASP3, BCL2, TNF, BAX	AKT1, PIK3CB, PIK3CG, PIK3CD, PIK3CA, PTEN	0.909091	1	FALSE
Huaier extract	Gedunin	FAS, CASP3, BCL2, TNF, BAX	AKT1, BCL2, MAP1LC3B, MAP1LC3A, BECN1, EGFR, PIK3CA	0.333333	1	FALSE
Huaier extract	Epibrassinolide (EBR)	FAS, CASP3, BCL2, TNF, BAX	COL11A2, DDIT3, PARP1		1	FALSE
Huaier extract	β-dihydroartemisinin-emodin (β-DHA-emodin)	FAS, CASP3, BCL2, TNF, BAX	CASP3, BCL2, BAX	-0.5	1	TRUE
Huaier extract	Resveratrol	FAS, CASP3, BCL2, TNF, BAX	BCL2, XIAP, SLC22A3, MYC, BAX		1	FALSE
Huaier extract	AT-533	FAS, CASP3, BCL2, TNF, BAX	MTOR, VEGFA, AKT1, PTK2	0.75	1	FALSE
Huaier extract	Tolfenamic acid (TA)	FAS, CASP3, BCL2, TNF, BAX	CCND1, MET, BCL2, PCNA, VEGFA	0.2	1	FALSE
Huaier extract	3,4-bis-3,4,5-trimethoxybenzylidene-dihydrofuran (BTMB)	FAS, CASP3, BCL2, TNF, BAX	CDK1, CCND1, PCNA, POLD1	0.888889	1	FALSE
Huaier extract	scallop flesh extract (SE)	FAS, CASP3, BCL2, TNF, BAX	CDKN1A, CCND1, PCNA	0.875	1	FALSE
Huaier extract	beta-lapachone	FAS, CASP3, BCL2, TNF, BAX	CYCS	1.16667	1	FALSE
Huaier extract	Tubeimoside-1 (TBMS1)	FAS, CASP3, BCL2, TNF, BAX	COL11A2, CASP3, BCL2, PARP1, CASP9, CASP8		1	FALSE
Huaier extract	MLN9708 (ixazomib)	FAS, CASP3, BCL2, TNF, BAX	MAPK8	0.666667	1	FALSE
Huaier extract	FTY720 in combination with gemcitabine	FAS, CASP3, BCL2, TNF, BAX	SHH		1	FALSE
Huaier extract	Niclosamide	FAS, CASP3, BCL2, TNF, BAX	E2F1, MYC, PTEN	0.75	1	FALSE
Huaier extract	Zeylenone	FAS, CASP3, BCL2, TNF, BAX	CCND1, PCNA	1.28571	1	FALSE
Huaier extract	Metformin and aspirin	FAS, CASP3, BCL2, TNF, BAX	BCL2, MCL1, BCL2L11, CLEC4D, MTOR, FH		1	FALSE
Huaier extract	Griffipavixanthone (GPX)	FAS, CASP3, BCL2, TNF, BAX	COL11A2, BCL2, PARP1, CYCS, BAX, CASP8		1	FALSE
Huaier extract	Alpinia nantoensis	FAS, CASP3, BCL2, TNF, BAX	AKT1, PIK3CB, PIK3CG, PIK3CD, EGFR, PIK3CA	0.909091	1	FALSE
Huaier extract	Lapatinib	FAS, CASP3, BCL2, TNF, BAX	AKT1	1.16667	1	FALSE
Huaier extract	N-acetylcysteine (NAC) with taxodione	FAS, CASP3, BCL2, TNF, BAX	AKT1	1.16667	1	FALSE
Huaier extract	A polymeric dual delivery nanoscale device (DDND) was designed for combined delivery of microRNA (miR-345) and gemcitabine (GEM)	FAS, CASP3, BCL2, TNF, BAX	SHH		1	FALSE
Huaier extract	LY294002	FAS, CASP3, BCL2, TNF, BAX	AKT1, PIK3CB, PIK3CG, PIK3CD, PIK3CA	0.9	1	FALSE
Huaier extract	curcumin TPP-PEG-PCL nanomicelles	FAS, CASP3, BCL2, TNF, BAX	BAX, BCL2, CYCS	-0.25	1	TRUE
Huaier extract	Bis Spiro-cyclic 2-oxindole of Pyrimido[4,5-b]quinoline-4,6-dione	FAS, CASP3, BCL2, TNF, BAX	CASP3, BCL2, BAX	-0.5	1	TRUE
Huaier extract	ormeloxifene	FAS, CASP3, BCL2, TNF, BAX	CCND1, MMP2, PCNA, MCL1, CLEC4D, CDK4, FH		1	FALSE
Huaier extract	nobiletin (NBT)	FAS, CASP3, BCL2, TNF, BAX	ABCC1	2.5	1	FALSE
Huaier extract	The combined use of resminostat and an EGFR-TKI	FAS, CASP3, BCL2, TNF, BAX	BCL2L11	1.16667	1	FALSE
Huaier extract	nelarabine	FAS, CASP3, BCL2, TNF, BAX	BCL2	0.5	1	FALSE
Huaier extract	ritonavir, a FDA approved HIV protease inhibitor	FAS, CASP3, BCL2, TNF, BAX	E2F1	1.83333	1	FALSE
Huaier extract	self-assembling nanoparticles (NPS) encapsulating zoledronic acid (NZ)	FAS, CASP3, BCL2, TNF, BAX	VEGFA	3.5	1	FALSE
Huaier extract	2-arylidene-4, 7-dimethyl indan-1-one (FXY-1)	FAS, CASP3, BCL2, TNF, BAX	AKT1, BAK1, BCL2, BID, BAX	-0.3	1	TRUE
Huaier extract	hinokiflavone	FAS, CASP3, BCL2, TNF, BAX	MMP2, MMP9, ROS1		1	FALSE
Huaier extract	hesperetin	FAS, CASP3, BCL2, TNF, BAX	AKT1, PIK3CB, PIK3CG, PIK3CD, PIK3CA	0.9	1	FALSE
Huaier extract	(Z)-3-hydroxy-1-(2-hydroxyphenyl)-3-phenylprop-2-en-1-one (DK1)	FAS, CASP3, BCL2, TNF, BAX	CASP3, BAX, CASP9	-0.25	1	TRUE
Huaier extract	BRM270	FAS, CASP3, BCL2, TNF, BAX	BCL2, JUN	-0.357143	1	TRUE
Huaier extract	CPt, PTX, or both	FAS, CASP3, BCL2, TNF, BAX	BAD, BAK1, BAX	0	1	FALSE
Huaier extract	2,9-Bis[2-(pyrrolidin-1-yl)ethoxy]-6-{4-[2-(pyrrolidin-1-yl)ethoxy] phenyl}-11H-indeno[1,2-c]quinolin-11-one (BPIQ)	FAS, CASP3, BCL2, TNF, BAX	XIAP, BAD, BCL2L11	-0.25	1	TRUE
Huaier extract	Oxaliplatin	FAS, CASP3, BCL2, TNF, BAX	AKT1, PIK3CB, PIK3CG, CASP3, PIK3CD, MTOR, PIK3CA	0.428571	1	FALSE
Huaier extract	CKD-602	FAS, CASP3, BCL2, TNF, BAX	BAX, COL11A2, PARP1		1	FALSE
Huaier extract	Monoamine Oxidase B (MAO-B) inhibitors, Cmp3 and Cmp5	FAS, CASP3, BCL2, TNF, BAX	NOS2	2	1	FALSE
Huaier extract	baicalin derivative 02-036	FAS, CASP3, BCL2, TNF, BAX	COL11A2, CASP3, BCL2, PARP1, CASP9, PROM1, MYC		1	FALSE
Huaier extract	Hybrid 5	FAS, CASP3, BCL2, TNF, BAX	CASP3, JUN, MAPK8	0	1	FALSE
Huaier extract	linalool nanoemulsions (LN-NEs) and doxorubicin (DOX)	FAS, CASP3, BCL2, TNF, BAX	CASP3	0.5	1	FALSE
Huaier extract	UNBS5162	FAS, CASP3, BCL2, TNF, BAX	AKT1, CCND1, CASP3, BCL2, PCNA, MTOR	0.0909091	1	FALSE
Huaier extract	ACT001	FAS, CASP3, BCL2, TNF, BAX	CDK1, PCNA, POLD1, CCNB1, BCL2L11, BAX	0.272727	1	FALSE
Huaier extract	palmitate and insulin	FAS, CASP3, BCL2, TNF, BAX	PRKAA1, PRKAB1, PRKAA2	1.25	1	FALSE
Huaier extract	ELE and 5-FU	FAS, CASP3, BCL2, TNF, BAX	AKT1, PIK3CB, PIK3CG, PIK3CD, MTOR, PIK3CA, NFKB1	0.916667	1	FALSE
Huaier extract	Ifosfamide-loaded-lipid-core nanocapsules (IFS-LNC)	FAS, CASP3, BCL2, TNF, BAX	CASP3, CASP9	0	1	FALSE
Huaier extract	SMI‑4a	FAS, CASP3, BCL2, TNF, BAX	WDTC1, MYC, BAX		1	FALSE
Huaier extract	miR-133b	FAS, CASP3, BCL2, TNF, BAX	MLXIP, MYLIP, MARCHF8		1	FALSE
R115777 +/- paclitaxel	AS-IV	MTOR, VEGFA, AKT1	BECN1	0.916667	2	FALSE
R115777 +/- paclitaxel	Temsirolimus	MTOR, VEGFA, AKT1	MTOR	0.166667	2	FALSE
R115777 +/- paclitaxel	Ampelopsin E	MTOR, VEGFA, AKT1	MMP2, MMP9		2	FALSE
R115777 +/- paclitaxel	mycophenolic acid (MPA)	MTOR, VEGFA, AKT1	CCND1, CDC25C, PCNA, CCNB1, CDKN1A, CDK4	0.333333	2	FALSE
R115777 +/- paclitaxel	carfilzomib	MTOR, VEGFA, AKT1	AKT1	0.166667	2	FALSE
R115777 +/- paclitaxel	curcumin and paclitaxel	MTOR, VEGFA, AKT1	CASP3, BCL2, BAX	0.666667	2	FALSE
R115777 +/- paclitaxel	NVP-BGT226, a novel dual pan-PI3K and MTORC1/2 inhibitor	MTOR, VEGFA, AKT1	AKT1	0.166667	2	FALSE
R115777 +/- paclitaxel	honokiol	MTOR, VEGFA, AKT1	CASP3, ROS1, CASP9, CYCS, BAX, CASP8		2	FALSE
R115777 +/- paclitaxel	SK and 4-OHT	MTOR, VEGFA, AKT1	AKT1, PIK3CB, PIK3CG, CASP9, PIK3CD, PIK3CA	0.0277778	2	FALSE
R115777 +/- paclitaxel	MK2206	MTOR, VEGFA, AKT1	AKT1	0.166667	2	FALSE
R115777 +/- paclitaxel	ruthenium(II) amino acid	MTOR, VEGFA, AKT1	CASP3, CASP9, BAX, CASP8	0.238095	2	FALSE
R115777 +/- paclitaxel	Integrinβ1	MTOR, VEGFA, AKT1	AKT1, CDC42	-0.333333	2	TRUE
R115777 +/- paclitaxel	sodium aescinate (SA)	MTOR, VEGFA, AKT1	CDK1, CASP3, BCL2, CASP9, BAX, CASP8	0.333333	2	FALSE
R115777 +/- paclitaxel	triptonide	MTOR, VEGFA, AKT1	CDH5, COL11A2, CASP3, BCL2, PARP1		2	FALSE
R115777 +/- paclitaxel	suberoylanilide hydroxamic acid (SAHA)	MTOR, VEGFA, AKT1	BCL2, BAX	0.666667	2	FALSE
R115777 +/- paclitaxel	Propofol	MTOR, VEGFA, AKT1	PTEN	0.666667	2	FALSE
R115777 +/- paclitaxel	Pimozide	MTOR, VEGFA, AKT1	AKT1, CCND1, MYC, PCNA	-0.190476	2	TRUE
R115777 +/- paclitaxel	styrene substituted biscoumarin	MTOR, VEGFA, AKT1	BCL2, BAX	0.666667	2	FALSE
R115777 +/- paclitaxel	ABT-751	MTOR, VEGFA, AKT1	AKT1, BAK1, CASP3, BCL2, CDK4, CASP9, BCL2L11, MTOR, CASP8	-0.0833333	2	TRUE
R115777 +/- paclitaxel	CAL-101, a selective inhibitor of PI3Kδ, in combination with bortezomib	MTOR, VEGFA, AKT1	AKT1	0.166667	2	FALSE
R115777 +/- paclitaxel	METH	MTOR, VEGFA, AKT1	TNF, FAS	1.06667	2	FALSE
R115777 +/- paclitaxel	Orlistat	MTOR, VEGFA, AKT1	FASN	0.666667	2	FALSE
R115777 +/- paclitaxel	citral	MTOR, VEGFA, AKT1	BCL2, BAX	0.666667	2	FALSE
R115777 +/- paclitaxel	combined treatments of resveratrol and 5-FU	MTOR, VEGFA, AKT1	AKT1	0.166667	2	FALSE
R115777 +/- paclitaxel	combining aspirin and nutlin‑3	MTOR, VEGFA, AKT1	BAX	1.16667	2	FALSE
R115777 +/- paclitaxel	RP02-1	MTOR, VEGFA, AKT1	CASP3, BCL2, BAX	0.666667	2	FALSE
R115777 +/- paclitaxel	plumbagin	MTOR, VEGFA, AKT1	PLK1, AKT1	-0.633333	2	TRUE
R115777 +/- paclitaxel	MiR-30c-2*	MTOR, VEGFA, AKT1	MLXIP, MYLIP, MARCHF8		2	FALSE
R115777 +/- paclitaxel	NVP-BKM120	MTOR, VEGFA, AKT1	AKT1, PCNA, CCNB1, MTOR, EIF4EBP1	-0.333333	2	TRUE
R115777 +/- paclitaxel	latrunculin A	MTOR, VEGFA, AKT1	CASP3	1.66667	2	FALSE
R115777 +/- paclitaxel	FTY720	MTOR, VEGFA, AKT1	PTK2, MAP1LC3A, MAP1LC3B	0.333333	2	FALSE
R115777 +/- paclitaxel	gossypol was combined with 5-FU	MTOR, VEGFA, AKT1	MTOR, RPS6KB1	-0.333333	2	TRUE
R115777 +/- paclitaxel	combined treatment of JQ1 and metformin	MTOR, VEGFA, AKT1	BAD, BCL2, CASP3, MCL1, BCL2L11, CLEC4D, FH		2	FALSE
R115777 +/- paclitaxel	17DMAG (17-dimethylaminoethylamino-17-demethoxygeldanamycin)	MTOR, VEGFA, AKT1	UQCRFS1, RALBP1, TNFSF10, RIPK1	0.577381	2	FALSE
R115777 +/- paclitaxel	Geranylgeranylacetone (GGA)	MTOR, VEGFA, AKT1	CASP3	1.66667	2	FALSE
R115777 +/- paclitaxel	ABT-737 with dinaciclib	MTOR, VEGFA, AKT1	MCL1, CYCS, CLEC4D, DIABLO, WDTC1, FH		2	FALSE
R115777 +/- paclitaxel	lipid coated cisplatin/oleanolic acid calcium carbonate nanoparticles (CDDP/OA-LCC NPs)	MTOR, VEGFA, AKT1	MTOR, AKT1	-0.733333	2	TRUE
R115777 +/- paclitaxel	Penfluridol	MTOR, VEGFA, AKT1	CASP3	1.66667	2	FALSE
R115777 +/- paclitaxel	LDH-A inhibitors in combination with gemcitabine	MTOR, VEGFA, AKT1	PROM1	1.91667	2	FALSE
R115777 +/- paclitaxel	curcumol	MTOR, VEGFA, AKT1	MAPK8	0.666667	2	FALSE
R115777 +/- paclitaxel	D-alpha-tocopheryl polyethylene glycol succinate (TPGS)	MTOR, VEGFA, AKT1	CDKN1B, AKT1, BCL2	-0.333333	2	TRUE
R115777 +/- paclitaxel	Curcumol	MTOR, VEGFA, AKT1	MTOR	0.166667	2	FALSE
R115777 +/- paclitaxel	α-hederin	MTOR, VEGFA, AKT1	BAX, MMP9, MMP2, CASP3, BCL2, CASP9, AIFM1		2	FALSE
R115777 +/- paclitaxel	Melanin, cisplatin, and combination of both	MTOR, VEGFA, AKT1	TNF, FAS	1.06667	2	FALSE
R115777 +/- paclitaxel	Erianin	MTOR, VEGFA, AKT1	BCL2	1.66667	2	FALSE
R115777 +/- paclitaxel	metformin in aid of sorafenib	MTOR, VEGFA, AKT1	MTOR, EIF4EBP1, MAP1LC3A, MAP1LC3B	-0.047619	2	TRUE
R115777 +/- paclitaxel	SoLAT	MTOR, VEGFA, AKT1	CCND1, CASP3, BCL2, PCNA, CDK4, SLC22A3, CDK6, ITK		2	FALSE
R115777 +/- paclitaxel	VPA/HU	MTOR, VEGFA, AKT1	BCL2, BCL2L11, EGFR	0	2	FALSE
R115777 +/- paclitaxel	LDHs-VP16	MTOR, VEGFA, AKT1	AKT1, PIK3CB, PIK3CG, PIK3CD, PIK3CA	0.0416667	2	FALSE
R115777 +/- paclitaxel	Dasatinib	MTOR, VEGFA, AKT1	CASP3, CDK2, CCND1, PCNA	0.666667	2	FALSE
R115777 +/- paclitaxel	Bicalutamide (Bic)	MTOR, VEGFA, AKT1	TNF, CASP3, AKT1	-0.5	2	TRUE
R115777 +/- paclitaxel	harmine	MTOR, VEGFA, AKT1	EGF, MMP9, AKT1, MMP2, PTK2, VEGFA		2	FALSE
R115777 +/- paclitaxel	penfluridol (PF)	MTOR, VEGFA, AKT1	CDKN1A, PCNA	0.466667	2	FALSE
R115777 +/- paclitaxel	SAHA and doxorubicin	MTOR, VEGFA, AKT1	COL11A2, CASP3, WDTC1, PARP1		2	FALSE
R115777 +/- paclitaxel	salinomycin	MTOR, VEGFA, AKT1	SLC22A3, AKT1, ITK		2	FALSE
R115777 +/- paclitaxel	cisplatin combined with sclareol	MTOR, VEGFA, AKT1	AKT1, MAPK8, JUN	-0.333333	2	TRUE
R115777 +/- paclitaxel	Centchroman (CC)	MTOR, VEGFA, AKT1	VEGFA, AKT1	-2.13333	2	TRUE
R115777 +/- paclitaxel	INS‑DDP	MTOR, VEGFA, AKT1	JUN, MAPK8	0.0666667	2	FALSE
R115777 +/- paclitaxel	Epigallocatechin gallate (EGCG)	MTOR, VEGFA, AKT1	AKT1, CASP3, BCL2, BECN1, CASP9, MAP1LC3B, BAX	-0.0047619	2	TRUE
R115777 +/- paclitaxel	enzalutamide	MTOR, VEGFA, AKT1	BCL2, BAX	0.666667	2	FALSE
R115777 +/- paclitaxel	cisplatin and NVP-BEZ235	MTOR, VEGFA, AKT1	AKT1, RPS6KB1	-0.333333	2	TRUE
R115777 +/- paclitaxel	combined aromatase inhibitor and herbal	MTOR, VEGFA, AKT1	VEGFA, CCND1, PCNA	-0.166667	2	TRUE
R115777 +/- paclitaxel	Caffeic Acid (trans-3,4-Dihydroxycinnamic acid CA)	MTOR, VEGFA, AKT1	PRKAA1, PRKAB1, ROS1, PRKAA2		2	FALSE
R115777 +/- paclitaxel	CT913	MTOR, VEGFA, AKT1	CDKN1A	0.916667	2	FALSE
R115777 +/- paclitaxel	liposomal cisplatin lipoplatin	MTOR, VEGFA, AKT1	BCL2, BAX, PROM1	0.5	2	FALSE
R115777 +/- paclitaxel	all-trans retinoic acid (ATRA) and bisdemethoxycurcumin (BDMC)	MTOR, VEGFA, AKT1	FASN, CASP3, XIAP, FAS	-0.0119048	2	TRUE
R115777 +/- paclitaxel	Chidamide	MTOR, VEGFA, AKT1	IHH, MMP2, MYLIP, SHH, MLXIP, MARCHF8		2	FALSE
R115777 +/- paclitaxel	Tan-I combination with Paclitaxel	MTOR, VEGFA, AKT1	BCL2, BAX	0.666667	2	FALSE
R115777 +/- paclitaxel	lobaplatin combined with LY294002	MTOR, VEGFA, AKT1	AKT1, PIK3CB, PIK3CG, PIK3CD, PIK3CA	0.0416667	2	FALSE
R115777 +/- paclitaxel	Pect-MCP synergized with PTX	MTOR, VEGFA, AKT1	AKT1	0.166667	2	FALSE
R115777 +/- paclitaxel	PdpaMn	MTOR, VEGFA, AKT1	FASN, CYCS	-0.233333	2	TRUE
R115777 +/- paclitaxel	Piperlongumine（PL)	MTOR, VEGFA, AKT1	ROS1		2	FALSE
R115777 +/- paclitaxel	combination of MLN0128 and TSA	MTOR, VEGFA, AKT1	AKT1, EIF4EBP1	-0.333333	2	TRUE
R115777 +/- paclitaxel	The combination of baicalein and docetaxel	MTOR, VEGFA, AKT1	AKT1, CASP3, BCL2, MTOR, VEGFA, BAX	-0.944444	2	TRUE
R115777 +/- paclitaxel	frondoside A (FrA)	MTOR, VEGFA, AKT1	COL11A2, BAD, BCL2, CASP3, PARP1, BAX, PTEN		2	FALSE
R115777 +/- paclitaxel	Docetaxel (DTX)	MTOR, VEGFA, AKT1	COL11A2, WDTC1, PARP1		2	FALSE
R115777 +/- paclitaxel	chalcone-24 (Chal-24), and TNF-related apoptosis-inducing ligand (TRAIL)	MTOR, VEGFA, AKT1	CASP8	1.16667	2	FALSE
R115777 +/- paclitaxel	Alternol	MTOR, VEGFA, AKT1	DDIT3	1.41667	2	FALSE
R115777 +/- paclitaxel	the HSP90 inhibitor 17AAG	MTOR, VEGFA, AKT1	VEGFA, AKT1	-2.13333	2	TRUE
R115777 +/- paclitaxel	TRAIL	MTOR, VEGFA, AKT1	CASP3, BAX	0.666667	2	FALSE
R115777 +/- paclitaxel	combination of indirubin and As2S2	MTOR, VEGFA, AKT1	BCL2, BAX	0.666667	2	FALSE
R115777 +/- paclitaxel	ND-PTX-Cet	MTOR, VEGFA, AKT1	CASP3	1.66667	2	FALSE
R115777 +/- paclitaxel	the MAPK (BRAF) inhibitor vemurafenib and the PI3K pathway associated mTOR inhibitor temsirolimus	MTOR, VEGFA, AKT1	MTOR	0.166667	2	FALSE
R115777 +/- paclitaxel	propranolol (ADRB-1,2 antagonist) and ICI-118,551 (ADRB-2 antagonist)	MTOR, VEGFA, AKT1	VEGFA	0.666667	2	FALSE
R115777 +/- paclitaxel	2-Methoxyestradiol (2-ME2)	MTOR, VEGFA, AKT1	SLC22A3, ITK		2	FALSE
R115777 +/- paclitaxel	LCL161	MTOR, VEGFA, AKT1	XIAP	0.916667	2	FALSE
R115777 +/- paclitaxel	zingerone	MTOR, VEGFA, AKT1	MTOR, AKT1	-0.733333	2	TRUE
R115777 +/- paclitaxel	regorafenib	MTOR, VEGFA, AKT1	MTOR	0.166667	2	FALSE
R115777 +/- paclitaxel	TLC388	MTOR, VEGFA, AKT1	CCNB1, CDC25C, PCNA	0.833333	2	FALSE
R115777 +/- paclitaxel	Cyclosporine A (CsA)	MTOR, VEGFA, AKT1	MMP2, MMP9, MYC		2	FALSE
R115777 +/- paclitaxel	MJ‑33	MTOR, VEGFA, AKT1	AKT1, BAD, MAP1LC3A, MAP1LC3B, MTOR	-0.333333	2	TRUE
R115777 +/- paclitaxel	Verbascoside (VB)	MTOR, VEGFA, AKT1	BCL2	1.66667	2	FALSE
R115777 +/- paclitaxel	Niclosamide-olamine	MTOR, VEGFA, AKT1	CDK2, BMS1, CASP3, ACACA, CDK4	0.241667	2	FALSE
R115777 +/- paclitaxel	biflorin	MTOR, VEGFA, AKT1	AKT1	0.166667	2	FALSE
R115777 +/- paclitaxel	kinsenoside (KD)	MTOR, VEGFA, AKT1	AKT1, PIK3CB, PIK3CG, PIK3CD, SOAT1, PIK3CA	0.0277778	2	FALSE
R115777 +/- paclitaxel	the combination of low-dose TPL with JQ1	MTOR, VEGFA, AKT1	MYC	0.916667	2	FALSE
R115777 +/- paclitaxel	Berberine	MTOR, VEGFA, AKT1	AKT1, FOS, JUNB, MMP2, BCL2, MAP1LC3A, BECN1, JUN, FOSB, MAP1LC3B, MTOR, SLC22A3, MAPK8, JUND, BAX, VEGFA, ITK		2	FALSE
R115777 +/- paclitaxel	ferrichrome	MTOR, VEGFA, AKT1	WDTC1		2	FALSE
R115777 +/- paclitaxel	proanthocyanidins	MTOR, VEGFA, AKT1	CASP3, BCL2, BAX	0.666667	2	FALSE
R115777 +/- paclitaxel	NVP-BEZ235 (dactolisib) is a novel dual inhibitor of PI3K/mTOR	MTOR, VEGFA, AKT1	AKT1, TNFSF14, PCNA, MAP1LC3B, MTOR	-0.483333	2	TRUE
R115777 +/- paclitaxel	afatinib	MTOR, VEGFA, AKT1	EGFR	0.416667	2	FALSE
R115777 +/- paclitaxel	Oridonin	MTOR, VEGFA, AKT1	MAPK8, BAX	0.0666667	2	FALSE
R115777 +/- paclitaxel	bortezomib	MTOR, VEGFA, AKT1	CASP3, BCL2, NFKB1	0.833333	2	FALSE
R115777 +/- paclitaxel	TDP-A(TDP-A loaded DCMs (TDP-A/DCMs)	MTOR, VEGFA, AKT1	COL11A2, CASP3, BCL2, PARP1, WDTC1, BAX		2	FALSE
R115777 +/- paclitaxel	Oxaliplatin and DHA combination	MTOR, VEGFA, AKT1	DDIT3, SH3D19, EBP, GLB1	-0.0654762	2	TRUE
R115777 +/- paclitaxel	de-6MSA-7-demethyl-7-deoxypactamycin (TM-025) and 7-demethyl-7-deoxypactamycin (TM-026)	MTOR, VEGFA, AKT1	CCND1, PCNA	0.666667	2	FALSE
R115777 +/- paclitaxel	Meisoindigo	MTOR, VEGFA, AKT1	COL11A2, FAS, FASN, CASP3, BCL2, PARP1, CASP9, CYCS, BAX, CASP8		2	FALSE
R115777 +/- paclitaxel	ex C. A. Mey aqueous extract (AAE)	MTOR, VEGFA, AKT1	HSPA1B	0.916667	2	FALSE
R115777 +/- paclitaxel	itraconazole	MTOR, VEGFA, AKT1	PRKAA1, PRKAB1, PRKAA2, EGFR	0.0952381	2	FALSE
R115777 +/- paclitaxel	Liu Tea extracts(LTE)	MTOR, VEGFA, AKT1	CASP3, BCL2, BAX	0.666667	2	FALSE
R115777 +/- paclitaxel	Osthole	MTOR, VEGFA, AKT1	TNF, CASP3, BCL2, FAS	0.952381	2	FALSE
R115777 +/- paclitaxel	Chloroquine & combination of radiation and chloroquine	MTOR, VEGFA, AKT1	CASP3, BCL2	1.06667	2	FALSE
R115777 +/- paclitaxel	Bufalin with sorafenib	MTOR, VEGFA, AKT1	AKT1	0.166667	2	FALSE
R115777 +/- paclitaxel	Piperlongumine (PLGM)	MTOR, VEGFA, AKT1	CDK1, AKT1, PIK3CB, PIK3CG, CASP3, BCL2, ABCC1, PIK3CD, PIK3CA	0.194444	2	FALSE
R115777 +/- paclitaxel	novel PDGFRα inhibitor, N-(3-((4-(benzofuran-2-yl)pyrimidin-2-yl)oxy)-4-methylphenyl)-4-((4-methylpiperazin-1-yl)methyl)benzamide (E5)	MTOR, VEGFA, AKT1	AKT1, PIK3CB, PIK3CG, MAP1LC3A, PIK3CD, MAP1LC3B, MTOR, PIK3CA	-0.0606061	2	TRUE
R115777 +/- paclitaxel	puerarin	MTOR, VEGFA, AKT1	MLXIP, MYLIP, MARCHF8		2	FALSE
R115777 +/- paclitaxel	Doxorubicin- and simvastatin	MTOR, VEGFA, AKT1	BCL2L11	1.66667	2	FALSE
R115777 +/- paclitaxel	sCD40L	MTOR, VEGFA, AKT1	PTPRA, LRP1, BCL2, RPSA, MVP	0.291667	2	FALSE
R115777 +/- paclitaxel	Doxorubicin (Dox)	MTOR, VEGFA, AKT1	AKT1, ROS1		2	FALSE
R115777 +/- paclitaxel	BA-5	MTOR, VEGFA, AKT1	COL11A2, PARP1		2	FALSE
R115777 +/- paclitaxel	MK-2206	MTOR, VEGFA, AKT1	AKT1	0.166667	2	FALSE
R115777 +/- paclitaxel	Amblyomin-X	MTOR, VEGFA, AKT1	CCND1, PCNA	0.666667	2	FALSE
R115777 +/- paclitaxel	Salvianolic acid B (Sal-B)	MTOR, VEGFA, AKT1	CASP3, VEGFA	-1.63333	2	TRUE
R115777 +/- paclitaxel	artesunate (ART)	MTOR, VEGFA, AKT1	COL11A2, ARTN, CASP3, MAP1LC3B, MAP1LC3A, PARP1, CASP9, AGRP, WDTC1		2	FALSE
R115777 +/- paclitaxel	Imatinib	MTOR, VEGFA, AKT1	CASP3, BCL2, CASP8	0.666667	2	FALSE
R115777 +/- paclitaxel	oxaliplatin	MTOR, VEGFA, AKT1	SGSM3, MAP2		2	FALSE
R115777 +/- paclitaxel	AL and DDP combination	MTOR, VEGFA, AKT1	BAX, CASP3, COL11A2, PARP1		2	FALSE
R115777 +/- paclitaxel	Dehydroeffusol	MTOR, VEGFA, AKT1	CDH5	1.41667	2	FALSE
R115777 +/- paclitaxel	dithiocarbamate derivative TM208	MTOR, VEGFA, AKT1	EGFR	0.416667	2	FALSE
R115777 +/- paclitaxel	All-trans retinoic acid (ATRA)	MTOR, VEGFA, AKT1	VEGFA	0.666667	2	FALSE
R115777 +/- paclitaxel	BKT140	MTOR, VEGFA, AKT1	DIABLO, BCL2, CYCS	0.5	2	FALSE
R115777 +/- paclitaxel	Telmisartan	MTOR, VEGFA, AKT1	MTOR, PRKAA1, PRKAB1, PRKAA2	-0.190476	2	TRUE
R115777 +/- paclitaxel	all-trans retinoic acid (RA)	MTOR, VEGFA, AKT1	BCL2	1.66667	2	FALSE
R115777 +/- paclitaxel	oxaliplatin and pemetrexed	MTOR, VEGFA, AKT1	AKT1	0.166667	2	FALSE
R115777 +/- paclitaxel	gefitinib	MTOR, VEGFA, AKT1	CCNB1, CCND1, PCNA, EGFR	0.238095	2	FALSE
R115777 +/- paclitaxel	diethyldithiocarbamate-copper complex (CuET)	MTOR, VEGFA, AKT1	MLXIP, MYLIP, MARCHF8		2	FALSE
R115777 +/- paclitaxel	gold nanoparticles-conjugated quercetin (AuNPs-Qu-5)	MTOR, VEGFA, AKT1	AKT1, PIK3CB, PIK3CG, CASP3, BCL2, PIK3CD, EGFR, MTOR, PIK3CA, BAX	-0.179487	2	TRUE
R115777 +/- paclitaxel	PBOX-15	MTOR, VEGFA, AKT1	AKT1, PIK3CB, PIK3CG, MCL1, PIK3CD, CLEC4D, PIK3CA, FH		2	FALSE
R115777 +/- paclitaxel	small interfering RNA (siRNA) therapeutics to directly target the undruggable KRAS (siKRAS) in combination with the pan-PI3K inhibitor GDC-0941 (GDC)	MTOR, VEGFA, AKT1	PIK3CD, PIK3CG, PIK3CA, PIK3CB	0.27381	2	FALSE
R115777 +/- paclitaxel	Chrysin	MTOR, VEGFA, AKT1	AKT1, MAP1LC3A, ROS1, MAP1LC3B, MTOR		2	FALSE
R115777 +/- paclitaxel	ponatinib	MTOR, VEGFA, AKT1	CASP3	1.66667	2	FALSE
R115777 +/- paclitaxel	Calycosin (CC)	MTOR, VEGFA, AKT1	MMP2, PCNA	-0.133333	2	TRUE
R115777 +/- paclitaxel	imatinib	MTOR, VEGFA, AKT1	VEGFA, BCL2	-1.63333	2	TRUE
R115777 +/- paclitaxel	anthraquinone‑quinazoline hybrid 7B	MTOR, VEGFA, AKT1	RNASE1, RAC1, EGFR		2	FALSE
R115777 +/- paclitaxel	resveratrol and curcumin	MTOR, VEGFA, AKT1	COL11A2, CASP3, PARP1, PCNA, SHH, CYCS, CDKN1A, MYC, BAX, SLC12A9		2	FALSE
R115777 +/- paclitaxel	tanshinone IIA (TanIIA)	MTOR, VEGFA, AKT1	COL11A2, CASP3, PARP1, ROS1		2	FALSE
R115777 +/- paclitaxel	Licochalcone B (Lico B)	MTOR, VEGFA, AKT1	COL11A2, CCND1, PARP1, ROS1, PCNA, MCL1, CYCS, CLEC4D, DDIT3, WDTC1, BID, BAX, FH		2	FALSE
R115777 +/- paclitaxel	podophyllotoxin	MTOR, VEGFA, AKT1	AKT1	0.166667	2	FALSE
R115777 +/- paclitaxel	Dihydroartemisinin and gefitinib	MTOR, VEGFA, AKT1	AKT1	0.166667	2	FALSE
R115777 +/- paclitaxel	Vielanin K (VK)	MTOR, VEGFA, AKT1	MAPK8	0.666667	2	FALSE
R115777 +/- paclitaxel	apigenin	MTOR, VEGFA, AKT1	AKT1, FAS, PIK3CB, PIK3CG, NFKB1, CASP3, PCNA, TNF, PIK3CD, SLC22A3, PIK3CA, BAX		2	FALSE
R115777 +/- paclitaxel	Taxotere and vincristine	MTOR, VEGFA, AKT1	VEGFA	0.666667	2	FALSE
R115777 +/- paclitaxel	tanshinone IIA	MTOR, VEGFA, AKT1	VEGFA	0.666667	2	FALSE
R115777 +/- paclitaxel	Morphine	MTOR, VEGFA, AKT1	MTOR, AKT1, EGFR	-0.833333	2	TRUE
R115777 +/- paclitaxel	oleanolic acid derivative	MTOR, VEGFA, AKT1	BCL2, BAX	0.666667	2	FALSE
R115777 +/- paclitaxel	synergism combined with lapatinib	MTOR, VEGFA, AKT1	EGFR	0.416667	2	FALSE
R115777 +/- paclitaxel	valproic acid (VPA)	MTOR, VEGFA, AKT1	CASP3, GFAP, ROS1, PCNA, CDKN1A		2	FALSE
R115777 +/- paclitaxel	combined treatment of MTX and CQ	MTOR, VEGFA, AKT1	COL11A2, CASP3, PARP1		2	FALSE
R115777 +/- paclitaxel	quercetin and 2-ME	MTOR, VEGFA, AKT1	BCL2, BAX	0.666667	2	FALSE
R115777 +/- paclitaxel	Jiedu Sangen decoction (JSD)	MTOR, VEGFA, AKT1	AKT1, PIK3CB, PIK3CG, PIK3CD, PIK3CA	0.0416667	2	FALSE
R115777 +/- paclitaxel	ABT-737	MTOR, VEGFA, AKT1	AKT1, MCL1, CLEC4D, XIAP, BAX, FH, CASP8		2	FALSE
R115777 +/- paclitaxel	cisplatin with radiation	MTOR, VEGFA, AKT1	CASP3	1.66667	2	FALSE
R115777 +/- paclitaxel	combination of CDDP and DAPT	MTOR, VEGFA, AKT1	AKT1	0.166667	2	FALSE
R115777 +/- paclitaxel	a lower dose of radiation (1 Gy) combined with RA (5 µM)	MTOR, VEGFA, AKT1	BCL2	1.66667	2	FALSE
R115777 +/- paclitaxel	vanoxerine dihydrochloride	MTOR, VEGFA, AKT1	CDK2, PCNA	0.866667	2	FALSE
R115777 +/- paclitaxel	Beta-lapachone	MTOR, VEGFA, AKT1	MTOR, MAP1LC3A, ROS1, MAP1LC3B		2	FALSE
R115777 +/- paclitaxel	Imatinib (IM)	MTOR, VEGFA, AKT1	ROS1		2	FALSE
R115777 +/- paclitaxel	MnTE-2-PyP(5+)	MTOR, VEGFA, AKT1	ROS1		2	FALSE
R115777 +/- paclitaxel	arsenic trioxide (As(2)O(3))	MTOR, VEGFA, AKT1	BAK1, CASP3, BCL2, CASP9, BAX	0.541667	2	FALSE
R115777 +/- paclitaxel	MjTX-I, a phospholipase A2 isolated	MTOR, VEGFA, AKT1	BAD, BCL2	0.666667	2	FALSE
R115777 +/- paclitaxel	cryptotanshinone	MTOR, VEGFA, AKT1	MMP9, BCL2, BAX, ROS1		2	FALSE
R115777 +/- paclitaxel	R763	MTOR, VEGFA, AKT1	AKT1	0.166667	2	FALSE
R115777 +/- paclitaxel	Dynasore	MTOR, VEGFA, AKT1	CDK4, CCND1, MMP2	0	2	FALSE
R115777 +/- paclitaxel	enalapril and 5-FU	MTOR, VEGFA, AKT1	MMP9, CCND1, MMP2, BCL2, PCNA, XIAP, VEGFA, MYC		2	FALSE
R115777 +/- paclitaxel	Sorafenib	MTOR, VEGFA, AKT1	BAK1, AKT1, EBP, GLB1, BCL2, SH3D19, ROS1, MCL1, CLEC4D, DDIT3, FH, CASP8		2	FALSE
R115777 +/- paclitaxel	curcumin was loaded into solid lipid nanoparticles (SLNs)(Cur-SLNs)	MTOR, VEGFA, AKT1	CCND1, BCL2, PCNA, CDK4, BAX	0.291667	2	FALSE
R115777 +/- paclitaxel	AZ + SFN	MTOR, VEGFA, AKT1	COL11A2, CCND1, CASP3, PARP1, PCNA		2	FALSE
R115777 +/- paclitaxel	metformin and pitavastatin	MTOR, VEGFA, AKT1	COL11A2, CDKN1B, PRKAB1, PIK3CB, PIK3CG, CASP3, PRKAA1, MAP1LC3A, PARP1, PCNA, CIB1, PRKAA2, PIK3CD, CDKN1A, MAP1LC3B, MTOR, PIK3CA, BAX		2	FALSE
R115777 +/- paclitaxel	combination of SAHA and cisplatin	MTOR, VEGFA, AKT1	BCL2	1.66667	2	FALSE
R115777 +/- paclitaxel	Ni(II) thiosemicarbazone compound	MTOR, VEGFA, AKT1	AKT1, PIK3CB, PIK3CG, CASP3, PIK3CD, PIK3CA	0.0277778	2	FALSE
R115777 +/- paclitaxel	Tranilast	MTOR, VEGFA, AKT1	BCL2L11	1.66667	2	FALSE
R115777 +/- paclitaxel	paclitaxel combined with lobaplatin	MTOR, VEGFA, AKT1	AKT1, PIK3CB, PIK3CG, PIK3CD, PIK3CA	0.0416667	2	FALSE
R115777 +/- paclitaxel	Paris forrestii (Takht.) H. Li (PCT3)	MTOR, VEGFA, AKT1	COL11A2, CASP3, BCL2, PARP1, MCL1, CLEC4D, BAX, FH		2	FALSE
R115777 +/- paclitaxel	lignocaine (LIG)	MTOR, VEGFA, AKT1	BAD, BCL2, BAX	0.5	2	FALSE
R115777 +/- paclitaxel	crizotinib and temozolomide	MTOR, VEGFA, AKT1	RNMT, AKT1, MET, ROS1, MCL1, SLTM, BCL2L11, CLEC4D, FH		2	FALSE
R115777 +/- paclitaxel	Transcriptional co-activator with PDZ binding motif (TAZ)	MTOR, VEGFA, AKT1	MTOR, AKT1	-0.733333	2	TRUE
R115777 +/- paclitaxel	Paclitaxel	MTOR, VEGFA, AKT1	WDTC1		2	FALSE
R115777 +/- paclitaxel	Ibrutinib combined with radiation	MTOR, VEGFA, AKT1	AKT1	0.166667	2	FALSE
R115777 +/- paclitaxel	PF-04554878	MTOR, VEGFA, AKT1	PTK2	0.916667	2	FALSE
R115777 +/- paclitaxel	Met and Cis	MTOR, VEGFA, AKT1	AKT1, CCND1, PIK3CB, PIK3CG, PCNA, PIK3CD, PIK3CA	0.0666667	2	FALSE
R115777 +/- paclitaxel	caffeine	MTOR, VEGFA, AKT1	MLXIP, MYLIP, BAX, MARCHF8		2	FALSE
R115777 +/- paclitaxel	Baicalin	MTOR, VEGFA, AKT1	MYC	0.916667	2	FALSE
R115777 +/- paclitaxel	DHA and ABT-263	MTOR, VEGFA, AKT1	MCL1, BCL2L11, FH, CLEC4D		2	FALSE
R115777 +/- paclitaxel	Docosahexaenoic acid (DHA)	MTOR, VEGFA, AKT1	BAK1, CYCS, XIAP, DDIT3, BAX	0.191667	2	FALSE
R115777 +/- paclitaxel	ursolic acid (UA)	MTOR, VEGFA, AKT1	AKT1	0.166667	2	FALSE
R115777 +/- paclitaxel	the halogenated monoterpene mertensene	MTOR, VEGFA, AKT1	CDK1, COL11A2, CDK2, CASP3, PARP1, PCNA, POLD1, CDK4, WDTC1		2	FALSE
R115777 +/- paclitaxel	JuBei oral liquid (JB)	MTOR, VEGFA, AKT1	CASP3, BCL2, ROS1, CYCS, BAX		2	FALSE
R115777 +/- paclitaxel	Acacetin with doxorubicin	MTOR, VEGFA, AKT1	CDKN1A, PCNA	0.466667	2	FALSE
R115777 +/- paclitaxel	simvastatin	MTOR, VEGFA, AKT1	AKT1	0.166667	2	FALSE
R115777 +/- paclitaxel	Fisetin	MTOR, VEGFA, AKT1	AKT1, CASP8	-0.833333	2	TRUE
R115777 +/- paclitaxel	bortezomib and ketoconazole	MTOR, VEGFA, AKT1	BID	1.41667	2	FALSE
R115777 +/- paclitaxel	combined TMZ treatment with BIX01294, an inhibitor of histone methyltransferase G9a	MTOR, VEGFA, AKT1	MAP1LC3A, MAP1LC3B	0.866667	2	FALSE
R115777 +/- paclitaxel	FePt-Cys nanoparticles (FePt-Cys NPs)	MTOR, VEGFA, AKT1	MMP2, ROS1		2	FALSE
R115777 +/- paclitaxel	Euplotin C (EC)	MTOR, VEGFA, AKT1	AKT1	0.166667	2	FALSE
R115777 +/- paclitaxel	UCN-01 (7-hydroxy-staurosporine)	MTOR, VEGFA, AKT1	CDKN1A, PCNA	0.466667	2	FALSE
R115777 +/- paclitaxel	daurisoline	MTOR, VEGFA, AKT1	CCND1, MYC, PCNA	0.333333	2	FALSE
R115777 +/- paclitaxel	PPZ and VCR	MTOR, VEGFA, AKT1	AKT1, PIK3CB, PIK3CG, PIK3CD, EGFR, MTOR, PIK3CA	-0.333333	2	TRUE
R115777 +/- paclitaxel	Polyphyllin VI	MTOR, VEGFA, AKT1	BCL2, MAPK8, BECN1, MAP1LC3B, WDTC1, BAX		2	FALSE
R115777 +/- paclitaxel	nigericin	MTOR, VEGFA, AKT1	MTOR	0.166667	2	FALSE
R115777 +/- paclitaxel	C₁₈H₁₇NO₆	MTOR, VEGFA, AKT1	MMP9, AKT1, PIK3CB, PIK3CG, MMP2, PIK3CD, VEGFA, PIK3CA		2	FALSE
R115777 +/- paclitaxel	high-dose pulsatile gefitinib	MTOR, VEGFA, AKT1	AKT1, EGFR	-0.533333	2	TRUE
R115777 +/- paclitaxel	valproic acid (VPA)(combination of VPA and metformin )	MTOR, VEGFA, AKT1	AKT1	0.166667	2	FALSE
R115777 +/- paclitaxel	Gambogenic acid (GNA)	MTOR, VEGFA, AKT1	CASP3, AKT1, PTEN	-0.333333	2	TRUE
R115777 +/- paclitaxel	p-Hydroxymethoxybenzobijuglone (HMBBJ)	MTOR, VEGFA, AKT1	CASP3, BCL2	1.06667	2	FALSE
R115777 +/- paclitaxel	chidamide	MTOR, VEGFA, AKT1	COL11A2, CASP3, PARP1, CASP9, CASP8		2	FALSE
R115777 +/- paclitaxel	5‑FU and Blu9931	MTOR, VEGFA, AKT1	CDKN1B	0.916667	2	FALSE
R115777 +/- paclitaxel	5-FU, DTN and DHA	MTOR, VEGFA, AKT1	MCL1, FH, CLEC4D		2	FALSE
R115777 +/- paclitaxel	Auranofin (AF)	MTOR, VEGFA, AKT1	ROS1		2	FALSE
R115777 +/- paclitaxel	β-Asarone	MTOR, VEGFA, AKT1	MYC	0.916667	2	FALSE
R115777 +/- paclitaxel	Myricetin	MTOR, VEGFA, AKT1	AKT1, PIK3CB, PIK3CG, JUN, PIK3CD, MAPK8, PIK3CA	-0.0333333	2	TRUE
R115777 +/- paclitaxel	Doxorubicin, Metformin, and Sodium Oxamate (DoxMetOx)	MTOR, VEGFA, AKT1	COL11A2, MAP1LC3A, PARP1, MAP1LC3B, MTOR		2	FALSE
R115777 +/- paclitaxel	PF-00562271	MTOR, VEGFA, AKT1	PTK2	0.916667	2	FALSE
R115777 +/- paclitaxel	SKF-96365, an SOCE inhibitor	MTOR, VEGFA, AKT1	AKT1	0.166667	2	FALSE
R115777 +/- paclitaxel	IRE + FOLFIRINOX (5-fluorouracil, leucovorin, irinotecan, and oxaliplatin)	MTOR, VEGFA, AKT1	CASP3	1.66667	2	FALSE
R115777 +/- paclitaxel	Melatonin	MTOR, VEGFA, AKT1	BAX, CASP3, MYLIP, BCL2, ROS1, PCNA, MLXIP, MARCHF8		2	FALSE
R115777 +/- paclitaxel	Nanomicellar-Curcumin	MTOR, VEGFA, AKT1	CCND1, BCL2, MAP1LC3A, BECN1, PCNA, MAP1LC3B, BAX, CASP8	0.212121	2	FALSE
R115777 +/- paclitaxel	reactive oxygen species modulator-1 (Romo1)	MTOR, VEGFA, AKT1	BCL2, BAX, ROS1		2	FALSE
R115777 +/- paclitaxel	Temozolomide-conjugated gold nanoparticle functionalized with an antibody against the ephrin type-A receptor 3 (anti-EphA3-TMZ@GNPs)	MTOR, VEGFA, AKT1	MGMT	1.91667	2	FALSE
R115777 +/- paclitaxel	GSK525762A	MTOR, VEGFA, AKT1	BAK1, BCL2, CDK6, MYC, BAX	0.291667	2	FALSE
R115777 +/- paclitaxel	4-methylnitrosamino-1-3-pyridyl-1-butanone (NNK)	MTOR, VEGFA, AKT1	SLC22A3, PROM1, ITK		2	FALSE
R115777 +/- paclitaxel	Heerak Bhasma nanoparticle (HBNP)	MTOR, VEGFA, AKT1	IL10	1.16667	2	FALSE
R115777 +/- paclitaxel	Alkannin	MTOR, VEGFA, AKT1	RNMT, AKT1, PIK3CB, PIK3CG, MET, BCL2, CASP9, SLTM, PIK3CD, PIK3CA		2	FALSE
R115777 +/- paclitaxel	CL-6, a curcumin derivative	MTOR, VEGFA, AKT1	BCL2, BAX	0.666667	2	FALSE
R115777 +/- paclitaxel	Dox-NCs	MTOR, VEGFA, AKT1	CASP3	1.66667	2	FALSE
R115777 +/- paclitaxel	aqueous extract of Solanum nigrum (AESN)	MTOR, VEGFA, AKT1	CASP3	1.66667	2	FALSE
R115777 +/- paclitaxel	copper (II) (Cu [II])	MTOR, VEGFA, AKT1	BCL2, BAX, CASP8	0.333333	2	FALSE
R115777 +/- paclitaxel	Hesperidin, piperine and bee venom	MTOR, VEGFA, AKT1	EGFR	0.416667	2	FALSE
R115777 +/- paclitaxel	hydroxychloroquine (HCQ)	MTOR, VEGFA, AKT1	BAX	1.16667	2	FALSE
R115777 +/- paclitaxel	30-diethoxyphosphoryl-28-propynoylbetulin (compound 4)	MTOR, VEGFA, AKT1	SLC12A9, CDKN1A	-0.333333	2	TRUE
R115777 +/- paclitaxel	tepotinib	MTOR, VEGFA, AKT1	RNMT, MET, SLTM, SLC22A3, MYC, ITK		2	FALSE
R115777 +/- paclitaxel	Monensin	MTOR, VEGFA, AKT1	EGFR	0.416667	2	FALSE
R115777 +/- paclitaxel	TRAIL and NVB	MTOR, VEGFA, AKT1	CASP3, BCL2, BAX	0.666667	2	FALSE
R115777 +/- paclitaxel	Bafilomycin A1	MTOR, VEGFA, AKT1	BCL2, BECN1	0.466667	2	FALSE
R115777 +/- paclitaxel	ASR352 (7b) was identified as one of the equipotent 7a analogs	MTOR, VEGFA, AKT1	BAX, CASP3, BCL2, PARP1	0.52381	2	FALSE
R115777 +/- paclitaxel	sorafenib and Temozolomide	MTOR, VEGFA, AKT1	HSPA1A, HSPB1, HSPB2, HSPA1B	-0.154762	2	TRUE
R115777 +/- paclitaxel	Violacein	MTOR, VEGFA, AKT1	AKT1, CCND1, NFKB1, PCNA	-0.297619	2	TRUE
R115777 +/- paclitaxel	DHA synergized with 2-Deoxy-D-glucose	MTOR, VEGFA, AKT1	AIFM1, CYCS, CASP9	0.833333	2	FALSE
R115777 +/- paclitaxel	5,7-dihydroxy-4-methyl-6-(3-methylbutanoyl)-coumarin (DMAC)	MTOR, VEGFA, AKT1	COL11A2, BAK1, CASP3, PARP1, MCL1, CLEC4D, WDTC1, FH		2	FALSE
R115777 +/- paclitaxel	Artesunate (ART)	MTOR, VEGFA, AKT1	FAS, FOS, FASN, MYLIP, MLXIP, MARCHF8		2	FALSE
R115777 +/- paclitaxel	SI 34	MTOR, VEGFA, AKT1	CCND1, PCNA	0.666667	2	FALSE
R115777 +/- paclitaxel	GLI1/2 inhibitor GANT61 and PI3K/mTOR inhibitor PI103	MTOR, VEGFA, AKT1	PMAIP1	2.16667	2	FALSE
R115777 +/- paclitaxel	Cryptotansinone (Dsh-003) (MW 269.14)	MTOR, VEGFA, AKT1	AKT1, PIK3CB, PIK3CG, PIK3CD, PIK3CA	0.0416667	2	FALSE
R115777 +/- paclitaxel	Erlotinib	MTOR, VEGFA, AKT1	COL11A2, AKT1, CASP3, PARP1, CASP9		2	FALSE
R115777 +/- paclitaxel	Andrographis paniculata (A. paniculata) polysaccharide	MTOR, VEGFA, AKT1	CDK1, CASP3, CASP9, CASP8	0.39881	2	FALSE
R115777 +/- paclitaxel	TAp73alpha	MTOR, VEGFA, AKT1	BAX	1.16667	2	FALSE
R115777 +/- paclitaxel	cryptolepine	MTOR, VEGFA, AKT1	WDTC1, PARP1		2	FALSE
R115777 +/- paclitaxel	Exenatide (Ex-4)	MTOR, VEGFA, AKT1	EGF, CAMP, CCND1, CHAMP1, BCL2, PCNA, EGFR, MYC	0.24053	2	FALSE
R115777 +/- paclitaxel	palbociclib in combination with the rapamycin analog temsirolimus	MTOR, VEGFA, AKT1	CDK4, MTOR	-0.833333	2	TRUE
R115777 +/- paclitaxel	Pulchrin A	MTOR, VEGFA, AKT1	BAX	1.16667	2	FALSE
R115777 +/- paclitaxel	Y15	MTOR, VEGFA, AKT1	PTK2	0.916667	2	FALSE
R115777 +/- paclitaxel	E2 plus BSO	MTOR, VEGFA, AKT1	JUN, MAPK8	0.0666667	2	FALSE
R115777 +/- paclitaxel	3-methyladenine (3-MA)	MTOR, VEGFA, AKT1	AKT1, MAP1LC3A, BECN1, MAP1LC3B	-0.047619	2	TRUE
R115777 +/- paclitaxel	Bcl-2 antisense oligonucleotide	MTOR, VEGFA, AKT1	BCL2	1.66667	2	FALSE
R115777 +/- paclitaxel	EGCG and cyclopamine (CyA)	MTOR, VEGFA, AKT1	EGFR	0.416667	2	FALSE
R115777 +/- paclitaxel	cordycepin	MTOR, VEGFA, AKT1	PRKAB1, PRKAA1, ROS1, MGMT, PRKAA2, MTOR		2	FALSE
R115777 +/- paclitaxel	Radix Sophorae Flavescentis	MTOR, VEGFA, AKT1	CASP3, BCL2, BAX	0.666667	2	FALSE
R115777 +/- paclitaxel	ibrutinib	MTOR, VEGFA, AKT1	EGFR	0.416667	2	FALSE
R115777 +/- paclitaxel	Xanthohumol (XN)	MTOR, VEGFA, AKT1	COL11A2, AKT1, CASP3, BCL2, PARP1, ROS1, CASP9, WDTC1		2	FALSE
R115777 +/- paclitaxel	free fatty acids extract (FFAE)	MTOR, VEGFA, AKT1	CASP3, CASP9	0.866667	2	FALSE
R115777 +/- paclitaxel	Simvastatin	MTOR, VEGFA, AKT1	BCL2, BAX	0.666667	2	FALSE
R115777 +/- paclitaxel	FN2 in combination with GEM	MTOR, VEGFA, AKT1	BCL2, BAX	0.666667	2	FALSE
R115777 +/- paclitaxel	dihydroartemisinin inhibited fibronectin-1	MTOR, VEGFA, AKT1	AKT1, PIK3CB, PIK3CG, PIK3CD, PIK3CA	0.0416667	2	FALSE
R115777 +/- paclitaxel	anti-diabetic drug Metformin (Met)	MTOR, VEGFA, AKT1	RNMT, CCND1, MET, PCNA, SLTM, MYC, BAX		2	FALSE
R115777 +/- paclitaxel	Matrine	MTOR, VEGFA, AKT1	E2F1, AKT1, PIK3CB, PIK3CG, MYLIP, BCL2, PTK2, PIK3CD, MLXIP, PIK3CA, MARCHF8, MTOR		2	FALSE
R115777 +/- paclitaxel	Bithionol-paclitaxel	MTOR, VEGFA, AKT1	COL11A2, BCL2, PARP1, ROS1, XIAP		2	FALSE
R115777 +/- paclitaxel	ibuprofen	MTOR, VEGFA, AKT1	XIAP, CASP3, PCNA	0.333333	2	FALSE
R115777 +/- paclitaxel	Malathion	MTOR, VEGFA, AKT1	AKT1, BAX, BCL2	-0.166667	2	TRUE
R115777 +/- paclitaxel	curcumin and carboplatin	MTOR, VEGFA, AKT1	AKT1, MMP9, CASP3, BCL2, CASP9		2	FALSE
R115777 +/- paclitaxel	Aclidinium bromide	MTOR, VEGFA, AKT1	AKT1, PIK3CB, PIK3CG, CASP3, BCL2, PIK3CD, PIK3CA, BAX	0.121212	2	FALSE
R115777 +/- paclitaxel	Anlotinib	MTOR, VEGFA, AKT1	AKT1, CCND1, MMP9, PIK3CB, PIK3CG, MMP2, CASP3, BCL2, PCNA, PIK3CD, CDK4, PIK3CA, BAX		2	FALSE
R115777 +/- paclitaxel	ferrocenyl pyrazole (FP) derivates, 5-ferrocenyl-1-phenyl-1H-pyrazole (FP-Ph) and 5-ferrocenyl-1H-pyrazole (FP-H)	MTOR, VEGFA, AKT1	AKT1, PIK3CB, PIK3CG, PIK3CD, PIK3CA	0.0416667	2	FALSE
R115777 +/- paclitaxel	Tetrahydroberberine	MTOR, VEGFA, AKT1	AKT1, PIK3CB, PIK3CG, PIK3CD, MTOR, PIK3CA	-0.222222	2	TRUE
R115777 +/- paclitaxel	Celastrus orbiculatus	MTOR, VEGFA, AKT1	CASP3, BCL2, BAX	0.666667	2	FALSE
R115777 +/- paclitaxel	isochaihulactone	MTOR, VEGFA, AKT1	NDE1	2.16667	2	FALSE
R115777 +/- paclitaxel	sulindac	MTOR, VEGFA, AKT1	FAS, PCNA, TNF, CDKN1A, NFKB1, SLC12A9	0.416667	2	FALSE
R115777 +/- paclitaxel	combination of celecoxib and IR	MTOR, VEGFA, AKT1	CDK1, POLD1	0.366667	2	FALSE
R115777 +/- paclitaxel	Vorinostat and quinacrine	MTOR, VEGFA, AKT1	BCL2, ROS1, MCL1, CLEC4D, BAX, FH		2	FALSE
R115777 +/- paclitaxel	Ciclopirox (CPX)	MTOR, VEGFA, AKT1	MMP2, MMP9		2	FALSE
R115777 +/- paclitaxel	Bortezomib	MTOR, VEGFA, AKT1	MYC, FOXM1	0.466667	2	FALSE
R115777 +/- paclitaxel	ZD1839 (Iressa)	MTOR, VEGFA, AKT1	MMP9, EGF		2	FALSE
R115777 +/- paclitaxel	Panobinostat	MTOR, VEGFA, AKT1	EGFR	0.416667	2	FALSE
R115777 +/- paclitaxel	Tacrolimus (FK506)	MTOR, VEGFA, AKT1	NES, GFAP	0.666667	2	FALSE
R115777 +/- paclitaxel	frankincense essential oil (FEO)	MTOR, VEGFA, AKT1	BCL2, BAX	0.666667	2	FALSE
R115777 +/- paclitaxel	Fluoxetine (FLX)	MTOR, VEGFA, AKT1	MAPK8	0.666667	2	FALSE
R115777 +/- paclitaxel	gefitinib with calcitriol	MTOR, VEGFA, AKT1	EGFR	0.416667	2	FALSE
R115777 +/- paclitaxel	Lymecycline	MTOR, VEGFA, AKT1	AKT1, EGFR	-0.533333	2	TRUE
R115777 +/- paclitaxel	sanguinarine (SG)	MTOR, VEGFA, AKT1	CCND1, MYLIP, BCL2, PCNA, MLXIP, MARCHF8		2	FALSE
R115777 +/- paclitaxel	LukS-PV	MTOR, VEGFA, AKT1	BAK1, BAX, BCL2	0.5	2	FALSE
R115777 +/- paclitaxel	calix[6]arene (CLX6)	MTOR, VEGFA, AKT1	MMP2, MMP9, PTK2		2	FALSE
R115777 +/- paclitaxel	Paclitaxel (Taxol) &Caffeine	MTOR, VEGFA, AKT1	BCL2	1.66667	2	FALSE
R115777 +/- paclitaxel	Huaier n-butanol extract (HBE)	MTOR, VEGFA, AKT1	SLC22A3, ITK		2	FALSE
R115777 +/- paclitaxel	P2 (sequence: RALGWSCL)	MTOR, VEGFA, AKT1	CASP3, BCL2	1.06667	2	FALSE
R115777 +/- paclitaxel	polyester-based hyperbranched dendritic-linear (HBDL)-based NPs carrying doxorubicin (Dox)	MTOR, VEGFA, AKT1	MAPK8	0.666667	2	FALSE
R115777 +/- paclitaxel	Dual HER/IGF-insulin	MTOR, VEGFA, AKT1	AKT1	0.166667	2	FALSE
R115777 +/- paclitaxel	Bruceine D	MTOR, VEGFA, AKT1	MLXIP, MYLIP, MARCHF8, PCNA		2	FALSE
R115777 +/- paclitaxel	synthesized nanoparticles was modified with folic acid (FA)	MTOR, VEGFA, AKT1	COL11A2, CASP3, PARP1		2	FALSE
R115777 +/- paclitaxel	PBI-05204	MTOR, VEGFA, AKT1	AKT1, PIK3CB, PIK3CG, PIK3CD, MTOR, PIK3CA	-0.222222	2	TRUE
R115777 +/- paclitaxel	(E)-3-(3-(benzyloxy) phenyl)-1-(4-hydroxyphenyl)prop-2-en-1-one (HM015k or 15k)	MTOR, VEGFA, AKT1	CCNB1, MYC, PCNA	0.5	2	FALSE
R115777 +/- paclitaxel	Sesquiterpene Lactone-Santonin	MTOR, VEGFA, AKT1	CASP3, BCL2, PCNA, CASP9, MTOR, BAX	-0.0555556	2	TRUE
R115777 +/- paclitaxel	Thymoquinone (TQ)	MTOR, VEGFA, AKT1	COL11A2, AKT1, PIK3CB, PIK3CG, PARP1, PIK3CD, PIK3CA, PTEN		2	FALSE
R115777 +/- paclitaxel	PMI combined with ADR	MTOR, VEGFA, AKT1	COL11A2, PTK2, PARP1, PCNA, EGFR		2	FALSE
R115777 +/- paclitaxel	Sophoridine	MTOR, VEGFA, AKT1	MAPK8	0.666667	2	FALSE
R115777 +/- paclitaxel	talazoparib and TMZ	MTOR, VEGFA, AKT1	BAK1, BAX	0.466667	2	FALSE
R115777 +/- paclitaxel	FMT, CpG and FMT and CpG	MTOR, VEGFA, AKT1	AKT1, NOS2, TNF, EGFR, MTOR	-0.658333	2	TRUE
R115777 +/- paclitaxel	flubendazole	MTOR, VEGFA, AKT1	MYC	0.916667	2	FALSE
R115777 +/- paclitaxel	CONPs	MTOR, VEGFA, AKT1	RNMT, AKT1, MET, CASP3, CASP9, SLTM		2	FALSE
R115777 +/- paclitaxel	combination of baicalin and DDP	MTOR, VEGFA, AKT1	AKT1	0.166667	2	FALSE
R115777 +/- paclitaxel	Cidofovir	MTOR, VEGFA, AKT1	CASP3	1.66667	2	FALSE
R115777 +/- paclitaxel	Taxol	MTOR, VEGFA, AKT1	CDKN1B, BCL2, PCNA, CIB1, CDKN1A	0.216667	2	FALSE
R115777 +/- paclitaxel	Dp44mT	MTOR, VEGFA, AKT1	NDRG2, MYCN, MYC, SOAT1		2	FALSE
R115777 +/- paclitaxel	vorinostat	MTOR, VEGFA, AKT1	MYCN	1.91667	2	FALSE
R115777 +/- paclitaxel	Ajoene (4,5,9-trithiadodeca-1,6,11-triene-9-oxide)	MTOR, VEGFA, AKT1	CASP3, BCL2, CYCS	0.833333	2	FALSE
R115777 +/- paclitaxel	MHP-1	MTOR, VEGFA, AKT1	SLC22A3, MMP9, ITK		2	FALSE
R115777 +/- paclitaxel	27652-89-7	MTOR, VEGFA, AKT1	BCL2, BAX, CYCS	0.666667	2	FALSE
R115777 +/- paclitaxel	Defactinib and PD173074	MTOR, VEGFA, AKT1	PTK2, AKT1	-0.333333	2	TRUE
R115777 +/- paclitaxel	2-methoxy-5((3,4,5-trimethosyphenyl)seleninyl) phenol (SQ0814061)	MTOR, VEGFA, AKT1	AKT1, PIK3CB, PIK3CG, PCNA, CCNB1, PIK3CD, PIK3CA	0.166667	2	FALSE
R115777 +/- paclitaxel	Gambogic acid (GA)	MTOR, VEGFA, AKT1	MMP2, MMP9, MAPK8		2	FALSE
R115777 +/- paclitaxel	ARV-825 (ARV) and its nanoformulation development (ARV-NP)	MTOR, VEGFA, AKT1	CASP3, BCL2, MYC	0.5	2	FALSE
R115777 +/- paclitaxel	Cucurbitacin B	MTOR, VEGFA, AKT1	CCND1, PCNA	0.666667	2	FALSE
R115777 +/- paclitaxel	Vidarabine	MTOR, VEGFA, AKT1	CASP3, WDTC1, BAX, BCL2		2	FALSE
R115777 +/- paclitaxel	quercetin combined with irinotecan/SN-38	MTOR, VEGFA, AKT1	VEGFA	0.666667	2	FALSE
R115777 +/- paclitaxel	Polyphyllin II(PP II)	MTOR, VEGFA, AKT1	AKT1, PIK3CB, PIK3CG, PIK3CD, MTOR, PIK3CA	-0.222222	2	TRUE
R115777 +/- paclitaxel	GNF-4256 (Genomics Institute of the Novartis Research Foundation	MTOR, VEGFA, AKT1	NTRK2	1.41667	2	FALSE
R115777 +/- paclitaxel	the combination of VPA and DOX	MTOR, VEGFA, AKT1	CASP3, PARP1, CDKN1A	0.5	2	FALSE
R115777 +/- paclitaxel	Sotetsuflavone	MTOR, VEGFA, AKT1	MTOR, AKT1	-0.733333	2	TRUE
R115777 +/- paclitaxel	cisplatin and cisplatin-metformin	MTOR, VEGFA, AKT1	AKT1, PRKAB1, PRKAA1, PRKAA2, MTOR	-0.458333	2	TRUE
R115777 +/- paclitaxel	gefitinib with the YAP1 inhibitor verteporfin or an MEK/ERK inhibitor AZD6244	MTOR, VEGFA, AKT1	MLXIP, BAD, MYLIP, MARCHF8		2	FALSE
R115777 +/- paclitaxel	artocarpin	MTOR, VEGFA, AKT1	BCL2, BAX, BAK1	0.5	2	FALSE
R115777 +/- paclitaxel	Alantolactone	MTOR, VEGFA, AKT1	AKT1	0.166667	2	FALSE
R115777 +/- paclitaxel	Levetiracetam (LEV)	MTOR, VEGFA, AKT1	MGMT, HDAC4	0.566667	2	FALSE
R115777 +/- paclitaxel	2-fluoropalmitic acid (2-FPA)	MTOR, VEGFA, AKT1	MMP2, MGMT, PROM1	0.166667	2	FALSE
R115777 +/- paclitaxel	L-Pt-Py	MTOR, VEGFA, AKT1	MYC	0.916667	2	FALSE
R115777 +/- paclitaxel	Doxorubicin (DOX) loaded folate-coated magnetic Fe3 O4 nanoparticles (MNPs)	MTOR, VEGFA, AKT1	CASP3, BCL2	1.06667	2	FALSE
R115777 +/- paclitaxel	CP-673451	MTOR, VEGFA, AKT1	AKT1, PIK3CB, PIK3CG, PIK3CD, PIK3CA	0.0416667	2	FALSE
R115777 +/- paclitaxel	Hispolon	MTOR, VEGFA, AKT1	BCL2, BAX	0.666667	2	FALSE
R115777 +/- paclitaxel	sulforaphene (SFE, 4-methylsufinyl-3-butenyl isothiocyanate)	MTOR, VEGFA, AKT1	BCL2	1.66667	2	FALSE
R115777 +/- paclitaxel	Celecoxib	MTOR, VEGFA, AKT1	AKT1, CCND1, CASP3, BCL2, PCNA, ABCC1, BAX, PTEN	-0.032197	2	TRUE
R115777 +/- paclitaxel	tolfenamic acid (TA)	MTOR, VEGFA, AKT1	ROS1		2	FALSE
R115777 +/- paclitaxel	silibinin	MTOR, VEGFA, AKT1	MMP2, MMP9		2	FALSE
R115777 +/- paclitaxel	Oxysophocarpine	MTOR, VEGFA, AKT1	MTOR, AKT1	-0.733333	2	TRUE
R115777 +/- paclitaxel	Cardiotoxin (CTX) III	MTOR, VEGFA, AKT1	AKT1, SOAT1, EGFR	-0.5	2	TRUE
R115777 +/- paclitaxel	vinorelbine (NVB)	MTOR, VEGFA, AKT1	BCL2	1.66667	2	FALSE
R115777 +/- paclitaxel	Curcumin	MTOR, VEGFA, AKT1	BCL2, MAP1LC3A, ROS1, SHH, MAP1LC3B, DDIT3, BAX		2	FALSE
R115777 +/- paclitaxel	5-FU combined with casticin	MTOR, VEGFA, AKT1	CASP3, CASP8	0.666667	2	FALSE
R115777 +/- paclitaxel	cleistanthin A (CA)	MTOR, VEGFA, AKT1	CCND1	1.41667	2	FALSE
R115777 +/- paclitaxel	100704-10-7	MTOR, VEGFA, AKT1	BAX, BAK1, CASP3, MYLIP, MAPK8, BCL2, JUN, CYCS, MLXIP, XIAP, BID, MARCHF8, CASP8		2	FALSE
R115777 +/- paclitaxel	Herbal melanin (HM)	MTOR, VEGFA, AKT1	CASP3, BCL2	1.06667	2	FALSE
R115777 +/- paclitaxel	acetyl-11-keto-beta-boswellic acid (AKBA	MTOR, VEGFA, AKT1	MMP9, BCL2, CCND1, PCNA		2	FALSE
R115777 +/- paclitaxel	pazopanib + trametinib	MTOR, VEGFA, AKT1	AKT1	0.166667	2	FALSE
R115777 +/- paclitaxel	Hymecromone plus sorafenib	MTOR, VEGFA, AKT1	EGFR, EGF, MCL1, CLEC4D, FH		2	FALSE
R115777 +/- paclitaxel	Atovaquone	MTOR, VEGFA, AKT1	CCND1, BCL2, PCNA, MYC, BAX	0.291667	2	FALSE
R115777 +/- paclitaxel	oleanolic acid (OA) plus autophagy inhibitor 3-methyladenine (3-MA) (3-MA+OA) or chloroquine (CQ)	MTOR, VEGFA, AKT1	BCL2, MAP1LC3A, BAX, MAP1LC3B	0.52381	2	FALSE
R115777 +/- paclitaxel	LZ-106	MTOR, VEGFA, AKT1	ROS1		2	FALSE
R115777 +/- paclitaxel	calix[6]arene	MTOR, VEGFA, AKT1	CDK4, CDK2	-0.0333333	2	TRUE
R115777 +/- paclitaxel	combination (E) of Huangqi (Radix Astragali Mongolici) and Ezhu (Rhizoma Curcumae Phaeocaulis)	MTOR, VEGFA, AKT1	CASP3, BCL2, BAX	0.666667	2	FALSE
R115777 +/- paclitaxel	Tetrandrine (Tet)	MTOR, VEGFA, AKT1	COL11A2, CCND1, CASP3, BCL2, PARP1, PCNA, CDKN1A, CDK4, BAX, CASP8		2	FALSE
R115777 +/- paclitaxel	miR-375 and DOX were co-delivered by liposomes (named L-miR-375/DOX-NPs)	MTOR, VEGFA, AKT1	CASP3, BCL2, MAPK8, BAX	0.238095	2	FALSE
R115777 +/- paclitaxel	Lycorine hydrochloride (LH)	MTOR, VEGFA, AKT1	MCL1	1.66667	2	FALSE
R115777 +/- paclitaxel	U3-1402	MTOR, VEGFA, AKT1	AKT1, PIK3CB, PIK3CG, PIK3CD, PIK3CA	0.0416667	2	FALSE
R115777 +/- paclitaxel	RWJ-241947 (MCC-555)	MTOR, VEGFA, AKT1	CDKN1A, PCNA	0.466667	2	FALSE
R115777 +/- paclitaxel	compound 5k	MTOR, VEGFA, AKT1	BAD, BCL2, BAX	0.5	2	FALSE
R115777 +/- paclitaxel	rapamycin (RPM)	MTOR, VEGFA, AKT1	VEGFA	0.666667	2	FALSE
R115777 +/- paclitaxel	the synthetic curcumin analog B14	MTOR, VEGFA, AKT1	CDK2, CCND1, PCNA	0.666667	2	FALSE
R115777 +/- paclitaxel	Kinamycin F	MTOR, VEGFA, AKT1	PCNA	1.41667	2	FALSE
R115777 +/- paclitaxel	OSU-T315	MTOR, VEGFA, AKT1	AKT1	0.166667	2	FALSE
R115777 +/- paclitaxel	Co-administration of MK siRNA and quercetin	MTOR, VEGFA, AKT1	AKT1, PIK3CB, PIK3CG, PIK3CD, PIK3CA	0.0416667	2	FALSE
R115777 +/- paclitaxel	nano micelles curcumin	MTOR, VEGFA, AKT1	CCND1, PCNA	0.666667	2	FALSE
R115777 +/- paclitaxel	Adenoviral-mediated gene transfer of the apoptotic gene E2F-1	MTOR, VEGFA, AKT1	E2F1	1.91667	2	FALSE
R115777 +/- paclitaxel	Betulinic acid	MTOR, VEGFA, AKT1	MTOR	0.166667	2	FALSE
R115777 +/- paclitaxel	UNC0642	MTOR, VEGFA, AKT1	CASP3, BCL2L11	0.566667	2	FALSE
R115777 +/- paclitaxel	CM363	MTOR, VEGFA, AKT1	PCNA	1.41667	2	FALSE
R115777 +/- paclitaxel	histone deacetylases (HDACs) inhibitor, suberoylanilide hydroxamic acid (SAHA)	MTOR, VEGFA, AKT1	PROM1	1.91667	2	FALSE
R115777 +/- paclitaxel	Ampelopsin (AMP)	MTOR, VEGFA, AKT1	MYC	0.916667	2	FALSE
R115777 +/- paclitaxel	Pectolinarigenin	MTOR, VEGFA, AKT1	MMP9, CASP3, BCL2, ROS1, BAX		2	FALSE
R115777 +/- paclitaxel	LZT-106 as a novel kinase inhibitor	MTOR, VEGFA, AKT1	MCL1, FH, CLEC4D		2	FALSE
R115777 +/- paclitaxel	goniothalamin	MTOR, VEGFA, AKT1	BCL2	1.66667	2	FALSE
R115777 +/- paclitaxel	C(60) fullerene-cisplatin nanocomplex	MTOR, VEGFA, AKT1	CASP3	1.66667	2	FALSE
R115777 +/- paclitaxel	PTX and RO3306	MTOR, VEGFA, AKT1	PCNA	1.41667	2	FALSE
R115777 +/- paclitaxel	LZT-106 was shown to synergize with ABT-199	MTOR, VEGFA, AKT1	MCL1, FH, CLEC4D		2	FALSE
R115777 +/- paclitaxel	HSP90AA1	MTOR, VEGFA, AKT1	AKT1, PIK3CB, PIK3CG, PIK3CD, MTOR, PIK3CA	-0.222222	2	TRUE
R115777 +/- paclitaxel	a synergistic combination of photoactive hypericin and Manumycin A	MTOR, VEGFA, AKT1	XIAP, COL11A2, PARP1		2	FALSE
R115777 +/- paclitaxel	Formononetin	MTOR, VEGFA, AKT1	ABCC1	1.66667	2	FALSE
R115777 +/- paclitaxel	paclitaxel	MTOR, VEGFA, AKT1	AKT1, PIK3CB, PIK3CG, PCNA, CCNB1, PIK3CD, MTOR, PIK3CA	-0.0606061	2	TRUE
R115777 +/- paclitaxel	Dasatinib plus Gefitinib	MTOR, VEGFA, AKT1	AKT1, EGFR	-0.533333	2	TRUE
R115777 +/- paclitaxel	the combined effects of gefitinib and pemetrexed	MTOR, VEGFA, AKT1	AKT1	0.166667	2	FALSE
R115777 +/- paclitaxel	11-Dehydrosinulariolide	MTOR, VEGFA, AKT1	AKT1, PTEN	-0.333333	2	TRUE
R115777 +/- paclitaxel	Moringin	MTOR, VEGFA, AKT1	CASP3, BAX	0.666667	2	FALSE
R115777 +/- paclitaxel	superparamagnetic iron oxide nanoparticles (SPIONs)	MTOR, VEGFA, AKT1	CASP3, ROS1		2	FALSE
R115777 +/- paclitaxel	Paeonol	MTOR, VEGFA, AKT1	AKT1, PIK3CB, PIK3CG, PIK3CD, PIK3CA	0.0416667	2	FALSE
R115777 +/- paclitaxel	phenothiazine (DS00329)	MTOR, VEGFA, AKT1	CDK2, CCND1, PCNA	0.666667	2	FALSE
R115777 +/- paclitaxel	a novel oral PIM inhibitor, AZD1208	MTOR, VEGFA, AKT1	CAMP, MYC, CDKN1A, SMC2	0.130952	2	FALSE
R115777 +/- paclitaxel	Daunorubicin	MTOR, VEGFA, AKT1	AKT1	0.166667	2	FALSE
R115777 +/- paclitaxel	plumbagin (PL)	MTOR, VEGFA, AKT1	AKT1, PIK3CB, PIK3CG, PIK3CD, MTOR, PIK3CA	-0.222222	2	TRUE
R115777 +/- paclitaxel	nelfinavir (NFV)	MTOR, VEGFA, AKT1	AKT1	0.166667	2	FALSE
R115777 +/- paclitaxel	SB-T-121205	MTOR, VEGFA, AKT1	COL11A2, CASP3, BCL2, PARP1, CASP9, WDTC1, BAX		2	FALSE
R115777 +/- paclitaxel	All trans-retinoic acid (ATRA)	MTOR, VEGFA, AKT1	AKT1, PIK3CB, PIK3CG, BCL2, MCL1, PIK3CD, CLEC4D, PIK3CA, FH		2	FALSE
R115777 +/- paclitaxel	Cyproheptadine	MTOR, VEGFA, AKT1	COL11A2, PARP1		2	FALSE
R115777 +/- paclitaxel	dacomitinib	MTOR, VEGFA, AKT1	CDK1, CDK2, AKT1, BCL2, MAP1LC3B, MAP1LC3A, CASP9, EGFR, BAX	0.0833333	2	FALSE
R115777 +/- paclitaxel	NVP-ADW742	MTOR, VEGFA, AKT1	AKT1, PIK3CB, PIK3CG, PIK3CD, PIK3CA	0.0416667	2	FALSE
R115777 +/- paclitaxel	fluazuron	MTOR, VEGFA, AKT1	AKT1	0.166667	2	FALSE
R115777 +/- paclitaxel	pyrrolidinium	MTOR, VEGFA, AKT1	CASP9	1.41667	2	FALSE
R115777 +/- paclitaxel	PTX and TQD	MTOR, VEGFA, AKT1	ROS1		2	FALSE
R115777 +/- paclitaxel	Green synthesis of silver nanoparticles using Ganoderma neo-japonicum Imazeki	MTOR, VEGFA, AKT1	CASP3	1.66667	2	FALSE
R115777 +/- paclitaxel	bromocriptine	MTOR, VEGFA, AKT1	PCNA	1.41667	2	FALSE
R115777 +/- paclitaxel	Aripiprazole	MTOR, VEGFA, AKT1	BAK1, MYC, BCL2	0.5	2	FALSE
R115777 +/- paclitaxel	Plitidepsin	MTOR, VEGFA, AKT1	CDK4, CCND1, PCNA	0.333333	2	FALSE
R115777 +/- paclitaxel	RUNX3	MTOR, VEGFA, AKT1	BCL2, CASP8	0.666667	2	FALSE
R115777 +/- paclitaxel	HY253	MTOR, VEGFA, AKT1	COL11A2, WDTC1, PARP1, CASP9		2	FALSE
R115777 +/- paclitaxel	RBCm-OM/PLGA	MTOR, VEGFA, AKT1	CASP3, BCL2	1.06667	2	FALSE
R115777 +/- paclitaxel	MLN0128	MTOR, VEGFA, AKT1	MTOR	0.166667	2	FALSE
R115777 +/- paclitaxel	ursolic acid	MTOR, VEGFA, AKT1	BCL2, BAX, AKT1	-0.166667	2	TRUE
R115777 +/- paclitaxel	Retinoic acid (RA)	MTOR, VEGFA, AKT1	CASP3	1.66667	2	FALSE
R115777 +/- paclitaxel	Trametinib	MTOR, VEGFA, AKT1	MCL1, FH, CLEC4D		2	FALSE
R115777 +/- paclitaxel	2-aziridin-1-yl-3-[(2-[2-[(3-aziridin-1-yl-1,4-dioxo-1,4-dihydronaphthalen-2-yl)thio]ethoxy]ethyl)thio]naphthoquinone (AZ-1)	MTOR, VEGFA, AKT1	BCL2, PCNA	0.366667	2	FALSE
R115777 +/- paclitaxel	S2E, a thia-Michael adduct of sulfonamide chalcone	MTOR, VEGFA, AKT1	CASP3, JUN, CYCS, MAPK8, BAX	0.166667	2	FALSE
R115777 +/- paclitaxel	Istaroxime	MTOR, VEGFA, AKT1	PTK2	0.916667	2	FALSE
R115777 +/- paclitaxel	MPT0G211 combined with doxorubicin	MTOR, VEGFA, AKT1	HDAC6, BAX	0.266667	2	FALSE
R115777 +/- paclitaxel	combination therapy of gefitinib and cisplatin	MTOR, VEGFA, AKT1	EGFR	0.416667	2	FALSE
R115777 +/- paclitaxel	Desmopressin (dDAVP)	MTOR, VEGFA, AKT1	CAMP, CHAMP1	0.0666667	2	FALSE
R115777 +/- paclitaxel	ONX0912	MTOR, VEGFA, AKT1	ROS1		2	FALSE
R115777 +/- paclitaxel	biocompatible As2O3 nanoparticles	MTOR, VEGFA, AKT1	BCL2, BAX	0.666667	2	FALSE
R115777 +/- paclitaxel	CCT137690	MTOR, VEGFA, AKT1	CCNB1, PTEN, MMP2	-0.333333	2	TRUE
R115777 +/- paclitaxel	VERU-111	MTOR, VEGFA, AKT1	COL11A2, CASP3, PARP1		2	FALSE
R115777 +/- paclitaxel	FK228	MTOR, VEGFA, AKT1	AKT1, PIK3CB, PIK3CG, BCL2, PIK3CD, EGFR, MTOR, PIK3CA, BAX	-0.25	2	TRUE
R115777 +/- paclitaxel	Chemerin	MTOR, VEGFA, AKT1	AKT1, PTEN	-0.333333	2	TRUE
R115777 +/- paclitaxel	Brevilin A (BA)	MTOR, VEGFA, AKT1	MTOR, AKT1	-0.733333	2	TRUE
R115777 +/- paclitaxel	GA-TAT	MTOR, VEGFA, AKT1	CASP3, BCL2, BAX, CASP9	0.52381	2	FALSE
R115777 +/- paclitaxel	lenalidomide and cisplatin	MTOR, VEGFA, AKT1	COL11A2, CASP3, BCL2, PARP1, VEGFA		2	FALSE
R115777 +/- paclitaxel	dezocine	MTOR, VEGFA, AKT1	AKT1	0.166667	2	FALSE
R115777 +/- paclitaxel	Compound 8r	MTOR, VEGFA, AKT1	MCL1, BCL2, FH, CLEC4D		2	FALSE
R115777 +/- paclitaxel	gambogic acid (GA)	MTOR, VEGFA, AKT1	CDK1, CASP3, BCL2, POLD1, EGFR, BAX	0.138889	2	FALSE
R115777 +/- paclitaxel	Strobilanthes crispus	MTOR, VEGFA, AKT1	BCL2, BAX	0.666667	2	FALSE
R115777 +/- paclitaxel	sunitinib	MTOR, VEGFA, AKT1	MAP1LC3A, MAP1LC3B	0.866667	2	FALSE
R115777 +/- paclitaxel	nonsteroidal anti-inflammatory drug	MTOR, VEGFA, AKT1	BCL2	1.66667	2	FALSE
R115777 +/- paclitaxel	AZD8055/trametinib	MTOR, VEGFA, AKT1	BCL2L11	1.66667	2	FALSE
R115777 +/- paclitaxel	5-FU combined with forbesione	MTOR, VEGFA, AKT1	CASP3, BCL2, BAX, CASP9	0.52381	2	FALSE
R115777 +/- paclitaxel	Ator-loaded PSV micelles (ASM)	MTOR, VEGFA, AKT1	MMP9		2	FALSE
R115777 +/- paclitaxel	Calebin-A	MTOR, VEGFA, AKT1	JUN, MAPK8	0.0666667	2	FALSE
R115777 +/- paclitaxel	Artesunate	MTOR, VEGFA, AKT1	CASP3, ROS1, CASP8		2	FALSE
R115777 +/- paclitaxel	sertraline (STL)	MTOR, VEGFA, AKT1	MAP1LC3A, TNFSF14, BECN1, MAP1LC3B, SLC22A3, ITK		2	FALSE
R115777 +/- paclitaxel	luteoloside	MTOR, VEGFA, AKT1	COL11A2, FAS, FASN, CASP3, BCL2, PARP1, MTOR, MAPK8, BAX, CASP8		2	FALSE
R115777 +/- paclitaxel	Ethoxysanguinarine (Eth)	MTOR, VEGFA, AKT1	PRKAA1, PRKAB1, PRKAA2	0.333333	2	FALSE
R115777 +/- paclitaxel	morin and paclitaxel	MTOR, VEGFA, AKT1	MLXIP, MYLIP, MARCHF8		2	FALSE
R115777 +/- paclitaxel	the receptor-specific agonist G-1	MTOR, VEGFA, AKT1	PCNA	1.41667	2	FALSE
R115777 +/- paclitaxel	SNX-7081 and fludarabine nucleoside (2-FaraA)	MTOR, VEGFA, AKT1	FASN, FAS, BID	0.333333	2	FALSE
R115777 +/- paclitaxel	combining CDDP with the HSP90 inhibitor 17-N-allylamino-17-demethoxy geldanamycin (17-AAG)	MTOR, VEGFA, AKT1	COL11A2, AKT1, CASP3, PARP1, XIAP, WDTC1		2	FALSE
R115777 +/- paclitaxel	Gemini-Cur	MTOR, VEGFA, AKT1	BCL2, BAX	0.666667	2	FALSE
R115777 +/- paclitaxel	the combined action of CD95L and gemcitabine	MTOR, VEGFA, AKT1	RIPK1, RALBP1, MCL1, CLEC4D, UQCRFS1, FH		2	FALSE
R115777 +/- paclitaxel	flavopiridol and carfilzomib	MTOR, VEGFA, AKT1	XIAP, BMS1, ACACA	-2.22045e-16	2	TRUE
R115777 +/- paclitaxel	nafamostat mesilate (NM)	MTOR, VEGFA, AKT1	CDK1, PCNA	0.366667	2	FALSE
R115777 +/- paclitaxel	nitazoxanide (NTZ)	MTOR, VEGFA, AKT1	VEGFA, BCL2, CYCS	-0.833333	2	TRUE
R115777 +/- paclitaxel	Biochanin A and SB590885	MTOR, VEGFA, AKT1	AKT1, PIK3CB, PIK3CG, PIK3CD, PIK3CA	0.0416667	2	FALSE
R115777 +/- paclitaxel	combination treatment with OSM and Sal	MTOR, VEGFA, AKT1	PROM1	1.91667	2	FALSE
R115777 +/- paclitaxel	Nimotuzumab	MTOR, VEGFA, AKT1	AKT1	0.166667	2	FALSE
R115777 +/- paclitaxel	gossypol	MTOR, VEGFA, AKT1	MTOR, CCND1, PCNA, RPS6KB1	-0.190476	2	TRUE
R115777 +/- paclitaxel	YM155	MTOR, VEGFA, AKT1	CASP3, EGFR	-0.433333	2	TRUE
R115777 +/- paclitaxel	β-elemene (β-ELE)	MTOR, VEGFA, AKT1	BAD, BCL2, CASP3, CYCS	0.541667	2	FALSE
R115777 +/- paclitaxel	farnesyltransferase (FTase) inhibitor FTI-2148	MTOR, VEGFA, AKT1	AKT1	0.166667	2	FALSE
R115777 +/- paclitaxel	MET Vinorelbine (NVB) combined with an angiogenesis inhibitor (Endostar)	MTOR, VEGFA, AKT1	VEGFA	0.666667	2	FALSE
R115777 +/- paclitaxel	C-phycocyanin (C-PC) pigment	MTOR, VEGFA, AKT1	BCL2, CCND1, PCNA	0.5	2	FALSE
R115777 +/- paclitaxel	EM-2	MTOR, VEGFA, AKT1	MAPK8	0.666667	2	FALSE
R115777 +/- paclitaxel	SmacN7	MTOR, VEGFA, AKT1	AKT1, BAK1, PIK3CB, PIK3CD, BID, TNFSF10, PARP1, CASP9, CLEC4D, MTOR, CASP3, BCL2, BAX, CASP8, COL11A2, PIK3CG, MCL1, PIK3CA, FH		2	FALSE
R115777 +/- paclitaxel	Navitoclax	MTOR, VEGFA, AKT1	MYC	0.916667	2	FALSE
R115777 +/- paclitaxel	Xyloketal B	MTOR, VEGFA, AKT1	AKT1	0.166667	2	FALSE
R115777 +/- paclitaxel	Metformin	MTOR, VEGFA, AKT1	AKT1, PRKAB1, PIK3CB, EFEMP1, MAPK8, CCND1, FASN, BAD, PRKAA1, PARP1, CASP9, MLXIP, MTOR, SLC22A3, PTEN, MMP2, BCL2, ROS1, VEGFA, BAX, HMOX1, NOS2, ABCC1, SHH, PRKAA2, PIK3CA		2	FALSE
R115777 +/- paclitaxel	deguelin	MTOR, VEGFA, AKT1	PIK3CD, PIK3CG, PIK3CA, PIK3CB	0.27381	2	FALSE
R115777 +/- paclitaxel	eicosapentaenoic acid-free fatty acid (EPA-FFA), epigallocatechin-3-gallate (EGCG) and proanthocyanidins	MTOR, VEGFA, AKT1	MTOR, CCND1, MYC, PCNA	-0.315476	2	TRUE
R115777 +/- paclitaxel	Hypomethylating agents (HMAs) and inhibitors of poly(ADP-ribose) polymerases (PARPis) and histone deacetylases (HDACis)	MTOR, VEGFA, AKT1	PARP1	1.41667	2	FALSE
R115777 +/- paclitaxel	Dextropropranolol	MTOR, VEGFA, AKT1	MMP2	1.91667	2	FALSE
R115777 +/- paclitaxel	cerdulatinib	MTOR, VEGFA, AKT1	MCL1, BCL2, FH, CLEC4D		2	FALSE
R115777 +/- paclitaxel	vaccinia-related kinase 2 (VRK2)	MTOR, VEGFA, AKT1	BCL2, MAPK8	0.266667	2	FALSE
R115777 +/- paclitaxel	soloxolone methyl (SM)	MTOR, VEGFA, AKT1	MMP9		2	FALSE
R115777 +/- paclitaxel	baicalein	MTOR, VEGFA, AKT1	SATB1	2.16667	2	FALSE
R115777 +/- paclitaxel	RAF265, a multikinase inhibitor	MTOR, VEGFA, AKT1	BCL2, CCND1, PCNA	0.5	2	FALSE
R115777 +/- paclitaxel	taxol	MTOR, VEGFA, AKT1	BAX	1.16667	2	FALSE
R115777 +/- paclitaxel	Combination treatment with vemurafenib and AZD6244	MTOR, VEGFA, AKT1	CDKN1B, CCND1, PCNA	0.333333	2	FALSE
R115777 +/- paclitaxel	PQ1 and tamoxifen	MTOR, VEGFA, AKT1	CASP3, BAX	0.666667	2	FALSE
R115777 +/- paclitaxel	β-lapachone and its 3-iodine	MTOR, VEGFA, AKT1	ROS1, CASP8		2	FALSE
R115777 +/- paclitaxel	the combination of LY294002 (LY), a phosphatidylinositide-3-kinase (PI3K) inhibitor, with the traditional cytotoxic anti-estrogen drug tamoxifen (TAM)	MTOR, VEGFA, AKT1	CASP3, BCL2, CCND1, PCNA	0.666667	2	FALSE
R115777 +/- paclitaxel	β-Elemene	MTOR, VEGFA, AKT1	AKT1, MMP2, MYLIP, BCL2, EGFR, MLXIP, MARCHF8		2	FALSE
R115777 +/- paclitaxel	ABT-737 and cisplatin	MTOR, VEGFA, AKT1	AKT1	0.166667	2	FALSE
R115777 +/- paclitaxel	Co-treatment with SAHA and S116836	MTOR, VEGFA, AKT1	MCL1, BCL2L11, CLEC4D, XIAP, FH		2	FALSE
R115777 +/- paclitaxel	GLU	MTOR, VEGFA, AKT1	ROS1		2	FALSE
R115777 +/- paclitaxel	Strophalloside	MTOR, VEGFA, AKT1	CASP3, CYCS, CASP9	0.833333	2	FALSE
R115777 +/- paclitaxel	thymoquinone (TQ)	MTOR, VEGFA, AKT1	CCND1, BCL2, TNFSF14, PCNA, BAX	0.341667	2	FALSE
R115777 +/- paclitaxel	Ruthenium(II) complexes with 6-methyl-2-thiouracil cis-[Ru(6m2tu)2(PPh3)2] (1) and [Ru(6m2tu)2(dppb)] (2) (where PPh3 = triphenylphosphine; dppb = 1,4-bis(diphenylphosphino)butane; and 6m2tu = 6-methyl-2-thiouracil)	MTOR, VEGFA, AKT1	MAPK8	0.666667	2	FALSE
R115777 +/- paclitaxel	ndrographolide	MTOR, VEGFA, AKT1	BCL2, BAX	0.666667	2	FALSE
R115777 +/- paclitaxel	OSU-53	MTOR, VEGFA, AKT1	PRKAA1, PRKAB1, PRKAA2	0.333333	2	FALSE
R115777 +/- paclitaxel	α-Hispanolol (α-H)	MTOR, VEGFA, AKT1	MMP9, MMP2, BCL2, BID, BAX		2	FALSE
R115777 +/- paclitaxel	BKM120 and TMZ	MTOR, VEGFA, AKT1	MGMT	1.91667	2	FALSE
R115777 +/- paclitaxel	CURC + CISP	MTOR, VEGFA, AKT1	ROS1		2	FALSE
R115777 +/- paclitaxel	Galangin (3,5,7-trihydroxyflavone)	MTOR, VEGFA, AKT1	AKT1, PTEN	-0.333333	2	TRUE
R115777 +/- paclitaxel	Methoxyeugenol	MTOR, VEGFA, AKT1	CDK4	0.916667	2	FALSE
R115777 +/- paclitaxel	Chitosan nanoparticles	MTOR, VEGFA, AKT1	SLC22A3, ITK		2	FALSE
R115777 +/- paclitaxel	The total flavonoid aglycone extracted (TFAE)	MTOR, VEGFA, AKT1	AKT1, PIK3CB, PIK3CG, MAP1LC3A, PIK3CD, MAP1LC3B, MTOR, PIK3CA	-0.0606061	2	TRUE
R115777 +/- paclitaxel	2-imino-6-methoxy-2H-chromene-3-carbothioamide (IMCA)	MTOR, VEGFA, AKT1	MTOR, PRKAA1, PRKAB1, PRKAA2	-0.190476	2	TRUE
R115777 +/- paclitaxel	Rosiglitazone metformin adduct (RZM)	MTOR, VEGFA, AKT1	PRKAA1, PRKAB1, PRKAA2	0.333333	2	FALSE
R115777 +/- paclitaxel	Betulinic acid (BA)	MTOR, VEGFA, AKT1	DDIT3, BCL2, CASP3, BAX	0.255952	2	FALSE
R115777 +/- paclitaxel	BSI‑201	MTOR, VEGFA, AKT1	BAX, PTEN	-0.433333	2	TRUE
R115777 +/- paclitaxel	ganodermanontriol	MTOR, VEGFA, AKT1	SATB1	2.16667	2	FALSE
R115777 +/- paclitaxel	Griseofulvin	MTOR, VEGFA, AKT1	CASP3	1.66667	2	FALSE
R115777 +/- paclitaxel	ee-As4S4	MTOR, VEGFA, AKT1	ROS1		2	FALSE
R115777 +/- paclitaxel	chloroquine plus cisplatin	MTOR, VEGFA, AKT1	CASP3	1.66667	2	FALSE
R115777 +/- paclitaxel	cisplatin + siRNA	MTOR, VEGFA, AKT1	VEGFA	0.666667	2	FALSE
R115777 +/- paclitaxel	TW37	MTOR, VEGFA, AKT1	EGFR	0.416667	2	FALSE
R115777 +/- paclitaxel	capped with glycine and pluronic polymer (CPGF NPs)	MTOR, VEGFA, AKT1	CASP3, VEGFA	-1.63333	2	TRUE
R115777 +/- paclitaxel	anthracycline, pivarubicin	MTOR, VEGFA, AKT1	BCL2	1.66667	2	FALSE
R115777 +/- paclitaxel	pirfenidone alone or in combination with cisplatin	MTOR, VEGFA, AKT1	AKT1	0.166667	2	FALSE
R115777 +/- paclitaxel	Rapalink-1	MTOR, VEGFA, AKT1	MTOR, EGFR	-0.533333	2	TRUE
R115777 +/- paclitaxel	penflurido (PFD)	MTOR, VEGFA, AKT1	SLC22A3, ITK		2	FALSE
R115777 +/- paclitaxel	rapamycin+AICAR	MTOR, VEGFA, AKT1	AKT1	0.166667	2	FALSE
R115777 +/- paclitaxel	EHop-016	MTOR, VEGFA, AKT1	AKT1, CDC42	-0.333333	2	TRUE
R115777 +/- paclitaxel	Romidepsin	MTOR, VEGFA, AKT1	RNMT, PIK3CB, PIK3CG, MET, JUN, PIK3CD, SLTM, PIK3CA		2	FALSE
R115777 +/- paclitaxel	A combination of Wee1 and mTOR	MTOR, VEGFA, AKT1	MTOR	0.166667	2	FALSE
R115777 +/- paclitaxel	Chelidonine	MTOR, VEGFA, AKT1	EGFR	0.416667	2	FALSE
R115777 +/- paclitaxel	combination of PTX with curcumin	MTOR, VEGFA, AKT1	CASP3, BCL2	1.06667	2	FALSE
R115777 +/- paclitaxel	sorafenib	MTOR, VEGFA, AKT1	PCNA	1.41667	2	FALSE
R115777 +/- paclitaxel	pyrrolo-1,5-benzoxazepine (PBOX)	MTOR, VEGFA, AKT1	MTOR, PRKAA1, PRKAB1, PRKAA2	-0.190476	2	TRUE
R115777 +/- paclitaxel	digitoxin	MTOR, VEGFA, AKT1	PTK2	0.916667	2	FALSE
R115777 +/- paclitaxel	celastrol	MTOR, VEGFA, AKT1	ROS1		2	FALSE
R115777 +/- paclitaxel	hydrogen gas	MTOR, VEGFA, AKT1	CDK4, CDK6, CCND1, PCNA	0.238095	2	FALSE
R115777 +/- paclitaxel	cisplatin and fractionated IR	MTOR, VEGFA, AKT1	BCL2, BECN1	0.466667	2	FALSE
R115777 +/- paclitaxel	RO-3306 (CDK1 inhibitor) or dinaciclib (CDK1, 2, 5, 9 inhibitors)	MTOR, VEGFA, AKT1	CASP8	1.16667	2	FALSE
R115777 +/- paclitaxel	nifuroxazide	MTOR, VEGFA, AKT1	MMP2, MMP9		2	FALSE
R115777 +/- paclitaxel	parthenolide-SAHA hybrids:Compound 26	MTOR, VEGFA, AKT1	HDAC6, ABCC1	-0.0333333	2	TRUE
R115777 +/- paclitaxel	17-AAG and celecoxib	MTOR, VEGFA, AKT1	BCL2	1.66667	2	FALSE
R115777 +/- paclitaxel	icaritin	MTOR, VEGFA, AKT1	MMP2, VEGFA, MMP9		2	FALSE
R115777 +/- paclitaxel	VS-5584	MTOR, VEGFA, AKT1	PIK3CB, PIK3CG, PIK3CD, MTOR, PIK3CA	-0.258333	2	TRUE
R115777 +/- paclitaxel	Resiniferatoxin (RTX)	MTOR, VEGFA, AKT1	WDTC1, ROS1		2	FALSE
R115777 +/- paclitaxel	allicin and 5-FU	MTOR, VEGFA, AKT1	COL11A2, CASP3, BCL2, PARP1		2	FALSE
R115777 +/- paclitaxel	Rottlerin (Rott)	MTOR, VEGFA, AKT1	MAP1LC3A, TNFSF14, BECN1, MAP1LC3B	0.0238095	2	FALSE
R115777 +/- paclitaxel	O,O\'-diethyl-(S,S)-ethylenediamine-N,N\'-di-2-(3-cyclohexyl)propanoate dihydrochloride (named DE-EDCP)	MTOR, VEGFA, AKT1	CASP3, BCL2, BAX, PCNA	0.39881	2	FALSE
R115777 +/- paclitaxel	4-((5-(tert-butyl)-3-chloro-2-hydroxybenzyl) amino)-2- hydroxybenzoic acid, named LX009	MTOR, VEGFA, AKT1	AKT1, HMOX1		2	FALSE
R115777 +/- paclitaxel	2-((1, 2, 3, 4-Tetrahydroquinolin-1-yl) (4 methoxyphenyl) methyl) phenol (THMPP)	MTOR, VEGFA, AKT1	PIK3CB, PIK3CG, CASP3, RPS6KB1, PIK3CD, EGFR, PIK3CA	0.0238095	2	FALSE
R115777 +/- paclitaxel	melatonin and sorafenib	MTOR, VEGFA, AKT1	BAX, COL11A2, PARP1		2	FALSE
R115777 +/- paclitaxel	(4-hydroxy-3,5-dimethylphenyl) sulfone (TMBPS)	MTOR, VEGFA, AKT1	AKT1	0.166667	2	FALSE
R115777 +/- paclitaxel	petroleum ether (PE)	MTOR, VEGFA, AKT1	AKT1, PIK3CB, PIK3CG, CASP3, BCL2, CASP9, PIK3CD, PIK3CA, BAX, PTEN	0.128205	2	FALSE
R115777 +/- paclitaxel	penta-O-galloyl-β-D-glucose (PGG)	MTOR, VEGFA, AKT1	MMP9, EGF, AKT1, PIK3CB, PIK3CG, PIK3CD, MTOR, PIK3CA		2	FALSE
R115777 +/- paclitaxel	Teriflunomide	MTOR, VEGFA, AKT1	CCND1, MYC, BAX, PCNA	0.113095	2	FALSE
R115777 +/- paclitaxel	SNS-032	MTOR, VEGFA, AKT1	XIAP, MCL1, FH, CLEC4D		2	FALSE
R115777 +/- paclitaxel	PREC and cisplatin	MTOR, VEGFA, AKT1	AKT1	0.166667	2	FALSE
R115777 +/- paclitaxel	1-furan-2-yl-3-pyridin-2-yl-propenone (FPP-3)	MTOR, VEGFA, AKT1	MMP2, MMP9		2	FALSE
R115777 +/- paclitaxel	pan-aurora kinase inhibitor (AKI) AMG 900	MTOR, VEGFA, AKT1	BCL2	1.66667	2	FALSE
R115777 +/- paclitaxel	heparan sulfate (HS) mimic/heparanase inhibitor roneparstat (SST0001)	MTOR, VEGFA, AKT1	PTK2, EGFR	-0.133333	2	TRUE
R115777 +/- paclitaxel	chloroquine (CQ) combination with cisplatin (CDDP)	MTOR, VEGFA, AKT1	SLC12A9, CDKN1A	-0.333333	2	TRUE
R115777 +/- paclitaxel	AZD8055	MTOR, VEGFA, AKT1	MCL1, BCL2L11, CLEC4D, MTOR, FH		2	FALSE
R115777 +/- paclitaxel	Bosutinib	MTOR, VEGFA, AKT1	EGF, EGFR	0.0666667	2	FALSE
R115777 +/- paclitaxel	Apatinib	MTOR, VEGFA, AKT1	MTOR, AKT1, CNBP, SREBF2	-0.583333	2	TRUE
R115777 +/- paclitaxel	BZ and VNR	MTOR, VEGFA, AKT1	DDIT3	1.41667	2	FALSE
R115777 +/- paclitaxel	PLK1 (BI6727)	MTOR, VEGFA, AKT1	CCNB1, PCNA	0.866667	2	FALSE
R115777 +/- paclitaxel	Sodium meta-arsenite (NaAsO2)	MTOR, VEGFA, AKT1	MAP1LC3A, TNFSF14, ROS1, MAP1LC3B		2	FALSE
R115777 +/- paclitaxel	retinoic acid (RA)	MTOR, VEGFA, AKT1	FASN, FAS	-0.233333	2	TRUE
R115777 +/- paclitaxel	Xanthoangelol	MTOR, VEGFA, AKT1	CASP3	1.66667	2	FALSE
R115777 +/- paclitaxel	MG with 5-Fluorouracil (5-FU)	MTOR, VEGFA, AKT1	CDK4, CDK6, ROS1		2	FALSE
R115777 +/- paclitaxel	BKM120	MTOR, VEGFA, AKT1	AKT1, PIK3CB, PIK3CG, PIK3CD, PIK3CA	0.0416667	2	FALSE
R115777 +/- paclitaxel	n-butylidenephthalide (BP)	MTOR, VEGFA, AKT1	SLC22A3, ITK		2	FALSE
R115777 +/- paclitaxel	Lycopene	MTOR, VEGFA, AKT1	TNF, FAS	1.06667	2	FALSE
R115777 +/- paclitaxel	Quisinostat	MTOR, VEGFA, AKT1	CASP3, BCL2, BAX	0.666667	2	FALSE
R115777 +/- paclitaxel	Rafoxanide	MTOR, VEGFA, AKT1	AKT1, PIK3CB, PIK3CG, PIK3CD, MTOR, PIK3CA	-0.222222	2	TRUE
R115777 +/- paclitaxel	KML001	MTOR, VEGFA, AKT1	COL11A2, PARP1		2	FALSE
R115777 +/- paclitaxel	nonhypercalcemic vitamin D analogue BXL-628	MTOR, VEGFA, AKT1	AKT1, PIK3CB, PIK3CG, PIK3CD, PIK3CA	0.0416667	2	FALSE
R115777 +/- paclitaxel	PF-573,228 in combination with erlotinib	MTOR, VEGFA, AKT1	AKT1	0.166667	2	FALSE
R115777 +/- paclitaxel	Apicidin	MTOR, VEGFA, AKT1	WDTC1, BAX, CYCS, PARP1		2	FALSE
R115777 +/- paclitaxel	Fenofibrate	MTOR, VEGFA, AKT1	MTOR, VEGFA, AKT1, BCL2	-1.42262	2	TRUE
R115777 +/- paclitaxel	Brucea javanica oil	MTOR, VEGFA, AKT1	CASP3, NFKB1, CASP9	0.666667	2	FALSE
R115777 +/- paclitaxel	radotinib	MTOR, VEGFA, AKT1	CASP3	1.66667	2	FALSE
R115777 +/- paclitaxel	ginger extract	MTOR, VEGFA, AKT1	PRKAB1, PRKAA1, MAP1LC3A, PRKAA2, MAP1LC3B, MTOR	-2.22045e-16	2	TRUE
R115777 +/- paclitaxel	extract of Hedyotis diffusa Willd (EEHDW)	MTOR, VEGFA, AKT1	AKT1, CCND1, PIK3CB, PIK3CG, PCNA, PIK3CD, CDK4, PIK3CA, BAX, PTEN	-0.025641	2	TRUE
R115777 +/- paclitaxel	Salinomycin	MTOR, VEGFA, AKT1	MYLIP, ROS1, MAP1LC3B, MLXIP, MARCHF8		2	FALSE
R115777 +/- paclitaxel	doxorubicin, actinomycin D or vincristine	MTOR, VEGFA, AKT1	SOAT1, CYCS, BCL2	0.5	2	FALSE
R115777 +/- paclitaxel	The combination of CDDP/PXD and TK or CuD	MTOR, VEGFA, AKT1	AKT1, MAPK8	-0.333333	2	TRUE
R115777 +/- paclitaxel	compounds 9o	MTOR, VEGFA, AKT1	BDNF, NTRK2	1.06667	2	FALSE
R115777 +/- paclitaxel	CWF-145	MTOR, VEGFA, AKT1	MTOR, AKT1	-0.733333	2	TRUE
R115777 +/- paclitaxel	benzofuran compounds	MTOR, VEGFA, AKT1	CDKN1A	0.916667	2	FALSE
R115777 +/- paclitaxel	Quercetin	MTOR, VEGFA, AKT1	CASP3, BCL2, BAX	0.666667	2	FALSE
R115777 +/- paclitaxel	cisplatin and hypericin	MTOR, VEGFA, AKT1	BCL2	1.66667	2	FALSE
R115777 +/- paclitaxel	LB-100	MTOR, VEGFA, AKT1	BCL2	1.66667	2	FALSE
R115777 +/- paclitaxel	Eugenol	MTOR, VEGFA, AKT1	AKT1, CCND1, BAD, BCL2, PCNA	-0.0833333	2	TRUE
R115777 +/- paclitaxel	chlorpyrifos (CPF	MTOR, VEGFA, AKT1	CASP3	1.66667	2	FALSE
R115777 +/- paclitaxel	Ginsenoside Rk1 (Rk1)	MTOR, VEGFA, AKT1	AKT1, PIK3CB, PIK3CG, CASP3, BCL2, PIK3CD, CYCS, PIK3CA, BAX	0.166667	2	FALSE
R115777 +/- paclitaxel	Brucine	MTOR, VEGFA, AKT1	BCL2, BAX	0.666667	2	FALSE
R115777 +/- paclitaxel	1, 25-dihydroxyvitamin D(3) [1, 25 (OH)(2)D(3)]	MTOR, VEGFA, AKT1	BCL2	1.66667	2	FALSE
R115777 +/- paclitaxel	Bisnaphthalimide (C8)	MTOR, VEGFA, AKT1	BCL2	1.66667	2	FALSE
R115777 +/- paclitaxel	TH588 and BKM120	MTOR, VEGFA, AKT1	PIK3CD, PIK3CG, PIK3CA, PIK3CB	0.27381	2	FALSE
R115777 +/- paclitaxel	total flavones	MTOR, VEGFA, AKT1	CASP3, BCL2, BAX	0.666667	2	FALSE
R115777 +/- paclitaxel	DMAMCL	MTOR, VEGFA, AKT1	MTOR, AKT1, ROS1, MAP1LC3B		2	FALSE
R115777 +/- paclitaxel	Lapatinib and panobinostat	MTOR, VEGFA, AKT1	COL11A2, PARP1, CASP8		2	FALSE
R115777 +/- paclitaxel	4-HBA/ADM co-treatment	MTOR, VEGFA, AKT1	COL11A2, CASP3, PARP1		2	FALSE
R115777 +/- paclitaxel	Bcl-2 siRNA/Dox-TPGS-LPs	MTOR, VEGFA, AKT1	BCL2	1.66667	2	FALSE
R115777 +/- paclitaxel	CAA45	MTOR, VEGFA, AKT1	MMP2, MMP9		2	FALSE
R115777 +/- paclitaxel	Axitinib	MTOR, VEGFA, AKT1	AKT1, HMOX1		2	FALSE
R115777 +/- paclitaxel	Cantharidin	MTOR, VEGFA, AKT1	MYLIP, BCL2, MARCHF8, CASP9, MLXIP, BAX		2	FALSE
R115777 +/- paclitaxel	miR-1291 prodrug monotherapy	MTOR, VEGFA, AKT1	MLXIP, MYLIP, MARCHF8		2	FALSE
R115777 +/- paclitaxel	Valproic acid (VPA)	MTOR, VEGFA, AKT1	FASN, BCL2, PTEN, ACACA	0.0952381	2	FALSE
R115777 +/- paclitaxel	(7-Carbethoxyamino-2-oxo-2H-chromen-4-yl)methylpyrrolidine-1 carbodithioate (CPP)	MTOR, VEGFA, AKT1	BCL2, CCND1, MYC, PCNA	0.380952	2	FALSE
R115777 +/- paclitaxel	paratocarpin E	MTOR, VEGFA, AKT1	COL11A2, BCL2, MAP1LC3A, PARP1, BECN1, MAP1LC3B, BAX, CASP8		2	FALSE
R115777 +/- paclitaxel	The combination of gefitinib and vorinostat	MTOR, VEGFA, AKT1	AKT1	0.166667	2	FALSE
R115777 +/- paclitaxel	PTX and CpdA were combined	MTOR, VEGFA, AKT1	XIAP	0.916667	2	FALSE
R115777 +/- paclitaxel	Moxifloxacin and ciprofloxacin	MTOR, VEGFA, AKT1	CDK2, BAK1, PCNA, BID, CASP8	0.541667	2	FALSE
R115777 +/- paclitaxel	sorafenib and 5-FU, alone or in combination	MTOR, VEGFA, AKT1	MTOR	0.166667	2	FALSE
R115777 +/- paclitaxel	new synthesized sixteen 2,3-dihydro-1H-cyclopenta[b]quinoline derivatives (cyclopentaquinoline)	MTOR, VEGFA, AKT1	CASP3	1.66667	2	FALSE
R115777 +/- paclitaxel	5-fluorouracil (5-Fu)	MTOR, VEGFA, AKT1	BAX, CYCS	0.666667	2	FALSE
R115777 +/- paclitaxel	the histone deacetylase inhibitor panobinostat	MTOR, VEGFA, AKT1	BECN1, MAP1LC3B	-0.233333	2	TRUE
R115777 +/- paclitaxel	Brown algae phlorotannins	MTOR, VEGFA, AKT1	ROS1		2	FALSE
R115777 +/- paclitaxel	ketoconazole (KT)	MTOR, VEGFA, AKT1	COL11A2, CASP3, BCL2, PARP1, WDTC1, BAX		2	FALSE
R115777 +/- paclitaxel	bromelain and N-acetylcysteine	MTOR, VEGFA, AKT1	BCL2, CYCS, AKT1	-0.5	2	TRUE
R115777 +/- paclitaxel	Arnicolide D	MTOR, VEGFA, AKT1	CDK1, COL11A2, AKT1, PIK3CB, PIK3CG, BCL2, PARP1, PCNA, POLD1, CASP9, CCNB1, PIK3CD, MTOR, CDK6, PIK3CA, BAX		2	FALSE
R115777 +/- paclitaxel	3-(4-Bromo phenylazo)-2,4-pentanedione	MTOR, VEGFA, AKT1	CASP3, VEGFA	-1.63333	2	TRUE
R115777 +/- paclitaxel	DHTS	MTOR, VEGFA, AKT1	CASP3	1.66667	2	FALSE
R115777 +/- paclitaxel	Glibenclamide (Gli)	MTOR, VEGFA, AKT1	PCNA	1.41667	2	FALSE
R115777 +/- paclitaxel	polysaccharides isolated from Rhizoma Pleionis (PRP)	MTOR, VEGFA, AKT1	CASP3, BCL2, BAX, CASP8	0.380952	2	FALSE
R115777 +/- paclitaxel	bicalutamide and/or metformin	MTOR, VEGFA, AKT1	MTOR, CASP3, BCL2	-0.166667	2	TRUE
R115777 +/- paclitaxel	vincristine or paclitaxel in combination with belinostat and observed synergistic cytotoxicity	MTOR, VEGFA, AKT1	MCL1, BCL2L11, FH, CLEC4D		2	FALSE
R115777 +/- paclitaxel	arginine deiminase in combination with gemcitabine	MTOR, VEGFA, AKT1	CASP3	1.66667	2	FALSE
R115777 +/- paclitaxel	metapristone	MTOR, VEGFA, AKT1	MLXIP, MYLIP, MARCHF8		2	FALSE
R115777 +/- paclitaxel	Methoxyacetic acid	MTOR, VEGFA, AKT1	CDK4, CDK2, PCNA	0.5	2	FALSE
R115777 +/- paclitaxel	sulforaphane (SFN)	MTOR, VEGFA, AKT1	MLXIP, MYLIP, MARCHF8		2	FALSE
R115777 +/- paclitaxel	AZD6244 combination with BKM120 or GDC-0941	MTOR, VEGFA, AKT1	PIK3CD, PIK3CG, PIK3CA, PIK3CB	0.27381	2	FALSE
R115777 +/- paclitaxel	topotecan	MTOR, VEGFA, AKT1	CASP3, AKT1	-0.633333	2	TRUE
R115777 +/- paclitaxel	everolimus (RAD-001)	MTOR, VEGFA, AKT1	AKT1, PIK3CB, PIK3CG, PIK3CD, MTOR, PIK3CA	-0.222222	2	TRUE
R115777 +/- paclitaxel	Decitabine	MTOR, VEGFA, AKT1	CASP3, BCL2, BAX	0.666667	2	FALSE
R115777 +/- paclitaxel	concanamycin A1	MTOR, VEGFA, AKT1	BCL2, BAX	0.666667	2	FALSE
R115777 +/- paclitaxel	Vernodalin	MTOR, VEGFA, AKT1	BCL2, CYCS, ROS1		2	FALSE
R115777 +/- paclitaxel	Dihydroartemisinin (DHA)	MTOR, VEGFA, AKT1	AKT1	0.166667	2	FALSE
R115777 +/- paclitaxel	Suberoylanilide hydroxamic acid and paclitaxel	MTOR, VEGFA, AKT1	CASP3, BCL2, MYC, BAX	0.380952	2	FALSE
R115777 +/- paclitaxel	Fucoxanthin (FX)	MTOR, VEGFA, AKT1	AKT1, PIK3CB, PIK3CG, MMP2, PIK3CD, SLC22A3, PIK3CA, ITK		2	FALSE
R115777 +/- paclitaxel	Melphalan-flufenamide	MTOR, VEGFA, AKT1	BAK1, BAX	0.466667	2	FALSE
R115777 +/- paclitaxel	DOX-Vit D by conjugating Vit-D to DOX	MTOR, VEGFA, AKT1	MTOR, AKT1, MAPK8	-0.666667	2	TRUE
R115777 +/- paclitaxel	Delicaflavone	MTOR, VEGFA, AKT1	CASP3, DDIT3	-0.333333	2	TRUE
R115777 +/- paclitaxel	AZ64	MTOR, VEGFA, AKT1	CDC25C	1.41667	2	FALSE
R115777 +/- paclitaxel	Aloperine	MTOR, VEGFA, AKT1	CASP9, PTEN, CASP8	0.166667	2	FALSE
R115777 +/- paclitaxel	cisplatin & in a combination with non-steroidal anti inflammatory drug (NSAID) aspirin	MTOR, VEGFA, AKT1	MTOR, SLC22A3, AKT1, ITK		2	FALSE
R115777 +/- paclitaxel	Idelalisib	MTOR, VEGFA, AKT1	MTOR, AKT1, AKT1S1	-0.666667	2	TRUE
R115777 +/- paclitaxel	Ginsenoside Rh2 (G-Rh2)	MTOR, VEGFA, AKT1	CASP3, BCL2, BAX	0.666667	2	FALSE
R115777 +/- paclitaxel	beet root juice (BRJ)	MTOR, VEGFA, AKT1	BCL2, BAX	0.666667	2	FALSE
R115777 +/- paclitaxel	AE-CA	MTOR, VEGFA, AKT1	CASP3, PCNA	0.366667	2	FALSE
R115777 +/- paclitaxel	CPI203 combined with lenalidomide	MTOR, VEGFA, AKT1	MYC	0.916667	2	FALSE
R115777 +/- paclitaxel	lithium chloride (LiCl)	MTOR, VEGFA, AKT1	EGF, CAMP, WLS, CHAMP1, CASP3, ABCC1, EGFR, MARCKSL1, AQP4, CD9		2	FALSE
R115777 +/- paclitaxel	Cmp5	MTOR, VEGFA, AKT1	NOS2	1.66667	2	FALSE
R115777 +/- paclitaxel	combination of simvastatin and meclofenamic acid, an AKR1C3 inhibitor	MTOR, VEGFA, AKT1	AKT1	0.166667	2	FALSE
R115777 +/- paclitaxel	ABT-737 and Obatoclax	MTOR, VEGFA, AKT1	CCND1, PCNA	0.666667	2	FALSE
R115777 +/- paclitaxel	combined treatment of aspirin and cisplatin	MTOR, VEGFA, AKT1	COL11A2, AKT1, PIK3CB, PIK3CG, BCL2, PARP1, PIK3CD, MTOR, SLC22A3, PIK3CA, BAX, ITK		2	FALSE
R115777 +/- paclitaxel	ibrutinib (PCI-32765)	MTOR, VEGFA, AKT1	CASP3, AKT1, EGFR	-0.5	2	TRUE
R115777 +/- paclitaxel	(-)-Thalidomide	MTOR, VEGFA, AKT1	CASP3, VEGFA	-1.63333	2	TRUE
R115777 +/- paclitaxel	JTC-801	MTOR, VEGFA, AKT1	AKT1, PIK3CB, PIK3CG, PIK3CD, MTOR, PIK3CA	-0.222222	2	TRUE
R115777 +/- paclitaxel	indomethacin (IN)	MTOR, VEGFA, AKT1	BCL2	1.66667	2	FALSE
R115777 +/- paclitaxel	everolimus (Evr)	MTOR, VEGFA, AKT1	BCL2, BAX	0.666667	2	FALSE
R115777 +/- paclitaxel	renieramycin T (RT)	MTOR, VEGFA, AKT1	BCL2, CASP9, MCL1, CLEC4D, FH		2	FALSE
R115777 +/- paclitaxel	100μM TMZ and EMF (100Hz, 100G)	MTOR, VEGFA, AKT1	CASP3, BCL2, PCNA, ROS1, BAX, HMOX1		2	FALSE
R115777 +/- paclitaxel	combinational treatment of ABT-263 with NCTD	MTOR, VEGFA, AKT1	COL11A2, PMAIP1, PARP1, CASP9, CYCS		2	FALSE
R115777 +/- paclitaxel	combination 5-FU and Huaier	MTOR, VEGFA, AKT1	MMP2, BCL2, CCND1, PCNA	0.291667	2	FALSE
R115777 +/- paclitaxel	Glycyrrhizic acid (GA)	MTOR, VEGFA, AKT1	BCL2, CCND1, PCNA	0.5	2	FALSE
R115777 +/- paclitaxel	self-micellizing anticancer lipid (SMAL)	MTOR, VEGFA, AKT1	COL11A2, CASP3, PARP1, CASP9		2	FALSE
R115777 +/- paclitaxel	Berbamine	MTOR, VEGFA, AKT1	CASP3	1.66667	2	FALSE
R115777 +/- paclitaxel	thiostrepton	MTOR, VEGFA, AKT1	CCNB1, PCNA, FOXM1	0.833333	2	FALSE
R115777 +/- paclitaxel	Emodin	MTOR, VEGFA, AKT1	AKT1, PIK3CB, PIK3CG, PIK3CD, PIK3CA	0.0416667	2	FALSE
R115777 +/- paclitaxel	CDK4/6 kinase inhibitor palbociclib	MTOR, VEGFA, AKT1	CDK4, CDK6	0.266667	2	FALSE
R115777 +/- paclitaxel	methanol extract of Ptercarpus santalinus (MEPS)	MTOR, VEGFA, AKT1	COL11A2, CYCS, PARP1		2	FALSE
R115777 +/- paclitaxel	silibinin Na₂[VO(silibinin)₂2]·6H₂O (VOsil)	MTOR, VEGFA, AKT1	CASP3, NFKB1	0.566667	2	FALSE
R115777 +/- paclitaxel	Ilamycin C	MTOR, VEGFA, AKT1	MMP2, MMP9, BCL2, BAX		2	FALSE
R115777 +/- paclitaxel	Qizhen capsule (QZC)	MTOR, VEGFA, AKT1	COL11A2, PRKAB1, CASP3, BCL2, PRKAA1, PARP1, CASP9, PRKAA2, MTOR, BAX		2	FALSE
R115777 +/- paclitaxel	Metformin (METF)	MTOR, VEGFA, AKT1	PRKAA1, PRKAB1, PRKAA2	0.333333	2	FALSE
R115777 +/- paclitaxel	Costunolide	MTOR, VEGFA, AKT1	COL11A2, BAK1, CASP3, BCL2, PARP1, CASP9, WDTC1, BAX		2	FALSE
R115777 +/- paclitaxel	Norcantharidin (NCTD)	MTOR, VEGFA, AKT1	WDTC1, ROS1, SOAT1		2	FALSE
R115777 +/- paclitaxel	Brucea javanica oil emulsion (BJOE)	MTOR, VEGFA, AKT1	CDK4, CCND1, BAX, PCNA	0.113095	2	FALSE
R115777 +/- paclitaxel	CPHSP	MTOR, VEGFA, AKT1	JUN, MAPK8	0.0666667	2	FALSE
R115777 +/- paclitaxel	Taheebo-NFD-Marugoto (TNM)	MTOR, VEGFA, AKT1	CCND1, CASP3, BCL2, PCNA, BAX	0.416667	2	FALSE
R115777 +/- paclitaxel	Tranilast and cisplatin	MTOR, VEGFA, AKT1	WDTC1, PCNA		2	FALSE
R115777 +/- paclitaxel	G9a inhibitor BIX-01294	MTOR, VEGFA, AKT1	ROS1, HMOX1		2	FALSE
R115777 +/- paclitaxel	the coumarin-copper drug	MTOR, VEGFA, AKT1	BCL2, BAX	0.666667	2	FALSE
R115777 +/- paclitaxel	Docetaxel-Chitosan nanoparticles	MTOR, VEGFA, AKT1	BCL2, BAX	0.666667	2	FALSE
R115777 +/- paclitaxel	LKB1/AMPK	MTOR, VEGFA, AKT1	PRKAA1, PRKAB1, PRKAA2	0.333333	2	FALSE
R115777 +/- paclitaxel	Asterosaponin 1	MTOR, VEGFA, AKT1	DDIT3, MAPK8	-0.433333	2	TRUE
R115777 +/- paclitaxel	APS in combination with apatinib	MTOR, VEGFA, AKT1	MMP9, AKT1		2	FALSE
R115777 +/- paclitaxel	Persian shallot extract	MTOR, VEGFA, AKT1	BCL2, BCL2L11, BID, BAX, CASP8	0.291667	2	FALSE
R115777 +/- paclitaxel	oridonin	MTOR, VEGFA, AKT1	BAX, CYCS	0.666667	2	FALSE
R115777 +/- paclitaxel	combination of 4MU with Imatinib	MTOR, VEGFA, AKT1	AKT1	0.166667	2	FALSE
R115777 +/- paclitaxel	Tarloxotinib-E	MTOR, VEGFA, AKT1	EGFR	0.416667	2	FALSE
R115777 +/- paclitaxel	WA and 5-FU	MTOR, VEGFA, AKT1	DDIT3	1.41667	2	FALSE
R115777 +/- paclitaxel	A4 [10-(3-(piperazin-1-yl)propyl)-2-(trifluoromethyl)-10H-phenothiazine]	MTOR, VEGFA, AKT1	AKT1, MAP1LC3B	-1.13333	2	TRUE
R115777 +/- paclitaxel	epirubicin	MTOR, VEGFA, AKT1	MARCKSL1, WLS, ABCC1		2	FALSE
R115777 +/- paclitaxel	arsenic trioxide (As2O3)	MTOR, VEGFA, AKT1	BCL2	1.66667	2	FALSE
R115777 +/- paclitaxel	Trastuzumab	MTOR, VEGFA, AKT1	AKT1	0.166667	2	FALSE
R115777 +/- paclitaxel	ellagic acid (EA)	MTOR, VEGFA, AKT1	WLS, CASP3, ABCC1, MARCKSL1, CDK6		2	FALSE
R115777 +/- paclitaxel	Aspirin	MTOR, VEGFA, AKT1	AKT1, PIK3CB, PIK3CG, RPTOR, EGF, PIK3CA, RPS6KB1, PIK3CD, EGFR, EIF4EBP1	-0.102564	2	TRUE
R115777 +/- paclitaxel	Quercetin‑3‑methyl ether	MTOR, VEGFA, AKT1	AKT1, PIK3CB, PIK3CG, PIK3CD, PIK3CA	0.0416667	2	FALSE
R115777 +/- paclitaxel	MTIF2 could interact with AIFM1	MTOR, VEGFA, AKT1	AIFM1	1.41667	2	FALSE
R115777 +/- paclitaxel	juglone	MTOR, VEGFA, AKT1	MLXIP, MYLIP, MARCHF8		2	FALSE
R115777 +/- paclitaxel	VKT-2	MTOR, VEGFA, AKT1	HDAC6	0.916667	2	FALSE
R115777 +/- paclitaxel	ATRA and sorafenib	MTOR, VEGFA, AKT1	MCL1, BCL2, FH, CLEC4D		2	FALSE
R115777 +/- paclitaxel	YK-4-279 and vincristine	MTOR, VEGFA, AKT1	CCNB1, BCL2, MCL1, PCNA	0.684524	2	FALSE
R115777 +/- paclitaxel	Protein hydrolysate extracted from OR (ORPH)	MTOR, VEGFA, AKT1	MLXIP, MYLIP, MARCHF8		2	FALSE
R115777 +/- paclitaxel	cisplatin-loaded M1 macrophage secreted-exosomes (DDP-M1-Exos)	MTOR, VEGFA, AKT1	CASP3, BAX	0.666667	2	FALSE
R115777 +/- paclitaxel	nimbolide	MTOR, VEGFA, AKT1	MLXIP, MYLIP, MARCHF8		2	FALSE
R115777 +/- paclitaxel	Indomethacin	MTOR, VEGFA, AKT1	RPTOR, PRKAB1, AKT1S1, BMS1, PRKAA1, ACACA, RPS6KB1, PRKAA2, MTOR	-0.138889	2	TRUE
R115777 +/- paclitaxel	herb formula Yanghe Huayan (YHHY)	MTOR, VEGFA, AKT1	AKT1, PIK3CB, PIK3CG, BCL2, PIK3CD, VEGFA, PIK3CA, MYC, BAX	-0.444444	2	TRUE
R115777 +/- paclitaxel	CAB and PLI	MTOR, VEGFA, AKT1	MCL1, FH, CLEC4D		2	FALSE
R115777 +/- paclitaxel	Ferula ferulaeoides	MTOR, VEGFA, AKT1	CASP3, BCL2, IL10, NDE1, CASP9, BAX	0.388889	2	FALSE
R115777 +/- paclitaxel	combination of DDP and hesperetin	MTOR, VEGFA, AKT1	AKT1, AIFM1, CASP3, BCL2, CASP9, CYCS, BAX, PTEN	0.121212	2	FALSE
R115777 +/- paclitaxel	LY2603618	MTOR, VEGFA, AKT1	CDKN1A	0.916667	2	FALSE
R115777 +/- paclitaxel	specific B cell CLL/lymphoma 2 (Bcl-2) inhibitor ABT-199	MTOR, VEGFA, AKT1	BCL2, BCL2L11	1.06667	2	FALSE
R115777 +/- paclitaxel	Digoxin	MTOR, VEGFA, AKT1	MMP2, MMP9		2	FALSE
R115777 +/- paclitaxel	Esculetin (EST)	MTOR, VEGFA, AKT1	MMP2, CCND1, MYC, PCNA	0.255952	2	FALSE
R115777 +/- paclitaxel	GDC-0449, a pharmacological inhibitor of Smoothened (SMO)	MTOR, VEGFA, AKT1	CCND1	1.41667	2	FALSE
R115777 +/- paclitaxel	daunorubicin (Dau)-GnRH-III derivative	MTOR, VEGFA, AKT1	CASP3	1.66667	2	FALSE
R115777 +/- paclitaxel	Diacerein	MTOR, VEGFA, AKT1	AKT1	0.166667	2	FALSE
R115777 +/- paclitaxel	API-2 (triciribidine)	MTOR, VEGFA, AKT1	AKT1, PIK3CB, PIK3CG, PIK3CD, MTOR, PIK3CA	-0.222222	2	TRUE
R115777 +/- paclitaxel	combined leaf extracts of Sesamum angustifolium (Oliv.) Engl. and Hibiscus articulatus (SAHA)	MTOR, VEGFA, AKT1	CASP3, CASP9	0.866667	2	FALSE
R115777 +/- paclitaxel	miR-512-30p and XBP-1 transcript 1/2	MTOR, VEGFA, AKT1	MAP1LC3A, MAP1LC3B	0.866667	2	FALSE
R115777 +/- paclitaxel	clioquinol (CQ) and nitroxoline (NQ)	MTOR, VEGFA, AKT1	CCND1, PCNA, FOXM1	0.5	2	FALSE
R115777 +/- paclitaxel	ropivacaine	MTOR, VEGFA, AKT1	AKT1, PIK3CB, PIK3CG, PIK3CD, MTOR, PIK3CA	-0.222222	2	TRUE
R115777 +/- paclitaxel	KSI-3716	MTOR, VEGFA, AKT1	CDK4, MYC, PCNA	0.333333	2	FALSE
R115777 +/- paclitaxel	DHN-II-84 DHN-III-14	MTOR, VEGFA, AKT1	XIAP, MCL1, FH, CLEC4D		2	FALSE
R115777 +/- paclitaxel	Paricalcitol, when combined with As2O3	MTOR, VEGFA, AKT1	BCL2	1.66667	2	FALSE
R115777 +/- paclitaxel	poly(ethylene glycol)-poly(caprolactone) micelles (mPEG-PCL-PTX)	MTOR, VEGFA, AKT1	CASP3, BCL2, BAX	0.666667	2	FALSE
R115777 +/- paclitaxel	Phenethyl isothiocyanate (PEITC)	MTOR, VEGFA, AKT1	COL11A2, CASP3, PARP1, MCL1, CLEC4D, XIAP, DDIT3, BAX, FH		2	FALSE
R115777 +/- paclitaxel	BI-847325	MTOR, VEGFA, AKT1	CCND1, PCNA	0.666667	2	FALSE
R115777 +/- paclitaxel	α-bisabolol	MTOR, VEGFA, AKT1	CASP3, MMP9, PCNA		2	FALSE
R115777 +/- paclitaxel	Diacerein-	MTOR, VEGFA, AKT1	AKT1	0.166667	2	FALSE
R115777 +/- paclitaxel	Mebendazole (MBZ)	MTOR, VEGFA, AKT1	CASP3	1.66667	2	FALSE
R115777 +/- paclitaxel	Cu-5-SMAG	MTOR, VEGFA, AKT1	AKT1, PIK3CB, PIK3CG, PIK3CD, PIK3CA	0.0416667	2	FALSE
R115777 +/- paclitaxel	resveratrol	MTOR, VEGFA, AKT1	AKT1, CCND1, MMP9, CASP3, BCL2, PCNA, MCL1, CCNB1, ITK, CDKN1A, CLEC4D, SLC22A3, BID, BAX, FH, CASP8		2	FALSE
R115777 +/- paclitaxel	NVB	MTOR, VEGFA, AKT1	CASP3, BAX	0.666667	2	FALSE
R115777 +/- paclitaxel	okadate	MTOR, VEGFA, AKT1	MCL1, FH, CLEC4D		2	FALSE
R115777 +/- paclitaxel	Huachansu (HCS)	MTOR, VEGFA, AKT1	FASN, TNF, FAS	0.166667	2	FALSE
R115777 +/- paclitaxel	Selinexor (KPT-330)	MTOR, VEGFA, AKT1	CDK2, CDKN1A, PCNA	0.5	2	FALSE
R115777 +/- paclitaxel	AZD1775	MTOR, VEGFA, AKT1	CDK1, POLD1	0.366667	2	FALSE
R115777 +/- paclitaxel	pristimerin	MTOR, VEGFA, AKT1	AKT1, PIK3CB, PIK3CG, TNF, PIK3CD, NFKBIA, MTOR, PIK3CA, NFKB1	-0.0833333	2	TRUE
R115777 +/- paclitaxel	Bis (2,3-dibromo-4,5-dihydroxy-phenyl)-methane (BDDPM)	MTOR, VEGFA, AKT1	MMP2, MMP9, PTK2		2	FALSE
R115777 +/- paclitaxel	EGCG and SFN	MTOR, VEGFA, AKT1	COL11A2, BCL2, WDTC1, PARP1		2	FALSE
R115777 +/- paclitaxel	The coumarin derivative osthole	MTOR, VEGFA, AKT1	MAP3K13, RIPK1, MPRIP, RALBP1, MLKL, UQCRFS1, MAP3K12, RIPK3, CASP8	0.444444	2	FALSE
R115777 +/- paclitaxel	bleomycin (BLM)	MTOR, VEGFA, AKT1	TNF, IL10	-0.333333	2	TRUE
R115777 +/- paclitaxel	Solamargine	MTOR, VEGFA, AKT1	XIAP, CASP3, BCL2, BAX	0.380952	2	FALSE
R115777 +/- paclitaxel	Haprolid	MTOR, VEGFA, AKT1	CDK2, PCNA	0.866667	2	FALSE
R115777 +/- paclitaxel	Linalyl acetate (Ly), Terpeniol (Te) and Camphor (Ca)	MTOR, VEGFA, AKT1	CASP3, BCL2, BAX, CYCS	0.666667	2	FALSE
R115777 +/- paclitaxel	VD3 (1α,25-dihydroxy vitamin D3, also known as calcitriol)	MTOR, VEGFA, AKT1	BCL2	1.66667	2	FALSE
R115777 +/- paclitaxel	N-benzyladriamycin-14-valerate (AD198)	MTOR, VEGFA, AKT1	AKT1, ROS1		2	FALSE
R115777 +/- paclitaxel	treatment with metformin and erlotinib	MTOR, VEGFA, AKT1	AKT1, EIF4EBP1, EGFR	-0.5	2	TRUE
R115777 +/- paclitaxel	KDM1A inhibitor	MTOR, VEGFA, AKT1	SLC22A3, ITK		2	FALSE
R115777 +/- paclitaxel	Icaritin	MTOR, VEGFA, AKT1	CASP3, BCL2, BAX, CASP9	0.52381	2	FALSE
R115777 +/- paclitaxel	5-(3,4,5-trimethoxybenzoyl)-4-methyl-2-(p-tolyl) imidazol (BZML)	MTOR, VEGFA, AKT1	ROS1		2	FALSE
R115777 +/- paclitaxel	E-PLNs	MTOR, VEGFA, AKT1	BCL2, BAX	0.666667	2	FALSE
R115777 +/- paclitaxel	STB	MTOR, VEGFA, AKT1	HMOX1, CCND1, PCNA		2	FALSE
R115777 +/- paclitaxel	olean-28,13b-olide 2 (OLO-2)	MTOR, VEGFA, AKT1	CASP3, AKT1, ROS1		2	FALSE
R115777 +/- paclitaxel	Ibrutinib	MTOR, VEGFA, AKT1	MTOR, CASP3, AKT1, PARP1	-0.333333	2	TRUE
R115777 +/- paclitaxel	the combination of TAM and SIM	MTOR, VEGFA, AKT1	TNF, VEGFA, FAS, CASP3	-0.404762	2	TRUE
R115777 +/- paclitaxel	HSP90 inhibitor, TAS-116	MTOR, VEGFA, AKT1	EGFR	0.416667	2	FALSE
R115777 +/- paclitaxel	ADM, CDDP, CPM, MTX and VCR	MTOR, VEGFA, AKT1	CASP3	1.66667	2	FALSE
R115777 +/- paclitaxel	curcumin	MTOR, VEGFA, AKT1	AKT1, FAS, FASN, CASP3, MYLIP, MARCHF8, MLXIP, HSPB2, PTEN		2	FALSE
R115777 +/- paclitaxel	RAD001, AEE788 or VPA or with a RAD-AEE-VPA combination	MTOR, VEGFA, AKT1	PTK2	0.916667	2	FALSE
R115777 +/- paclitaxel	the combined use of dihydroartemisinin with epirubicin	MTOR, VEGFA, AKT1	BAX, BECN1	-0.233333	2	TRUE
R115777 +/- paclitaxel	a benzimidazole derivative bearing a pyrrolidine side chain (compound 9a)	MTOR, VEGFA, AKT1	COL11A2, AKT1, CASP3, PARP1, RPS6KB1		2	FALSE
R115777 +/- paclitaxel	mitoxantrone (MTX)	MTOR, VEGFA, AKT1	MTOR	0.166667	2	FALSE
R115777 +/- paclitaxel	DOX and curcumin	MTOR, VEGFA, AKT1	MLXIP, MYLIP, MARCHF8		2	FALSE
R115777 +/- paclitaxel	Adenosine	MTOR, VEGFA, AKT1	COL11A2, ROS1, PARP1, RIPK1		2	FALSE
R115777 +/- paclitaxel	JWA	MTOR, VEGFA, AKT1	MARCHF8		2	FALSE
R115777 +/- paclitaxel	the combination of RAD001 and docetaxel	MTOR, VEGFA, AKT1	AKT1	0.166667	2	FALSE
R115777 +/- paclitaxel	The combination of metformin and BMS-754807	MTOR, VEGFA, AKT1	CDKN1B	0.916667	2	FALSE
R115777 +/- paclitaxel	Cabozantinib	MTOR, VEGFA, AKT1	PIK3CB, PIK3CG, MET, PIK3CD, MTOR, PIK3CA	-0.222222	2	TRUE
R115777 +/- paclitaxel	DS/Cu complex	MTOR, VEGFA, AKT1	MAPK8	0.666667	2	FALSE
R115777 +/- paclitaxel	a combination treatment of EGFR-TKI, namely gefitinib, and a microRNA mimic, miR-30a-5p	MTOR, VEGFA, AKT1	AKT1	0.166667	2	FALSE
R115777 +/- paclitaxel	combination effects of radotinib and Ara-C	MTOR, VEGFA, AKT1	CASP3	1.66667	2	FALSE
R115777 +/- paclitaxel	total alkaloids of BFU (TAFU)	MTOR, VEGFA, AKT1	CASP3	1.66667	2	FALSE
R115777 +/- paclitaxel	TIT3	MTOR, VEGFA, AKT1	TNF, CASP3, FAS, CDKN1A	0.52381	2	FALSE
R115777 +/- paclitaxel	isoaaptamine	MTOR, VEGFA, AKT1	XIAP, COL11A2, PARP1, ROS1		2	FALSE
R115777 +/- paclitaxel	Bithionol (BT)	MTOR, VEGFA, AKT1	XIAP, BCL2	0.466667	2	FALSE
R115777 +/- paclitaxel	Taraxasterol	MTOR, VEGFA, AKT1	BCL2, CCND1, BAX, PCNA	0.380952	2	FALSE
R115777 +/- paclitaxel	Ru(II)-thymine complex [Ru(PPh3)2(Thy)(bipy)]PF6	MTOR, VEGFA, AKT1	MAPK8	0.666667	2	FALSE
R115777 +/- paclitaxel	Apaziquone	MTOR, VEGFA, AKT1	COL11A2, CASP3, PARP1, CASP9, WDTC1		2	FALSE
R115777 +/- paclitaxel	Magnoflorine	MTOR, VEGFA, AKT1	MLXIP, MYLIP, MARCHF8		2	FALSE
R115777 +/- paclitaxel	Selective inhibitors of nuclear export (SINEs)	MTOR, VEGFA, AKT1	PAWR, F2RL3, JTB, NR1I2		2	FALSE
R115777 +/- paclitaxel	The combined effects of matrine (Mat) and cisplatin	MTOR, VEGFA, AKT1	XIAP	0.916667	2	FALSE
R115777 +/- paclitaxel	Nitidine Chloride	MTOR, VEGFA, AKT1	MMP9, RNASE1, FOS, JUNB, MMP2, PTK2, RAC1, JUN, FOSB, JUND		2	FALSE
R115777 +/- paclitaxel	GSK2334470 in combination with ribociclib or palbociclib	MTOR, VEGFA, AKT1	PIK3CB, PIK3CG, PIK3CD, CDK4, PIK3CA	0.116667	2	FALSE
R115777 +/- paclitaxel	Sanguinarine	MTOR, VEGFA, AKT1	BID, TNFSF10, CASP8	0.5	2	FALSE
R115777 +/- paclitaxel	Raddeanin A	MTOR, VEGFA, AKT1	CCND1, BAX, PCNA	0.166667	2	FALSE
R115777 +/- paclitaxel	miR-770	MTOR, VEGFA, AKT1	MLXIP, MYLIP, MARCHF8		2	FALSE
R115777 +/- paclitaxel	curcumin analog B63	MTOR, VEGFA, AKT1	ROS1		2	FALSE
R115777 +/- paclitaxel	EZH2 inhibitors (GSK343 or DZNep)	MTOR, VEGFA, AKT1	AKT1, EGFR	-0.533333	2	TRUE
R115777 +/- paclitaxel	Combined atorvastatin with celecoxib and tipifarnib	MTOR, VEGFA, AKT1	AKT1, PROM1	-0.633333	2	TRUE
R115777 +/- paclitaxel	cinobufacini	MTOR, VEGFA, AKT1	CASP3, BCL2, MAP1LC3A, MAP1LC3B, BAX	0.541667	2	FALSE
R115777 +/- paclitaxel	quinazolin-4(3H)-one analog (DFX24)	MTOR, VEGFA, AKT1	AKT1, PIK3CB, PIK3CG, PIK3CD, PIK3CA	0.0416667	2	FALSE
R115777 +/- paclitaxel	metformin	MTOR, VEGFA, AKT1	AKT1, PRKAB1, CASP3, PRKAA1, BCL2, PRKAA2, MTOR, BAX	-0.242424	2	TRUE
R115777 +/- paclitaxel	FL-DM1	MTOR, VEGFA, AKT1	CASP3	1.66667	2	FALSE
R115777 +/- paclitaxel	ARV-825	MTOR, VEGFA, AKT1	CASP3, MYC	-0.0333333	2	TRUE
R115777 +/- paclitaxel	M9	MTOR, VEGFA, AKT1	AKT1, PIK3CB, PIK3CG, PIK3CD, MTOR, PIK3CA	-0.222222	2	TRUE
R115777 +/- paclitaxel	Idarubicin (IDA) and Taxotere (TXR)	MTOR, VEGFA, AKT1	CASP3, BCL2	1.06667	2	FALSE
R115777 +/- paclitaxel	3‑BP and TRAIL	MTOR, VEGFA, AKT1	PRKAA1, PRKAB1, BAX, PRKAA2	-0.0297619	2	TRUE
R115777 +/- paclitaxel	lapatinib	MTOR, VEGFA, AKT1	AKT1, EGFR	-0.533333	2	TRUE
R115777 +/- paclitaxel	Aplysia Ras Homolog I (ARHI)	MTOR, VEGFA, AKT1	CDKN1B, CCND1, PCNA, CIB1	0.255952	2	FALSE
R115777 +/- paclitaxel	combination of luteolin and 5-fluorouracil	MTOR, VEGFA, AKT1	COL11A2, BCL2, BAX, PARP1		2	FALSE
R115777 +/- paclitaxel	Ginsenoside Rh1 (Rh1)	MTOR, VEGFA, AKT1	MAPK8	0.666667	2	FALSE
R115777 +/- paclitaxel	n-Butylidenephthalide (BP)	MTOR, VEGFA, AKT1	MMP2, VEGFA, MMP9		2	FALSE
R115777 +/- paclitaxel	doxorubicin (Dox), paclitaxel (Pacl) and 5-fluorouracil (5-FU)	MTOR, VEGFA, AKT1	CASP3, CASP8	0.666667	2	FALSE
R115777 +/- paclitaxel	Metformin and Silibinin	MTOR, VEGFA, AKT1	RNMT, CCND1, MET, PCNA, SLTM		2	FALSE
R115777 +/- paclitaxel	TJ-41	MTOR, VEGFA, AKT1	CASP9, CASP8	0.466667	2	FALSE
R115777 +/- paclitaxel	JQ1	MTOR, VEGFA, AKT1	MYC	0.916667	2	FALSE
R115777 +/- paclitaxel	ethanol fraction (LAC117)	MTOR, VEGFA, AKT1	AKT1, PIK3CB, PIK3CG, PIK3CD, PIK3CA	0.0416667	2	FALSE
R115777 +/- paclitaxel	FK228 with a variety of kinase inhibitors	MTOR, VEGFA, AKT1	AKT1, PIK3CB, PIK3CG, JUN, PIK3CD, PIK3CA	-0.0833333	2	TRUE
R115777 +/- paclitaxel	Chitosan oligosaccharides (COS)	MTOR, VEGFA, AKT1	BAK1, BCL2	0.866667	2	FALSE
R115777 +/- paclitaxel	STAT3 decoy oligodeoxynucleotides (ODNs)	MTOR, VEGFA, AKT1	CCND1, PCNA	0.666667	2	FALSE
R115777 +/- paclitaxel	MAC	MTOR, VEGFA, AKT1	MAPK8	0.666667	2	FALSE
R115777 +/- paclitaxel	GDC-0941 (0.5 μM) and PF-04691502 (0.1 μM)	MTOR, VEGFA, AKT1	AKT1	0.166667	2	FALSE
R115777 +/- paclitaxel	proTAME	MTOR, VEGFA, AKT1	CCNB1, PCNA	0.866667	2	FALSE
R115777 +/- paclitaxel	coronarin D	MTOR, VEGFA, AKT1	CASP3, PCNA, CCNB1, JUN, MAPK8	0.291667	2	FALSE
R115777 +/- paclitaxel	Bufalin	MTOR, VEGFA, AKT1	MMP9, AKT1, MMP2, JUN, MAPK8		2	FALSE
R115777 +/- paclitaxel	XWL-1-48	MTOR, VEGFA, AKT1	AKT1, PIK3CB, PIK3CG, PIK3CD, PIK3CA	0.0416667	2	FALSE
R115777 +/- paclitaxel	Cisplatin	MTOR, VEGFA, AKT1	COL11A2, AKT1, CASP3, BCL2, PARP1, BECN1, MAP1LC3B, MTOR, BAX		2	FALSE
R115777 +/- paclitaxel	combination of docetaxel and ATRA	MTOR, VEGFA, AKT1	MCL1, FH, CLEC4D		2	FALSE
R115777 +/- paclitaxel	HCI-2509	MTOR, VEGFA, AKT1	EGFR	0.416667	2	FALSE
R115777 +/- paclitaxel	Camptosar	MTOR, VEGFA, AKT1	EGFR	0.416667	2	FALSE
R115777 +/- paclitaxel	Obatoclax	MTOR, VEGFA, AKT1	BAK1, AIFM1, BCL2, MCL1, BCL2L11, TNFSF10, CYCS, CLEC4D, DIABLO, BAX, FH		2	FALSE
R115777 +/- paclitaxel	Entinostat (HDAC1 inhibitor) combination with Fludarabine	MTOR, VEGFA, AKT1	BCL2, BAX, HMOX1		2	FALSE
R115777 +/- paclitaxel	docetaxel and cisplatin	MTOR, VEGFA, AKT1	AKT1	0.166667	2	FALSE
R115777 +/- paclitaxel	gemcitabine	MTOR, VEGFA, AKT1	SMPD1, BCL2, CTSD, MCL1, CLEC4D, BAX, FH		2	FALSE
R115777 +/- paclitaxel	histone deacetylase inhibitors (HDACi)	MTOR, VEGFA, AKT1	FOXM1	1.66667	2	FALSE
R115777 +/- paclitaxel	Plumbagin	MTOR, VEGFA, AKT1	MTOR	0.166667	2	FALSE
R115777 +/- paclitaxel	Sunitinib	MTOR, VEGFA, AKT1	AKT1, CCND1, PCNA	-0.333333	2	TRUE
R115777 +/- paclitaxel	BI6727 synergistically induces apoptosis together with paclitaxel	MTOR, VEGFA, AKT1	BCL2	1.66667	2	FALSE
R115777 +/- paclitaxel	Combination of ABT-737 with docetaxel	MTOR, VEGFA, AKT1	CASP3	1.66667	2	FALSE
R115777 +/- paclitaxel	HQP1351	MTOR, VEGFA, AKT1	AKT1	0.166667	2	FALSE
R115777 +/- paclitaxel	varlitinib with PI3K inhibitor, BKM-120	MTOR, VEGFA, AKT1	AKT1	0.166667	2	FALSE
R115777 +/- paclitaxel	PI3K inhibitor ZSTK474	MTOR, VEGFA, AKT1	CCND1, PCNA	0.666667	2	FALSE
R115777 +/- paclitaxel	novel compounds, containing α-thioether ketone and orthothioester functionalities	MTOR, VEGFA, AKT1	VEGFA, SOAT1	-1.43333	2	TRUE
R115777 +/- paclitaxel	BLS and PLX	MTOR, VEGFA, AKT1	CASP9	1.41667	2	FALSE
R115777 +/- paclitaxel	Osimertinib	MTOR, VEGFA, AKT1	AKT1	0.166667	2	FALSE
R115777 +/- paclitaxel	LQB-223	MTOR, VEGFA, AKT1	SLC12A9, CDKN1A	-0.333333	2	TRUE
R115777 +/- paclitaxel	1403P-3	MTOR, VEGFA, AKT1	AKT1	0.166667	2	FALSE
R115777 +/- paclitaxel	flavokawain-B flavonoid	MTOR, VEGFA, AKT1	BCL2, BAX, ROS1		2	FALSE
R115777 +/- paclitaxel	Platycodin D (PD)	MTOR, VEGFA, AKT1	MLXIP, MYLIP, MARCHF8		2	FALSE
R115777 +/- paclitaxel	gefitinib was combined with AZD5363	MTOR, VEGFA, AKT1	AKT1	0.166667	2	FALSE
R115777 +/- paclitaxel	Avasimibe	MTOR, VEGFA, AKT1	COL11A2, CDK1, CDK2, CASP3, PARP1, PCNA, CASP9, CCNB1, PLK1, CDK4, BAX		2	FALSE
R115777 +/- paclitaxel	Dihydroartemisinin(DHA)	MTOR, VEGFA, AKT1	AKT1, PTEN	-0.333333	2	TRUE
R115777 +/- paclitaxel	(S)-Warfarin	MTOR, VEGFA, AKT1	CYCS	1.91667	2	FALSE
R115777 +/- paclitaxel	5-fluorouracil (5-FU) and L-arginine (L-Arg)	MTOR, VEGFA, AKT1	NOS2	1.66667	2	FALSE
R115777 +/- paclitaxel	VEGF/VEGFR-2	MTOR, VEGFA, AKT1	MLXIP, MYLIP, MARCHF8		2	FALSE
R115777 +/- paclitaxel	cytarabine and obatoclax	MTOR, VEGFA, AKT1	BCL2, MCL1, CLEC4D, BAX, FH		2	FALSE
R115777 +/- paclitaxel	AUY922	MTOR, VEGFA, AKT1	MTOR, AKT1	-0.733333	2	TRUE
R115777 +/- paclitaxel	Shikonin	MTOR, VEGFA, AKT1	MMP9		2	FALSE
R115777 +/- paclitaxel	Met combined with Gef	MTOR, VEGFA, AKT1	AKT1, BCL2L11, BCL2	-0.166667	2	TRUE
R115777 +/- paclitaxel	9-NC and PLGA-PEG loaded	MTOR, VEGFA, AKT1	DIABLO, CASP3, BCL2, BAX	0.541667	2	FALSE
R115777 +/- paclitaxel	Circ_0009910	MTOR, VEGFA, AKT1	MLXIP, MYLIP, MARCHF8		2	FALSE
R115777 +/- paclitaxel	Temozolomide (TMZ)	MTOR, VEGFA, AKT1	AKT1, ITPR1	-0.333333	2	TRUE
R115777 +/- paclitaxel	ZD6474	MTOR, VEGFA, AKT1	AKT1, PIK3CB, PIK3CG, PIK3CD, EGFR, PIK3CA	-0.111111	2	TRUE
R115777 +/- paclitaxel	TA + VCR	MTOR, VEGFA, AKT1	COL11A2, CASP3, PARP1		2	FALSE
R115777 +/- paclitaxel	evodiamine (EVO)	MTOR, VEGFA, AKT1	AKT1, CYCS, BCL2	-0.5	2	TRUE
R115777 +/- paclitaxel	LS-007	MTOR, VEGFA, AKT1	XIAP, MCL1, FH, CLEC4D		2	FALSE
R115777 +/- paclitaxel	sorafenib in combination with pterostilbene (PTE)	MTOR, VEGFA, AKT1	COL11A2, CCND1, CASP3, PARP1, PCNA, CASP9, CDKN1A		2	FALSE
R115777 +/- paclitaxel	anti-CD20-hIFNα	MTOR, VEGFA, AKT1	SOAT1	1.91667	2	FALSE
R115777 +/- paclitaxel	polyoxometalate SbW9	MTOR, VEGFA, AKT1	AKT1, PTEN	-0.333333	2	TRUE
R115777 +/- paclitaxel	combination of chemotherapy drug carboplatin and the radish-derived isothiocyanate compound sulforaphene	MTOR, VEGFA, AKT1	PIK3CB, PIK3CG, BCL2, MAPK8, CASP9, JUN, PIK3CD, CYCS, WDTC1, PIK3CA, BAX		2	FALSE
R115777 +/- paclitaxel	Lupeol	MTOR, VEGFA, AKT1	MMP9, AKT1, EGFR		2	FALSE
R115777 +/- paclitaxel	ribavirin	MTOR, VEGFA, AKT1	CCNB1, PCNA	0.866667	2	FALSE
R115777 +/- paclitaxel	Bexarotene	MTOR, VEGFA, AKT1	NES, GFAP	0.666667	2	FALSE
R115777 +/- paclitaxel	baicalein, curcumin, and resveratrol with chemotherapy drug paclitaxel	MTOR, VEGFA, AKT1	BCL2, BAX	0.666667	2	FALSE
R115777 +/- paclitaxel	ω-3 PUFAs and Rp synergistically	MTOR, VEGFA, AKT1	ROS1		2	FALSE
R115777 +/- paclitaxel	kazinol A derived	MTOR, VEGFA, AKT1	CCND1, PCNA	0.666667	2	FALSE
R115777 +/- paclitaxel	methylstat	MTOR, VEGFA, AKT1	BCL2	1.66667	2	FALSE
R115777 +/- paclitaxel	pectolinarigenin	MTOR, VEGFA, AKT1	CASP3, BCL2, BAX, MMP9		2	FALSE
R115777 +/- paclitaxel	Honokiol	MTOR, VEGFA, AKT1	AKT1, CASP3, BCL2, CASP9, BAX	0.0416667	2	FALSE
R115777 +/- paclitaxel	trastuzumab on iron oxide nanoparticles	MTOR, VEGFA, AKT1	CDKN1B	0.916667	2	FALSE
R115777 +/- paclitaxel	CUDC-101 (an inhibitor od HER2/NEU, EGFR and HDAC)	MTOR, VEGFA, AKT1	PCNA	1.41667	2	FALSE
R115777 +/- paclitaxel	Combination of ZA and PL	MTOR, VEGFA, AKT1	COL11A2, CASP3, BCL2, PARP1, CDKN1A		2	FALSE
R115777 +/- paclitaxel	YC-1	MTOR, VEGFA, AKT1	MMP9, CDK2, CCND1, MMP2, PCNA		2	FALSE
R115777 +/- paclitaxel	AG014699	MTOR, VEGFA, AKT1	BAX, PTEN	-0.433333	2	TRUE
R115777 +/- paclitaxel	Weimaining (WMN)	MTOR, VEGFA, AKT1	CASP3	1.66667	2	FALSE
R115777 +/- paclitaxel	sorafenib + withaferin	MTOR, VEGFA, AKT1	MTOR	0.166667	2	FALSE
R115777 +/- paclitaxel	TJ-M2010-5	MTOR, VEGFA, AKT1	CDK2, CCND1, CDKN1A, PCNA	0.380952	2	FALSE
R115777 +/- paclitaxel	Vinorelbine	MTOR, VEGFA, AKT1	CCND1, PCNA	0.666667	2	FALSE
R115777 +/- paclitaxel	chidamide and TRAIL	MTOR, VEGFA, AKT1	MAP1LC3A, MAP1LC3B	0.866667	2	FALSE
R115777 +/- paclitaxel	PL combined with oxaliplatin	MTOR, VEGFA, AKT1	MAPK8, ROS1		2	FALSE
R115777 +/- paclitaxel	KPT-330 (Selinexor)	MTOR, VEGFA, AKT1	CASP3, AKT1	-0.633333	2	TRUE
R115777 +/- paclitaxel	Simvastatin acid	MTOR, VEGFA, AKT1	COL11A2, CASP3, AKT1, PARP1		2	FALSE
R115777 +/- paclitaxel	pan-DUB inhibitor, PR-619	MTOR, VEGFA, AKT1	PRKAB1, PRKAA1, PCNA, CCNB1, PRKAA2	0.416667	2	FALSE
R115777 +/- paclitaxel	PARP inhibitor olaparib	MTOR, VEGFA, AKT1	AKT1, PIK3CB, PIK3CG, PIK3CD, PIK3CA	0.0416667	2	FALSE
R115777 +/- paclitaxel	cape gooseberry juice (CG)	MTOR, VEGFA, AKT1	BCL2	1.66667	2	FALSE
R115777 +/- paclitaxel	Gramicidin A (GrA)	MTOR, VEGFA, AKT1	PROM1	1.91667	2	FALSE
R115777 +/- paclitaxel	Fucoxanthin	MTOR, VEGFA, AKT1	AKT1, PIK3CB, PIK3CG, PIK3CD, VEGFA, PIK3CA	-0.611111	2	TRUE
R115777 +/- paclitaxel	Sageretia thea (S. thea)	MTOR, VEGFA, AKT1	HMOX1, CCND1, PCNA		2	FALSE
R115777 +/- paclitaxel	rocaglamide (Roc)	MTOR, VEGFA, AKT1	COL11A2, AKT1, PARP1		2	FALSE
R115777 +/- paclitaxel	imidazopyridine (IAZP)	MTOR, VEGFA, AKT1	CASP3, CDK2	0.866667	2	FALSE
R115777 +/- paclitaxel	12-imidazolyl-1-dodecanol (I-ol)	MTOR, VEGFA, AKT1	CDKN1B	0.916667	2	FALSE
R115777 +/- paclitaxel	small interfering RNA/two small-molecule inhibitors (SU11274/PF-2341066)	MTOR, VEGFA, AKT1	MET, SLTM, RNMT		2	FALSE
R115777 +/- paclitaxel	the combination of the HDACi vorinostat, with DNA damaging agents SN-38 (the active metabolite of irinotecan and topoisomerase 1 inhibitor) plus the alkylating agent temozolomide (ST)	MTOR, VEGFA, AKT1	COL11A2, AKT1, CCND1, CASP3, PARP1, PCNA		2	FALSE
R115777 +/- paclitaxel	combination of gemcitabine and pitavastatin	MTOR, VEGFA, AKT1	CDK2, RIPK1, MPRIP, CASP3, RALBP1, PARP1, PCNA, MLKL, UQCRFS1, WDTC1, RIPK3		2	FALSE
R115777 +/- paclitaxel	Kaempferitrin	MTOR, VEGFA, AKT1	CASP3, BCL2, BAX	0.666667	2	FALSE
R115777 +/- paclitaxel	Hydroxysafflor Yellow B	MTOR, VEGFA, AKT1	CDK2, CCND1, AKT1, PIK3CB, PIK3CG, CASP3, PCNA, CASP9, PIK3CD, PIK3CA, BAX	0.166667	2	FALSE
R115777 +/- paclitaxel	salinomycin (SAL)	MTOR, VEGFA, AKT1	CASP3, BCL2, BAX	0.666667	2	FALSE
R115777 +/- paclitaxel	dinaciclib	MTOR, VEGFA, AKT1	CDK1, CASP3, PCNA, MCL1, CCNB1, CLEC4D, FH		2	FALSE
R115777 +/- paclitaxel	Butorphanol	MTOR, VEGFA, AKT1	MTOR, AKT1	-0.733333	2	TRUE
R115777 +/- paclitaxel	Sinuleptolide	MTOR, VEGFA, AKT1	ROS1		2	FALSE
R115777 +/- paclitaxel	phentolamine	MTOR, VEGFA, AKT1	CDK1, BCL2, PCNA, CASP9, CCNB1	0.691667	2	FALSE
R115777 +/- paclitaxel	Zeaxanthin	MTOR, VEGFA, AKT1	COL11A2, CDK1, AKT1, CASP3, BCL2, PARP1, PCNA, ROS1, CCNB1, CYCS, MAPK8, BAX		2	FALSE
R115777 +/- paclitaxel	dihydroartemisinin (DHA)	MTOR, VEGFA, AKT1	MTOR	0.166667	2	FALSE
R115777 +/- paclitaxel	wogonoside (WGS)	MTOR, VEGFA, AKT1	CASP3	1.66667	2	FALSE
R115777 +/- paclitaxel	Isomorellin/doxorubicin combination	MTOR, VEGFA, AKT1	CASP3, BCL2, BAX, CASP9	0.52381	2	FALSE
R115777 +/- paclitaxel	C18H17NO6	MTOR, VEGFA, AKT1	FASN, FAS, FAF1	0	2	FALSE
R115777 +/- paclitaxel	flupentixol	MTOR, VEGFA, AKT1	AKT1, BCL2	-0.633333	2	TRUE
R115777 +/- paclitaxel	Huaier	MTOR, VEGFA, AKT1	SLC22A3, ITK		2	FALSE
R115777 +/- paclitaxel	Cinobufagin	MTOR, VEGFA, AKT1	CDK1, PMAIP1, CASP3, PCNA, CASP9, CCNB1, POLD1, BAX	0.575758	2	FALSE
R115777 +/- paclitaxel	5-FU and Manuka honey (MH)	MTOR, VEGFA, AKT1	COL11A2, MMP9, AKT1, MMP2, CASP3, BCL2, PARP1, ROS1, EGFR, MTOR, BAX, HMOX1		2	FALSE
R115777 +/- paclitaxel	pioglitazone and metformin	MTOR, VEGFA, AKT1	CDK4, CDK2, MYC, PCNA	0.380952	2	FALSE
R115777 +/- paclitaxel	LQFM064	MTOR, VEGFA, AKT1	BCL2	1.66667	2	FALSE
R115777 +/- paclitaxel	TP-0903 (tartrate salt)	MTOR, VEGFA, AKT1	XIAP, MCL1, FH, CLEC4D		2	FALSE
R115777 +/- paclitaxel	Celastrol	MTOR, VEGFA, AKT1	COL11A2, CDK2, CASP3, PARP1, PCNA, BAX, CASP8		2	FALSE
R115777 +/- paclitaxel	Cidan	MTOR, VEGFA, AKT1	VEGFA	0.666667	2	FALSE
R115777 +/- paclitaxel	Danshen extracts, especially alcohol extract	MTOR, VEGFA, AKT1	CASP3	1.66667	2	FALSE
R115777 +/- paclitaxel	didesmethylrocaglamide (DDR)	MTOR, VEGFA, AKT1	COL11A2, AKT1, PARP1		2	FALSE
R115777 +/- paclitaxel	isoflurane	MTOR, VEGFA, AKT1	AKT1, PIK3CB, PIK3CG, PIK3CD, PIK3CA	0.0416667	2	FALSE
R115777 +/- paclitaxel	8-methoxypsoralen (8-MOP)	MTOR, VEGFA, AKT1	BCL2, BAX	0.666667	2	FALSE
R115777 +/- paclitaxel	HDACI PCI-24781 synergizes with chemotherapeutic drugs	MTOR, VEGFA, AKT1	CASP3	1.66667	2	FALSE
R115777 +/- paclitaxel	NSC59984	MTOR, VEGFA, AKT1	BCL2	1.66667	2	FALSE
R115777 +/- paclitaxel	20-epi-vitamin D3 analogue (KH 1060) with 9-cis-retinoic acid	MTOR, VEGFA, AKT1	BCL2, BAX	0.666667	2	FALSE
R115777 +/- paclitaxel	aspirin combined with vinorelbine	MTOR, VEGFA, AKT1	CASP3, BAX, CYCS	0.666667	2	FALSE
R115777 +/- paclitaxel	Ivermectin	MTOR, VEGFA, AKT1	MTOR, AKT1	-0.733333	2	TRUE
R115777 +/- paclitaxel	copper(II) complex in this series, 4	MTOR, VEGFA, AKT1	MAPK8	0.666667	2	FALSE
R115777 +/- paclitaxel	17-AAG	MTOR, VEGFA, AKT1	SOAT1, NFKB1	0.0666667	2	FALSE
R115777 +/- paclitaxel	(E)-4-(3-(3,5-dimethoxyphenyl)allyl)-2-methoxyphenol and nuclear factor κB (NF-κB) inhibitor, phenylarsine oxide (0.1 μM) or signal transducer and activator of transcription 3 (STAT3) inhibitor	MTOR, VEGFA, AKT1	FASN, FAS	-0.233333	2	TRUE
R115777 +/- paclitaxel	Isoorientin (ISO)	MTOR, VEGFA, AKT1	COL11A2, CDK1, MAPK8, PARP1, PCNA, SOAT1, CCNB1, WDTC1, BAX		2	FALSE
R115777 +/- paclitaxel	PBOX-6/carboplatin	MTOR, VEGFA, AKT1	BAK1, CASP3, BCL2, MCL1, CLEC4D, FH		2	FALSE
R115777 +/- paclitaxel	Formononetin (FM)	MTOR, VEGFA, AKT1	BCL2	1.66667	2	FALSE
R115777 +/- paclitaxel	oxaliplatin (OXA)	MTOR, VEGFA, AKT1	MGMT	1.91667	2	FALSE
R115777 +/- paclitaxel	cannabidiol (cbd)	MTOR, VEGFA, AKT1	CASP3	1.66667	2	FALSE
R115777 +/- paclitaxel	CYT-Rx20	MTOR, VEGFA, AKT1	SLC22A3, ITK		2	FALSE
R115777 +/- paclitaxel	oleanolic acid (OA)	MTOR, VEGFA, AKT1	AKT1, MAP1LC3A, BECN1, MAP1LC3B, MTOR	-0.333333	2	TRUE
R115777 +/- paclitaxel	glycoalkaloidic extract (GE) with cisplatin (cDDP)	MTOR, VEGFA, AKT1	BCL2	1.66667	2	FALSE
R115777 +/- paclitaxel	2-dimethylamino-N-[1-(4-methoxy-benzenesulfonyl)-2,3-dihydro-1H-indol-7-yl]-acetamide (MPT0B169)	MTOR, VEGFA, AKT1	CASP3, CASP9, MCL1, CYCS, CLEC4D, WDTC1, FH		2	FALSE
R115777 +/- paclitaxel	AKBA	MTOR, VEGFA, AKT1	AKT1, BCL2, PCNA, BAX, PTEN	-0.0833333	2	TRUE
R115777 +/- paclitaxel	CytoregR	MTOR, VEGFA, AKT1	CASP3	1.66667	2	FALSE
R115777 +/- paclitaxel	5-Fluorouracil (5-FU)	MTOR, VEGFA, AKT1	CCNB1, PCNA	0.866667	2	FALSE
R115777 +/- paclitaxel	PF-04691502	MTOR, VEGFA, AKT1	MTOR, AKT1, EIF4EBP1	-0.666667	2	TRUE
R115777 +/- paclitaxel	halofuginone	MTOR, VEGFA, AKT1	MMP2	1.91667	2	FALSE
R115777 +/- paclitaxel	Tet-loaded PVP-b-PCL nanoparticles (Tet-NPs)	MTOR, VEGFA, AKT1	MMP9, BCL2		2	FALSE
R115777 +/- paclitaxel	Deacetylmycoepoxydiene (DA-MED)	MTOR, VEGFA, AKT1	RNASE1, RAC1		2	FALSE
R115777 +/- paclitaxel	2-Methoxyestradiol (2-ME)	MTOR, VEGFA, AKT1	CDK1, CDC25C, PCNA, POLD1, CCNB1	0.791667	2	FALSE
R115777 +/- paclitaxel	Caffeine	MTOR, VEGFA, AKT1	PCNA	1.41667	2	FALSE
R115777 +/- paclitaxel	combination of gefitinib and AKTi-1/2	MTOR, VEGFA, AKT1	AKT1	0.166667	2	FALSE
R115777 +/- paclitaxel	Cyclosporin A (CsA	MTOR, VEGFA, AKT1	AKT1	0.166667	2	FALSE
R115777 +/- paclitaxel	The drug BEZ235	MTOR, VEGFA, AKT1	AKT1	0.166667	2	FALSE
R115777 +/- paclitaxel	Calycosin	MTOR, VEGFA, AKT1	SLC12A9, CDKN1A	-0.333333	2	TRUE
R115777 +/- paclitaxel	compound G2	MTOR, VEGFA, AKT1	ROS1		2	FALSE
R115777 +/- paclitaxel	doxorubicin	MTOR, VEGFA, AKT1	CASP3, BCL2, CYCS	0.833333	2	FALSE
R115777 +/- paclitaxel	STI571 and HDIs	MTOR, VEGFA, AKT1	AKT1, CCND1, PCNA, MCL1, JUN, CLEC4D, MTOR, FH		2	FALSE
R115777 +/- paclitaxel	Dimethoxycurcumin (DMC)	MTOR, VEGFA, AKT1	BCL2, BAX, CYCS	0.666667	2	FALSE
R115777 +/- paclitaxel	HAA2020 with 5FU	MTOR, VEGFA, AKT1	AKT1, ABCC1, EGFR, PIK3CA, CASP8	-0.533333	2	TRUE
R115777 +/- paclitaxel	methotrexate (MTX)	MTOR, VEGFA, AKT1	BCL2, BAX, ROS1		2	FALSE
R115777 +/- paclitaxel	AZD4547	MTOR, VEGFA, AKT1	MTOR	0.166667	2	FALSE
R115777 +/- paclitaxel	HOTAIR	MTOR, VEGFA, AKT1	AKT1, PIK3CB, PIK3CG, PIK3CD, PIK3CA, PTEN	-2.22045e-16	2	TRUE
R115777 +/- paclitaxel	Gedunin	MTOR, VEGFA, AKT1	AKT1, BCL2, MAP1LC3B, MAP1LC3A, BECN1, EGFR, PIK3CA	-0.133333	2	TRUE
R115777 +/- paclitaxel	Epibrassinolide (EBR)	MTOR, VEGFA, AKT1	COL11A2, DDIT3, PARP1		2	FALSE
R115777 +/- paclitaxel	β-dihydroartemisinin-emodin (β-DHA-emodin)	MTOR, VEGFA, AKT1	CASP3, BCL2, BAX	0.666667	2	FALSE
R115777 +/- paclitaxel	Resveratrol	MTOR, VEGFA, AKT1	BCL2, XIAP, SLC22A3, MYC, BAX		2	FALSE
R115777 +/- paclitaxel	AT-533	MTOR, VEGFA, AKT1	MTOR, VEGFA, AKT1, PTK2	-1.44048	2	TRUE
R115777 +/- paclitaxel	Tolfenamic acid (TA)	MTOR, VEGFA, AKT1	CCND1, MET, BCL2, PCNA, VEGFA	-0.133333	2	TRUE
R115777 +/- paclitaxel	3,4-bis-3,4,5-trimethoxybenzylidene-dihydrofuran (BTMB)	MTOR, VEGFA, AKT1	CDK1, CCND1, PCNA, POLD1	0.666667	2	FALSE
R115777 +/- paclitaxel	scallop flesh extract (SE)	MTOR, VEGFA, AKT1	CDKN1A, CCND1, PCNA	0.333333	2	FALSE
R115777 +/- paclitaxel	beta-lapachone	MTOR, VEGFA, AKT1	CYCS	1.91667	2	FALSE
R115777 +/- paclitaxel	Tubeimoside-1 (TBMS1)	MTOR, VEGFA, AKT1	COL11A2, CASP3, BCL2, PARP1, CASP9, CASP8		2	FALSE
R115777 +/- paclitaxel	MLN9708 (ixazomib)	MTOR, VEGFA, AKT1	MAPK8	0.666667	2	FALSE
R115777 +/- paclitaxel	FTY720 in combination with gemcitabine	MTOR, VEGFA, AKT1	SHH		2	FALSE
R115777 +/- paclitaxel	Niclosamide	MTOR, VEGFA, AKT1	E2F1, MYC, PTEN	0.166667	2	FALSE
R115777 +/- paclitaxel	Zeylenone	MTOR, VEGFA, AKT1	CCND1, PCNA	0.666667	2	FALSE
R115777 +/- paclitaxel	Metformin and aspirin	MTOR, VEGFA, AKT1	BCL2, MCL1, BCL2L11, CLEC4D, MTOR, FH		2	FALSE
R115777 +/- paclitaxel	Griffipavixanthone (GPX)	MTOR, VEGFA, AKT1	COL11A2, BCL2, PARP1, CYCS, BAX, CASP8		2	FALSE
R115777 +/- paclitaxel	Alpinia nantoensis	MTOR, VEGFA, AKT1	AKT1, PIK3CB, PIK3CG, PIK3CD, EGFR, PIK3CA	-0.111111	2	TRUE
R115777 +/- paclitaxel	Lapatinib	MTOR, VEGFA, AKT1	AKT1	0.166667	2	FALSE
R115777 +/- paclitaxel	N-acetylcysteine (NAC) with taxodione	MTOR, VEGFA, AKT1	AKT1	0.166667	2	FALSE
R115777 +/- paclitaxel	A polymeric dual delivery nanoscale device (DDND) was designed for combined delivery of microRNA (miR-345) and gemcitabine (GEM)	MTOR, VEGFA, AKT1	SHH		2	FALSE
R115777 +/- paclitaxel	LY294002	MTOR, VEGFA, AKT1	AKT1, PIK3CB, PIK3CG, PIK3CD, PIK3CA	0.0416667	2	FALSE
R115777 +/- paclitaxel	curcumin TPP-PEG-PCL nanomicelles	MTOR, VEGFA, AKT1	BAX, BCL2, CYCS	0.666667	2	FALSE
R115777 +/- paclitaxel	Bis Spiro-cyclic 2-oxindole of Pyrimido[4,5-b]quinoline-4,6-dione	MTOR, VEGFA, AKT1	CASP3, BCL2, BAX	0.666667	2	FALSE
R115777 +/- paclitaxel	ormeloxifene	MTOR, VEGFA, AKT1	CCND1, MMP2, PCNA, MCL1, CLEC4D, CDK4, FH		2	FALSE
R115777 +/- paclitaxel	nobiletin (NBT)	MTOR, VEGFA, AKT1	ABCC1	1.66667	2	FALSE
R115777 +/- paclitaxel	The combined use of resminostat and an EGFR-TKI	MTOR, VEGFA, AKT1	BCL2L11	1.66667	2	FALSE
R115777 +/- paclitaxel	nelarabine	MTOR, VEGFA, AKT1	BCL2	1.66667	2	FALSE
R115777 +/- paclitaxel	ritonavir, a FDA approved HIV protease inhibitor	MTOR, VEGFA, AKT1	E2F1	1.91667	2	FALSE
R115777 +/- paclitaxel	self-assembling nanoparticles (NPS) encapsulating zoledronic acid (NZ)	MTOR, VEGFA, AKT1	VEGFA	0.666667	2	FALSE
R115777 +/- paclitaxel	2-arylidene-4, 7-dimethyl indan-1-one (FXY-1)	MTOR, VEGFA, AKT1	AKT1, BAK1, BCL2, BID, BAX	0.0416667	2	FALSE
R115777 +/- paclitaxel	hinokiflavone	MTOR, VEGFA, AKT1	MMP2, MMP9, ROS1		2	FALSE
R115777 +/- paclitaxel	hesperetin	MTOR, VEGFA, AKT1	AKT1, PIK3CB, PIK3CG, PIK3CD, PIK3CA	0.0416667	2	FALSE
R115777 +/- paclitaxel	(Z)-3-hydroxy-1-(2-hydroxyphenyl)-3-phenylprop-2-en-1-one (DK1)	MTOR, VEGFA, AKT1	CASP3, BAX, CASP9	0.5	2	FALSE
[truncated: 506,537+ more rows]
