# Supplementary material for: Network-based prediction of anti-cancer drug combinations
Source: Front Pharmacol. 2024 Aug 28;15:1418902. doi: 10.3389/fphar.2024.1418902 (PMC11357946; doi:10.3389/fphar.2024.1418902)
Supplement: Supplementary file 12 [file Table5.XLSX]

## Sheet: Sheet1
drug A	drug B	target hits A	target hits B	network-based proximity	community overlap	prediction
Huaier extract	Ampelopsin E	FAS, IL6, BCL2, CASP3, TNF, STAT3, BCL2L1, BAX	MMP2, MMP9	0.675	14	FALSE
Huaier extract	mycophenolic acid (MPA)	FAS, IL6, BCL2, CASP3, TNF, STAT3, BCL2L1, BAX	CCND1, CDC25C, CCNA2, PPARG, PCNA, ZEB1, CCNB1, CDKN1A, CDK4	0.469771	14	FALSE
Huaier extract	carfilzomib	FAS, IL6, BCL2, CASP3, TNF, STAT3, BCL2L1, BAX	AKT1, PTPA	0.475	14	FALSE
Huaier extract	curcumin analogue CH-5	FAS, IL6, BCL2, CASP3, TNF, STAT3, BCL2L1, BAX	PSG1, GADD45A, DNMT1, SP1		14	FALSE
Huaier extract	suberoylanilide hydroxamic acid (SAHA)	FAS, IL6, BCL2, CASP3, TNF, STAT3, BCL2L1, BAX	BRCA1, BCL2, RAD51, BCL2L1, BAX	-0.278846	14	TRUE
Huaier extract	triptonide	FAS, IL6, BCL2, CASP3, TNF, STAT3, BCL2L1, BAX	COL11A2, BTK, CASP3, BCL2, PARP1	-0.171154	14	TRUE
Huaier extract	sodium aescinate (SA)	FAS, IL6, BCL2, CASP3, TNF, STAT3, BCL2L1, BAX	CDK1, CASP3, BCL2, CASP9, BCL2L1, BAX, CASP8	-0.458333	14	TRUE
Huaier extract	Orlistat	FAS, IL6, BCL2, CASP3, TNF, STAT3, BCL2L1, BAX	FASN, ERBB2, NEURL1, NEU1		14	FALSE
Huaier extract	citral	FAS, IL6, BCL2, CASP3, TNF, STAT3, BCL2L1, BAX	BCL2, BCL2L1, BAX	-0.215909	14	TRUE
Huaier extract	Geranylgeranylacetone (GGA)	FAS, IL6, BCL2, CASP3, TNF, STAT3, BCL2L1, BAX	CASP3	0.819444	14	FALSE
Huaier extract	CPA and IFO	FAS, IL6, BCL2, CASP3, TNF, STAT3, BCL2L1, BAX	CYP2B6, PPIG		14	FALSE
Huaier extract	curcumol	FAS, IL6, BCL2, CASP3, TNF, STAT3, BCL2L1, BAX	MAPK8, MAPK9	0.175	14	FALSE
Huaier extract	Curcumol	FAS, IL6, BCL2, CASP3, TNF, STAT3, BCL2L1, BAX	NFATC2, SRC, JAK2, EIF4E, SEMA6A, STAT3, JAK1, MTOR	0.0625	14	FALSE
Huaier extract	Melanin, cisplatin, and combination of both	FAS, IL6, BCL2, CASP3, TNF, STAT3, BCL2L1, BAX	TNF, FAS	0.075	14	FALSE
Huaier extract	Erianin	FAS, IL6, BCL2, CASP3, TNF, STAT3, BCL2L1, BAX	TIMP2, BCL2, MPZ, TIMP1, BCL2L1, MPHOSPH6		14	FALSE
Huaier extract	Cisplatin-apigenin combination	FAS, IL6, BCL2, CASP3, TNF, STAT3, BCL2L1, BAX	PSG1, BBC3, SP1		14	FALSE
Huaier extract	salinomycin	FAS, IL6, BCL2, CASP3, TNF, STAT3, BCL2L1, BAX	SNAI1, CD44, AKT1, ZEB1, VIM, CDH1, SLC22A3, ITK		14	FALSE
Huaier extract	cisplatin combined with sclareol	FAS, IL6, BCL2, CASP3, TNF, STAT3, BCL2L1, BAX	SNAI1, AKT1, JUN, MAPK9, MAPK8	0.105769	14	FALSE
Huaier extract	INS‑DDP	FAS, IL6, BCL2, CASP3, TNF, STAT3, BCL2L1, BAX	JUN, MAPK8, MAPK9	0.147727	14	FALSE
Huaier extract	Chidamide	FAS, IL6, BCL2, CASP3, TNF, STAT3, BCL2L1, BAX	MMP2, MYLIP, SHH, CDH1, MLXIP, MARCHF8		14	FALSE
Huaier extract	HMNE3	FAS, IL6, BCL2, CASP3, TNF, STAT3, BCL2L1, BAX	SRC	1.15278	14	FALSE
Huaier extract	combinatorial treatment of PFD with temozolomide (TMZ)	FAS, IL6, BCL2, CASP3, TNF, STAT3, BCL2L1, BAX	GLI1, VIM, SOX2	0.102273	14	FALSE
Huaier extract	Piperlongumine（PL)	FAS, IL6, BCL2, CASP3, TNF, STAT3, BCL2L1, BAX	SNAI2, ROS1, ZEB1	0.0568182	14	FALSE
Huaier extract	frondoside A (FrA)	FAS, IL6, BCL2, CASP3, TNF, STAT3, BCL2L1, BAX	COL11A2, BAD, BCL2, CASP3, PARP1, BCL2L1, BAX, PTEN	-0.3125	14	TRUE
Huaier extract	chalcone-24 (Chal-24), and TNF-related apoptosis-inducing ligand (TRAIL)	FAS, IL6, BCL2, CASP3, TNF, STAT3, BCL2L1, BAX	LARGE1, CFLAR, CASP8		14	FALSE
Huaier extract	the HSP90 inhibitor 17AAG	FAS, IL6, BCL2, CASP3, TNF, STAT3, BCL2L1, BAX	AKT1, PTK2B, STAT3, KDR, VEGFA	0.0596154	14	FALSE
Huaier extract	propranolol (ADRB-1,2 antagonist) and ICI-118,551 (ADRB-2 antagonist)	FAS, IL6, BCL2, CASP3, TNF, STAT3, BCL2L1, BAX	KDR, VEGFA, CA9	0.526515	14	FALSE
Huaier extract	2-Methoxyestradiol (2-ME2)	FAS, IL6, BCL2, CASP3, TNF, STAT3, BCL2L1, BAX	SETD2, SLC22A3, SEMA6A, ITK		14	FALSE
Huaier extract	regorafenib	FAS, IL6, BCL2, CASP3, TNF, STAT3, BCL2L1, BAX	MTOR, RAF1, PTK2B, ZHX2	-0.0416667	14	TRUE
Huaier extract	CDDP combined with BR	FAS, IL6, BCL2, CASP3, TNF, STAT3, BCL2L1, BAX	BCL2L1	0.819444	14	FALSE
Huaier extract	NSC30049 (NSC49L)	FAS, IL6, BCL2, CASP3, TNF, STAT3, BCL2L1, BAX	H2AX	1.48611	14	FALSE
Huaier extract	proanthocyanidins	FAS, IL6, BCL2, CASP3, TNF, STAT3, BCL2L1, BAX	CASP3, BCL2, BCL2L1, BAX	-0.375	14	TRUE
Huaier extract	Oridonin	FAS, IL6, BCL2, CASP3, TNF, STAT3, BCL2L1, BAX	MAPK8, BCL2L1, BAX, MAPK9	-0.208333	14	TRUE
Huaier extract	de-6MSA-7-demethyl-7-deoxypactamycin (TM-025) and 7-demethyl-7-deoxypactamycin (TM-026)	FAS, IL6, BCL2, CASP3, TNF, STAT3, BCL2L1, BAX	CCND1, PCNA	0.775	14	FALSE
Huaier extract	itraconazole	FAS, IL6, BCL2, CASP3, TNF, STAT3, BCL2L1, BAX	PRKAA1, PRKAB1, PRKAA2, EGFR	0.541667	14	FALSE
Huaier extract	Bufalin with sorafenib	FAS, IL6, BCL2, CASP3, TNF, STAT3, BCL2L1, BAX	AKT1	1.15278	14	FALSE
Huaier extract	homoharringtonine (HHT)	FAS, IL6, BCL2, CASP3, TNF, STAT3, BCL2L1, BAX	IL6, STAT3	-0.425	14	TRUE
Huaier extract	Perillyl alcohol (POH)	FAS, IL6, BCL2, CASP3, TNF, STAT3, BCL2L1, BAX	LARGE1		14	FALSE
Huaier extract	CHMFL-ABL-039	FAS, IL6, BCL2, CASP3, TNF, STAT3, BCL2L1, BAX	ABL1, MTTP		14	FALSE
Huaier extract	puerarin	FAS, IL6, BCL2, CASP3, TNF, STAT3, BCL2L1, BAX	DUSP12, MYLIP, DUSP1, MLXIP, MARCHF8	0.305769	14	FALSE
Huaier extract	MK-2206	FAS, IL6, BCL2, CASP3, TNF, STAT3, BCL2L1, BAX	AKT1	1.15278	14	FALSE
Huaier extract	gefitinib	FAS, IL6, BCL2, CASP3, TNF, STAT3, BCL2L1, BAX	CCNB1, CCND1, PCNA, EGFR	0.625	14	FALSE
Huaier extract	diethyldithiocarbamate-copper complex (CuET)	FAS, IL6, BCL2, CASP3, TNF, STAT3, BCL2L1, BAX	SEMA6A, MYLIP, PKM, MLXIP, MARCHF8	-0.00192308	14	TRUE
Huaier extract	Taxotere and vincristine	FAS, IL6, BCL2, CASP3, TNF, STAT3, BCL2L1, BAX	KDR, VEGFA	0.775	14	FALSE
Huaier extract	tanshinone IIA	FAS, IL6, BCL2, CASP3, TNF, STAT3, BCL2L1, BAX	KDR, VEGFA	0.775	14	FALSE
Huaier extract	Morphine	FAS, IL6, BCL2, CASP3, TNF, STAT3, BCL2L1, BAX	SEMA6A, AKT1, MTOR, EGFR	0.208333	14	FALSE
Huaier extract	Jiedu Sangen decoction (JSD)	FAS, IL6, BCL2, CASP3, TNF, STAT3, BCL2L1, BAX	AKT1, PIK3CB, HK2, PIK3CG, PIK3CD, PIK3CA	0.720238	14	FALSE
Huaier extract	ABT-737	FAS, IL6, BCL2, CASP3, TNF, STAT3, BCL2L1, BAX	AKT1, MCL1, CLEC4D, XIAP, CFLAR, PTPA, BAX, FH, CASP8		14	FALSE
Huaier extract	cisplatin with radiation	FAS, IL6, BCL2, CASP3, TNF, STAT3, BCL2L1, BAX	CASP3	0.819444	14	FALSE
Huaier extract	a lower dose of radiation (1 Gy) combined with RA (5 µM)	FAS, IL6, BCL2, CASP3, TNF, STAT3, BCL2L1, BAX	BCL2, BCL2L1	-0.025	14	TRUE
Huaier extract	Dynasore	FAS, IL6, BCL2, CASP3, TNF, STAT3, BCL2L1, BAX	CDK4, STAT3, CCND1, MMP2	0.208333	14	FALSE
Huaier extract	curcumin was loaded into solid lipid nanoparticles (SLNs)(Cur-SLNs)	FAS, IL6, BCL2, CASP3, TNF, STAT3, BCL2L1, BAX	CCND1, BCL2, PCNA, CDK4, BCL2L1, BAX	-0.196429	14	TRUE
Huaier extract	nonsteroidal anti-inflammatory drug (NSAID)	FAS, IL6, BCL2, CASP3, TNF, STAT3, BCL2L1, BAX	PTGS2, PHGDH, COX5A, CPOX, LEP, COX8A		14	FALSE
Huaier extract	Paclitaxel	FAS, IL6, BCL2, CASP3, TNF, STAT3, BCL2L1, BAX	WDTC1, CASP7	-0.625	14	TRUE
Huaier extract	PF-04554878	FAS, IL6, BCL2, CASP3, TNF, STAT3, BCL2L1, BAX	PTK2	1.26389	14	FALSE
Huaier extract	caffeine	FAS, IL6, BCL2, CASP3, TNF, STAT3, BCL2L1, BAX	BAX, PTGS2, HAS1, MYLIP, COX5A, CPOX, MLXIP, COX8A, MARCHF8	0.0808824	14	FALSE
Huaier extract	Euplotin C (EC)	FAS, IL6, BCL2, CASP3, TNF, STAT3, BCL2L1, BAX	AKT1	1.15278	14	FALSE
Huaier extract	UCN-01 (7-hydroxy-staurosporine)	FAS, IL6, BCL2, CASP3, TNF, STAT3, BCL2L1, BAX	CDKN1A, PCNA	0.675	14	FALSE
Huaier extract	nelfinavir	FAS, IL6, BCL2, CASP3, TNF, STAT3, BCL2L1, BAX	HSPA5, GDF10	-0.425	14	TRUE
Huaier extract	PPZ and VCR	FAS, IL6, BCL2, CASP3, TNF, STAT3, BCL2L1, BAX	AKT1, PIK3CB, PIK3CG, PIK3CD, EGFR, MTOR, PIK3CA, ABCB1	0.5	14	FALSE
Huaier extract	Polyphyllin VI	FAS, IL6, BCL2, CASP3, TNF, STAT3, BCL2L1, BAX	BCL2, MAPK8, BECN1, MAPK9, MAP1LC3B, WDTC1, BCL2L1, BAX	-0.3125	14	TRUE
Huaier extract	C₁₈H₁₇NO₆	FAS, IL6, BCL2, CASP3, TNF, STAT3, BCL2L1, BAX	MMP9, AKT1, PIK3CB, PIK3CG, MMP2, PIK3CD, VIM, CDH1, KDR, VEGFA, PIK3CA	0.41567	14	FALSE
Huaier extract	p-Hydroxymethoxybenzobijuglone (HMBBJ)	FAS, IL6, BCL2, CASP3, TNF, STAT3, BCL2L1, BAX	DLL1, CASP3, BCL2, PSMB6, YY1, BCL2L1	-0.232143	14	TRUE
Huaier extract	chidamide	FAS, IL6, BCL2, CASP3, TNF, STAT3, BCL2L1, BAX	COL11A2, CHEK1, BRCA1, ATM, CASP3, CHEK2, PARP1, CASP9, CASP8	-0.00408497	14	TRUE
Huaier extract	IRE + FOLFIRINOX (5-fluorouracil, leucovorin, irinotecan, and oxaliplatin)	FAS, IL6, BCL2, CASP3, TNF, STAT3, BCL2L1, BAX	CASP3	0.819444	14	FALSE
Huaier extract	reactive oxygen species modulator-1 (Romo1)	FAS, IL6, BCL2, CASP3, TNF, STAT3, BCL2L1, BAX	BCL2, BAX, ROS1	-0.109848	14	TRUE
Huaier extract	4-methylnitrosamino-1-3-pyridyl-1-butanone (NNK)	FAS, IL6, BCL2, CASP3, TNF, STAT3, BCL2L1, BAX	SNAI1, POU5F1, NANOG, SLC22A3, ITK		14	FALSE
Huaier extract	aqueous extract of Solanum nigrum (AESN)	FAS, IL6, BCL2, CASP3, TNF, STAT3, BCL2L1, BAX	CASP3, VIM, CDH1, ZEB1	0.166667	14	FALSE
Huaier extract	tepotinib	FAS, IL6, BCL2, CASP3, TNF, STAT3, BCL2L1, BAX	RNMT, MET, SLTM, SLC22A3, MYC, ITK		14	FALSE
Huaier extract	TRAIL and NVB	FAS, IL6, BCL2, CASP3, TNF, STAT3, BCL2L1, BAX	CASP3, BCL2, BCL2L1, BAX	-0.375	14	TRUE
Huaier extract	Bafilomycin A1	FAS, IL6, BCL2, CASP3, TNF, STAT3, BCL2L1, BAX	BCL2, BCL2L1, BECN1	-0.0340909	14	TRUE
Huaier extract	DHA synergized with 2-Deoxy-D-glucose	FAS, IL6, BCL2, CASP3, TNF, STAT3, BCL2L1, BAX	CYCS, CASP9	0.475	14	FALSE
Huaier extract	n-butylidenephthalide (n-BP)	FAS, IL6, BCL2, CASP3, TNF, STAT3, BCL2L1, BAX	DNMT1	1.26389	14	FALSE
Huaier extract	Artesunate (ART)	FAS, IL6, BCL2, CASP3, TNF, STAT3, BCL2L1, BAX	PTGS2, FAS, FOS, FASN, MYLIP, COX5A, CPOX, MLXIP, COX8A, MARCHF8	0.408333	14	FALSE
Huaier extract	SI 34	FAS, IL6, BCL2, CASP3, TNF, STAT3, BCL2L1, BAX	CCND1, PCNA, SRC	0.435606	14	FALSE
Huaier extract	Cryptotansinone (Dsh-003) (MW 269.14)	FAS, IL6, BCL2, CASP3, TNF, STAT3, BCL2L1, BAX	AKT1, PIK3CB, PIK3CG, PIK3CD, CDH1, PIK3CA	0.660714	14	FALSE
Huaier extract	Y15	FAS, IL6, BCL2, CASP3, TNF, STAT3, BCL2L1, BAX	PTK2	1.26389	14	FALSE
Huaier extract	ampelopsin sodium (Amp-Na)	FAS, IL6, BCL2, CASP3, TNF, STAT3, BCL2L1, BAX	CA2, DNAH8	0.575	14	FALSE
Huaier extract	piperlongumine (PL)	FAS, IL6, BCL2, CASP3, TNF, STAT3, BCL2L1, BAX	STAT3	0.930556	14	FALSE
Huaier extract	anti-diabetic drug Metformin (Met)	FAS, IL6, BCL2, CASP3, TNF, STAT3, BCL2L1, BAX	RNMT, HK2, CCND1, KLK2, LDHA, MET, PCNA, SETD2, SLTM, PKM, HOOK2, KIF2A, MYC, BAX, KCNA5	0.230072	14	FALSE
Huaier extract	curcumin and carboplatin	FAS, IL6, BCL2, CASP3, TNF, STAT3, BCL2L1, BAX	MMP9, AKT1, CASP3, BCL2, CASP9, BCL2L1, MAPK3	-0.20119	14	TRUE
Huaier extract	Aclidinium bromide	FAS, IL6, BCL2, CASP3, TNF, STAT3, BCL2L1, BAX	AKT1, PIK3CB, PIK3CG, CASP3, BCL2, PIK3CD, PIK3CA, BCL2L1, BAX	-0.00735294	14	TRUE
Huaier extract	combination of celecoxib and IR	FAS, IL6, BCL2, CASP3, TNF, STAT3, BCL2L1, BAX	CDK1, PTGS2, COX5A, POLD1, CPOX, COX8A	0.470238	14	FALSE
Huaier extract	Vorinostat and quinacrine	FAS, IL6, BCL2, CASP3, TNF, STAT3, BCL2L1, BAX	BCL2, ROS1, MCL1, CLEC4D, BCL2L1, BAX, FH		14	FALSE
Huaier extract	ZD1839 (Iressa)	FAS, IL6, BCL2, CASP3, TNF, STAT3, BCL2L1, BAX	MMP9, EGF	0.475	14	FALSE
Huaier extract	frankincense essential oil (FEO)	FAS, IL6, BCL2, CASP3, TNF, STAT3, BCL2L1, BAX	BCL2, BCL2L1, BAX	-0.215909	14	TRUE
Huaier extract	Lymecycline	FAS, IL6, BCL2, CASP3, TNF, STAT3, BCL2L1, BAX	AKT1, GRB2, STAT3, EGFR	0.0416667	14	FALSE
Huaier extract	synthesized nanoparticles was modified with folic acid (FA)	FAS, IL6, BCL2, CASP3, TNF, STAT3, BCL2L1, BAX	COL11A2, CASP3, PARP1	-0.00378788	14	TRUE
Huaier extract	Sesquiterpene Lactone-Santonin	FAS, IL6, BCL2, CASP3, TNF, STAT3, BCL2L1, BAX	PTK2B, ZHX2, CASP3, BCL2, MAP2K7, PCNA, CASP9, RAF1, MTOR, BCL2L1, BAX	-0.35945	14	TRUE
Huaier extract	p21-activated kinase (PAK) 2	FAS, IL6, BCL2, CASP3, TNF, STAT3, BCL2L1, BAX	CASP7	1.26389	14	FALSE
Huaier extract	Dexamethasone (Dex)	FAS, IL6, BCL2, CASP3, TNF, STAT3, BCL2L1, BAX	KLF5	1.93056	14	FALSE
Huaier extract	EZH2 inhibitor DZNeP with gemcitabine	FAS, IL6, BCL2, CASP3, TNF, STAT3, BCL2L1, BAX	CDH1	1.26389	14	FALSE
Huaier extract	BBI608 in combination with paclitaxel	FAS, IL6, BCL2, CASP3, TNF, STAT3, BCL2L1, BAX	STAT3	0.930556	14	FALSE
Huaier extract	poly(ethylene glycol)-poly(caprolactone) micelles (mPEG-PCL-PTX)	FAS, IL6, BCL2, CASP3, TNF, STAT3, BCL2L1, BAX	CASP3, BCL2, BCL2L1, BAX	-0.375	14	TRUE
Huaier extract	sFRP4	FAS, IL6, BCL2, CASP3, TNF, STAT3, BCL2L1, BAX	CA2, ABCG2, ABCC2	-0.0795455	14	TRUE
Huaier extract	L-Pt-Py	FAS, IL6, BCL2, CASP3, TNF, STAT3, BCL2L1, BAX	BBC3, MYC	-0.025	14	TRUE
Huaier extract	2-fluoropalmitic acid (2-FPA)	FAS, IL6, BCL2, CASP3, TNF, STAT3, BCL2L1, BAX	MMP2	1.70833	14	FALSE
Huaier extract	Cardiotoxin (CTX) III	FAS, IL6, BCL2, CASP3, TNF, STAT3, BCL2L1, BAX	AKT1, ZEB1, EGFR	0.253788	14	FALSE
Huaier extract	Curcumin	FAS, IL6, BCL2, CASP3, TNF, STAT3, BCL2L1, BAX	EZH2, DYNLL1, GDF10, BCL2, MAP1LC3A, ROS1, SHH, BCL2L1, GLI1, VIM, CDH1, MAP1LC3B, DDIT3, DLC1, DLEC1, BAX, HSPA5		14	FALSE
Huaier extract	5-FU combined with casticin	FAS, IL6, BCL2, CASP3, TNF, STAT3, BCL2L1, BAX	CASP3, CASP8	-0.025	14	TRUE
Huaier extract	pazopanib + trametinib	FAS, IL6, BCL2, CASP3, TNF, STAT3, BCL2L1, BAX	AKT1	1.15278	14	FALSE
Huaier extract	Atovaquone	FAS, IL6, BCL2, CASP3, TNF, STAT3, BCL2L1, BAX	ERBB2, CCND1, MYC, BCL2, PCNA, BCL2L1, BAX	-0.258333	14	TRUE
Huaier extract	combination (E) of Huangqi (Radix Astragali Mongolici) and Ezhu (Rhizoma Curcumae Phaeocaulis)	FAS, IL6, BCL2, CASP3, TNF, STAT3, BCL2L1, BAX	CASP3, BCL2, BCL2L1, BAX	-0.375	14	TRUE
Huaier extract	nano micelles curcumin	FAS, IL6, BCL2, CASP3, TNF, STAT3, BCL2L1, BAX	CCND1, PCNA	0.775	14	FALSE
Huaier extract	Adenoviral-mediated gene transfer of the apoptotic gene E2F-1	FAS, IL6, BCL2, CASP3, TNF, STAT3, BCL2L1, BAX	E2F1	1.375	14	FALSE
Huaier extract	Betulinic acid	FAS, IL6, BCL2, CASP3, TNF, STAT3, BCL2L1, BAX	MTOR, GABPA, JAK2, NFE2L2	-0.0416667	14	TRUE
Huaier extract	Cryptanshinone	FAS, IL6, BCL2, CASP3, TNF, STAT3, BCL2L1, BAX	HK2, LDHA, KLK2, PKM, HOOK2, KIF2A, KCNA5	0.379762	14	FALSE
Huaier extract	Flubendazole	FAS, IL6, BCL2, CASP3, TNF, STAT3, BCL2L1, BAX	GPX4	2.04167	14	FALSE
Huaier extract	paclitaxel	FAS, IL6, BCL2, CASP3, TNF, STAT3, BCL2L1, BAX	AKT1, PIK3CB, PIK3CG, PCNA, CCNB1, PIK3CD, MTOR, PIK3CA	0.6875	14	FALSE
Huaier extract	11-Dehydrosinulariolide	FAS, IL6, BCL2, CASP3, TNF, STAT3, BCL2L1, BAX	AKT1, PTEN	0.675	14	FALSE
Huaier extract	phenothiazine (DS00329)	FAS, IL6, BCL2, CASP3, TNF, STAT3, BCL2L1, BAX	CDK2, CCND1, PCNA	0.420455	14	FALSE
Huaier extract	a novel oral PIM inhibitor, AZD1208	FAS, IL6, BCL2, CASP3, TNF, STAT3, BCL2L1, BAX	MYC, SORBS1, LNPEP, BRD4, HACD1, CDKN1A, SERPINB6, CAP1		14	FALSE
Huaier extract	All trans-retinoic acid (ATRA)	FAS, IL6, BCL2, CASP3, TNF, STAT3, BCL2L1, BAX	AKT1, PIK3CB, PIK3CG, MAP2K7, BCL2, MCL1, PIK3CD, CLEC4D, PIK3CA, BCL2L1, FH		14	FALSE
Huaier extract	NVP-ADW742	FAS, IL6, BCL2, CASP3, TNF, STAT3, BCL2L1, BAX	AKT1, PIK3CB, PIK3CG, IGF1, PIK3CD, PIK3CA	0.791667	14	FALSE
Huaier extract	arsenite	FAS, IL6, BCL2, CASP3, TNF, STAT3, BCL2L1, BAX	PKM, RORC	0.175	14	FALSE
Huaier extract	GCCSysm-4 (G-4)	FAS, IL6, BCL2, CASP3, TNF, STAT3, BCL2L1, BAX	CPOX, COX8A, PTGS2, COX5A	0.541667	14	FALSE
Huaier extract	bromocriptine	FAS, IL6, BCL2, CASP3, TNF, STAT3, BCL2L1, BAX	LARGE1, PCNA, STAT5A, STAT5B, BCL2L1		14	FALSE
Huaier extract	Trametinib	FAS, IL6, BCL2, CASP3, TNF, STAT3, BCL2L1, BAX	MAP2K7, MCL1, CLEC4D, BBC3, FH		14	FALSE
Huaier extract	S2E, a thia-Michael adduct of sulfonamide chalcone	FAS, IL6, BCL2, CASP3, TNF, STAT3, BCL2L1, BAX	CASP3, JUN, CYCS, SEMA6A, MAPK8, BAX	-0.220238	14	TRUE
Huaier extract	ONX0912	FAS, IL6, BCL2, CASP3, TNF, STAT3, BCL2L1, BAX	ROS1	1.81944	14	FALSE
Huaier extract	VERU-111	FAS, IL6, BCL2, CASP3, TNF, STAT3, BCL2L1, BAX	COL11A2, CASP3, PARP1	-0.00378788	14	TRUE
Huaier extract	5-FU combined with forbesione	FAS, IL6, BCL2, CASP3, TNF, STAT3, BCL2L1, BAX	CASP3, BCL2, CASP9, BCL2L1, BAX	-0.355769	14	TRUE
Huaier extract	Cynara cardunculus L. (CCL)	FAS, IL6, BCL2, CASP3, TNF, STAT3, BCL2L1, BAX	ABL1, MTTP		14	FALSE
Huaier extract	Calebin-A	FAS, IL6, BCL2, CASP3, TNF, STAT3, BCL2L1, BAX	JUN, MAPK8, MAPK9	0.147727	14	FALSE
Huaier extract	luteoloside	FAS, IL6, BCL2, CASP3, TNF, STAT3, BCL2L1, BAX	COL11A2, FAS, FASN, CASP3, BCL2, PARP1, MAPK9, MTOR, MAPK8, BCL2L1, BAX, CASP8	-0.466667	14	TRUE
Huaier extract	1,25-(OH)2D3	FAS, IL6, BCL2, CASP3, TNF, STAT3, BCL2L1, BAX	MAP2K7, MAPK3	0.475	14	FALSE
Huaier extract	combination of Celecoxib and Plumbagin	FAS, IL6, BCL2, CASP3, TNF, STAT3, BCL2L1, BAX	PTGS2, COX5A, CPOX, COX8A, STAT3	0.244231	14	FALSE
Huaier extract	nitazoxanide (NTZ)	FAS, IL6, BCL2, CASP3, TNF, STAT3, BCL2L1, BAX	KDR, IL6, BCL2, JAK2, CYCS, VEGFA, STAT3, BCL2L1	-0.5	14	TRUE
Huaier extract	Biochanin A and SB590885	FAS, IL6, BCL2, CASP3, TNF, STAT3, BCL2L1, BAX	AKT1, PIK3CB, PIK3CG, PIK3CD, PIK3CA	0.798077	14	FALSE
Huaier extract	EM-2	FAS, IL6, BCL2, CASP3, TNF, STAT3, BCL2L1, BAX	MAPK8, MAPK9	0.175	14	FALSE
Huaier extract	Metformin	FAS, IL6, BCL2, CASP3, TNF, STAT3, BCL2L1, BAX	AKT1, PRKAB1, PIK3CB, IL6, GABPA, PKM, STAT3, MAPK8, EZH2, PTGS2, CCND1, FASN, BAD, PRKAA1, PARP1, FOXO3, CASP9, VIM, MAPK9, MTOR, SLC22A3, MLXIP, BCL2L1, PRRT2, PTEN, MMP2, BCL2, ROS1, NFE2L2, VEGFA, BAX, MAPK3, HMOX1, FN1, MDM2, SIRT1, ABCC1, CPOX, SHH, PRKAA2, KDR, PIK3CA		14	FALSE
Huaier extract	deguelin	FAS, IL6, BCL2, CASP3, TNF, STAT3, BCL2L1, BAX	PIK3CD, PIK3CG, PIK3CA, PIK3CB	0.791667	14	FALSE
Huaier extract	eicosapentaenoic acid-free fatty acid (EPA-FFA), epigallocatechin-3-gallate (EGCG) and proanthocyanidins	FAS, IL6, BCL2, CASP3, TNF, STAT3, BCL2L1, BAX	MTOR, CCND1, MYC, PCNA	0.333333	14	FALSE
Huaier extract	vinorelbine with nontoxic concentrations of ME0328 or olaparib	FAS, IL6, BCL2, CASP3, TNF, STAT3, BCL2L1, BAX	PARP3	2.15278	14	FALSE
Huaier extract	cerdulatinib	FAS, IL6, BCL2, CASP3, TNF, STAT3, BCL2L1, BAX	BCR, CD40LG, BCL2, MCL1, CLEC4D, IL4, FH		14	FALSE
Huaier extract	PARP1 and CHK1 inhibitors	FAS, IL6, BCL2, CASP3, TNF, STAT3, BCL2L1, BAX	CHEK1, MAPK3	0.275	14	FALSE
Huaier extract	the combination of LY294002 (LY), a phosphatidylinositide-3-kinase (PI3K) inhibitor, with the traditional cytotoxic anti-estrogen drug tamoxifen (TAM)	FAS, IL6, BCL2, CASP3, TNF, STAT3, BCL2L1, BAX	CCND1, CASP3, BCL2, PCNA, CASP7, BCL2L1	-0.196429	14	TRUE
Huaier extract	β-Elemene	FAS, IL6, BCL2, CASP3, TNF, STAT3, BCL2L1, BAX	AKT1, MMP2, MYLIP, BCL2, EGFR, MLXIP, BCL2L1, MARCHF8	-0.25	14	TRUE
Huaier extract	ABT-737 and cisplatin	FAS, IL6, BCL2, CASP3, TNF, STAT3, BCL2L1, BAX	AKT1	1.15278	14	FALSE
Huaier extract	Co-treatment with SAHA and S116836	FAS, IL6, BCL2, CASP3, TNF, STAT3, BCL2L1, BAX	MCL1, BCL2L11, CLEC4D, XIAP, FH		14	FALSE
Huaier extract	the sulfated benzaldehyde chitosan (SBCS)	FAS, IL6, BCL2, CASP3, TNF, STAT3, BCL2L1, BAX	FGF2	2.04167	14	FALSE
Huaier extract	MASTL	FAS, IL6, BCL2, CASP3, TNF, STAT3, BCL2L1, BAX	BCL2L1	0.819444	14	FALSE
Huaier extract	Galangin (3,5,7-trihydroxyflavone)	FAS, IL6, BCL2, CASP3, TNF, STAT3, BCL2L1, BAX	AKT1, PTK2B, PTEN	0.602273	14	FALSE
Huaier extract	Chitosan nanoparticles	FAS, IL6, BCL2, CASP3, TNF, STAT3, BCL2L1, BAX	SLC22A3, ITK		14	FALSE
Huaier extract	2-imino-6-methoxy-2H-chromene-3-carbothioamide (IMCA)	FAS, IL6, BCL2, CASP3, TNF, STAT3, BCL2L1, BAX	MTOR, PRKAA1, PRKAB1, PRKAA2	0.625	14	FALSE
Huaier extract	Rosiglitazone metformin adduct (RZM)	FAS, IL6, BCL2, CASP3, TNF, STAT3, BCL2L1, BAX	PRKAA1, PRKAB1, PRKAA2	0.875	14	FALSE
Huaier extract	BSI‑201	FAS, IL6, BCL2, CASP3, TNF, STAT3, BCL2L1, BAX	MMP3, TIMP2, TIMP1, BCL2L1, BAX, PTEN	0.0535714	14	FALSE
Huaier extract	chloroquine plus cisplatin	FAS, IL6, BCL2, CASP3, TNF, STAT3, BCL2L1, BAX	CASP3	0.819444	14	FALSE
Huaier extract	nedaplatin	FAS, IL6, BCL2, CASP3, TNF, STAT3, BCL2L1, BAX	CDH1, VIM	0.175	14	FALSE
Huaier extract	Rapalink-1	FAS, IL6, BCL2, CASP3, TNF, STAT3, BCL2L1, BAX	MTOR, ABCB6, ERBB4, EGFR	0.25	14	FALSE
Huaier extract	penflurido (PFD)	FAS, IL6, BCL2, CASP3, TNF, STAT3, BCL2L1, BAX	SLC22A3, ZEB1, VIM, ITK		14	FALSE
Huaier extract	A combination of Wee1 and mTOR	FAS, IL6, BCL2, CASP3, TNF, STAT3, BCL2L1, BAX	MTOR	1.15278	14	FALSE
Huaier extract	pyrrolo-1,5-benzoxazepine (PBOX)	FAS, IL6, BCL2, CASP3, TNF, STAT3, BCL2L1, BAX	MFAP1, PRKAB1, PRKAA1, PRKAA2, APRT, MTOR	0.494048	14	FALSE
Huaier extract	17-AAG and celecoxib	FAS, IL6, BCL2, CASP3, TNF, STAT3, BCL2L1, BAX	BCL2	0.708333	14	FALSE
Huaier extract	VS-5584	FAS, IL6, BCL2, CASP3, TNF, STAT3, BCL2L1, BAX	PIK3CB, PIK3CG, PIK3CD, MTOR, PIK3CA	0.498077	14	FALSE
Huaier extract	O,O\'-diethyl-(S,S)-ethylenediamine-N,N\'-di-2-(3-cyclohexyl)propanoate dihydrochloride (named DE-EDCP)	FAS, IL6, BCL2, CASP3, TNF, STAT3, BCL2L1, BAX	CASP3, BCL2, PCNA, BCL2L1, BAX	-0.378846	14	TRUE
Huaier extract	PREC and cisplatin	FAS, IL6, BCL2, CASP3, TNF, STAT3, BCL2L1, BAX	AKT1	1.15278	14	FALSE
Huaier extract	Teriflunomide	FAS, IL6, BCL2, CASP3, TNF, STAT3, BCL2L1, BAX	CCND1, PCNA, BCL2L1, SEMA6A, MYC, BAX	-0.077381	14	TRUE
Huaier extract	AZD8055	FAS, IL6, BCL2, CASP3, TNF, STAT3, BCL2L1, BAX	MCL1, BCL2L11, CLEC4D, MTOR, BBC3, FH		14	FALSE
Huaier extract	PLK1 (BI6727)	FAS, IL6, BCL2, CASP3, TNF, STAT3, BCL2L1, BAX	CCNB1, PCNA	0.975	14	FALSE
Huaier extract	DMH1	FAS, IL6, BCL2, CASP3, TNF, STAT3, BCL2L1, BAX	ID1	2.48611	14	FALSE
Huaier extract	nonhypercalcemic vitamin D analogue BXL-628	FAS, IL6, BCL2, CASP3, TNF, STAT3, BCL2L1, BAX	AKT1, PIK3CB, PIK3CG, PIK3CD, PIK3CA	0.798077	14	FALSE
Huaier extract	PF-573,228 in combination with erlotinib	FAS, IL6, BCL2, CASP3, TNF, STAT3, BCL2L1, BAX	AKT1	1.15278	14	FALSE
Huaier extract	The combination of CDDP/PXD and TK or CuD	FAS, IL6, BCL2, CASP3, TNF, STAT3, BCL2L1, BAX	AKT1, ERBB2, ERBB3, STAT3, MAPK9, MAPK8	-0.0535714	14	TRUE
Huaier extract	benzofuran compounds	FAS, IL6, BCL2, CASP3, TNF, STAT3, BCL2L1, BAX	PSG1, SP1, CDKN1A, ESR1		14	FALSE
Huaier extract	Quercetin	FAS, IL6, BCL2, CASP3, TNF, STAT3, BCL2L1, BAX	CASP3, BCL2, BAX, TGFB1	-0.25	14	TRUE
Huaier extract	cisplatin and hypericin	FAS, IL6, BCL2, CASP3, TNF, STAT3, BCL2L1, BAX	BCL2	0.708333	14	FALSE
Huaier extract	sodium selenite (SS)	FAS, IL6, BCL2, CASP3, TNF, STAT3, BCL2L1, BAX	HDAC9, CA9	-0.225	14	TRUE
Huaier extract	Triptonide	FAS, IL6, BCL2, CASP3, TNF, STAT3, BCL2L1, BAX	SEMA6A, NOTCH1	0.175	14	FALSE
Huaier extract	TH588 and BKM120	FAS, IL6, BCL2, CASP3, TNF, STAT3, BCL2L1, BAX	PIK3CD, PIK3CG, PIK3CA, PIK3CB	0.791667	14	FALSE
Huaier extract	total flavones	FAS, IL6, BCL2, CASP3, TNF, STAT3, BCL2L1, BAX	CASP3, BCL2, BAX	-0.215909	14	TRUE
Huaier extract	miR-1291 prodrug monotherapy	FAS, IL6, BCL2, CASP3, TNF, STAT3, BCL2L1, BAX	MLXIP, MYLIP, MARCHF8	-0.170455	14	TRUE
Huaier extract	Valproic acid (VPA)	FAS, IL6, BCL2, CASP3, TNF, STAT3, BCL2L1, BAX	EZH2, FASN, BCL2, CDH1, BCL2L1, PTEN	0.0178571	14	FALSE
Huaier extract	The combination of gefitinib and vorinostat	FAS, IL6, BCL2, CASP3, TNF, STAT3, BCL2L1, BAX	AKT1, PTK2B, IGF1	0.193182	14	FALSE
Huaier extract	combination of a CD30-targeting ADC (anti-CD30-lidamycin [LDM]) with a small-molecule inhibitor (crizotinib) of nucleophosmin-anaplastic lymphoma kinase NPM-ALK	FAS, IL6, BCL2, CASP3, TNF, STAT3, BCL2L1, BAX	MAPK3	1.48611	14	FALSE
Huaier extract	Moxifloxacin and ciprofloxacin	FAS, IL6, BCL2, CASP3, TNF, STAT3, BCL2L1, BAX	CDK2, BAK1, CCNA2, PCNA, BID, BCL2L1, CASP8	0.075	14	FALSE
Huaier extract	5-fluorouracil (5-Fu)	FAS, IL6, BCL2, CASP3, TNF, STAT3, BCL2L1, BAX	BAX, CYCS	0.275	14	FALSE
Huaier extract	Methoxyacetic acid	FAS, IL6, BCL2, CASP3, TNF, STAT3, BCL2L1, BAX	CDK4, CDK2, HDAC9, PCNA	0.416667	14	FALSE
Huaier extract	Suberoylanilide hydroxamic acid and paclitaxel	FAS, IL6, BCL2, CASP3, TNF, STAT3, BCL2L1, BAX	ID1, CASP3, BCL2, MYC, BAX	-0.225	14	TRUE
Huaier extract	4SC-202 (a novel selective class I HDAC inhibitor) and INK128 (a selective mTORC1/C2 inhibitor)	FAS, IL6, BCL2, CASP3, TNF, STAT3, BCL2L1, BAX	SOX2	1.48611	14	FALSE
Huaier extract	T-DM1, trastuzumab emtansine is an antibody-drug conjugate composed by the monoclonal antibody trastuzumab and the microtubule polymerization inhibitor DM1	FAS, IL6, BCL2, CASP3, TNF, STAT3, BCL2L1, BAX	ERBB2, ERBB3	0.675	14	FALSE
Huaier extract	beet root juice (BRJ)	FAS, IL6, BCL2, CASP3, TNF, STAT3, BCL2L1, BAX	BCL2, BCL2L1, BAX	-0.215909	14	TRUE
Huaier extract	combination of simvastatin and meclofenamic acid, an AKR1C3 inhibitor	FAS, IL6, BCL2, CASP3, TNF, STAT3, BCL2L1, BAX	AKT1	1.15278	14	FALSE
Huaier extract	ibrutinib (PCI-32765)	FAS, IL6, BCL2, CASP3, TNF, STAT3, BCL2L1, BAX	AKT1, ERBB2, BTK, CASP3, ERBB3, ZEB1, ERBB4, EGFR	0.0625	14	FALSE
Huaier extract	(-)-Thalidomide	FAS, IL6, BCL2, CASP3, TNF, STAT3, BCL2L1, BAX	KDR, VEGFA, CASP3, ANXA5	0.166667	14	FALSE
Huaier extract	JTC-801	FAS, IL6, BCL2, CASP3, TNF, STAT3, BCL2L1, BAX	AKT1, PIK3CB, PIK3CG, PIK3CD, MTOR, PIK3CA	0.660714	14	FALSE
Huaier extract	the combined treatment of ATO and GEM	FAS, IL6, BCL2, CASP3, TNF, STAT3, BCL2L1, BAX	SKP2	1.26389	14	FALSE
Huaier extract	combinational treatment of ABT-263 with NCTD	FAS, IL6, BCL2, CASP3, TNF, STAT3, BCL2L1, BAX	COL11A2, PMAIP1, PARP1, CASP9, CYCS	-0.0634615	14	TRUE
Huaier extract	Berbamine	FAS, IL6, BCL2, CASP3, TNF, STAT3, BCL2L1, BAX	CASP3	0.819444	14	FALSE
Huaier extract	thiostrepton	FAS, IL6, BCL2, CASP3, TNF, STAT3, BCL2L1, BAX	CCNB1, PCNA, FOXM1	0.965909	14	FALSE
Huaier extract	Emodin	FAS, IL6, BCL2, CASP3, TNF, STAT3, BCL2L1, BAX	AKT1, PIK3CB, PIK3CG, BCR, ABL1, MTTP, PIK3CD, PIK3CA		14	FALSE
Huaier extract	silibinin Na₂[VO(silibinin)₂2]·6H₂O (VOsil)	FAS, IL6, BCL2, CASP3, TNF, STAT3, BCL2L1, BAX	CASP3, NFKB1	-0.425	14	TRUE
Huaier extract	Qizhen capsule (QZC)	FAS, IL6, BCL2, CASP3, TNF, STAT3, BCL2L1, BAX	COL11A2, PRKAB1, CASP3, BCL2, PRKAA1, PARP1, CASP9, PRKAA2, MTOR, BCL2L1, BAX	-0.223086	14	TRUE
Huaier extract	Asterosaponin 1	FAS, IL6, BCL2, CASP3, TNF, STAT3, BCL2L1, BAX	DDIT3, MAPK8, HSPA5, MAPK9	0.125	14	FALSE
Huaier extract	DHA	FAS, IL6, BCL2, CASP3, TNF, STAT3, BCL2L1, BAX	ABCB1	2.04167	14	FALSE
Huaier extract	oridonin	FAS, IL6, BCL2, CASP3, TNF, STAT3, BCL2L1, BAX	SNAI1, SNAI2, IL6, CDH1, VIM, CYCS, BCL2L1, BAX	-0.5	14	TRUE
Huaier extract	Persian shallot extract	FAS, IL6, BCL2, CASP3, TNF, STAT3, BCL2L1, BAX	BCL2, BCL2L11, BBC3, BID, BAX, CASP8	-0.196429	14	TRUE
Huaier extract	combination of 4MU with Imatinib	FAS, IL6, BCL2, CASP3, TNF, STAT3, BCL2L1, BAX	EIF2AK3, AKT1	0.475	14	FALSE
Huaier extract	arsenic trioxide (As2O3)	FAS, IL6, BCL2, CASP3, TNF, STAT3, BCL2L1, BAX	BCL2, BCL2L1	-0.025	14	TRUE
Huaier extract	Docetaxel	FAS, IL6, BCL2, CASP3, TNF, STAT3, BCL2L1, BAX	DNMT3A, DNMT1, DNMT3B	0.784091	14	FALSE
Huaier extract	ATRA and sorafenib	FAS, IL6, BCL2, CASP3, TNF, STAT3, BCL2L1, BAX	BCL2, MCL1, CLEC4D, BCL2L1, FH		14	FALSE
Huaier extract	Protein hydrolysate extracted from OR (ORPH)	FAS, IL6, BCL2, CASP3, TNF, STAT3, BCL2L1, BAX	MLXIP, MYLIP, PKM, MARCHF8	-0.0416667	14	TRUE
Huaier extract	nimbolide	FAS, IL6, BCL2, CASP3, TNF, STAT3, BCL2L1, BAX	SEMA6A, MYLIP, MARCHF8, MLXIP	-0.125	14	TRUE
Huaier extract	herb formula Yanghe Huayan (YHHY)	FAS, IL6, BCL2, CASP3, TNF, STAT3, BCL2L1, BAX	AKT1, PIK3CB, PIK3CG, BCL2, BCL2L1, PIK3CD, KDR, VEGFA, PIK3CA, MYC, BAX	0.0855263	14	FALSE
Huaier extract	CAB and PLI	FAS, IL6, BCL2, CASP3, TNF, STAT3, BCL2L1, BAX	MCL1, FH, CLEC4D		14	FALSE
Huaier extract	LY2603618	FAS, IL6, BCL2, CASP3, TNF, STAT3, BCL2L1, BAX	CDKN1A	1.15278	14	FALSE
Huaier extract	Digoxin	FAS, IL6, BCL2, CASP3, TNF, STAT3, BCL2L1, BAX	MMP2, MMP9	0.675	14	FALSE
Huaier extract	Esculetin (EST)	FAS, IL6, BCL2, CASP3, TNF, STAT3, BCL2L1, BAX	FN1, CCND1, MMP2, PCNA, VIM, CDH1, MYC	0.336905	14	FALSE
Huaier extract	GDC-0449, a pharmacological inhibitor of Smoothened (SMO)	FAS, IL6, BCL2, CASP3, TNF, STAT3, BCL2L1, BAX	CCND1, GLI1	0.175	14	FALSE
Huaier extract	Paricalcitol, when combined with As2O3	FAS, IL6, BCL2, CASP3, TNF, STAT3, BCL2L1, BAX	BCL2, BCL2L1	-0.025	14	TRUE
Huaier extract	ropivacaine	FAS, IL6, BCL2, CASP3, TNF, STAT3, BCL2L1, BAX	AKT1, PIK3CB, PIK3CG, BCR, PIK3CD, MTOR, PIK3CA	0.675	14	FALSE
Huaier extract	KSI-3716	FAS, IL6, BCL2, CASP3, TNF, STAT3, BCL2L1, BAX	CDK4, MYC, CCND2, PCNA	0.625	14	FALSE
Huaier extract	SAM plus GEM	FAS, IL6, BCL2, CASP3, TNF, STAT3, BCL2L1, BAX	STAT3, JAK2	0.375	14	FALSE
Huaier extract	α-bisabolol	FAS, IL6, BCL2, CASP3, TNF, STAT3, BCL2L1, BAX	CASP3, MMP9, PCNA	-0.0795455	14	TRUE
Huaier extract	Cu-5-SMAG	FAS, IL6, BCL2, CASP3, TNF, STAT3, BCL2L1, BAX	AKT1, PIK3CB, PIK3CG, PIK3CD, PIK3CA	0.798077	14	FALSE
Huaier extract	Selinexor (KPT-330)	FAS, IL6, BCL2, CASP3, TNF, STAT3, BCL2L1, BAX	CDK2, CDKN1A, PCNA	0.420455	14	FALSE
Huaier extract	pristimerin	FAS, IL6, BCL2, CASP3, TNF, STAT3, BCL2L1, BAX	AKT1, PIK3CB, PIK3CG, TNF, PIK3CD, MTOR, PIK3CA, NFKB1	0.1875	14	FALSE
Huaier extract	The coumarin derivative osthole	FAS, IL6, BCL2, CASP3, TNF, STAT3, BCL2L1, BAX	CASP8	0.708333	14	FALSE
Huaier extract	Solamargine	FAS, IL6, BCL2, CASP3, TNF, STAT3, BCL2L1, BAX	CASP3, BCL2, XIAP, BCL2L1, BAX	-0.355769	14	TRUE
Huaier extract	5-(3,4,5-trimethoxybenzoyl)-4-methyl-2-(p-tolyl) imidazol (BZML)	FAS, IL6, BCL2, CASP3, TNF, STAT3, BCL2L1, BAX	ROS1	1.81944	14	FALSE
Huaier extract	Icaritin	FAS, IL6, BCL2, CASP3, TNF, STAT3, BCL2L1, BAX	CASP3, BCL2, CASP9, BCL2L1, BAX	-0.355769	14	TRUE
Huaier extract	olean-28,13b-olide 2 (OLO-2)	FAS, IL6, BCL2, CASP3, TNF, STAT3, BCL2L1, BAX	AKT1, CASP3, ROS1, STAT3, ABCB1	-0.548077	14	TRUE
Huaier extract	DOX and curcumin	FAS, IL6, BCL2, CASP3, TNF, STAT3, BCL2L1, BAX	MLXIP, MYLIP, MARCHF8	-0.170455	14	TRUE
Huaier extract	Cabozantinib	FAS, IL6, BCL2, CASP3, TNF, STAT3, BCL2L1, BAX	PIK3CB, PIK3CG, MET, IL6, PIK3CD, MTOR, PIK3CA	-0.0869048	14	TRUE
Huaier extract	etoposide (Vp16)	FAS, IL6, BCL2, CASP3, TNF, STAT3, BCL2L1, BAX	ABCB1	2.04167	14	FALSE
Huaier extract	Nitidine Chloride	FAS, IL6, BCL2, CASP3, TNF, STAT3, BCL2L1, BAX	MMP9, RNASE1, FOS, JUNB, SRC, MMP2, PTK2, RAC1, JUN, FOSB, RHOA, JUND		14	FALSE
Huaier extract	Selective inhibitors of nuclear export (SINEs)	FAS, IL6, BCL2, CASP3, TNF, STAT3, BCL2L1, BAX	NR1I2	2.04167	14	FALSE
Huaier extract	The combined effects of matrine (Mat) and cisplatin	FAS, IL6, BCL2, CASP3, TNF, STAT3, BCL2L1, BAX	XIAP	1.04167	14	FALSE
Huaier extract	GSK2334470 in combination with ribociclib or palbociclib	FAS, IL6, BCL2, CASP3, TNF, STAT3, BCL2L1, BAX	PIK3CB, PIK3CG, PDPK1, PDK1, PIK3CD, CDK4, PIK3CA	0.527381	14	FALSE
Huaier extract	Raddeanin A	FAS, IL6, BCL2, CASP3, TNF, STAT3, BCL2L1, BAX	PTGS2, CCND1, BAX, PCNA	-0.0416667	14	TRUE
Huaier extract	miR-770	FAS, IL6, BCL2, CASP3, TNF, STAT3, BCL2L1, BAX	MLXIP, MYLIP, MARCHF8	-0.170455	14	TRUE
Huaier extract	cinobufacini	FAS, IL6, BCL2, CASP3, TNF, STAT3, BCL2L1, BAX	CASP3, BCL2, MAP1LC3A, MAP1LC3B, BCL2L1, BAX	-0.196429	14	TRUE
Huaier extract	combination of luteolin and 5-fluorouracil	FAS, IL6, BCL2, CASP3, TNF, STAT3, BCL2L1, BAX	COL11A2, BCL2, BAX, PARP1	-0.0833333	14	TRUE
Huaier extract	paclitaxel and zoledronic acid	FAS, IL6, BCL2, CASP3, TNF, STAT3, BCL2L1, BAX	SEMA6A	2.48611	14	FALSE
Huaier extract	coronarin D	FAS, IL6, BCL2, CASP3, TNF, STAT3, BCL2L1, BAX	CASP3, PCNA, CCNB1, JUN, MAPK9, MAPK8	0.0892857	14	FALSE
Huaier extract	Camptosar	FAS, IL6, BCL2, CASP3, TNF, STAT3, BCL2L1, BAX	EGFR	1.15278	14	FALSE
Huaier extract	XWL-1-48	FAS, IL6, BCL2, CASP3, TNF, STAT3, BCL2L1, BAX	AKT1, PIK3CB, PIK3CG, MDM2, PIK3CD, PIK3CA	0.589286	14	FALSE
Huaier extract	HCI-2509	FAS, IL6, BCL2, CASP3, TNF, STAT3, BCL2L1, BAX	EGFR	1.15278	14	FALSE
Huaier extract	docetaxel and cisplatin	FAS, IL6, BCL2, CASP3, TNF, STAT3, BCL2L1, BAX	AKT1	1.15278	14	FALSE
Huaier extract	Entinostat (HDAC1 inhibitor) combination with Fludarabine	FAS, IL6, BCL2, CASP3, TNF, STAT3, BCL2L1, BAX	BCL2, BAX, HMOX1	-0.109848	14	TRUE
Huaier extract	nitroxoline (NXQ)	FAS, IL6, BCL2, CASP3, TNF, STAT3, BCL2L1, BAX	MDM2	1.15278	14	FALSE
Huaier extract	HQP1351	FAS, IL6, BCL2, CASP3, TNF, STAT3, BCL2L1, BAX	AKT1, MAPK3, STAT3	-0.261364	14	TRUE
Huaier extract	taxanes alone or combined with estramustine phosphate	FAS, IL6, BCL2, CASP3, TNF, STAT3, BCL2L1, BAX	ERBB2, NEURL1, NEU1		14	FALSE
Huaier extract	novel compounds, containing α-thioether ketone and orthothioester functionalities	FAS, IL6, BCL2, CASP3, TNF, STAT3, BCL2L1, BAX	KDR, VEGFA	0.775	14	FALSE
Huaier extract	LQB-223	FAS, IL6, BCL2, CASP3, TNF, STAT3, BCL2L1, BAX	SLC12A9, ANXA5, CDKN1A		14	FALSE
Huaier extract	Platycodin D (PD)	FAS, IL6, BCL2, CASP3, TNF, STAT3, BCL2L1, BAX	MLXIP, MYLIP, MARCHF8	-0.170455	14	TRUE
Huaier extract	Avasimibe	FAS, IL6, BCL2, CASP3, TNF, STAT3, BCL2L1, BAX	COL11A2, CDK1, CDK2, GADD45A, CASP3, PARP1, PCNA, CASP9, CCNB1, PLK1, CDK4, CCNE1, BAX	-0.0206044	14	TRUE
Huaier extract	Shikonin	FAS, IL6, BCL2, CASP3, TNF, STAT3, BCL2L1, BAX	MMP9, PKM	0.175	14	FALSE
Huaier extract	AUY922	FAS, IL6, BCL2, CASP3, TNF, STAT3, BCL2L1, BAX	MTOR, AKT1	0.475	14	FALSE
Huaier extract	Temozolomide (TMZ)	FAS, IL6, BCL2, CASP3, TNF, STAT3, BCL2L1, BAX	AKT1, ITPR1	0.475	14	FALSE
Huaier extract	TA + VCR	FAS, IL6, BCL2, CASP3, TNF, STAT3, BCL2L1, BAX	COL11A2, CASP3, PARP1	-0.00378788	14	TRUE
Huaier extract	Lycopene	FAS, IL6, BCL2, CASP3, TNF, STAT3, BCL2L1, BAX	TNF, IL6, FAS, CXCL8	-0.5	14	TRUE
Huaier extract	baicalein, curcumin, and resveratrol with chemotherapy drug paclitaxel	FAS, IL6, BCL2, CASP3, TNF, STAT3, BCL2L1, BAX	BCL2, BCL2L1, BAX	-0.215909	14	TRUE
Huaier extract	ω-3 PUFAs and Rp synergistically	FAS, IL6, BCL2, CASP3, TNF, STAT3, BCL2L1, BAX	ROS1	1.81944	14	FALSE
Huaier extract	4 HPR R(fenretinide) and AHPN/CD437	FAS, IL6, BCL2, CASP3, TNF, STAT3, BCL2L1, BAX	ZEB1	1.81944	14	FALSE
Huaier extract	CUDC-101 (an inhibitor od HER2/NEU, EGFR and HDAC)	FAS, IL6, BCL2, CASP3, TNF, STAT3, BCL2L1, BAX	ERBB2, NEURL1, CDKN3, PCNA, NEU1		14	FALSE
Huaier extract	YC-1	FAS, IL6, BCL2, CASP3, TNF, STAT3, BCL2L1, BAX	MMP9, CDK2, CCND1, MMP2, PCNA	0.213462	14	FALSE
Huaier extract	sorafenib + withaferin	FAS, IL6, BCL2, CASP3, TNF, STAT3, BCL2L1, BAX	MTOR, RAF1, ZHX2, PTK2B	-0.0416667	14	TRUE
Huaier extract	TJ-M2010-5	FAS, IL6, BCL2, CASP3, TNF, STAT3, BCL2L1, BAX	CDK2, CCND1, CDKN1A, PCNA	0.375	14	FALSE
Huaier extract	chidamide and TRAIL	FAS, IL6, BCL2, CASP3, TNF, STAT3, BCL2L1, BAX	MAP1LC3A, MAP1LC3B	0.975	14	FALSE
Huaier extract	PL combined with oxaliplatin	FAS, IL6, BCL2, CASP3, TNF, STAT3, BCL2L1, BAX	MAPK8, ROS1, MAPK9	0.0719697	14	FALSE
Huaier extract	PARP inhibitor olaparib	FAS, IL6, BCL2, CASP3, TNF, STAT3, BCL2L1, BAX	AKT1, PIK3CB, PIK3CG, PIK3CD, PIK3CA	0.798077	14	FALSE
Huaier extract	cape gooseberry juice (CG)	FAS, IL6, BCL2, CASP3, TNF, STAT3, BCL2L1, BAX	BCL2	0.708333	14	FALSE
Huaier extract	4-vinylphenol	FAS, IL6, BCL2, CASP3, TNF, STAT3, BCL2L1, BAX	PLAU, VIM, PRAP1	0.284091	14	FALSE
Huaier extract	differentiation 1(ID1)	FAS, IL6, BCL2, CASP3, TNF, STAT3, BCL2L1, BAX	ID1	2.48611	14	FALSE
Huaier extract	12-imidazolyl-1-dodecanol (I-ol)	FAS, IL6, BCL2, CASP3, TNF, STAT3, BCL2L1, BAX	CDKN1B	1.48611	14	FALSE
Huaier extract	the combination of the HDACi vorinostat, with DNA damaging agents SN-38 (the active metabolite of irinotecan and topoisomerase 1 inhibitor) plus the alkylating agent temozolomide (ST)	FAS, IL6, BCL2, CASP3, TNF, STAT3, BCL2L1, BAX	COL11A2, AKT1, CCND1, CASP3, PARP1, PCNA, STAT3	-0.20119	14	TRUE
Huaier extract	Polyphyllin I (PPI)	FAS, IL6, BCL2, CASP3, TNF, STAT3, BCL2L1, BAX	CDH1, VIM	0.175	14	FALSE
Huaier extract	salinomycin (SAL)	FAS, IL6, BCL2, CASP3, TNF, STAT3, BCL2L1, BAX	CASP3, BCL2, BCL2L1, BAX	-0.375	14	TRUE
Huaier extract	Genistoside	FAS, IL6, BCL2, CASP3, TNF, STAT3, BCL2L1, BAX	TIMP1, TIMP2	-0.125	14	TRUE
Huaier extract	Zeaxanthin	FAS, IL6, BCL2, CASP3, TNF, STAT3, BCL2L1, BAX	COL11A2, CDK1, AKT1, CASP3, BCL2, PARP1, PCNA, ROS1, CCNB1, STAT3, CYCS, MAPK9, MAPK8, BCL2L1, BAX	-0.36558	14	TRUE
Huaier extract	C18H17NO6	FAS, IL6, BCL2, CASP3, TNF, STAT3, BCL2L1, BAX	FASN, FAS	-0.025	14	TRUE
Huaier extract	the administration of trastuzumab and fulvestrant	FAS, IL6, BCL2, CASP3, TNF, STAT3, BCL2L1, BAX	MBD4, MED1	0.375	14	FALSE
Huaier extract	LQFM064	FAS, IL6, BCL2, CASP3, TNF, STAT3, BCL2L1, BAX	BCL2, BCL2L1	-0.025	14	TRUE
Huaier extract	TP-0903 (tartrate salt)	FAS, IL6, BCL2, CASP3, TNF, STAT3, BCL2L1, BAX	XIAP, MCL1, FH, CLEC4D		14	FALSE
Huaier extract	HDACI PCI-24781 synergizes with chemotherapeutic drugs	FAS, IL6, BCL2, CASP3, TNF, STAT3, BCL2L1, BAX	CASP3, RAD51	0.275	14	FALSE
Huaier extract	NSC59984	FAS, IL6, BCL2, CASP3, TNF, STAT3, BCL2L1, BAX	BCL2, IGF1, BCL2L1	-0.185606	14	TRUE
Huaier extract	Doxorubicin	FAS, IL6, BCL2, CASP3, TNF, STAT3, BCL2L1, BAX	TGFB1	1.59722	14	FALSE
Huaier extract	PBOX-6/carboplatin	FAS, IL6, BCL2, CASP3, TNF, STAT3, BCL2L1, BAX	BAK1, CASP3, BCL2, MCL1, CLEC4D, BCL2L1, FH		14	FALSE
Huaier extract	cannabidiol (cbd)	FAS, IL6, BCL2, CASP3, TNF, STAT3, BCL2L1, BAX	CASP3	0.819444	14	FALSE
Huaier extract	oxaliplatin (OXA)	FAS, IL6, BCL2, CASP3, TNF, STAT3, BCL2L1, BAX	STAT3	0.930556	14	FALSE
Huaier extract	glycoalkaloidic extract (GE) with cisplatin (cDDP)	FAS, IL6, BCL2, CASP3, TNF, STAT3, BCL2L1, BAX	BCL2, BCL2L1	-0.025	14	TRUE
Huaier extract	Naked or HA-coated PeiPLGA-MTX nanoparticles (NPs)	FAS, IL6, BCL2, CASP3, TNF, STAT3, BCL2L1, BAX	STAT3	0.930556	14	FALSE
Huaier extract	5-Fluorouracil (5-FU)	FAS, IL6, BCL2, CASP3, TNF, STAT3, BCL2L1, BAX	CCNB1, PCNA	0.975	14	FALSE
Huaier extract	halofuginone	FAS, IL6, BCL2, CASP3, TNF, STAT3, BCL2L1, BAX	MMP2	1.70833	14	FALSE
Huaier extract	Deacetylmycoepoxydiene (DA-MED)	FAS, IL6, BCL2, CASP3, TNF, STAT3, BCL2L1, BAX	RNASE1, RAC1		14	FALSE
Huaier extract	combination of gefitinib and AKTi-1/2	FAS, IL6, BCL2, CASP3, TNF, STAT3, BCL2L1, BAX	AKT1	1.15278	14	FALSE
Huaier extract	The drug BEZ235	FAS, IL6, BCL2, CASP3, TNF, STAT3, BCL2L1, BAX	AKT1, H2AX	0.175	14	FALSE
Huaier extract	STI571 and HDIs	FAS, IL6, BCL2, CASP3, TNF, STAT3, BCL2L1, BAX	AKT1, CCND1, ZHX2, PTK2B, MAP2K7, PCNA, MCL1, JUN, RAF1, CLEC4D, MTOR, FH		14	FALSE
Huaier extract	Dimethoxycurcumin (DMC)	FAS, IL6, BCL2, CASP3, TNF, STAT3, BCL2L1, BAX	BCL2, BAX, CYCS	-0.0340909	14	TRUE
Huaier extract	HAA2020 with 5FU	FAS, IL6, BCL2, CASP3, TNF, STAT3, BCL2L1, BAX	AKT1, ABCC1, EGFR, PIK3CA, CASP8	-0.0942308	14	TRUE
Huaier extract	methotrexate (MTX)	FAS, IL6, BCL2, CASP3, TNF, STAT3, BCL2L1, BAX	BCL2, BAX, ROS1	-0.109848	14	TRUE
Huaier extract	Xihuang Pill (, XP)	FAS, IL6, BCL2, CASP3, TNF, STAT3, BCL2L1, BAX	OCLN, SCRIB, ZEB1, CDH1, MARVELD1, MAPK3		14	FALSE
Huaier extract	Epibrassinolide (EBR)	FAS, IL6, BCL2, CASP3, TNF, STAT3, BCL2L1, BAX	COL11A2, GDF10, PARP1, DDIT3, HSPA5	0.190385	14	FALSE
Huaier extract	β-dihydroartemisinin-emodin (β-DHA-emodin)	FAS, IL6, BCL2, CASP3, TNF, STAT3, BCL2L1, BAX	CASP3, BCL2, BCL2L1, BAX	-0.375	14	TRUE
Huaier extract	3,4-bis-3,4,5-trimethoxybenzylidene-dihydrofuran (BTMB)	FAS, IL6, BCL2, CASP3, TNF, STAT3, BCL2L1, BAX	CDK1, CCND1, PCNA, POLD1	0.541667	14	FALSE
Huaier extract	MLN9708 (ixazomib)	FAS, IL6, BCL2, CASP3, TNF, STAT3, BCL2L1, BAX	DUSP1, MAPK8, MAPK9	0.238636	14	FALSE
Huaier extract	Metformin and aspirin	FAS, IL6, BCL2, CASP3, TNF, STAT3, BCL2L1, BAX	BCL2, MCL1, BCL2L11, CLEC4D, MTOR, BBC3, STAT3, BCL2L1, FH		14	FALSE
Huaier extract	Naphthazarin	FAS, IL6, BCL2, CASP3, TNF, STAT3, BCL2L1, BAX	RORA	2.15278	14	FALSE
Huaier extract	Griffipavixanthone (GPX)	FAS, IL6, BCL2, CASP3, TNF, STAT3, BCL2L1, BAX	COL11A2, BCL2, PARP1, CYCS, BCL2L1, BAX, CASP8	-0.329762	14	TRUE
Huaier extract	N-acetylcysteine (NAC) with taxodione	FAS, IL6, BCL2, CASP3, TNF, STAT3, BCL2L1, BAX	AKT1, BCR, ABL1, MTTP, STAT5A, STAT5B		14	FALSE
Huaier extract	LY294002	FAS, IL6, BCL2, CASP3, TNF, STAT3, BCL2L1, BAX	AKT1, PIK3CB, PIK3CG, PIK3CD, PIK3CA	0.798077	14	FALSE
Huaier extract	The combination effect of curcumin and cisplatin	FAS, IL6, BCL2, CASP3, TNF, STAT3, BCL2L1, BAX	PSG1, SP1		14	FALSE
Huaier extract	ormeloxifene	FAS, IL6, BCL2, CASP3, TNF, STAT3, BCL2L1, BAX	SNAI1, MMP3, SNAI2, CCND1, MMP2, PCNA, MCL1, VIM, CLEC4D, CDK4, FH		14	FALSE
Huaier extract	The combined use of resminostat and an EGFR-TKI	FAS, IL6, BCL2, CASP3, TNF, STAT3, BCL2L1, BAX	BCL2L11	1.04167	14	FALSE
Huaier extract	nelarabine	FAS, IL6, BCL2, CASP3, TNF, STAT3, BCL2L1, BAX	BCL2	0.708333	14	FALSE
Huaier extract	ritonavir, a FDA approved HIV protease inhibitor	FAS, IL6, BCL2, CASP3, TNF, STAT3, BCL2L1, BAX	E2F1	1.375	14	FALSE
Huaier extract	self-assembling nanoparticles (NPS) encapsulating zoledronic acid (NZ)	FAS, IL6, BCL2, CASP3, TNF, STAT3, BCL2L1, BAX	FGF2, VEGFA, KDR, IL6	-0.125	14	TRUE
Huaier extract	niclosamide and CREB inhibitor XX-650-23	FAS, IL6, BCL2, CASP3, TNF, STAT3, BCL2L1, BAX	ATF4	1.70833	14	FALSE
Huaier extract	2-arylidene-4, 7-dimethyl indan-1-one (FXY-1)	FAS, IL6, BCL2, CASP3, TNF, STAT3, BCL2L1, BAX	AKT1, BAK1, BCL2, BID, BCL2L1, BAX	-0.267857	14	TRUE
Huaier extract	hesperetin	FAS, IL6, BCL2, CASP3, TNF, STAT3, BCL2L1, BAX	AKT1, PIK3CB, PIK3CG, PIK3CD, PIK3CA	0.798077	14	FALSE
Huaier extract	2,9-Bis[2-(pyrrolidin-1-yl)ethoxy]-6-{4-[2-(pyrrolidin-1-yl)ethoxy] phenyl}-11H-indeno[1,2-c]quinolin-11-one (BPIQ)	FAS, IL6, BCL2, CASP3, TNF, STAT3, BCL2L1, BAX	XIAP, BAD, BCL2L11	-0.170455	14	TRUE
Huaier extract	CKD-602	FAS, IL6, BCL2, CASP3, TNF, STAT3, BCL2L1, BAX	BAX, COL11A2, PARP1	-0.42803	14	TRUE
Huaier extract	baicalin derivative 02-036	FAS, IL6, BCL2, CASP3, TNF, STAT3, BCL2L1, BAX	COL11A2, CASP3, BCL2, PARP1, CASP9, MYC	-0.136905	14	TRUE
Huaier extract	palmitate and insulin	FAS, IL6, BCL2, CASP3, TNF, STAT3, BCL2L1, BAX	PRKAB1, PRKAA1, PRKAA2, VIM, MAPK3	0.444231	14	FALSE
Huaier extract	ELE and 5-FU	FAS, IL6, BCL2, CASP3, TNF, STAT3, BCL2L1, BAX	AKT1, PIK3CB, PIK3CG, ZHX2, PDPK1, MAP2K7, PDK1, PIK3CD, RAF1, MTOR, PIK3CA, NFKB1	0.433333	14	FALSE
Huaier extract	curcumin and paclitaxel	FAS, IL6, BCL2, CASP3, TNF, STAT3, BCL2L1, BAX	CASP3, BCL2, BCL2L1, BAX	-0.375	14	TRUE
Huaier extract	honokiol	FAS, IL6, BCL2, CASP3, TNF, STAT3, BCL2L1, BAX	CASP3, ROS1, CASP9, CASP6, CYCS, BAX, CASP8	-0.196429	14	TRUE
Huaier extract	ruthenium(II) amino acid	FAS, IL6, BCL2, CASP3, TNF, STAT3, BCL2L1, BAX	CASP3, CASP9, BAX, CASP8	-0.208333	14	TRUE
Huaier extract	Propofol	FAS, IL6, BCL2, CASP3, TNF, STAT3, BCL2L1, BAX	PTEN	1.48611	14	FALSE
Huaier extract	CAL-101, a selective inhibitor of PI3Kδ, in combination with bortezomib	FAS, IL6, BCL2, CASP3, TNF, STAT3, BCL2L1, BAX	AKT1	1.15278	14	FALSE
Huaier extract	METH	FAS, IL6, BCL2, CASP3, TNF, STAT3, BCL2L1, BAX	TNF, IL6, FAS	-0.382576	14	TRUE
Huaier extract	NVP-BKM120	FAS, IL6, BCL2, CASP3, TNF, STAT3, BCL2L1, BAX	AKT1, PCNA, CCNB1, MTOR, EIF4EBP1	0.567308	14	FALSE
Huaier extract	latrunculin A	FAS, IL6, BCL2, CASP3, TNF, STAT3, BCL2L1, BAX	CASP3	0.819444	14	FALSE
Huaier extract	17DMAG (17-dimethylaminoethylamino-17-demethoxygeldanamycin)	FAS, IL6, BCL2, CASP3, TNF, STAT3, BCL2L1, BAX	TNFSF10	1.48611	14	FALSE
Huaier extract	ABT-737 with dinaciclib	FAS, IL6, BCL2, CASP3, TNF, STAT3, BCL2L1, BAX	MCL1, CYCS, CLEC4D, WDTC1, FH		14	FALSE
Huaier extract	D-alpha-tocopheryl polyethylene glycol succinate (TPGS)	FAS, IL6, BCL2, CASP3, TNF, STAT3, BCL2L1, BAX	CDKN1B, AKT1, BCL2L1, BCL2	0.0416667	14	FALSE
Huaier extract	α-hederin	FAS, IL6, BCL2, CASP3, TNF, STAT3, BCL2L1, BAX	MMP9, MMP2, CASP3, BCL2, CASP9, BCL2L1, BAX	-0.467857	14	TRUE
Huaier extract	curcumin, garcinol or the garcinol derivative LTK-14	FAS, IL6, BCL2, CASP3, TNF, STAT3, BCL2L1, BAX	PCBP4, CREBBP, PTMS, NOTCH1, PAG1, EP300, EIF4E		14	FALSE
Huaier extract	SAHA and doxorubicin	FAS, IL6, BCL2, CASP3, TNF, STAT3, BCL2L1, BAX	COL11A2, CASP3, WDTC1, PARP1	-0.0416667	14	TRUE
Huaier extract	Centchroman (CC)	FAS, IL6, BCL2, CASP3, TNF, STAT3, BCL2L1, BAX	MAP2K1, AKT1, KDR, VEGFA, MAPK3	0.490385	14	FALSE
Huaier extract	cisplatin and NVP-BEZ235	FAS, IL6, BCL2, CASP3, TNF, STAT3, BCL2L1, BAX	AKT1, RPS6KB1	0.675	14	FALSE
Huaier extract	Caffeic Acid (trans-3,4-Dihydroxycinnamic acid CA)	FAS, IL6, BCL2, CASP3, TNF, STAT3, BCL2L1, BAX	PRKAB1, PRKAA1, ROS1, PRKAA2, SEMA6A	0.651923	14	FALSE
Huaier extract	liposomal cisplatin lipoplatin	FAS, IL6, BCL2, CASP3, TNF, STAT3, BCL2L1, BAX	BCL2, BCL2L1, BAX	-0.215909	14	TRUE
Huaier extract	R-ketorolac	FAS, IL6, BCL2, CASP3, TNF, STAT3, BCL2L1, BAX	SETD2	1.93056	14	FALSE
Huaier extract	The combination of baicalein and docetaxel	FAS, IL6, BCL2, CASP3, TNF, STAT3, BCL2L1, BAX	AKT1, CASP3, BCL2, CDH1, MTOR, KDR, VEGFA, BCL2L1, BAX	-0.301471	14	TRUE
Huaier extract	Docetaxel (DTX)	FAS, IL6, BCL2, CASP3, TNF, STAT3, BCL2L1, BAX	COL11A2, WDTC1, PARP1, CA2	0.0416667	14	FALSE
Huaier extract	Alternol	FAS, IL6, BCL2, CASP3, TNF, STAT3, BCL2L1, BAX	DDIT3, TNFRSF10B	-0.225	14	TRUE
Huaier extract	LCL161	FAS, IL6, BCL2, CASP3, TNF, STAT3, BCL2L1, BAX	XIAP	1.04167	14	FALSE
Huaier extract	compound 10580	FAS, IL6, BCL2, CASP3, TNF, STAT3, BCL2L1, BAX	SRY, SOX2	0.475	14	FALSE
Huaier extract	Verbascoside (VB)	FAS, IL6, BCL2, CASP3, TNF, STAT3, BCL2L1, BAX	BCL2, BCL2L1, HIPK2	-0.109848	14	TRUE
Huaier extract	Berberine	FAS, IL6, BCL2, CASP3, TNF, STAT3, BCL2L1, BAX	AKT1, JUN, FOSB, MAPK8, MAP1LC3A, JAK2, MAPK9, MTOR, SLC22A3, BCL2L1, SNAI1, FOS, JUNB, MMP2, BCL2, BECN1, VEGFA, BAX, MAP1LC3B, KDR, JUND, ITK		14	FALSE
Huaier extract	icariin	FAS, IL6, BCL2, CASP3, TNF, STAT3, BCL2L1, BAX	BCL2L1	0.819444	14	FALSE
Huaier extract	NVP-BEZ235 (dactolisib) is a novel dual inhibitor of PI3K/mTOR	FAS, IL6, BCL2, CASP3, TNF, STAT3, BCL2L1, BAX	AKT1, TNFSF14, PCNA, MAP1LC3B, MTOR	0.267308	14	FALSE
Huaier extract	bortezomib	FAS, IL6, BCL2, CASP3, TNF, STAT3, BCL2L1, BAX	NFKB1, CASP3, BCL2, GLI1, ABCB1, TBC1D9	-0.553571	14	TRUE
Huaier extract	Chloroquine & combination of radiation and chloroquine	FAS, IL6, BCL2, CASP3, TNF, STAT3, BCL2L1, BAX	CASP3, BCL2, BCL2L1	-0.215909	14	TRUE
Huaier extract	Piperlongumine (PLGM)	FAS, IL6, BCL2, CASP3, TNF, STAT3, BCL2L1, BAX	CDK1, AKT1, PIK3CB, PIK3CG, MDM4, CASP3, BCL2, ABCC1, PIK3CD, PIK3CA, BCL2L1, ABCB1, TBC1D9	0.0929487	14	FALSE
Huaier extract	novel PDGFRα inhibitor, N-(3-((4-(benzofuran-2-yl)pyrimidin-2-yl)oxy)-4-methylphenyl)-4-((4-methylpiperazin-1-yl)methyl)benzamide (E5)	FAS, IL6, BCL2, CASP3, TNF, STAT3, BCL2L1, BAX	AKT1, PIK3CB, PIK3CG, MAP1LC3A, PIK3CD, MAP1LC3B, MTOR, PIK3CA	0.6875	14	FALSE
Huaier extract	Doxorubicin- and simvastatin	FAS, IL6, BCL2, CASP3, TNF, STAT3, BCL2L1, BAX	CA2, BCL2L11, MAPK3, ZEB1	0.25	14	FALSE
Huaier extract	sCD40L	FAS, IL6, BCL2, CASP3, TNF, STAT3, BCL2L1, BAX	BCL2, BCL2L1, TIMM8A	-0.185606	14	TRUE
Huaier extract	Amblyomin-X	FAS, IL6, BCL2, CASP3, TNF, STAT3, BCL2L1, BAX	CD44, CCND1, PCNA, PGP, PGPEP1		14	FALSE
Huaier extract	triptolide and cisplatin	FAS, IL6, BCL2, CASP3, TNF, STAT3, BCL2L1, BAX	ATM, CHEK1	0.675	14	FALSE
Huaier extract	AL and DDP combination	FAS, IL6, BCL2, CASP3, TNF, STAT3, BCL2L1, BAX	COL11A2, CASP3, PARP1, TIMM8A, BAX	-0.217308	14	TRUE
Huaier extract	dithiocarbamate derivative TM208	FAS, IL6, BCL2, CASP3, TNF, STAT3, BCL2L1, BAX	MAPK3, EGFR	0.675	14	FALSE
Huaier extract	All-trans retinoic acid (ATRA)	FAS, IL6, BCL2, CASP3, TNF, STAT3, BCL2L1, BAX	KDR, VEGFA, PECAM1	0.617424	14	FALSE
Huaier extract	PI3K inhibitors	FAS, IL6, BCL2, CASP3, TNF, STAT3, BCL2L1, BAX	RHOA	1.26389	14	FALSE
Huaier extract	PBOX-15	FAS, IL6, BCL2, CASP3, TNF, STAT3, BCL2L1, BAX	AKT1, PIK3CB, PIK3CG, MCL1, PIK3CD, CFLAR, CLEC4D, TNFRSF10B, PIK3CA, FH		14	FALSE
Huaier extract	small interfering RNA (siRNA) therapeutics to directly target the undruggable KRAS (siKRAS) in combination with the pan-PI3K inhibitor GDC-0941 (GDC)	FAS, IL6, BCL2, CASP3, TNF, STAT3, BCL2L1, BAX	PIK3CD, PIK3CG, PIK3CA, PIK3CB	0.791667	14	FALSE
Huaier extract	Pinellia pedatisecta Schott extract (PE)	FAS, IL6, BCL2, CASP3, TNF, STAT3, BCL2L1, BAX	STAT5B, JAK2, STAT5A	0.602273	14	FALSE
Huaier extract	resveratrol and curcumin	FAS, IL6, BCL2, CASP3, TNF, STAT3, BCL2L1, BAX	COL11A2, MYC, CASP3, PARP1, PCNA, SHH, SMO, GLI1, CYCS, CDKN1A, BCL2L1, BAX, SLC12A9, SMOX		14	FALSE
Huaier extract	ganetespib and ABT-888	FAS, IL6, BCL2, CASP3, TNF, STAT3, BCL2L1, BAX	BRCA2, RAD51, BRCA1	0.511364	14	FALSE
Huaier extract	synergism combined with lapatinib	FAS, IL6, BCL2, CASP3, TNF, STAT3, BCL2L1, BAX	EGFR	1.15278	14	FALSE
Huaier extract	valproic acid (VPA)	FAS, IL6, BCL2, CASP3, TNF, STAT3, BCL2L1, BAX	CDKN3, CASP3, ROS1, PCNA, CDKN1A, STAT3	-0.077381	14	TRUE
Huaier extract	combined treatment of MTX and CQ	FAS, IL6, BCL2, CASP3, TNF, STAT3, BCL2L1, BAX	COL11A2, CASP3, PARP1	-0.00378788	14	TRUE
Huaier extract	HDAC inhibitor 23g	FAS, IL6, BCL2, CASP3, TNF, STAT3, BCL2L1, BAX	HSP90AA1	1.04167	14	FALSE
Huaier extract	combination of CDDP and DAPT	FAS, IL6, BCL2, CASP3, TNF, STAT3, BCL2L1, BAX	AKT1	1.15278	14	FALSE
Huaier extract	MnTE-2-PyP(5+)	FAS, IL6, BCL2, CASP3, TNF, STAT3, BCL2L1, BAX	ROS1	1.81944	14	FALSE
Huaier extract	cryptotanshinone	FAS, IL6, BCL2, CASP3, TNF, STAT3, BCL2L1, BAX	MMP9, BCL2, ROS1, BCL2L1, BAX	-0.248077	14	TRUE
Huaier extract	enalapril and 5-FU	FAS, IL6, BCL2, CASP3, TNF, STAT3, BCL2L1, BAX	MMP9, CCND1, KDR, MMP2, BCL2, PCNA, BCL2L1, XIAP, VEGFA, STAT3, MYC	-0.170455	14	TRUE
Huaier extract	Ni(II) thiosemicarbazone compound	FAS, IL6, BCL2, CASP3, TNF, STAT3, BCL2L1, BAX	AKT1, PIK3CB, PIK3CG, CASP3, PIK3CD, PIK3CA	0.363095	14	FALSE
Huaier extract	combination of SAHA and cisplatin	FAS, IL6, BCL2, CASP3, TNF, STAT3, BCL2L1, BAX	BCL2, BCL2L1	-0.025	14	TRUE
Huaier extract	paclitaxel combined with lobaplatin	FAS, IL6, BCL2, CASP3, TNF, STAT3, BCL2L1, BAX	AKT1, PIK3CB, PIK3CG, PIK3CD, PIK3CA	0.798077	14	FALSE
Huaier extract	Paris forrestii (Takht.) H. Li (PCT3)	FAS, IL6, BCL2, CASP3, TNF, STAT3, BCL2L1, BAX	COL11A2, CASP3, BCL2, PARP1, MCL1, CLEC4D, BAX, FH		14	FALSE
Huaier extract	lignocaine (LIG)	FAS, IL6, BCL2, CASP3, TNF, STAT3, BCL2L1, BAX	BAD, BCL2, BAX	-0.0340909	14	TRUE
Huaier extract	crizotinib and temozolomide	FAS, IL6, BCL2, CASP3, TNF, STAT3, BCL2L1, BAX	RNMT, AKT1, MET, ROS1, MCL1, SLTM, BCL2L11, CLEC4D, FH		14	FALSE
Huaier extract	Ibrutinib combined with radiation	FAS, IL6, BCL2, CASP3, TNF, STAT3, BCL2L1, BAX	AKT1	1.15278	14	FALSE
Huaier extract	GLU-PTX	FAS, IL6, BCL2, CASP3, TNF, STAT3, BCL2L1, BAX	ABCB1, ABCG2	0.375	14	FALSE
Huaier extract	DHA and ABT-263	FAS, IL6, BCL2, CASP3, TNF, STAT3, BCL2L1, BAX	MCL1, BCL2L11, CLEC4D, STAT3, FH		14	FALSE
Huaier extract	Docosahexaenoic acid (DHA)	FAS, IL6, BCL2, CASP3, TNF, STAT3, BCL2L1, BAX	BAK1, CYCS, EIF2AK3, DDIT3, XIAP, BAX	-0.077381	14	TRUE
Huaier extract	nigericin	FAS, IL6, BCL2, CASP3, TNF, STAT3, BCL2L1, BAX	MTOR	1.15278	14	FALSE
Huaier extract	high-dose pulsatile gefitinib	FAS, IL6, BCL2, CASP3, TNF, STAT3, BCL2L1, BAX	AKT1, EGFR	0.375	14	FALSE
Huaier extract	5-FU, DTN and DHA	FAS, IL6, BCL2, CASP3, TNF, STAT3, BCL2L1, BAX	MCL1, FH, CLEC4D		14	FALSE
Huaier extract	Myricetin	FAS, IL6, BCL2, CASP3, TNF, STAT3, BCL2L1, BAX	AKT1, PIK3CB, PIK3CG, PDPK1, PXN, PDK1, JUN, PIK3CD, MAPK9, MAPK8, PIK3CA	0.401316	14	FALSE
Huaier extract	PF-00562271	FAS, IL6, BCL2, CASP3, TNF, STAT3, BCL2L1, BAX	PTK2	1.26389	14	FALSE
Huaier extract	Melatonin	FAS, IL6, BCL2, CASP3, TNF, STAT3, BCL2L1, BAX	BAX, SEMA6A, CASP3, MYLIP, BCL2, ROS1, PCNA, MLXIP, BBC3, MARCHF8	-0.191667	14	TRUE
Huaier extract	CL-6, a curcumin derivative	FAS, IL6, BCL2, CASP3, TNF, STAT3, BCL2L1, BAX	BAX, BCL2, BCL2L1, YAP1	-0.25	14	TRUE
Huaier extract	hydroxychloroquine (HCQ)	FAS, IL6, BCL2, CASP3, TNF, STAT3, BCL2L1, BAX	BAX, BCL2L1, ABCB1, TBC1D9	-0.25	14	TRUE
Huaier extract	Hesperidin, piperine and bee venom	FAS, IL6, BCL2, CASP3, TNF, STAT3, BCL2L1, BAX	EGFR	1.15278	14	FALSE
Huaier extract	EPA and DHA	FAS, IL6, BCL2, CASP3, TNF, STAT3, BCL2L1, BAX	CD44, CD40LG, TRAF2, SCYL1, MED1, ACP5, TDRD7	0.25119	14	FALSE
Huaier extract	Monensin	FAS, IL6, BCL2, CASP3, TNF, STAT3, BCL2L1, BAX	KDR, EGFR	0.175	14	FALSE
Huaier extract	Andrographis paniculata (A. paniculata) polysaccharide	FAS, IL6, BCL2, CASP3, TNF, STAT3, BCL2L1, BAX	CDK1, CASP3, CASP9, CASP8	-0.166667	14	TRUE
Huaier extract	cryptolepine	FAS, IL6, BCL2, CASP3, TNF, STAT3, BCL2L1, BAX	WDTC1, PARP1	-0.225	14	TRUE
Huaier extract	EGCG and cyclopamine (CyA)	FAS, IL6, BCL2, CASP3, TNF, STAT3, BCL2L1, BAX	EGFR	1.15278	14	FALSE
Huaier extract	TAK-242	FAS, IL6, BCL2, CASP3, TNF, STAT3, BCL2L1, BAX	IL6	1.59722	14	FALSE
Huaier extract	Bithionol-paclitaxel	FAS, IL6, BCL2, CASP3, TNF, STAT3, BCL2L1, BAX	COL11A2, BCL2, PARP1, ROS1, XIAP	-0.0403846	14	TRUE
Huaier extract	ibuprofen	FAS, IL6, BCL2, CASP3, TNF, STAT3, BCL2L1, BAX	XIAP, CASP3, ABCB1, PCNA	0.125	14	FALSE
Huaier extract	Bortezomib	FAS, IL6, BCL2, CASP3, TNF, STAT3, BCL2L1, BAX	MYC, FOXM1	0.675	14	FALSE
Huaier extract	Dual HER/IGF-insulin	FAS, IL6, BCL2, CASP3, TNF, STAT3, BCL2L1, BAX	AKT1	1.15278	14	FALSE
Huaier extract	(E)-3-(3-(benzyloxy) phenyl)-1-(4-hydroxyphenyl)prop-2-en-1-one (HM015k or 15k)	FAS, IL6, BCL2, CASP3, TNF, STAT3, BCL2L1, BAX	ABCG2, PCNA, CCNB1, MYC, ABCB1	0.521154	14	FALSE
Huaier extract	tamoxifen (TAM)	FAS, IL6, BCL2, CASP3, TNF, STAT3, BCL2L1, BAX	STAT3, JAK2	0.375	14	FALSE
Huaier extract	PMI combined with ADR	FAS, IL6, BCL2, CASP3, TNF, STAT3, BCL2L1, BAX	COL11A2, PTK2, PARP1, PCNA, EGFR	0.313462	14	FALSE
Huaier extract	Sophoridine	FAS, IL6, BCL2, CASP3, TNF, STAT3, BCL2L1, BAX	MAPK8, MAPK9	0.175	14	FALSE
Huaier extract	CONPs	FAS, IL6, BCL2, CASP3, TNF, STAT3, BCL2L1, BAX	RNMT, AKT1, MET, CASP3, CASP9, SLTM	-0.0892857	14	TRUE
Huaier extract	2-methoxy-5((3,4,5-trimethosyphenyl)seleninyl) phenol (SQ0814061)	FAS, IL6, BCL2, CASP3, TNF, STAT3, BCL2L1, BAX	AKT1, PIK3CB, PIK3CG, MDM2, PCNA, CCNB1, PIK3CD, PIK3CA	0.625	14	FALSE
Huaier extract	Polyphyllin II(PP II)	FAS, IL6, BCL2, CASP3, TNF, STAT3, BCL2L1, BAX	AKT1, PIK3CB, PIK3CG, PIK3CD, MTOR, PIK3CA	0.660714	14	FALSE
Huaier extract	Doxorubicin (DOX) loaded folate-coated magnetic Fe3 O4 nanoparticles (MNPs)	FAS, IL6, BCL2, CASP3, TNF, STAT3, BCL2L1, BAX	CASP3, BCL2	-0.025	14	TRUE
Huaier extract	LY5	FAS, IL6, BCL2, CASP3, TNF, STAT3, BCL2L1, BAX	STAT3	0.930556	14	FALSE
Huaier extract	octreotide (OCT) and cisplatin (DDP)	FAS, IL6, BCL2, CASP3, TNF, STAT3, BCL2L1, BAX	ABCB1, ABCG2	0.375	14	FALSE
Huaier extract	Aminoflavone (AF	FAS, IL6, BCL2, CASP3, TNF, STAT3, BCL2L1, BAX	AHR	1.81944	14	FALSE
Huaier extract	Oxysophocarpine	FAS, IL6, BCL2, CASP3, TNF, STAT3, BCL2L1, BAX	MTOR, AKT1	0.475	14	FALSE
Huaier extract	vinorelbine (NVB)	FAS, IL6, BCL2, CASP3, TNF, STAT3, BCL2L1, BAX	ABCC3, BCL2, BCL2L1		14	FALSE
Huaier extract	cleistanthin A (CA)	FAS, IL6, BCL2, CASP3, TNF, STAT3, BCL2L1, BAX	CCND1	1.375	14	FALSE
Huaier extract	Minnelide/Triptolide (TL)	FAS, IL6, BCL2, CASP3, TNF, STAT3, BCL2L1, BAX	GABPA, NFE2L2	0.375	14	FALSE
Huaier extract	oleanolic acid (OA) plus autophagy inhibitor 3-methyladenine (3-MA) (3-MA+OA) or chloroquine (CQ)	FAS, IL6, BCL2, CASP3, TNF, STAT3, BCL2L1, BAX	BCL2, MAP1LC3A, MAP1LC3B, BCL2L1, BAX	-0.0480769	14	TRUE
Huaier extract	LZ-106	FAS, IL6, BCL2, CASP3, TNF, STAT3, BCL2L1, BAX	ROS1	1.81944	14	FALSE
Huaier extract	calix[6]arene	FAS, IL6, BCL2, CASP3, TNF, STAT3, BCL2L1, BAX	CDK4, CDK2	-0.025	14	TRUE
Huaier extract	Lycorine hydrochloride (LH)	FAS, IL6, BCL2, CASP3, TNF, STAT3, BCL2L1, BAX	MCL1	1.15278	14	FALSE
Huaier extract	RWJ-241947 (MCC-555)	FAS, IL6, BCL2, CASP3, TNF, STAT3, BCL2L1, BAX	CDKN3, CDH1, CDKN1A, PCNA	0.375	14	FALSE
Huaier extract	G3BC31	FAS, IL6, BCL2, CASP3, TNF, STAT3, BCL2L1, BAX	CPOX, COX8A, PTGS2, COX5A	0.541667	14	FALSE
Huaier extract	rapamycin (RPM)	FAS, IL6, BCL2, CASP3, TNF, STAT3, BCL2L1, BAX	KDR, VEGFA	0.775	14	FALSE
Huaier extract	the synthetic curcumin analog B14	FAS, IL6, BCL2, CASP3, TNF, STAT3, BCL2L1, BAX	CDK2, CCND1, CCNE1, PCNA	0.458333	14	FALSE
Huaier extract	combination of metronomic topotecan and pazopanib	FAS, IL6, BCL2, CASP3, TNF, STAT3, BCL2L1, BAX	ABCG2	2.04167	14	FALSE
Huaier extract	Kinamycin F	FAS, IL6, BCL2, CASP3, TNF, STAT3, BCL2L1, BAX	PCNA	1.48611	14	FALSE
Huaier extract	OSU-T315	FAS, IL6, BCL2, CASP3, TNF, STAT3, BCL2L1, BAX	AKT1, BCR	0.175	14	FALSE
Huaier extract	Formononetin	FAS, IL6, BCL2, CASP3, TNF, STAT3, BCL2L1, BAX	ABCC1, MDM4, ABCC2	-0.215909	14	TRUE
Huaier extract	the combined effects of gefitinib and pemetrexed	FAS, IL6, BCL2, CASP3, TNF, STAT3, BCL2L1, BAX	AKT1	1.15278	14	FALSE
Huaier extract	superparamagnetic iron oxide nanoparticles (SPIONs)	FAS, IL6, BCL2, CASP3, TNF, STAT3, BCL2L1, BAX	CASP3, ROS1	-0.125	14	TRUE
Huaier extract	Paeonol	FAS, IL6, BCL2, CASP3, TNF, STAT3, BCL2L1, BAX	AKT1, PIK3CB, PIK3CG, SMAD3, SMAD2, PIK3CD, CDH1, VIM, PIK3CA	0.580882	14	FALSE
Huaier extract	Cyproheptadine	FAS, IL6, BCL2, CASP3, TNF, STAT3, BCL2L1, BAX	COL11A2, PARP1	-0.325	14	TRUE
Huaier extract	PTX and TQD	FAS, IL6, BCL2, CASP3, TNF, STAT3, BCL2L1, BAX	ROS1	1.81944	14	FALSE
Huaier extract	Plitidepsin	FAS, IL6, BCL2, CASP3, TNF, STAT3, BCL2L1, BAX	CDK4, CCND1, RB1, PCNA	0.375	14	FALSE
Huaier extract	miR-128	FAS, IL6, BCL2, CASP3, TNF, STAT3, BCL2L1, BAX	MUC1	1.70833	14	FALSE
Huaier extract	RUNX3	FAS, IL6, BCL2, CASP3, TNF, STAT3, BCL2L1, BAX	BCL2, BCL2L1, CASP8	-0.215909	14	TRUE
Huaier extract	HY253	FAS, IL6, BCL2, CASP3, TNF, STAT3, BCL2L1, BAX	COL11A2, RB1, PARP1, CASP9, WDTC1	-0.0634615	14	TRUE
Huaier extract	ursolic acid	FAS, IL6, BCL2, CASP3, TNF, STAT3, BCL2L1, BAX	BCL2, BCL2L1, BAX, AKT1	-0.208333	14	TRUE
Huaier extract	combination therapy of gefitinib and cisplatin	FAS, IL6, BCL2, CASP3, TNF, STAT3, BCL2L1, BAX	EGFR	1.15278	14	FALSE
Huaier extract	WJ-26210-2, in combination with gefitinib	FAS, IL6, BCL2, CASP3, TNF, STAT3, BCL2L1, BAX	DUSP1, DUSP12	0.675	14	FALSE
Huaier extract	biocompatible As2O3 nanoparticles	FAS, IL6, BCL2, CASP3, TNF, STAT3, BCL2L1, BAX	BCL2, BCL2L1, BAX	-0.215909	14	TRUE
Huaier extract	Compound 8r	FAS, IL6, BCL2, CASP3, TNF, STAT3, BCL2L1, BAX	BCL2, MCL1, CLEC4D, BCL2L1, FH		14	FALSE
Huaier extract	Chemerin	FAS, IL6, BCL2, CASP3, TNF, STAT3, BCL2L1, BAX	AKT1, PTEN	0.675	14	FALSE
Huaier extract	dezocine	FAS, IL6, BCL2, CASP3, TNF, STAT3, BCL2L1, BAX	AKT1	1.15278	14	FALSE
Huaier extract	gambogic acid (GA)	FAS, IL6, BCL2, CASP3, TNF, STAT3, BCL2L1, BAX	CDK1, CASP3, BCL2, TFRC, POLD1, EGFR, BCL2L1, BAX	-0.375	14	TRUE
Huaier extract	nonsteroidal anti-inflammatory drug	FAS, IL6, BCL2, CASP3, TNF, STAT3, BCL2L1, BAX	BCL2, BCL2L1	-0.025	14	TRUE
Huaier extract	Artesunate	FAS, IL6, BCL2, CASP3, TNF, STAT3, BCL2L1, BAX	CASP3, STAT3, ROS1, CASP8	-0.541667	14	TRUE
Huaier extract	SNX-7081 and fludarabine nucleoside (2-FaraA)	FAS, IL6, BCL2, CASP3, TNF, STAT3, BCL2L1, BAX	FASN, FAS, BID	0.0568182	14	FALSE
Huaier extract	combining CDDP with the HSP90 inhibitor 17-N-allylamino-17-demethoxy geldanamycin (17-AAG)	FAS, IL6, BCL2, CASP3, TNF, STAT3, BCL2L1, BAX	COL11A2, AKT1, CASP3, PARP1, XIAP, WDTC1	0.0535714	14	FALSE
Huaier extract	flavopiridol and carfilzomib	FAS, IL6, BCL2, CASP3, TNF, STAT3, BCL2L1, BAX	XIAP	1.04167	14	FALSE
Huaier extract	nafamostat mesilate (NM)	FAS, IL6, BCL2, CASP3, TNF, STAT3, BCL2L1, BAX	CDK1, SMAD2, PCNA	0.193182	14	FALSE
Huaier extract	gossypol	FAS, IL6, BCL2, CASP3, TNF, STAT3, BCL2L1, BAX	MTOR, CCND1, PCNA, RPS6KB1	0.625	14	FALSE
Huaier extract	SmacN7	FAS, IL6, BCL2, CASP3, TNF, STAT3, BCL2L1, BAX	AKT1, BAK1, PIK3CB, PIK3CD, BID, TNFSF10, HLA-DRB4, PARP1, CASP9, CLEC4D, MTOR, BCL2L1, TNFRSF10B, TNFRSF10A, CASP3, BCL2, BAX, CASP8, COL11A2, PIK3CG, MCL1, PIK3CA, FH		14	FALSE
Huaier extract	C-phycocyanin (C-PC) pigment	FAS, IL6, BCL2, CASP3, TNF, STAT3, BCL2L1, BAX	CCND1, BCL2, PCNA, ATP8A2, STAT3, LPO		14	FALSE
Huaier extract	Xyloketal B	FAS, IL6, BCL2, CASP3, TNF, STAT3, BCL2L1, BAX	AKT1, MAPK3	0.175	14	FALSE
Huaier extract	Trifluoperazine	FAS, IL6, BCL2, CASP3, TNF, STAT3, BCL2L1, BAX	BCL2L1	0.819444	14	FALSE
Huaier extract	Bazedoxifene combined with paclitaxel or gemcitabine	FAS, IL6, BCL2, CASP3, TNF, STAT3, BCL2L1, BAX	IL6, STAT3	-0.425	14	TRUE
Huaier extract	Dextropropranolol	FAS, IL6, BCL2, CASP3, TNF, STAT3, BCL2L1, BAX	MMP2, MAP2K7, ATF4, PLAU	0.541667	14	FALSE
Huaier extract	soloxolone methyl (SM)	FAS, IL6, BCL2, CASP3, TNF, STAT3, BCL2L1, BAX	MMP9, CDH1	0.275	14	FALSE
Huaier extract	PQ1 and tamoxifen	FAS, IL6, BCL2, CASP3, TNF, STAT3, BCL2L1, BAX	CASP3, BAX	-0.025	14	TRUE
Huaier extract	IP-Se-06 (3-((2-methoxyphenyl)selanyl)-7-methyl-2-phenylimidazol[1,2-a]pyridine)	FAS, IL6, BCL2, CASP3, TNF, STAT3, BCL2L1, BAX	BCL2L1, MAPK3	-0.125	14	TRUE
Huaier extract	thymoquinone (TQ)	FAS, IL6, BCL2, CASP3, TNF, STAT3, BCL2L1, BAX	CCND1, CCND2, NBN, BCL2, TNFSF14, CXCR4, PCNA, JAK2, H2AX, NLRP2, STAT3, BCL2L1, BAX	-0.183608	14	TRUE
Huaier extract	Psammaplin A (PsA)	FAS, IL6, BCL2, CASP3, TNF, STAT3, BCL2L1, BAX	SIRT1	1.15278	14	FALSE
Huaier extract	ganodermanontriol	FAS, IL6, BCL2, CASP3, TNF, STAT3, BCL2L1, BAX	SATB1	1.93056	14	FALSE
Huaier extract	ee-As4S4	FAS, IL6, BCL2, CASP3, TNF, STAT3, BCL2L1, BAX	ABL1, MTTP, ROS1, BCR		14	FALSE
Huaier extract	pirfenidone alone or in combination with cisplatin	FAS, IL6, BCL2, CASP3, TNF, STAT3, BCL2L1, BAX	AKT1	1.15278	14	FALSE
Huaier extract	5-AZA and vitamin C	FAS, IL6, BCL2, CASP3, TNF, STAT3, BCL2L1, BAX	SNAI1	1.375	14	FALSE
Huaier extract	Chelidonine	FAS, IL6, BCL2, CASP3, TNF, STAT3, BCL2L1, BAX	EGFR	1.15278	14	FALSE
Huaier extract	sorafenib	FAS, IL6, BCL2, CASP3, TNF, STAT3, BCL2L1, BAX	CCND2, PCNA	0.475	14	FALSE
Huaier extract	nifuroxazide	FAS, IL6, BCL2, CASP3, TNF, STAT3, BCL2L1, BAX	MMP2, MMP9	0.675	14	FALSE
Huaier extract	Rottlerin (Rott)	FAS, IL6, BCL2, CASP3, TNF, STAT3, BCL2L1, BAX	MAP1LC3A, TNFSF14, BECN1, MAP1LC3B	0.375	14	FALSE
Huaier extract	multi-tyrosine kinase inhibitor silibinin	FAS, IL6, BCL2, CASP3, TNF, STAT3, BCL2L1, BAX	ERBB3	1.48611	14	FALSE
Huaier extract	penta-O-galloyl-β-D-glucose (PGG)	FAS, IL6, BCL2, CASP3, TNF, STAT3, BCL2L1, BAX	MMP9, EGF, AKT1, PIK3CB, PIK3CG, PIK3CD, MTOR, PIK3CA	0.5625	14	FALSE
Huaier extract	SNS-032	FAS, IL6, BCL2, CASP3, TNF, STAT3, BCL2L1, BAX	XIAP, MCL1, FH, CLEC4D		14	FALSE
Huaier extract	1-furan-2-yl-3-pyridin-2-yl-propenone (FPP-3)	FAS, IL6, BCL2, CASP3, TNF, STAT3, BCL2L1, BAX	MMP2, MMP9	0.675	14	FALSE
Huaier extract	chloroquine (CQ) combination with cisplatin (CDDP)	FAS, IL6, BCL2, CASP3, TNF, STAT3, BCL2L1, BAX	ATM, MMAB, ATR, CDKN1A, SLC12A9, ANTXR1		14	FALSE
Huaier extract	Apatinib	FAS, IL6, BCL2, CASP3, TNF, STAT3, BCL2L1, BAX	MTOR, SEMA6A, AKT1, GPX4	0.25	14	FALSE
Huaier extract	Portulaca oleracea extract	FAS, IL6, BCL2, CASP3, TNF, STAT3, BCL2L1, BAX	NOTCH1	1.59722	14	FALSE
Huaier extract	n-butylidenephthalide (BP)	FAS, IL6, BCL2, CASP3, TNF, STAT3, BCL2L1, BAX	SLC22A3, ITK		14	FALSE
Huaier extract	Rafoxanide	FAS, IL6, BCL2, CASP3, TNF, STAT3, BCL2L1, BAX	AKT1, PIK3CB, PIK3CG, PIK3CD, MTOR, PIK3CA	0.660714	14	FALSE
Huaier extract	KML001	FAS, IL6, BCL2, CASP3, TNF, STAT3, BCL2L1, BAX	COL11A2, H2AX, PARP1	0.359848	14	FALSE
Huaier extract	Apicidin	FAS, IL6, BCL2, CASP3, TNF, STAT3, BCL2L1, BAX	BCR, ABL1, MTTP, PARP1, CYCS, WDTC1, BAX		14	FALSE
Huaier extract	radotinib	FAS, IL6, BCL2, CASP3, TNF, STAT3, BCL2L1, BAX	CASP3	0.819444	14	FALSE
Huaier extract	extract of Hedyotis diffusa Willd (EEHDW)	FAS, IL6, BCL2, CASP3, TNF, STAT3, BCL2L1, BAX	AKT1, CCND1, PIK3CB, PIK3CG, PCNA, PIK3CD, CDK4, PIK3CA, BCL2L1, BAX, PTEN	0.243421	14	FALSE
Huaier extract	CWF-145	FAS, IL6, BCL2, CASP3, TNF, STAT3, BCL2L1, BAX	MTOR, AKT1, APC, PROC		14	FALSE
Huaier extract	LB-100	FAS, IL6, BCL2, CASP3, TNF, STAT3, BCL2L1, BAX	SMAD3, BCL2L1, BCL2	-0.200758	14	TRUE
Huaier extract	Ginsenoside Rk1 (Rk1)	FAS, IL6, BCL2, CASP3, TNF, STAT3, BCL2L1, BAX	AKT1, PIK3CB, PIK3CG, CASP3, BCL2, PIK3CD, CYCS, PIK3CA, BCL2L1, BAX	-0.0138889	14	TRUE
Huaier extract	Eugenol	FAS, IL6, BCL2, CASP3, TNF, STAT3, BCL2L1, BAX	AKT1, CCND1, ERBB2, PDPK1, BAD, BCL2, PDK1, PCNA	0.0625	14	FALSE
Huaier extract	1, 25-dihydroxyvitamin D(3) [1, 25 (OH)(2)D(3)]	FAS, IL6, BCL2, CASP3, TNF, STAT3, BCL2L1, BAX	BCL2	0.708333	14	FALSE
Huaier extract	LY2109761	FAS, IL6, BCL2, CASP3, TNF, STAT3, BCL2L1, BAX	CDH1	1.26389	14	FALSE
Huaier extract	DMAMCL	FAS, IL6, BCL2, CASP3, TNF, STAT3, BCL2L1, BAX	MTOR, AKT1, ROS1, MAP1LC3B	0.291667	14	FALSE
Huaier extract	4-HBA/ADM co-treatment	FAS, IL6, BCL2, CASP3, TNF, STAT3, BCL2L1, BAX	COL11A2, CASP3, HIPK2, PARP1	0.125	14	FALSE
Huaier extract	CAA45	FAS, IL6, BCL2, CASP3, TNF, STAT3, BCL2L1, BAX	MMP2, MMP9	0.675	14	FALSE
Huaier extract	new synthesized sixteen 2,3-dihydro-1H-cyclopenta[b]quinoline derivatives (cyclopentaquinoline)	FAS, IL6, BCL2, CASP3, TNF, STAT3, BCL2L1, BAX	CASP3	0.819444	14	FALSE
Huaier extract	ketoconazole (KT)	FAS, IL6, BCL2, CASP3, TNF, STAT3, BCL2L1, BAX	COL11A2, CASP3, BCL2, PARP1, WDTC1, BAX	-0.232143	14	TRUE
Huaier extract	bromelain and N-acetylcysteine	FAS, IL6, BCL2, CASP3, TNF, STAT3, BCL2L1, BAX	BCL2, BCL2L1, CYCS, AKT1	-0.0416667	14	TRUE
Huaier extract	polysaccharides isolated from Rhizoma Pleionis (PRP)	FAS, IL6, BCL2, CASP3, TNF, STAT3, BCL2L1, BAX	CASP3, BCL2, BCL2L1, STAT3, JAK1, BAX, CASP8	-0.791667	14	TRUE
Huaier extract	arginine deiminase in combination with gemcitabine	FAS, IL6, BCL2, CASP3, TNF, STAT3, BCL2L1, BAX	CASP3	0.819444	14	FALSE
Huaier extract	sulforaphane (SFN)	FAS, IL6, BCL2, CASP3, TNF, STAT3, BCL2L1, BAX	SNAI1, MYLIP, CDH1, MLXIP, MARCHF8	0.0211538	14	FALSE
Huaier extract	topotecan	FAS, IL6, BCL2, CASP3, TNF, STAT3, BCL2L1, BAX	CASP3, AKT1	-0.325	14	TRUE
Huaier extract	concanamycin A1	FAS, IL6, BCL2, CASP3, TNF, STAT3, BCL2L1, BAX	BCL2, BCL2L1, BAX	-0.215909	14	TRUE
Huaier extract	Decitabine	FAS, IL6, BCL2, CASP3, TNF, STAT3, BCL2L1, BAX	CASP3, BCL2, DNMT1, DNMT3B, DNMT3A, BAX	-0.125	14	TRUE
Huaier extract	Dihydroartemisinin (DHA)	FAS, IL6, BCL2, CASP3, TNF, STAT3, BCL2L1, BAX	SNAI1, CIZ1, AKT1, TNFRSF10B	0.208333	14	FALSE
Huaier extract	Aloperine	FAS, IL6, BCL2, CASP3, TNF, STAT3, BCL2L1, BAX	CASP9, PTEN, CASP8	0.238636	14	FALSE
Huaier extract	Compound 7h	FAS, IL6, BCL2, CASP3, TNF, STAT3, BCL2L1, BAX	ATM	1.59722	14	FALSE
Huaier extract	combined treatment of aspirin and cisplatin	FAS, IL6, BCL2, CASP3, TNF, STAT3, BCL2L1, BAX	COL11A2, AKT1, PIK3CB, PIK3CG, ZHX2, MAP2K7, BCL2, PARP1, PIK3CD, MTOR, SLC22A3, PIK3CA, BCL2L1, BAX, ITK		14	FALSE
Huaier extract	PKCZI195.17	FAS, IL6, BCL2, CASP3, TNF, STAT3, BCL2L1, BAX	PRRT2		14	FALSE
Huaier extract	methanol extract of Ptercarpus santalinus (MEPS)	FAS, IL6, BCL2, CASP3, TNF, STAT3, BCL2L1, BAX	COL11A2, CYCS, PARP1	-0.246212	14	TRUE
Huaier extract	compound 5k	FAS, IL6, BCL2, CASP3, TNF, STAT3, BCL2L1, BAX	BAD, BCL2, BCL2L1, BAX	-0.208333	14	TRUE
Huaier extract	Tranilast and cisplatin	FAS, IL6, BCL2, CASP3, TNF, STAT3, BCL2L1, BAX	WDTC1, H2AX, PCNA	0.556818	14	FALSE
Huaier extract	G9a inhibitor BIX-01294	FAS, IL6, BCL2, CASP3, TNF, STAT3, BCL2L1, BAX	ROS1, GABPA, NFE2L2, EIF2AK3, HMOX1	0.244231	14	FALSE
Huaier extract	DW22	FAS, IL6, BCL2, CASP3, TNF, STAT3, BCL2L1, BAX	HDAC9	1.59722	14	FALSE
Huaier extract	Cisplatin combined with metformin	FAS, IL6, BCL2, CASP3, TNF, STAT3, BCL2L1, BAX	RAD51, H2AX	0.775	14	FALSE
Huaier extract	Indomethacin	FAS, IL6, BCL2, CASP3, TNF, STAT3, BCL2L1, BAX	PRKAB1, PRKAA1, RPS6KB1, PRKAA2, MTOR	0.644231	14	FALSE
Huaier extract	miR-181a-5p	FAS, IL6, BCL2, CASP3, TNF, STAT3, BCL2L1, BAX	VDR, CYP27B1		14	FALSE
Huaier extract	DHN-II-84 DHN-III-14	FAS, IL6, BCL2, CASP3, TNF, STAT3, BCL2L1, BAX	XIAP, MCL1, FH, CLEC4D		14	FALSE
Huaier extract	Phenethyl isothiocyanate (PEITC)	FAS, IL6, BCL2, CASP3, TNF, STAT3, BCL2L1, BAX	COL11A2, CA2, CASP3, PARP1, MCL1, CLEC4D, XIAP, DDIT3, BAX, FH		14	FALSE
Huaier extract	Carbonic anhydrase IX (CAIX)	FAS, IL6, BCL2, CASP3, TNF, STAT3, BCL2L1, BAX	CA9	1.59722	14	FALSE
Huaier extract	EGCG and SFN	FAS, IL6, BCL2, CASP3, TNF, STAT3, BCL2L1, BAX	COL11A2, BCL2, PARP1, WDTC1, BCL2L1	-0.117308	14	TRUE
Huaier extract	bleomycin (BLM)	FAS, IL6, BCL2, CASP3, TNF, STAT3, BCL2L1, BAX	TNF, IL10	-0.625	14	TRUE
Huaier extract	WJ-26210-2, in combination with gefitinib	FAS, IL6, BCL2, CASP3, TNF, STAT3, BCL2L1, BAX	DUSP1, DUSP12	0.675	14	FALSE
Huaier extract	Linalyl acetate (Ly), Terpeniol (Te) and Camphor (Ca)	FAS, IL6, BCL2, CASP3, TNF, STAT3, BCL2L1, BAX	CASP3, BCL2, CYCS, BCL2L1, BAX	-0.355769	14	TRUE
Huaier extract	N-benzyladriamycin-14-valerate (AD198)	FAS, IL6, BCL2, CASP3, TNF, STAT3, BCL2L1, BAX	AKT1, ROS1	0.175	14	FALSE
Huaier extract	KDM1A inhibitor	FAS, IL6, BCL2, CASP3, TNF, STAT3, BCL2L1, BAX	IL6, STAT3, SLC22A3, ITK		14	FALSE
Huaier extract	ADM, CDDP, CPM, MTX and VCR	FAS, IL6, BCL2, CASP3, TNF, STAT3, BCL2L1, BAX	CASP3	0.819444	14	FALSE
Huaier extract	RAD001, AEE788 or VPA or with a RAD-AEE-VPA combination	FAS, IL6, BCL2, CASP3, TNF, STAT3, BCL2L1, BAX	PTK2	1.26389	14	FALSE
Huaier extract	Gem combined with BGJ398, a pan-FGFRi	FAS, IL6, BCL2, CASP3, TNF, STAT3, BCL2L1, BAX	LARGE1		14	FALSE
Huaier extract	JWA	FAS, IL6, BCL2, CASP3, TNF, STAT3, BCL2L1, BAX	TNFRSF10A, SEMA6A, MARCHF8, HLA-DRB4	0.541667	14	FALSE
Huaier extract	the combination of RAD001 and docetaxel	FAS, IL6, BCL2, CASP3, TNF, STAT3, BCL2L1, BAX	AKT1, PECAM1	0.175	14	FALSE
Huaier extract	The combination of metformin and BMS-754807	FAS, IL6, BCL2, CASP3, TNF, STAT3, BCL2L1, BAX	CDKN1B	1.48611	14	FALSE
Huaier extract	total alkaloids of BFU (TAFU)	FAS, IL6, BCL2, CASP3, TNF, STAT3, BCL2L1, BAX	CASP3	0.819444	14	FALSE
Huaier extract	TIT3	FAS, IL6, BCL2, CASP3, TNF, STAT3, BCL2L1, BAX	FAS, CASP3, HDAC9, DNMT1, TNF, RAD51, CASP7, CDKN1A	-0.4375	14	TRUE
Huaier extract	BLU9931	FAS, IL6, BCL2, CASP3, TNF, STAT3, BCL2L1, BAX	SIRT1	1.15278	14	FALSE
Huaier extract	isoaaptamine	FAS, IL6, BCL2, CASP3, TNF, STAT3, BCL2L1, BAX	COL11A2, PARP1, ROS1, CASP7, XIAP	0.0903846	14	FALSE
Huaier extract	Apaziquone	FAS, IL6, BCL2, CASP3, TNF, STAT3, BCL2L1, BAX	COL11A2, CASP3, PARP1, CASP9, WDTC1	-0.0634615	14	TRUE
Huaier extract	Magnoflorine	FAS, IL6, BCL2, CASP3, TNF, STAT3, BCL2L1, BAX	MLXIP, HMGB1, MYLIP, MARCHF8	0.208333	14	FALSE
Huaier extract	Galiellalactone	FAS, IL6, BCL2, CASP3, TNF, STAT3, BCL2L1, BAX	STAT3	0.930556	14	FALSE
Huaier extract	curcumin analog B63	FAS, IL6, BCL2, CASP3, TNF, STAT3, BCL2L1, BAX	ROS1	1.81944	14	FALSE
Huaier extract	Combined atorvastatin with celecoxib and tipifarnib	FAS, IL6, BCL2, CASP3, TNF, STAT3, BCL2L1, BAX	AKT1, CD44, ALDH1A1		14	FALSE
Huaier extract	quinazolin-4(3H)-one analog (DFX24)	FAS, IL6, BCL2, CASP3, TNF, STAT3, BCL2L1, BAX	AKT1, PIK3CB, PIK3CG, PIK3CD, SEMA6A, PIK3CA	0.708333	14	FALSE
Huaier extract	FL-DM1	FAS, IL6, BCL2, CASP3, TNF, STAT3, BCL2L1, BAX	CASP3	0.819444	14	FALSE
Huaier extract	3‑BP and TRAIL	FAS, IL6, BCL2, CASP3, TNF, STAT3, BCL2L1, BAX	PRKAB1, PRKAA1, PRKAA2, BCL2L1, BAX	0.105769	14	FALSE
Huaier extract	lapatinib	FAS, IL6, BCL2, CASP3, TNF, STAT3, BCL2L1, BAX	ERBB2, AKT1, EGFR, CIP2A, PTPA	0.336538	14	FALSE
Huaier extract	doxorubicin (Dox), paclitaxel (Pacl) and 5-fluorouracil (5-FU)	FAS, IL6, BCL2, CASP3, TNF, STAT3, BCL2L1, BAX	CASP3, CASP7, CASP8	-0.0340909	14	TRUE
Huaier extract	JQ1	FAS, IL6, BCL2, CASP3, TNF, STAT3, BCL2L1, BAX	GLI1, MYC	0.575	14	FALSE
Huaier extract	FK228 with a variety of kinase inhibitors	FAS, IL6, BCL2, CASP3, TNF, STAT3, BCL2L1, BAX	AKT1, PIK3CB, PIK3CG, JUN, PIK3CD, PIK3CA, MAPK3	0.675	14	FALSE
Huaier extract	MAC	FAS, IL6, BCL2, CASP3, TNF, STAT3, BCL2L1, BAX	MAPK8, MAPK9	0.175	14	FALSE
Huaier extract	proTAME	FAS, IL6, BCL2, CASP3, TNF, STAT3, BCL2L1, BAX	CCNB1, PCNA	0.975	14	FALSE
Huaier extract	Cucurbitacin E (CuE)	FAS, IL6, BCL2, CASP3, TNF, STAT3, BCL2L1, BAX	YAP1	1.48611	14	FALSE
Huaier extract	BLS and PLX	FAS, IL6, BCL2, CASP3, TNF, STAT3, BCL2L1, BAX	CASP9	1.04167	14	FALSE
Huaier extract	flavokawain-B flavonoid	FAS, IL6, BCL2, CASP3, TNF, STAT3, BCL2L1, BAX	BCL2, BCL2L1, BAX, ROS1	-0.25	14	TRUE
Huaier extract	gefitinib was combined with AZD5363	FAS, IL6, BCL2, CASP3, TNF, STAT3, BCL2L1, BAX	AKT1	1.15278	14	FALSE
Huaier extract	Dihydroartemisinin(DHA)	FAS, IL6, BCL2, CASP3, TNF, STAT3, BCL2L1, BAX	AKT1, PTEN	0.675	14	FALSE
Huaier extract	cytarabine and obatoclax	FAS, IL6, BCL2, CASP3, TNF, STAT3, BCL2L1, BAX	BCL2, MCL1, CLEC4D, BCL2L1, BAX, FH		14	FALSE
Huaier extract	Met combined with Gef	FAS, IL6, BCL2, CASP3, TNF, STAT3, BCL2L1, BAX	AKT1, IGF1, BCL2, BCL2L11, BCL2L1	0.00576923	14	FALSE
Huaier extract	9-NC and PLGA-PEG loaded	FAS, IL6, BCL2, CASP3, TNF, STAT3, BCL2L1, BAX	CASP3, BCL2, BCL2L1, BAX	-0.375	14	TRUE
Huaier extract	Circ_0009910	FAS, IL6, BCL2, CASP3, TNF, STAT3, BCL2L1, BAX	MLXIP, MYLIP, MARCHF8	-0.170455	14	TRUE
Huaier extract	combined YCW1 and IR	FAS, IL6, BCL2, CASP3, TNF, STAT3, BCL2L1, BAX	BNIP3	1.59722	14	FALSE
Huaier extract	LS-007	FAS, IL6, BCL2, CASP3, TNF, STAT3, BCL2L1, BAX	XIAP, MCL1, FH, CLEC4D		14	FALSE
Huaier extract	ribavirin	FAS, IL6, BCL2, CASP3, TNF, STAT3, BCL2L1, BAX	CCNB1, EIF4E, PCNA	0.799242	14	FALSE
Huaier extract	sorafenib in combination with pterostilbene (PTE)	FAS, IL6, BCL2, CASP3, TNF, STAT3, BCL2L1, BAX	COL11A2, CCND1, CASP3, PARP1, PCNA, CASP9, CDKN1A	-0.00119048	14	TRUE
Huaier extract	anti-CD20-hIFNα	FAS, IL6, BCL2, CASP3, TNF, STAT3, BCL2L1, BAX	PRRT2		14	FALSE
Huaier extract	combination of chemotherapy drug carboplatin and the radish-derived isothiocyanate compound sulforaphene	FAS, IL6, BCL2, CASP3, TNF, STAT3, BCL2L1, BAX	PIK3CB, PIK3CG, BCL2, MAPK8, CASP9, JUN, PIK3CD, CYCS, WDTC1, PIK3CA, BCL2L1, BAX	-0.0916667	14	TRUE
Huaier extract	polyoxometalate SbW9	FAS, IL6, BCL2, CASP3, TNF, STAT3, BCL2L1, BAX	AKT1, PTEN	0.675	14	FALSE
Huaier extract	Lupeol	FAS, IL6, BCL2, CASP3, TNF, STAT3, BCL2L1, BAX	MMP9, AKT1, EGFR	0.253788	14	FALSE
Huaier extract	Honokiol	FAS, IL6, BCL2, CASP3, TNF, STAT3, BCL2L1, BAX	AKT1, CASP3, BCL2, IL6, CASP9, JAK2, SEMA6A, STAT3, BCL2L1, BAX	-0.719444	14	TRUE
Huaier extract	AG014699	FAS, IL6, BCL2, CASP3, TNF, STAT3, BCL2L1, BAX	MMP3, TIMP2, TIMP1, BCL2L1, BAX, PTEN	0.0535714	14	FALSE
Huaier extract	Weimaining (WMN)	FAS, IL6, BCL2, CASP3, TNF, STAT3, BCL2L1, BAX	CASP3	0.819444	14	FALSE
Huaier extract	KPT-330 (Selinexor)	FAS, IL6, BCL2, CASP3, TNF, STAT3, BCL2L1, BAX	AKT1, BCR, ABL1, CASP3, MTTP		14	FALSE
Huaier extract	Gramicidin A (GrA)	FAS, IL6, BCL2, CASP3, TNF, STAT3, BCL2L1, BAX	CD44	1.26389	14	FALSE
Huaier extract	rocaglamide (Roc)	FAS, IL6, BCL2, CASP3, TNF, STAT3, BCL2L1, BAX	COL11A2, AKT1, PARP1, MAPK3	-0.0416667	14	TRUE
Huaier extract	Sageretia thea (S. thea)	FAS, IL6, BCL2, CASP3, TNF, STAT3, BCL2L1, BAX	HMOX1, CCND1, PCNA	0.617424	14	FALSE
Huaier extract	imidazopyridine (IAZP)	FAS, IL6, BCL2, CASP3, TNF, STAT3, BCL2L1, BAX	CASP3, CDK2	0.175	14	FALSE
Huaier extract	RA (2, 5 and 12.5 µM)	FAS, IL6, BCL2, CASP3, TNF, STAT3, BCL2L1, BAX	ATM	1.59722	14	FALSE
Huaier extract	psoralen plus DOC	FAS, IL6, BCL2, CASP3, TNF, STAT3, BCL2L1, BAX	ABCB1	2.04167	14	FALSE
Huaier extract	Butorphanol	FAS, IL6, BCL2, CASP3, TNF, STAT3, BCL2L1, BAX	MTOR, AKT1	0.475	14	FALSE
Huaier extract	4-O-methylhonokiol (MH)	FAS, IL6, BCL2, CASP3, TNF, STAT3, BCL2L1, BAX	PSG1, SEMA6A, SP1		14	FALSE
Huaier extract	phentolamine	FAS, IL6, BCL2, CASP3, TNF, STAT3, BCL2L1, BAX	CDK1, BCL2, PCNA, CASP9, CCNB1, BCL2L1	0.0892857	14	FALSE
Huaier extract	wogonoside (WGS)	FAS, IL6, BCL2, CASP3, TNF, STAT3, BCL2L1, BAX	CASP3	0.819444	14	FALSE
Huaier extract	flupentixol	FAS, IL6, BCL2, CASP3, TNF, STAT3, BCL2L1, BAX	AKT1, BCL2L1, BCL2	-0.0340909	14	TRUE
Huaier extract	Huaier	FAS, IL6, BCL2, CASP3, TNF, STAT3, BCL2L1, BAX	SLC22A3, ITK, PTGDR		14	FALSE
Huaier extract	didesmethylrocaglamide (DDR)	FAS, IL6, BCL2, CASP3, TNF, STAT3, BCL2L1, BAX	COL11A2, AKT1, PARP1, MAPK3	-0.0416667	14	TRUE
Huaier extract	isoflurane	FAS, IL6, BCL2, CASP3, TNF, STAT3, BCL2L1, BAX	AKT1, PIK3CB, PIK3CG, PIK3CD, PIK3CA	0.798077	14	FALSE
Huaier extract	Ivermectin	FAS, IL6, BCL2, CASP3, TNF, STAT3, BCL2L1, BAX	MTOR, AKT1	0.475	14	FALSE
Huaier extract	(E)-4-(3-(3,5-dimethoxyphenyl)allyl)-2-methoxyphenol and nuclear factor κB (NF-κB) inhibitor, phenylarsine oxide (0.1 μM) or signal transducer and activator of transcription 3 (STAT3) inhibitor	FAS, IL6, BCL2, CASP3, TNF, STAT3, BCL2L1, BAX	FASN, FAS	-0.025	14	TRUE
Huaier extract	Formononetin (FM)	FAS, IL6, BCL2, CASP3, TNF, STAT3, BCL2L1, BAX	BCL2, MAPK3	-0.225	14	TRUE
Huaier extract	oleanolic acid (OA)	FAS, IL6, BCL2, CASP3, TNF, STAT3, BCL2L1, BAX	AKT1, MAP1LC3A, BECN1, MAP1LC3B, MTOR	0.336538	14	FALSE
Huaier extract	doxorubicin	FAS, IL6, BCL2, CASP3, TNF, STAT3, BCL2L1, BAX	CASP3, BCL2, NOTCH1, EP300, CYCS, BANP, BCL2L1	-0.125	14	TRUE
Huaier extract	wogonoside	FAS, IL6, BCL2, CASP3, TNF, STAT3, BCL2L1, BAX	GLI1	1.48611	14	FALSE
Huaier extract	Gedunin	FAS, IL6, BCL2, CASP3, TNF, STAT3, BCL2L1, BAX	AKT1, HSP90AA1, BCL2, MAP1LC3B, MAP1LC3A, BECN1, EGFR, PIK3CA, BCL2L1	-0.00735294	14	TRUE
Huaier extract	Ciglitazone	FAS, IL6, BCL2, CASP3, TNF, STAT3, BCL2L1, BAX	MFAP1, ABCC3, APRT		14	FALSE
Huaier extract	Tolfenamic acid (TA)	FAS, IL6, BCL2, CASP3, TNF, STAT3, BCL2L1, BAX	CCND1, PSG1, MET, BCL2, PCNA, SP1, KDR, VEGFA		14	FALSE
Huaier extract	beta-lapachone	FAS, IL6, BCL2, CASP3, TNF, STAT3, BCL2L1, BAX	DLL1, PSMB6, CYCS, YY1	0.208333	14	FALSE
Huaier extract	Tubeimoside-1 (TBMS1)	FAS, IL6, BCL2, CASP3, TNF, STAT3, BCL2L1, BAX	COL11A2, CASP3, BCL2, PARP1, CASP9, CASP7, BCL2L1, MAPK3, CASP8	-0.294935	14	TRUE
Huaier extract	Doxorubicin (Doxo)	FAS, IL6, BCL2, CASP3, TNF, STAT3, BCL2L1, BAX	HAS1	2.15278	14	FALSE
Huaier extract	Niclosamide	FAS, IL6, BCL2, CASP3, TNF, STAT3, BCL2L1, BAX	E2F1, MYC, PTEN	0.602273	14	FALSE
Huaier extract	Zeylenone	FAS, IL6, BCL2, CASP3, TNF, STAT3, BCL2L1, BAX	FN1, CCND1, VIM, PCNA	0.625	14	FALSE
Huaier extract	Alpinia nantoensis	FAS, IL6, BCL2, CASP3, TNF, STAT3, BCL2L1, BAX	AKT1, PIK3CB, PIK3CG, PIK3CD, EGFR, PIK3CA	0.589286	14	FALSE
Huaier extract	Bis Spiro-cyclic 2-oxindole of Pyrimido[4,5-b]quinoline-4,6-dione	FAS, IL6, BCL2, CASP3, TNF, STAT3, BCL2L1, BAX	CASP3, BCL2, BAX	-0.215909	14	TRUE
Huaier extract	SC-43	FAS, IL6, BCL2, CASP3, TNF, STAT3, BCL2L1, BAX	NR0B2, PTPN6	0.475	14	FALSE
Huaier extract	(Z)-3-hydroxy-1-(2-hydroxyphenyl)-3-phenylprop-2-en-1-one (DK1)	FAS, IL6, BCL2, CASP3, TNF, STAT3, BCL2L1, BAX	CASP3, BAX, CASP9	-0.0340909	14	TRUE
Huaier extract	BRM270	FAS, IL6, BCL2, CASP3, TNF, STAT3, BCL2L1, BAX	BCL2, JUN	-0.425	14	TRUE
Huaier extract	Pien Tze Huang	FAS, IL6, BCL2, CASP3, TNF, STAT3, BCL2L1, BAX	ABCG2	2.04167	14	FALSE
Huaier extract	SM934-Testosterone	FAS, IL6, BCL2, CASP3, TNF, STAT3, BCL2L1, BAX	CTSK		14	FALSE
Huaier extract	Hybrid 5	FAS, IL6, BCL2, CASP3, TNF, STAT3, BCL2L1, BAX	CASP3, JUN, MAPK9, MAPK8, MAPK3	0.0288462	14	FALSE
Huaier extract	UNBS5162	FAS, IL6, BCL2, CASP3, TNF, STAT3, BCL2L1, BAX	AKT1, CCND1, CASP3, BCL2, PCNA, MTOR, BCL2L1	-0.191667	14	TRUE
Huaier extract	SMI‑4a	FAS, IL6, BCL2, CASP3, TNF, STAT3, BCL2L1, BAX	WDTC1, MYC, BAX, BCL2L1	-0.333333	14	TRUE
Huaier extract	Trastuzumab and dasatinib combination	FAS, IL6, BCL2, CASP3, TNF, STAT3, BCL2L1, BAX	ERBB2	1.15278	14	FALSE
Huaier extract	Temsirolimus	FAS, IL6, BCL2, CASP3, TNF, STAT3, BCL2L1, BAX	MTOR	1.15278	14	FALSE
Huaier extract	NVP-BGT226, a novel dual pan-PI3K and MTORC1/2 inhibitor	FAS, IL6, BCL2, CASP3, TNF, STAT3, BCL2L1, BAX	AKT1	1.15278	14	FALSE
Huaier extract	SK and 4-OHT	FAS, IL6, BCL2, CASP3, TNF, STAT3, BCL2L1, BAX	AKT1, PIK3CB, PIK3CG, CASP9, PIK3CD, PIK3CA	0.577381	14	FALSE
Huaier extract	IL-6	FAS, IL6, BCL2, CASP3, TNF, STAT3, BCL2L1, BAX	SEMA6A	2.48611	14	FALSE
Huaier extract	Pimozide	FAS, IL6, BCL2, CASP3, TNF, STAT3, BCL2L1, BAX	SNAI1, AKT1, CCND1, PCNA, CDH1, VIM, MYC	0.208333	14	FALSE
Huaier extract	Parthenolide (PTL)	FAS, IL6, BCL2, CASP3, TNF, STAT3, BCL2L1, BAX	ATP8A2		14	FALSE
Huaier extract	RP02-1	FAS, IL6, BCL2, CASP3, TNF, STAT3, BCL2L1, BAX	CASP3, BCL2, BCL2L1, BAX	-0.375	14	TRUE
Huaier extract	BMS-754807	FAS, IL6, BCL2, CASP3, TNF, STAT3, BCL2L1, BAX	IGF1	2.375	14	FALSE
Huaier extract	FTY720	FAS, IL6, BCL2, CASP3, TNF, STAT3, BCL2L1, BAX	CASP6, PTK2, MAP1LC3A, MAP1LC3B	0.375	14	FALSE
Huaier extract	Vitamin C	FAS, IL6, BCL2, CASP3, TNF, STAT3, BCL2L1, BAX	ATP8A2		14	FALSE
Huaier extract	lipid coated cisplatin/oleanolic acid calcium carbonate nanoparticles (CDDP/OA-LCC NPs)	FAS, IL6, BCL2, CASP3, TNF, STAT3, BCL2L1, BAX	MTOR, AKT1	0.475	14	FALSE
Huaier extract	LDH-A inhibitors in combination with gemcitabine	FAS, IL6, BCL2, CASP3, TNF, STAT3, BCL2L1, BAX	LDHA	1.59722	14	FALSE
Huaier extract	metformin in aid of sorafenib	FAS, IL6, BCL2, CASP3, TNF, STAT3, BCL2L1, BAX	MTOR, EIF4EBP1, MAP1LC3A, MAP1LC3B	0.708333	14	FALSE
Huaier extract	SoLAT	FAS, IL6, BCL2, CASP3, TNF, STAT3, BCL2L1, BAX	SNAI1, CCND1, CASP3, BCL2, PCNA, ZEB1, VIM, CDH1, CDK4, SLC22A3, CDK6, BCL2L1, ITK		14	FALSE
Huaier extract	LDHs-VP16	FAS, IL6, BCL2, CASP3, TNF, STAT3, BCL2L1, BAX	AKT1, PIK3CB, PIK3CG, PIK3CD, PIK3CA	0.798077	14	FALSE
Huaier extract	Bicalutamide (Bic)	FAS, IL6, BCL2, CASP3, TNF, STAT3, BCL2L1, BAX	FN1, AKT1, AR, CASP3, TNF	-0.478846	14	TRUE
Huaier extract	(E)-2-methoxy-4-(3-(4-methoxyphenyl)prop-1-en-1-yl)phenol (MMPP)	FAS, IL6, BCL2, CASP3, TNF, STAT3, BCL2L1, BAX	STAT3	0.930556	14	FALSE
Huaier extract	Epigallocatechin gallate (EGCG)	FAS, IL6, BCL2, CASP3, TNF, STAT3, BCL2L1, BAX	AKT1, CASP3, BCL2, BECN1, CASP9, MAP1LC3B, STAT3, BCL2L1, BAX	-0.589052	14	TRUE
Huaier extract	combined aromatase inhibitor and herbal	FAS, IL6, BCL2, CASP3, TNF, STAT3, BCL2L1, BAX	CYP19A1, CCND1, PCNA, KDR, VEGFA	0.598077	14	FALSE
Huaier extract	CT913	FAS, IL6, BCL2, CASP3, TNF, STAT3, BCL2L1, BAX	CDKN1A	1.15278	14	FALSE
Huaier extract	Rack1	FAS, IL6, BCL2, CASP3, TNF, STAT3, BCL2L1, BAX	ELAVL2, ANXA2, SRC	0.102273	14	FALSE
Huaier extract	PdpaMn	FAS, IL6, BCL2, CASP3, TNF, STAT3, BCL2L1, BAX	FASN, CYCS	0.175	14	FALSE
Huaier extract	combination of MLN0128 and TSA	FAS, IL6, BCL2, CASP3, TNF, STAT3, BCL2L1, BAX	AKT1, EIF4EBP1	0.675	14	FALSE
Huaier extract	TRAIL	FAS, IL6, BCL2, CASP3, TNF, STAT3, BCL2L1, BAX	CASP3, BAX	-0.025	14	TRUE
Huaier extract	pyrocatechol (PCL)	FAS, IL6, BCL2, CASP3, TNF, STAT3, BCL2L1, BAX	CD151		14	FALSE
Huaier extract	ND-PTX-Cet	FAS, IL6, BCL2, CASP3, TNF, STAT3, BCL2L1, BAX	CASP3	0.819444	14	FALSE
Huaier extract	zingerone	FAS, IL6, BCL2, CASP3, TNF, STAT3, BCL2L1, BAX	MTOR, AKT1	0.475	14	FALSE
Huaier extract	Pardaxin	FAS, IL6, BCL2, CASP3, TNF, STAT3, BCL2L1, BAX	RAD21	1.81944	14	FALSE
Huaier extract	kinsenoside (KD)	FAS, IL6, BCL2, CASP3, TNF, STAT3, BCL2L1, BAX	AKT1, PIK3CB, PIK3CG, PIK3CD, JAK2, STAT3, PIK3CA	0.408333	14	FALSE
Huaier extract	the combination of low-dose TPL with JQ1	FAS, IL6, BCL2, CASP3, TNF, STAT3, BCL2L1, BAX	MYC	1.15278	14	FALSE
Huaier extract	WMJ-8-B	FAS, IL6, BCL2, CASP3, TNF, STAT3, BCL2L1, BAX	PSG1, PTPN6, SP1, NR0B2, STAT3		14	FALSE
Huaier extract	ferrichrome	FAS, IL6, BCL2, CASP3, TNF, STAT3, BCL2L1, BAX	WDTC1	3.04167	14	FALSE
Huaier extract	archazolid	FAS, IL6, BCL2, CASP3, TNF, STAT3, BCL2L1, BAX	ERBB2, DNAH8	0.175	14	FALSE
Huaier extract	afatinib	FAS, IL6, BCL2, CASP3, TNF, STAT3, BCL2L1, BAX	EGFR	1.15278	14	FALSE
Huaier extract	TDP-A(TDP-A loaded DCMs (TDP-A/DCMs)	FAS, IL6, BCL2, CASP3, TNF, STAT3, BCL2L1, BAX	COL11A2, CASP3, BCL2, PARP1, WDTC1, BCL2L1, BAX	-0.339286	14	TRUE
Huaier extract	BA-5	FAS, IL6, BCL2, CASP3, TNF, STAT3, BCL2L1, BAX	COL11A2, CASP7, PARP1	0.17803	14	FALSE
Huaier extract	Imatinib	FAS, IL6, BCL2, CASP3, TNF, STAT3, BCL2L1, BAX	CASP3, BCL2, BCL2L1, CASP8	-0.375	14	TRUE
Huaier extract	oxaliplatin	FAS, IL6, BCL2, CASP3, TNF, STAT3, BCL2L1, BAX	SGSM3, MAPK1	0.175	14	FALSE
Huaier extract	AZD5153	FAS, IL6, BCL2, CASP3, TNF, STAT3, BCL2L1, BAX	ZEB1	1.81944	14	FALSE
Huaier extract	Telmisartan	FAS, IL6, BCL2, CASP3, TNF, STAT3, BCL2L1, BAX	MFAP1, PRKAB1, PRKAA1, PRKAA2, APRT, MTOR	0.494048	14	FALSE
Huaier extract	all-trans retinoic acid (RA)	FAS, IL6, BCL2, CASP3, TNF, STAT3, BCL2L1, BAX	BCL2, BCL2L1	-0.025	14	TRUE
Huaier extract	artemisinin	FAS, IL6, BCL2, CASP3, TNF, STAT3, BCL2L1, BAX	ERBB2, ERBB4, ERBB3	0.693182	14	FALSE
Huaier extract	gold nanoparticles-conjugated quercetin (AuNPs-Qu-5)	FAS, IL6, BCL2, CASP3, TNF, STAT3, BCL2L1, BAX	AKT1, PIK3CB, PIK3CG, CASP3, BCL2, PIK3CD, EGFR, MTOR, PIK3CA, BCL2L1, BAX	-0.125	14	TRUE
Huaier extract	Combination of imatinib and clotrimazole	FAS, IL6, BCL2, CASP3, TNF, STAT3, BCL2L1, BAX	ATP8A2, PFKM		14	FALSE
Huaier extract	ponatinib	FAS, IL6, BCL2, CASP3, TNF, STAT3, BCL2L1, BAX	CASP3	0.819444	14	FALSE
Huaier extract	Calycosin (CC)	FAS, IL6, BCL2, CASP3, TNF, STAT3, BCL2L1, BAX	MMP2, PCNA	0.275	14	FALSE
Huaier extract	apigenin	FAS, IL6, BCL2, CASP3, TNF, STAT3, BCL2L1, BAX	SNAI1, SNAI2, FAS, AKT1, PIK3CB, PIK3CG, NFKB1, POU5F1, CASP3, PCNA, TNF, PIK3CD, SCYL1, SEMA6A, SLC22A3, PIK3CA, BAX		14	FALSE
Huaier extract	Combined application of the ATR inhibitor VE-822 and oxaliplatin	FAS, IL6, BCL2, CASP3, TNF, STAT3, BCL2L1, BAX	ATP8A2, HMGB1		14	FALSE
Huaier extract	quercetin and 2-ME	FAS, IL6, BCL2, CASP3, TNF, STAT3, BCL2L1, BAX	BCL2, BCL2L1, BAX	-0.215909	14	TRUE
Huaier extract	the nonsteroidal antiinflammatory drug (NSAID) sulindac	FAS, IL6, BCL2, CASP3, TNF, STAT3, BCL2L1, BAX	STAT3	0.930556	14	FALSE
Huaier extract	Imatinib (IM)	FAS, IL6, BCL2, CASP3, TNF, STAT3, BCL2L1, BAX	ROS1	1.81944	14	FALSE
Huaier extract	arsenic trioxide (As(2)O(3))	FAS, IL6, BCL2, CASP3, TNF, STAT3, BCL2L1, BAX	BAK1, CASP3, BCL2, CASP9, BCL2L1, BAX	-0.339286	14	TRUE
Huaier extract	Aromatase inhibitors	FAS, IL6, BCL2, CASP3, TNF, STAT3, BCL2L1, BAX	GABPA, NFE2L2, KEAP1	0.693182	14	FALSE
Huaier extract	metformin and pitavastatin	FAS, IL6, BCL2, CASP3, TNF, STAT3, BCL2L1, BAX	COL11A2, CDKN1B, PRKAB1, PIK3CB, PIK3CG, CASP3, PRKAA1, MAP1LC3A, PARP1, PCNA, CIB1, PRKAA2, PIK3CD, CDKN1A, MAP1LC3B, MTOR, PIK3CA, BAX	0.263889	14	FALSE
Huaier extract	AZ + SFN	FAS, IL6, BCL2, CASP3, TNF, STAT3, BCL2L1, BAX	COL11A2, CCND1, CASP3, PARP1, PCNA	0.0596154	14	FALSE
Huaier extract	Tranilast	FAS, IL6, BCL2, CASP3, TNF, STAT3, BCL2L1, BAX	BCL2L11	1.04167	14	FALSE
Huaier extract	Met and Cis	FAS, IL6, BCL2, CASP3, TNF, STAT3, BCL2L1, BAX	AKT1, CCND1, PIK3CB, PIK3CG, PCNA, PIK3CD, PIK3CA	0.675	14	FALSE
Huaier extract	Baicalin	FAS, IL6, BCL2, CASP3, TNF, STAT3, BCL2L1, BAX	MYC	1.15278	14	FALSE
Huaier extract	JuBei oral liquid (JB)	FAS, IL6, BCL2, CASP3, TNF, STAT3, BCL2L1, BAX	CASP3, BCL2, ROS1, CYCS, BCL2L1, BAX	-0.35119	14	TRUE
Huaier extract	Acacetin with doxorubicin	FAS, IL6, BCL2, CASP3, TNF, STAT3, BCL2L1, BAX	CDKN1A, ABCB1, PCNA, TBC1D9	0.333333	14	FALSE
Huaier extract	bortezomib and ketoconazole	FAS, IL6, BCL2, CASP3, TNF, STAT3, BCL2L1, BAX	BID	0.819444	14	FALSE
Huaier extract	combined TMZ treatment with BIX01294, an inhibitor of histone methyltransferase G9a	FAS, IL6, BCL2, CASP3, TNF, STAT3, BCL2L1, BAX	MAP1LC3A, MAP1LC3B	0.975	14	FALSE
Huaier extract	daurisoline	FAS, IL6, BCL2, CASP3, TNF, STAT3, BCL2L1, BAX	CCND1, MYC, PCNA, HSP90AA1	0.458333	14	FALSE
Huaier extract	5‑FU and Blu9931	FAS, IL6, BCL2, CASP3, TNF, STAT3, BCL2L1, BAX	CDKN1B	1.48611	14	FALSE
Huaier extract	Doxorubicin, Metformin, and Sodium Oxamate (DoxMetOx)	FAS, IL6, BCL2, CASP3, TNF, STAT3, BCL2L1, BAX	COL11A2, LDHA, MAP1LC3A, PARP1, MAP1LC3B, MTOR	0.184524	14	FALSE
Huaier extract	Arsenic trioxide (ATO)	FAS, IL6, BCL2, CASP3, TNF, STAT3, BCL2L1, BAX	MKNK1, EIF4E	1.275	14	FALSE
Huaier extract	GSK525762A	FAS, IL6, BCL2, CASP3, TNF, STAT3, BCL2L1, BAX	BAK1, BCL2, CDK6, MYC, BAX	-0.0480769	14	TRUE
Huaier extract	ixazomib	FAS, IL6, BCL2, CASP3, TNF, STAT3, BCL2L1, BAX	CHEK2	1.48611	14	FALSE
Huaier extract	Heerak Bhasma nanoparticle (HBNP)	FAS, IL6, BCL2, CASP3, TNF, STAT3, BCL2L1, BAX	IL6, IL10	-0.825	14	TRUE
Huaier extract	Dibenzylideneacetone (DBA)	FAS, IL6, BCL2, CASP3, TNF, STAT3, BCL2L1, BAX	PSG1, SP1, EIF4E		14	FALSE
Huaier extract	30-diethoxyphosphoryl-28-propynoylbetulin (compound 4)	FAS, IL6, BCL2, CASP3, TNF, STAT3, BCL2L1, BAX	SLC12A9, CDKN1A		14	FALSE
Huaier extract	ASR352 (7b) was identified as one of the equipotent 7a analogs	FAS, IL6, BCL2, CASP3, TNF, STAT3, BCL2L1, BAX	CHEK1, CASP3, BCL2, PARP1, BAX	-0.201923	14	TRUE
Huaier extract	GLI1/2 inhibitor GANT61 and PI3K/mTOR inhibitor PI103	FAS, IL6, BCL2, CASP3, TNF, STAT3, BCL2L1, BAX	PMAIP1	1.15278	14	FALSE
Huaier extract	Erlotinib	FAS, IL6, BCL2, CASP3, TNF, STAT3, BCL2L1, BAX	COL11A2, AKT1, CASP3, PARP1, CASP9, CIP2A, PTPA	-0.00119048	14	TRUE
Huaier extract	3-methyladenine (3-MA)	FAS, IL6, BCL2, CASP3, TNF, STAT3, BCL2L1, BAX	AKT1, MAP1LC3A, BECN1, MAP1LC3B	0.458333	14	FALSE
Huaier extract	antiCD33-LONp-PMI	FAS, IL6, BCL2, CASP3, TNF, STAT3, BCL2L1, BAX	MDM4, MDM2	0.475	14	FALSE
Huaier extract	cordycepin	FAS, IL6, BCL2, CASP3, TNF, STAT3, BCL2L1, BAX	MFAP1, PRKAB1, PRKAA1, ROS1, PRKAA2, APRT, MTOR	0.460714	14	FALSE
Huaier extract	Xanthohumol (XN)	FAS, IL6, BCL2, CASP3, TNF, STAT3, BCL2L1, BAX	COL11A2, AKT1, CASP3, BCL2, STIM1, PSMB6, PARP1, ROS1, CASP9, WDTC1	-0.0861111	14	TRUE
Huaier extract	free fatty acids extract (FFAE)	FAS, IL6, BCL2, CASP3, TNF, STAT3, BCL2L1, BAX	CASP3, CASP9	0.175	14	FALSE
Huaier extract	Anlotinib	FAS, IL6, BCL2, CASP3, TNF, STAT3, BCL2L1, BAX	AKT1, CCND1, MMP9, PIK3CB, PIK3CG, MMP2, CASP3, BCL2, PCNA, PIK3CD, VIM, CDH1, CDK4, PIK3CA, BCL2L1, BAX	-0.0625	14	TRUE
Huaier extract	ferrocenyl pyrazole (FP) derivates, 5-ferrocenyl-1-phenyl-1H-pyrazole (FP-Ph) and 5-ferrocenyl-1H-pyrazole (FP-H)	FAS, IL6, BCL2, CASP3, TNF, STAT3, BCL2L1, BAX	AKT1, PIK3CB, PIK3CG, FES, PIK3CD, PIK3CA, FDPS	0.532143	14	FALSE
Huaier extract	Tetrahydroberberine	FAS, IL6, BCL2, CASP3, TNF, STAT3, BCL2L1, BAX	AKT1, PIK3CB, PIK3CG, PIK3CD, TIMM8A, MTOR, PIK3CA	0.670238	14	FALSE
Huaier extract	Panobinostat	FAS, IL6, BCL2, CASP3, TNF, STAT3, BCL2L1, BAX	ERBB2, ERBB3, EGFR	0.602273	14	FALSE
Huaier extract	β-cyclodextrin-nanosponges (CN-CPT)	FAS, IL6, BCL2, CASP3, TNF, STAT3, BCL2L1, BAX	MAPK3	1.48611	14	FALSE
Huaier extract	Fluoxetine (FLX)	FAS, IL6, BCL2, CASP3, TNF, STAT3, BCL2L1, BAX	MAPK8, MAPK9	0.175	14	FALSE
Huaier extract	gefitinib with calcitriol	FAS, IL6, BCL2, CASP3, TNF, STAT3, BCL2L1, BAX	ERBB2, EGFR	0.575	14	FALSE
Huaier extract	β-elemene	FAS, IL6, BCL2, CASP3, TNF, STAT3, BCL2L1, BAX	ABCB1	2.04167	14	FALSE
Huaier extract	Huaier n-butanol extract (HBE)	FAS, IL6, BCL2, CASP3, TNF, STAT3, BCL2L1, BAX	MAP2K1, MAP2K7, MAPK1, SLC22A3, MAPK3, ITK		14	FALSE
Huaier extract	P2 (sequence: RALGWSCL)	FAS, IL6, BCL2, CASP3, TNF, STAT3, BCL2L1, BAX	CASP3, BCL2, BCL2L1	-0.215909	14	TRUE
Huaier extract	Bruceine D	FAS, IL6, BCL2, CASP3, TNF, STAT3, BCL2L1, BAX	MYLIP, PCNA, MLXIP, CCNE1, MARCHF8	0.551923	14	FALSE
Huaier extract	Piroxicam (PXM)	FAS, IL6, BCL2, CASP3, TNF, STAT3, BCL2L1, BAX	CPOX, COX8A, PTGS2, COX5A	0.541667	14	FALSE
Huaier extract	EEHDW	FAS, IL6, BCL2, CASP3, TNF, STAT3, BCL2L1, BAX	ABCB1, ABCG2	0.375	14	FALSE
Huaier extract	Thymoquinone (TQ)	FAS, IL6, BCL2, CASP3, TNF, STAT3, BCL2L1, BAX	COL11A2, AKT1, PIK3CB, PIK3CG, PARP1, PIK3CD, PIK3CA, PTEN	0.5	14	FALSE
Huaier extract	FMT, CpG and FMT and CpG	FAS, IL6, BCL2, CASP3, TNF, STAT3, BCL2L1, BAX	AKT1, IL6, TNF, EGFR, MTOR	-0.478846	14	TRUE
Huaier extract	combination of baicalin and DDP	FAS, IL6, BCL2, CASP3, TNF, STAT3, BCL2L1, BAX	AKT1, TIMM8A	0.275	14	FALSE
Huaier extract	Cidofovir	FAS, IL6, BCL2, CASP3, TNF, STAT3, BCL2L1, BAX	CASP3, FGF2	-0.625	14	TRUE
Huaier extract	Dp44mT	FAS, IL6, BCL2, CASP3, TNF, STAT3, BCL2L1, BAX	MYC	1.15278	14	FALSE
Huaier extract	Ajoene (4,5,9-trithiadodeca-1,6,11-triene-9-oxide)	FAS, IL6, BCL2, CASP3, TNF, STAT3, BCL2L1, BAX	CASP3, BCL2, CYCS	-0.200758	14	TRUE
Huaier extract	MHP-1	FAS, IL6, BCL2, CASP3, TNF, STAT3, BCL2L1, BAX	MMP9, VIM, CDH1, SLC22A3, TGFBR1, ITK		14	FALSE
Huaier extract	27652-89-7	FAS, IL6, BCL2, CASP3, TNF, STAT3, BCL2L1, BAX	BCL2, BCL2L1, BAX, CYCS	-0.208333	14	TRUE
Huaier extract	Defactinib and PD173074	FAS, IL6, BCL2, CASP3, TNF, STAT3, BCL2L1, BAX	PTK2, AKT1	0.475	14	FALSE
Huaier extract	(MAY)	FAS, IL6, BCL2, CASP3, TNF, STAT3, BCL2L1, BAX	ABCB1	2.04167	14	FALSE
Huaier extract	quercetin combined with irinotecan/SN-38	FAS, IL6, BCL2, CASP3, TNF, STAT3, BCL2L1, BAX	TWIST1, PTGS2, KDR, VEGFA	0.458333	14	FALSE
Huaier extract	cisplatin and cisplatin-metformin	FAS, IL6, BCL2, CASP3, TNF, STAT3, BCL2L1, BAX	SEMA6A, AKT1, PRKAB1, LDHA, PRKAA1, PRKAA2, MTOR	0.465476	14	FALSE
Huaier extract	Alantolactone	FAS, IL6, BCL2, CASP3, TNF, STAT3, BCL2L1, BAX	AKT1	1.15278	14	FALSE
Huaier extract	ukrain	FAS, IL6, BCL2, CASP3, TNF, STAT3, BCL2L1, BAX	CDH1	1.26389	14	FALSE
Huaier extract	bazedoxifene acetate (BAZ)	FAS, IL6, BCL2, CASP3, TNF, STAT3, BCL2L1, BAX	STAT3	0.930556	14	FALSE
Huaier extract	CP-673451	FAS, IL6, BCL2, CASP3, TNF, STAT3, BCL2L1, BAX	AKT1, PIK3CB, PIK3CG, GABPA, PIK3CD, NFE2L2, PIK3CA	0.603571	14	FALSE
Huaier extract	sulforaphene (SFE, 4-methylsufinyl-3-butenyl isothiocyanate)	FAS, IL6, BCL2, CASP3, TNF, STAT3, BCL2L1, BAX	BCL2, BCL2L1, ATF4	-0.109848	14	TRUE
Huaier extract	paclitaxel and honokiol	FAS, IL6, BCL2, CASP3, TNF, STAT3, BCL2L1, BAX	ABCB1	2.04167	14	FALSE
Huaier extract	KU711 and KU757	FAS, IL6, BCL2, CASP3, TNF, STAT3, BCL2L1, BAX	CD44	1.26389	14	FALSE
Huaier extract	CM363	FAS, IL6, BCL2, CASP3, TNF, STAT3, BCL2L1, BAX	RB1, PCNA	0.075	14	FALSE
Huaier extract	Pectolinarigenin	FAS, IL6, BCL2, CASP3, TNF, STAT3, BCL2L1, BAX	MMP9, TIMP2, CASP3, BCL2, ROS1, STAT3, BCL2L1, BAX	-0.625	14	TRUE
Huaier extract	PTX and RO3306	FAS, IL6, BCL2, CASP3, TNF, STAT3, BCL2L1, BAX	PCNA	1.48611	14	FALSE
Huaier extract	HSP90AA1	FAS, IL6, BCL2, CASP3, TNF, STAT3, BCL2L1, BAX	AKT1, PIK3CB, PIK3CG, PIK3CD, MTOR, PIK3CA	0.660714	14	FALSE
Huaier extract	Moringin	FAS, IL6, BCL2, CASP3, TNF, STAT3, BCL2L1, BAX	CASP3, BAX	-0.025	14	TRUE
Huaier extract	Daunorubicin	FAS, IL6, BCL2, CASP3, TNF, STAT3, BCL2L1, BAX	AKT1	1.15278	14	FALSE
Huaier extract	SB-T-121205	FAS, IL6, BCL2, CASP3, TNF, STAT3, BCL2L1, BAX	COL11A2, CASP3, BCL2, PARP1, CASP9, WDTC1, BCL2L1, BAX	-0.3125	14	TRUE
Huaier extract	pyrrolidinium	FAS, IL6, BCL2, CASP3, TNF, STAT3, BCL2L1, BAX	CASP9	1.04167	14	FALSE
Huaier extract	Green synthesis of silver nanoparticles using Ganoderma neo-japonicum Imazeki	FAS, IL6, BCL2, CASP3, TNF, STAT3, BCL2L1, BAX	CASP3	0.819444	14	FALSE
Huaier extract	Aripiprazole	FAS, IL6, BCL2, CASP3, TNF, STAT3, BCL2L1, BAX	BAK1, BCL2L1, BCL2, MYC	-0.125	14	TRUE
Huaier extract	Baicalein	FAS, IL6, BCL2, CASP3, TNF, STAT3, BCL2L1, BAX	HSP90AA1, ABCB6, HDAC9, ABCG2, SEMA6A, ABCC3		14	FALSE
Huaier extract	MORAb-202	FAS, IL6, BCL2, CASP3, TNF, STAT3, BCL2L1, BAX	FOLR1	2.81944	14	FALSE
Huaier extract	MLN0128	FAS, IL6, BCL2, CASP3, TNF, STAT3, BCL2L1, BAX	MTOR	1.15278	14	FALSE
Huaier extract	RBCm-OM/PLGA	FAS, IL6, BCL2, CASP3, TNF, STAT3, BCL2L1, BAX	CASP3, BCL2, BCL2L1	-0.215909	14	TRUE
Huaier extract	Retinoic acid (RA)	FAS, IL6, BCL2, CASP3, TNF, STAT3, BCL2L1, BAX	CASP3	0.819444	14	FALSE
Huaier extract	GA-TAT	FAS, IL6, BCL2, CASP3, TNF, STAT3, BCL2L1, BAX	CASP3, BCL2, CASP9, BCL2L1, BAX	-0.355769	14	TRUE
Huaier extract	AZD8055/trametinib	FAS, IL6, BCL2, CASP3, TNF, STAT3, BCL2L1, BAX	BCL2L11	1.04167	14	FALSE
Huaier extract	Ator-loaded PSV micelles (ASM)	FAS, IL6, BCL2, CASP3, TNF, STAT3, BCL2L1, BAX	TWIST1, MMP9, PLAU, PRAP1	0.291667	14	FALSE
Huaier extract	Imazamethabenz	FAS, IL6, BCL2, CASP3, TNF, STAT3, BCL2L1, BAX	PIN1, PDZD2	0.275	14	FALSE
Huaier extract	CYT997	FAS, IL6, BCL2, CASP3, TNF, STAT3, BCL2L1, BAX	STAT3, JAK2	0.375	14	FALSE
Huaier extract	sertraline (STL)	FAS, IL6, BCL2, CASP3, TNF, STAT3, BCL2L1, BAX	CD44, TNFSF14, MAP1LC3A, BECN1, ZEB1, MAP1LC3B, SLC22A3, ALDH1A1, ITK		14	FALSE
Huaier extract	morin and paclitaxel	FAS, IL6, BCL2, CASP3, TNF, STAT3, BCL2L1, BAX	MLXIP, MYLIP, MARCHF8	-0.170455	14	TRUE
Huaier extract	the receptor-specific agonist G-1	FAS, IL6, BCL2, CASP3, TNF, STAT3, BCL2L1, BAX	MAPK3, PCNA	0.475	14	FALSE
Huaier extract	YM155	FAS, IL6, BCL2, CASP3, TNF, STAT3, BCL2L1, BAX	CASP3, ABCB1, EGFR	-0.352273	14	TRUE
Huaier extract	β-elemene (β-ELE)	FAS, IL6, BCL2, CASP3, TNF, STAT3, BCL2L1, BAX	BAD, BCL2, CASP3, CYCS, BCL2L1	-0.201923	14	TRUE
Huaier extract	farnesyltransferase (FTase) inhibitor FTI-2148	FAS, IL6, BCL2, CASP3, TNF, STAT3, BCL2L1, BAX	AKT1, MAPK3	0.175	14	FALSE
Huaier extract	combination of CPT and JQ1	FAS, IL6, BCL2, CASP3, TNF, STAT3, BCL2L1, BAX	H2AX, MRE11	0.975	14	FALSE
Huaier extract	baicalein	FAS, IL6, BCL2, CASP3, TNF, STAT3, BCL2L1, BAX	SNAI1, WNT1, SATB1, VIM, CDH1	0.221154	14	FALSE
Huaier extract	Combination treatment with vemurafenib and AZD6244	FAS, IL6, BCL2, CASP3, TNF, STAT3, BCL2L1, BAX	CDKN1B, CCND1, PCNA	0.784091	14	FALSE
Huaier extract	β-lapachone and its 3-iodine	FAS, IL6, BCL2, CASP3, TNF, STAT3, BCL2L1, BAX	ROS1, CASP8	-0.725	14	TRUE
Huaier extract	GGTI-2154andFTI-2148	FAS, IL6, BCL2, CASP3, TNF, STAT3, BCL2L1, BAX	RAP1A, RRAS, RHOA, TERF2IP, RABGEF1, DNAJA1	-0.0297619	14	TRUE
Huaier extract	Ruthenium(II) complexes with 6-methyl-2-thiouracil cis-[Ru(6m2tu)2(PPh3)2] (1) and [Ru(6m2tu)2(dppb)] (2) (where PPh3 = triphenylphosphine; dppb = 1,4-bis(diphenylphosphino)butane; and 6m2tu = 6-methyl-2-thiouracil)	FAS, IL6, BCL2, CASP3, TNF, STAT3, BCL2L1, BAX	MAPK8, H2AX, MAPK9	0.238636	14	FALSE
Huaier extract	α-Hispanolol (α-H)	FAS, IL6, BCL2, CASP3, TNF, STAT3, BCL2L1, BAX	MMP9, TIMP2, MMP2, BCL2, TIMP1, BID, BCL2L1, BAX	-0.125	14	TRUE
Huaier extract	Astragaloside IV	FAS, IL6, BCL2, CASP3, TNF, STAT3, BCL2L1, BAX	ABCC2	2.26389	14	FALSE
Huaier extract	TW37	FAS, IL6, BCL2, CASP3, TNF, STAT3, BCL2L1, BAX	EGFR	1.15278	14	FALSE
Huaier extract	anthracycline, pivarubicin	FAS, IL6, BCL2, CASP3, TNF, STAT3, BCL2L1, BAX	PRKCD, BCR, ABL1, BCL2, MTTP, BCL2L1		14	FALSE
Huaier extract	Romidepsin	FAS, IL6, BCL2, CASP3, TNF, STAT3, BCL2L1, BAX	RNMT, PIK3CB, PIK3CG, MET, JUN, PIK3CD, SLTM, PIK3CA	0.375	14	FALSE
Huaier extract	combination of PTX with curcumin	FAS, IL6, BCL2, CASP3, TNF, STAT3, BCL2L1, BAX	CASP3, BCL2, BCL2L1	-0.215909	14	TRUE
Huaier extract	celastrol	FAS, IL6, BCL2, CASP3, TNF, STAT3, BCL2L1, BAX	ROS1	1.81944	14	FALSE
Huaier extract	RO-3306 (CDK1 inhibitor) or dinaciclib (CDK1, 2, 5, 9 inhibitors)	FAS, IL6, BCL2, CASP3, TNF, STAT3, BCL2L1, BAX	CASP8	0.708333	14	FALSE
Huaier extract	digitoxin	FAS, IL6, BCL2, CASP3, TNF, STAT3, BCL2L1, BAX	PTK2, PTK2B	0.175	14	FALSE
Huaier extract	cisplatin and fractionated IR	FAS, IL6, BCL2, CASP3, TNF, STAT3, BCL2L1, BAX	BCL2, BCL2L1, BECN1	-0.0340909	14	TRUE
Huaier extract	allicin and 5-FU	FAS, IL6, BCL2, CASP3, TNF, STAT3, BCL2L1, BAX	COL11A2, CASP3, BCL2, PARP1, BCL2L1	-0.225	14	TRUE
Huaier extract	4-((5-(tert-butyl)-3-chloro-2-hydroxybenzyl) amino)-2- hydroxybenzoic acid, named LX009	FAS, IL6, BCL2, CASP3, TNF, STAT3, BCL2L1, BAX	GABPA, AKT1, NFE2L2, HMOX1	0.291667	14	FALSE
Huaier extract	melatonin and sorafenib	FAS, IL6, BCL2, CASP3, TNF, STAT3, BCL2L1, BAX	BAX, COL11A2, PARP1	-0.42803	14	TRUE
Huaier extract	PACAP	FAS, IL6, BCL2, CASP3, TNF, STAT3, BCL2L1, BAX	GLI1	1.48611	14	FALSE
Huaier extract	petroleum ether (PE)	FAS, IL6, BCL2, CASP3, TNF, STAT3, BCL2L1, BAX	AKT1, PIK3CB, PIK3CG, CASP3, BCL2, CASP9, PIK3CD, PIK3CA, BCL2L1, BAX, PTEN	0.0328947	14	FALSE
Huaier extract	Trametinib and Palbociclib	FAS, IL6, BCL2, CASP3, TNF, STAT3, BCL2L1, BAX	MAP2K7	1.59722	14	FALSE
Huaier extract	retinoic acid (RA)	FAS, IL6, BCL2, CASP3, TNF, STAT3, BCL2L1, BAX	FASN, FAS	-0.025	14	TRUE
Huaier extract	BZ and VNR	FAS, IL6, BCL2, CASP3, TNF, STAT3, BCL2L1, BAX	DDIT3, HSPA5	0.475	14	FALSE
Huaier extract	MG with 5-Fluorouracil (5-FU)	FAS, IL6, BCL2, CASP3, TNF, STAT3, BCL2L1, BAX	CDK4, CDK6, ROS1	0.617424	14	FALSE
Huaier extract	Fenofibrate	FAS, IL6, BCL2, CASP3, TNF, STAT3, BCL2L1, BAX	AKT1, BCL2, MTOR, KDR, VEGFA, BCL2L1	-0.0535714	14	TRUE
Huaier extract	Brucea javanica oil	FAS, IL6, BCL2, CASP3, TNF, STAT3, BCL2L1, BAX	PTGS2, CASP3, COX5A, CASP9, CPOX, COX8A, NFKB1	0.203571	14	FALSE
Huaier extract	Salinomycin	FAS, IL6, BCL2, CASP3, TNF, STAT3, BCL2L1, BAX	CA2, MFAP1, MYLIP, ROS1, APRT, MAP1LC3B, MLXIP, MARCHF8	0.4375	14	FALSE
Huaier extract	2-benzylthio-5,8-dimethoxy-1,4-phthoquinone (DMNQ)	FAS, IL6, BCL2, CASP3, TNF, STAT3, BCL2L1, BAX	PTK2B	1.59722	14	FALSE
Huaier extract	(E)-4-(3-(3,5-dimethoxyphenyl)allyl)-2-methoxyphenol	FAS, IL6, BCL2, CASP3, TNF, STAT3, BCL2L1, BAX	STAT3	0.930556	14	FALSE
Huaier extract	Tamoxifen (TAM)	FAS, IL6, BCL2, CASP3, TNF, STAT3, BCL2L1, BAX	HSPA5	0.930556	14	FALSE
Huaier extract	Bcl-2 siRNA/Dox-TPGS-LPs	FAS, IL6, BCL2, CASP3, TNF, STAT3, BCL2L1, BAX	BCL2, BCL2L1	-0.025	14	TRUE
Huaier extract	PTX and CpdA were combined	FAS, IL6, BCL2, CASP3, TNF, STAT3, BCL2L1, BAX	XIAP, IL6	-0.925	14	TRUE
Huaier extract	the histone deacetylase inhibitor panobinostat	FAS, IL6, BCL2, CASP3, TNF, STAT3, BCL2L1, BAX	BECN1, MAP1LC3B	0.075	14	FALSE
Huaier extract	3-(4-Bromo phenylazo)-2,4-pentanedione	FAS, IL6, BCL2, CASP3, TNF, STAT3, BCL2L1, BAX	CASP3, IL2, KDR, VEGFA, IL4		14	FALSE
Huaier extract	metapristone	FAS, IL6, BCL2, CASP3, TNF, STAT3, BCL2L1, BAX	KLF5, MYLIP, MARCHF8, MLXIP	0.125	14	FALSE
Huaier extract	Betulinic Acid	FAS, IL6, BCL2, CASP3, TNF, STAT3, BCL2L1, BAX	EIF2AK3, HSPA5	0.375	14	FALSE
Huaier extract	potent AR antagonist enzalutamide	FAS, IL6, BCL2, CASP3, TNF, STAT3, BCL2L1, BAX	FN1, TWIST1, SNAI1, ZEB1, VIM	0.367308	14	FALSE
Huaier extract	everolimus (RAD-001)	FAS, IL6, BCL2, CASP3, TNF, STAT3, BCL2L1, BAX	AKT1, PIK3CB, PIK3CG, PIK3CD, MTOR, PIK3CA	0.660714	14	FALSE
Huaier extract	Fucoxanthin (FX)	FAS, IL6, BCL2, CASP3, TNF, STAT3, BCL2L1, BAX	FN1, SNAI1, AKT1, PIK3CB, PIK3CG, TWIST1, TIMP2, MMP2, TIMP1, PIK3CD, SLC22A3, PIK3CA, ITK		14	FALSE
Huaier extract	Melphalan-flufenamide	FAS, IL6, BCL2, CASP3, TNF, STAT3, BCL2L1, BAX	MAP2K1, BAK1, BAX	0.147727	14	FALSE
Huaier extract	DOX-Vit D by conjugating Vit-D to DOX	FAS, IL6, BCL2, CASP3, TNF, STAT3, BCL2L1, BAX	MTOR, AKT1, MAPK8, MAPK9	0.125	14	FALSE
Huaier extract	Delicaflavone	FAS, IL6, BCL2, CASP3, TNF, STAT3, BCL2L1, BAX	CASP3, DDIT3, HSPA5	0.0568182	14	FALSE
Huaier extract	cisplatin & in a combination with non-steroidal anti inflammatory drug (NSAID) aspirin	FAS, IL6, BCL2, CASP3, TNF, STAT3, BCL2L1, BAX	SNAI1, SEMA6A, AKT1, NOTCH1, EP300, MTOR, SLC22A3, ITK		14	FALSE
Huaier extract	CPI203 combined with lenalidomide	FAS, IL6, BCL2, CASP3, TNF, STAT3, BCL2L1, BAX	MYC	1.15278	14	FALSE
Huaier extract	lithium chloride (LiCl)	FAS, IL6, BCL2, CASP3, TNF, STAT3, BCL2L1, BAX	CASP3, EGF, ABCC1, EGFR	-0.0416667	14	TRUE
Huaier extract	interleukin-12 and anti-interleukin-4 were added to PBMCs	FAS, IL6, BCL2, CASP3, TNF, STAT3, BCL2L1, BAX	NELFCD, IL2		14	FALSE
Huaier extract	indomethacin (IN)	FAS, IL6, BCL2, CASP3, TNF, STAT3, BCL2L1, BAX	BCL2, BCL2L1	-0.025	14	TRUE
Huaier extract	renieramycin T (RT)	FAS, IL6, BCL2, CASP3, TNF, STAT3, BCL2L1, BAX	BCL2, CASP9, MCL1, CLEC4D, BCL2L1, FH		14	FALSE
Huaier extract	CDK4/6 kinase inhibitor palbociclib	FAS, IL6, BCL2, CASP3, TNF, STAT3, BCL2L1, BAX	CDK4, CDK6	0.775	14	FALSE
Huaier extract	LKB1/AMPK	FAS, IL6, BCL2, CASP3, TNF, STAT3, BCL2L1, BAX	PRKAA1, PRKAB1, PRKAA2	0.875	14	FALSE
Huaier extract	nintedanib was combined with cisplatin	FAS, IL6, BCL2, CASP3, TNF, STAT3, BCL2L1, BAX	MAPK3	1.48611	14	FALSE
Huaier extract	Docetaxel-Chitosan nanoparticles	FAS, IL6, BCL2, CASP3, TNF, STAT3, BCL2L1, BAX	BCL2, BAX	-0.025	14	TRUE
Huaier extract	the coumarin-copper drug	FAS, IL6, BCL2, CASP3, TNF, STAT3, BCL2L1, BAX	BCL2, BCL2L1, BAX	-0.215909	14	TRUE
Huaier extract	WA and 5-FU	FAS, IL6, BCL2, CASP3, TNF, STAT3, BCL2L1, BAX	GDF10, EIF2AK3, DDIT3, PLAU, HSPA5	0.267308	14	FALSE
Huaier extract	A4 [10-(3-(piperazin-1-yl)propyl)-2-(trifluoromethyl)-10H-phenothiazine]	FAS, IL6, BCL2, CASP3, TNF, STAT3, BCL2L1, BAX	AKT1, MAP1LC3B	0.175	14	FALSE
Huaier extract	Disulfiram-sunitinib combination	FAS, IL6, BCL2, CASP3, TNF, STAT3, BCL2L1, BAX	AR	1.26389	14	FALSE
Huaier extract	epirubicin	FAS, IL6, BCL2, CASP3, TNF, STAT3, BCL2L1, BAX	ABCC2, ABCC1, ABCB1, TBC1D9	0.416667	14	FALSE
Huaier extract	Trastuzumab	FAS, IL6, BCL2, CASP3, TNF, STAT3, BCL2L1, BAX	AKT1	1.15278	14	FALSE
Huaier extract	ellagic acid (EA)	FAS, IL6, BCL2, CASP3, TNF, STAT3, BCL2L1, BAX	HAS1, CASP3, CDK6, ABCC1	-0.166667	14	TRUE
Huaier extract	Aspirin	FAS, IL6, BCL2, CASP3, TNF, STAT3, BCL2L1, BAX	AKT1, PTK2B, PIK3CB, PIK3CG, PTGS2, PIK3CA, EGF, COX5A, RPS6KB1, CPOX, RPS6, PIK3CD, EIF4E, EGFR, HAS1, COX8A, EIF4EBP1	0.616176	14	FALSE
Huaier extract	Quercetin‑3‑methyl ether	FAS, IL6, BCL2, CASP3, TNF, STAT3, BCL2L1, BAX	AKT1, PIK3CB, PIK3CG, SRY, NANOG, NOTCH1, PIK3CD, VIM, PIK3CA	0.587418	14	FALSE
Huaier extract	juglone	FAS, IL6, BCL2, CASP3, TNF, STAT3, BCL2L1, BAX	PDZD2, MYLIP, MLXIP, PIN1, MARCHF8	-0.00192308	14	TRUE
Huaier extract	cisplatin-loaded M1 macrophage secreted-exosomes (DDP-M1-Exos)	FAS, IL6, BCL2, CASP3, TNF, STAT3, BCL2L1, BAX	CASP3, BAX	-0.025	14	TRUE
Huaier extract	ZZW-115	FAS, IL6, BCL2, CASP3, TNF, STAT3, BCL2L1, BAX	ATP8A2		14	FALSE
Huaier extract	daunorubicin (Dau)-GnRH-III derivative	FAS, IL6, BCL2, CASP3, TNF, STAT3, BCL2L1, BAX	CASP3	0.819444	14	FALSE
Huaier extract	combined leaf extracts of Sesamum angustifolium (Oliv.) Engl. and Hibiscus articulatus (SAHA)	FAS, IL6, BCL2, CASP3, TNF, STAT3, BCL2L1, BAX	CASP3, CASP9	0.175	14	FALSE
Huaier extract	BI-847325	FAS, IL6, BCL2, CASP3, TNF, STAT3, BCL2L1, BAX	ATM, MAP2K7, CCND1, PCNA	0.458333	14	FALSE
Huaier extract	Dihydromyricetin	FAS, IL6, BCL2, CASP3, TNF, STAT3, BCL2L1, BAX	SOX2	1.48611	14	FALSE
Huaier extract	Mebendazole (MBZ)	FAS, IL6, BCL2, CASP3, TNF, STAT3, BCL2L1, BAX	CASP3, NOTCH1	-0.125	14	TRUE
Huaier extract	resveratrol	FAS, IL6, BCL2, CASP3, TNF, STAT3, BCL2L1, BAX	AKT1, SNAI2, PCNA, CDKN1A, CCND1, CCNB1, VIM, CLEC4D, SLC22A3, BCL2L1, CASP3, BCL2, BAX, CASP8, MMP9, MCL1, CDH1, BID, FH, ITK		14	FALSE
Huaier extract	okadate	FAS, IL6, BCL2, CASP3, TNF, STAT3, BCL2L1, BAX	MCL1, FH, CLEC4D		14	FALSE
Huaier extract	[2,3-f]quinoxaline-7,12-dione (NSC745887)	FAS, IL6, BCL2, CASP3, TNF, STAT3, BCL2L1, BAX	ATM	1.59722	14	FALSE
Huaier extract	Bis (2,3-dibromo-4,5-dihydroxy-phenyl)-methane (BDDPM)	FAS, IL6, BCL2, CASP3, TNF, STAT3, BCL2L1, BAX	MMP2, MMP9, PTK2	0.193182	14	FALSE
Huaier extract	Haprolid	FAS, IL6, BCL2, CASP3, TNF, STAT3, BCL2L1, BAX	CDK2, PCNA	0.575	14	FALSE
Huaier extract	VD3 (1α,25-dihydroxy vitamin D3, also known as calcitriol)	FAS, IL6, BCL2, CASP3, TNF, STAT3, BCL2L1, BAX	BCL2, BCL2L1	-0.025	14	TRUE
Huaier extract	melatonin	FAS, IL6, BCL2, CASP3, TNF, STAT3, BCL2L1, BAX	ABCB1	2.04167	14	FALSE
Huaier extract	HSP90 inhibitor, TAS-116	FAS, IL6, BCL2, CASP3, TNF, STAT3, BCL2L1, BAX	EGFR	1.15278	14	FALSE
Huaier extract	the combination of TAM and SIM	FAS, IL6, BCL2, CASP3, TNF, STAT3, BCL2L1, BAX	FAS, CASP3, STIM1, TNF, KDR, VEGFA	-0.434524	14	TRUE
Huaier extract	mitoxantrone (MTX)	FAS, IL6, BCL2, CASP3, TNF, STAT3, BCL2L1, BAX	MTOR	1.15278	14	FALSE
Huaier extract	Adenosine	FAS, IL6, BCL2, CASP3, TNF, STAT3, BCL2L1, BAX	COL11A2, PARP1, ROS1	-0.306818	14	TRUE
Huaier extract	Dimethyl fumarate (DMF)	FAS, IL6, BCL2, CASP3, TNF, STAT3, BCL2L1, BAX	LARGE1, BCL2L1		14	FALSE
Huaier extract	DS/Cu complex	FAS, IL6, BCL2, CASP3, TNF, STAT3, BCL2L1, BAX	GABPA, MAPK8, NFE2L2, MAPK9	0.0833333	14	FALSE
Huaier extract	a combination treatment of EGFR-TKI, namely gefitinib, and a microRNA mimic, miR-30a-5p	FAS, IL6, BCL2, CASP3, TNF, STAT3, BCL2L1, BAX	AKT1, PTK2B	0.075	14	FALSE
Huaier extract	combination effects of radotinib and Ara-C	FAS, IL6, BCL2, CASP3, TNF, STAT3, BCL2L1, BAX	CASP3	0.819444	14	FALSE
Huaier extract	Taraxasterol	FAS, IL6, BCL2, CASP3, TNF, STAT3, BCL2L1, BAX	BCL2, CCND1, BAX, PCNA	-0.0416667	14	TRUE
Huaier extract	Ru(II)-thymine complex [Ru(PPh3)2(Thy)(bipy)]PF6	FAS, IL6, BCL2, CASP3, TNF, STAT3, BCL2L1, BAX	H2AX, MAPK9, SEMA6A, MAPK8, MAPK3	0.113462	14	FALSE
Huaier extract	Sanguinarine	FAS, IL6, BCL2, CASP3, TNF, STAT3, BCL2L1, BAX	BID, TNFSF10, TNFRSF10B, CASP8	0.125	14	FALSE
Huaier extract	metformin	FAS, IL6, BCL2, CASP3, TNF, STAT3, BCL2L1, BAX	AKT1, PRKAB1, SOD2, ABCC2, CASP3, PRKAA1, BCL2, SOD1, CAT, FOXO3, PRKAA2, MTOR, STAT3, BCL2L1, BAX, MAPK3	-0.1875	14	TRUE
Huaier extract	Idarubicin (IDA) and Taxotere (TXR)	FAS, IL6, BCL2, CASP3, TNF, STAT3, BCL2L1, BAX	CASP3, BCL2, BCL2L1	-0.215909	14	TRUE
Huaier extract	ARV-825	FAS, IL6, BCL2, CASP3, TNF, STAT3, BCL2L1, BAX	CASP3, MYC	-0.325	14	TRUE
Huaier extract	Aplysia Ras Homolog I (ARHI)	FAS, IL6, BCL2, CASP3, TNF, STAT3, BCL2L1, BAX	CDKN1B, CCND1, PCNA, CIB1	0.666667	14	FALSE
Huaier extract	Ginsenoside Rh1 (Rh1)	FAS, IL6, BCL2, CASP3, TNF, STAT3, BCL2L1, BAX	MMP3, MAPK8, MAPK3, MAPK9	0	14	FALSE
Huaier extract	n-Butylidenephthalide (BP)	FAS, IL6, BCL2, CASP3, TNF, STAT3, BCL2L1, BAX	MMP2, KDR, MMP9, VEGFA	0.458333	14	FALSE
Huaier extract	TJ-41	FAS, IL6, BCL2, CASP3, TNF, STAT3, BCL2L1, BAX	CASP9, CASP8	0.175	14	FALSE
Huaier extract	ethanol fraction (LAC117)	FAS, IL6, BCL2, CASP3, TNF, STAT3, BCL2L1, BAX	AKT1, PIK3CB, PIK3CG, PIK3CD, PIK3CA	0.798077	14	FALSE
Huaier extract	Chitosan oligosaccharides (COS)	FAS, IL6, BCL2, CASP3, TNF, STAT3, BCL2L1, BAX	BAK1, BCL2	0.175	14	FALSE
Huaier extract	STAT3 decoy oligodeoxynucleotides (ODNs)	FAS, IL6, BCL2, CASP3, TNF, STAT3, BCL2L1, BAX	STAT3, CCND1, BCL2L1, PCNA	-0.166667	14	TRUE
Huaier extract	GDC-0941 (0.5 μM) and PF-04691502 (0.1 μM)	FAS, IL6, BCL2, CASP3, TNF, STAT3, BCL2L1, BAX	AKT1	1.15278	14	FALSE
Huaier extract	Obatoclax	FAS, IL6, BCL2, CASP3, TNF, STAT3, BCL2L1, BAX	BAK1, BCL2, MCL1, BCL2L11, TNFSF10, CYCS, CLEC4D, BCL2L1, BAX, FH		14	FALSE
Huaier extract	gemcitabine	FAS, IL6, BCL2, CASP3, TNF, STAT3, BCL2L1, BAX	CHEK1, BCL2, MMAB, ATR, MCL1, CLEC4D, BCL2L1, BAX, FH, ANTXR1		14	FALSE
Huaier extract	histone deacetylase inhibitors (HDACi)	FAS, IL6, BCL2, CASP3, TNF, STAT3, BCL2L1, BAX	SEMA6A, FOXM1	0.275	14	FALSE
Huaier extract	Combination of ABT-737 with docetaxel	FAS, IL6, BCL2, CASP3, TNF, STAT3, BCL2L1, BAX	CASP3	0.819444	14	FALSE
Huaier extract	the combination of atorvastatin and aspirin	FAS, IL6, BCL2, CASP3, TNF, STAT3, BCL2L1, BAX	STAT3, MAPK3	-0.025	14	TRUE
Huaier extract	varlitinib with PI3K inhibitor, BKM-120	FAS, IL6, BCL2, CASP3, TNF, STAT3, BCL2L1, BAX	AKT1, MAPK3	0.175	14	FALSE
Huaier extract	PI3K inhibitor ZSTK474	FAS, IL6, BCL2, CASP3, TNF, STAT3, BCL2L1, BAX	CCND1, PCNA	0.775	14	FALSE
Huaier extract	Mitotane	FAS, IL6, BCL2, CASP3, TNF, STAT3, BCL2L1, BAX	CYP2B6		14	FALSE
Huaier extract	Protoflavone-Chalcone Hybrids	FAS, IL6, BCL2, CASP3, TNF, STAT3, BCL2L1, BAX	CHEK1, MMAB, ATR, ANTXR1	0.375	14	FALSE
Huaier extract	1403P-3	FAS, IL6, BCL2, CASP3, TNF, STAT3, BCL2L1, BAX	AKT1	1.15278	14	FALSE
Huaier extract	(S)-Warfarin	FAS, IL6, BCL2, CASP3, TNF, STAT3, BCL2L1, BAX	CYCS	1.26389	14	FALSE
Huaier extract	Vinblastine and rapamycin	FAS, IL6, BCL2, CASP3, TNF, STAT3, BCL2L1, BAX	KDR	1.59722	14	FALSE
Huaier extract	ZD6474	FAS, IL6, BCL2, CASP3, TNF, STAT3, BCL2L1, BAX	AKT1, PIK3CB, PIK3CG, PIK3CD, EGFR, PIK3CA	0.589286	14	FALSE
Huaier extract	arsenic trioxide (ATO)	FAS, IL6, BCL2, CASP3, TNF, STAT3, BCL2L1, BAX	GLI1	1.48611	14	FALSE
Huaier extract	evodiamine (EVO)	FAS, IL6, BCL2, CASP3, TNF, STAT3, BCL2L1, BAX	AKT1, BCL2L1, CYCS, BCL2	-0.0416667	14	TRUE
Huaier extract	kazinol A derived	FAS, IL6, BCL2, CASP3, TNF, STAT3, BCL2L1, BAX	CCND1, PCNA	0.775	14	FALSE
Huaier extract	pectolinarigenin	FAS, IL6, BCL2, CASP3, TNF, STAT3, BCL2L1, BAX	MMP9, CASP3, BCL2, BCL2L1, BAX	-0.378846	14	TRUE
Huaier extract	trastuzumab on iron oxide nanoparticles	FAS, IL6, BCL2, CASP3, TNF, STAT3, BCL2L1, BAX	CDKN1B	1.48611	14	FALSE
Huaier extract	Combination of ZA and PL	FAS, IL6, BCL2, CASP3, TNF, STAT3, BCL2L1, BAX	COL11A2, ID1, CASP3, BCL2, PARP1, CDKN1A, BCL2L1	-0.20119	14	TRUE
Huaier extract	isoliquiritigenin (ISL)	FAS, IL6, BCL2, CASP3, TNF, STAT3, BCL2L1, BAX	GABPA, H2AX, NFE2L2, KEAP1	0.5	14	FALSE
Huaier extract	small interfering RNA/two small-molecule inhibitors (SU11274/PF-2341066)	FAS, IL6, BCL2, CASP3, TNF, STAT3, BCL2L1, BAX	MET, SLTM, RNMT	0.193182	14	FALSE
Huaier extract	combination of gemcitabine and pitavastatin	FAS, IL6, BCL2, CASP3, TNF, STAT3, BCL2L1, BAX	CDK2, CCNA2, CASP3, PARP1, PCNA, WDTC1	0.208333	14	FALSE
Huaier extract	Kaempferitrin	FAS, IL6, BCL2, CASP3, TNF, STAT3, BCL2L1, BAX	CASP3, BCL2, BAX	-0.215909	14	TRUE
Huaier extract	a novel hyaluronidase, KIAA1199	FAS, IL6, BCL2, CASP3, TNF, STAT3, BCL2L1, BAX	MMRN1	2.26389	14	FALSE
Huaier extract	dinaciclib	FAS, IL6, BCL2, CASP3, TNF, STAT3, BCL2L1, BAX	CDK1, CASP3, PCNA, MCL1, CCNB1, CLEC4D, BCL2L1, FH		14	FALSE
Huaier extract	Sinuleptolide	FAS, IL6, BCL2, CASP3, TNF, STAT3, BCL2L1, BAX	ROS1	1.81944	14	FALSE
Huaier extract	Ado-trastuzumab emtansine (T-DM1)	FAS, IL6, BCL2, CASP3, TNF, STAT3, BCL2L1, BAX	DMPK, GPT	0.475	14	FALSE
Huaier extract	chloropyramine	FAS, IL6, BCL2, CASP3, TNF, STAT3, BCL2L1, BAX	SASH1	2.26389	14	FALSE
Huaier extract	Vorinostat	FAS, IL6, BCL2, CASP3, TNF, STAT3, BCL2L1, BAX	CXCR4	1.93056	14	FALSE
Huaier extract	Isoniazid (INH)	FAS, IL6, BCL2, CASP3, TNF, STAT3, BCL2L1, BAX	GABPA, NFE2L2, KEAP1	0.693182	14	FALSE
Huaier extract	Cinobufagin	FAS, IL6, BCL2, CASP3, TNF, STAT3, BCL2L1, BAX	CDK1, PMAIP1, MDM2, CASP3, PCNA, CASP9, CCNB1, POLD1, BBC3, BAX	-0.00833333	14	TRUE
Huaier extract	5-FU and Manuka honey (MH)	FAS, IL6, BCL2, CASP3, TNF, STAT3, BCL2L1, BAX	AKT1, GABPA, PARP1, MTOR, BCL2L1, MMP2, CASP3, BCL2, SOD1, ROS1, CAT, NFE2L2, EGFR, BAX, HMOX1, MAPK3, COL11A2, ERBB2, MMP9, CDH1	-0.203571	14	TRUE
Huaier extract	N-(3-((1-Isonicotinoylpiperidin-4-yl)oxy)-4-methylphenyl)-3-(trifluoromethyl)benzamide (CHMFL-KIT-110)	FAS, IL6, BCL2, CASP3, TNF, STAT3, BCL2L1, BAX	ABL1, MTTP		14	FALSE
Huaier extract	pioglitazone and metformin	FAS, IL6, BCL2, CASP3, TNF, STAT3, BCL2L1, BAX	CDK4, CDK2, MYC, PCNA	0.375	14	FALSE
Huaier extract	Celastrol	FAS, IL6, BCL2, CASP3, TNF, STAT3, BCL2L1, BAX	COL11A2, CDK2, CASP3, PARP1, PCNA, BAX, TNFRSF10B, CASP8	-0.125	14	TRUE
Huaier extract	IND-2	FAS, IL6, BCL2, CASP3, TNF, STAT3, BCL2L1, BAX	ABCB1, ABCG2	0.375	14	FALSE
Huaier extract	valproic acid (VPA) and a novel PARP inhibitor AZD2461	FAS, IL6, BCL2, CASP3, TNF, STAT3, BCL2L1, BAX	RAD51, H2AX, MRE11	0.784091	14	FALSE
Huaier extract	17-AAG	FAS, IL6, BCL2, CASP3, TNF, STAT3, BCL2L1, BAX	NFKB1	1.26389	14	FALSE
Huaier extract	59804-37-4	FAS, IL6, BCL2, CASP3, TNF, STAT3, BCL2L1, BAX	CYTIP, PCBP4, CREBBP, PAG1, EP300, EIF4E, STAT5A, STAT5B		14	FALSE
Huaier extract	2-dimethylamino-N-[1-(4-methoxy-benzenesulfonyl)-2,3-dihydro-1H-indol-7-yl]-acetamide (MPT0B169)	FAS, IL6, BCL2, CASP3, TNF, STAT3, BCL2L1, BAX	CASP3, CASP9, MCL1, CYCS, CLEC4D, WDTC1, FH		14	FALSE
Huaier extract	DOX nanoparticles (DOX-nano)	FAS, IL6, BCL2, CASP3, TNF, STAT3, BCL2L1, BAX	ABCG2	2.04167	14	FALSE
Huaier extract	BP10A combination treatments with CPT-11	FAS, IL6, BCL2, CASP3, TNF, STAT3, BCL2L1, BAX	PECAM1	1.93056	14	FALSE
Huaier extract	AKBA	FAS, IL6, BCL2, CASP3, TNF, STAT3, BCL2L1, BAX	AKT1, PTGS2, BCL2, PCNA, COX5A, CPOX, COX8A, BCL2L1, BAX, PTEN	0.108333	14	FALSE
Huaier extract	7-O-geranylquercetin (GQ)	FAS, IL6, BCL2, CASP3, TNF, STAT3, BCL2L1, BAX	FDXR, AKR1B1, ABCB1	0.223485	14	FALSE
Huaier extract	2-Methoxyestradiol (2-ME)	FAS, IL6, BCL2, CASP3, TNF, STAT3, BCL2L1, BAX	CDK1, CDC25C, PCNA, POLD1, CCNB1	0.721154	14	FALSE
Huaier extract	Calycosin	FAS, IL6, BCL2, CASP3, TNF, STAT3, BCL2L1, BAX	SLC12A9, CDKN1A		14	FALSE
Huaier extract	Cinnamtannin B-1 (CTB-1)	FAS, IL6, BCL2, CASP3, TNF, STAT3, BCL2L1, BAX	SEMA6A	2.48611	14	FALSE
Huaier extract	CM-1231	FAS, IL6, BCL2, CASP3, TNF, STAT3, BCL2L1, BAX	PTPA	1.59722	14	FALSE
Huaier extract	saracatinib	FAS, IL6, BCL2, CASP3, TNF, STAT3, BCL2L1, BAX	SNAI1, VIM, SRC	-0.0795455	14	TRUE
Huaier extract	HOTAIR	FAS, IL6, BCL2, CASP3, TNF, STAT3, BCL2L1, BAX	AKT1, PIK3CB, PIK3CG, PIK3CD, PIK3CA, PTEN	0.803571	14	FALSE
Huaier extract	AT-533	FAS, IL6, BCL2, CASP3, TNF, STAT3, BCL2L1, BAX	AKT1, PTK2, MTOR, KDR, VEGFA, MAPK3	0.363095	14	FALSE
Huaier extract	scallop flesh extract (SE)	FAS, IL6, BCL2, CASP3, TNF, STAT3, BCL2L1, BAX	CDKN1A, CCND1, CCNE1, PCNA	0.625	14	FALSE
Huaier extract	A polymeric dual delivery nanoscale device (DDND) was designed for combined delivery of microRNA (miR-345) and gemcitabine (GEM)	FAS, IL6, BCL2, CASP3, TNF, STAT3, BCL2L1, BAX	SHH, GLI1		14	FALSE
Huaier extract	curcumin TPP-PEG-PCL nanomicelles	FAS, IL6, BCL2, CASP3, TNF, STAT3, BCL2L1, BAX	BAX, BCL2, BCL2L1, CYCS	-0.208333	14	TRUE
Huaier extract	hinokiflavone	FAS, IL6, BCL2, CASP3, TNF, STAT3, BCL2L1, BAX	MMP2, MMP9, ROS1	0.465909	14	FALSE
Huaier extract	phospho-valproic acid (MDC-1112)	FAS, IL6, BCL2, CASP3, TNF, STAT3, BCL2L1, BAX	ADAM11, CCL22, STAT3		14	FALSE
Huaier extract	CPt, PTX, or both	FAS, IL6, BCL2, CASP3, TNF, STAT3, BCL2L1, BAX	BAD, BAK1, BAX	0.147727	14	FALSE
Huaier extract	ZD6474 and celecoxib	FAS, IL6, BCL2, CASP3, TNF, STAT3, BCL2L1, BAX	CPOX, COX8A, PTGS2, COX5A	0.541667	14	FALSE
Huaier extract	β-lap	FAS, IL6, BCL2, CASP3, TNF, STAT3, BCL2L1, BAX	PSG1, SP1		14	FALSE
Huaier extract	linalool nanoemulsions (LN-NEs) and doxorubicin (DOX)	FAS, IL6, BCL2, CASP3, TNF, STAT3, BCL2L1, BAX	CASP3, PECAM1	-0.625	14	TRUE
Huaier extract	GMB-475	FAS, IL6, BCL2, CASP3, TNF, STAT3, BCL2L1, BAX	ABL1, BCR	0.675	14	FALSE
Huaier extract	Ifosfamide-loaded-lipid-core nanocapsules (IFS-LNC)	FAS, IL6, BCL2, CASP3, TNF, STAT3, BCL2L1, BAX	CASP3, CASP9	0.175	14	FALSE
Huaier extract	miR-133b	FAS, IL6, BCL2, CASP3, TNF, STAT3, BCL2L1, BAX	MLXIP, MYLIP, MARCHF8	-0.170455	14	TRUE
Huaier extract	R115777 +/- paclitaxel	FAS, IL6, BCL2, CASP3, TNF, STAT3, BCL2L1, BAX	AKT1, PTK2B, RHOB, ZHX2, MAP2K7, RAF1, MTOR, KDR, VEGFA, DNAJA1	0.119444	14	FALSE
Huaier extract	AS-IV	FAS, IL6, BCL2, CASP3, TNF, STAT3, BCL2L1, BAX	BECN1, HSPA5	0.175	14	FALSE
Huaier extract	paclitaxel (PTX)	FAS, IL6, BCL2, CASP3, TNF, STAT3, BCL2L1, BAX	ABCB1, GPT	0.075	14	FALSE
Huaier extract	MK2206	FAS, IL6, BCL2, CASP3, TNF, STAT3, BCL2L1, BAX	AKT1	1.15278	14	FALSE
Huaier extract	Integrinβ1	FAS, IL6, BCL2, CASP3, TNF, STAT3, BCL2L1, BAX	AKT1, CDC42, ZEB1	0.162879	14	FALSE
Huaier extract	styrene substituted biscoumarin	FAS, IL6, BCL2, CASP3, TNF, STAT3, BCL2L1, BAX	BCL2, BAX	-0.025	14	TRUE
Huaier extract	ABT-751	FAS, IL6, BCL2, CASP3, TNF, STAT3, BCL2L1, BAX	AKT1, BAK1, CASP3, BCL2, CDK4, CASP9, BCL2L11, MTOR, TNFRSF10B, CASP8	-0.236111	14	TRUE
Huaier extract	combined treatments of resveratrol and 5-FU	FAS, IL6, BCL2, CASP3, TNF, STAT3, BCL2L1, BAX	AKT1, STAT3	-0.325	14	TRUE
Huaier extract	combining aspirin and nutlin‑3	FAS, IL6, BCL2, CASP3, TNF, STAT3, BCL2L1, BAX	BAX	0.819444	14	FALSE
Huaier extract	plumbagin	FAS, IL6, BCL2, CASP3, TNF, STAT3, BCL2L1, BAX	PLK1, AKT1, PTK2B, STAT3	-0.291667	14	TRUE
Huaier extract	TPB15	FAS, IL6, BCL2, CASP3, TNF, STAT3, BCL2L1, BAX	GLI1, SMO, SMOX	-0.215909	14	TRUE
Huaier extract	MiR-30c-2*	FAS, IL6, BCL2, CASP3, TNF, STAT3, BCL2L1, BAX	MLXIP, MYLIP, MARCHF8	-0.170455	14	TRUE
Huaier extract	gossypol was combined with 5-FU	FAS, IL6, BCL2, CASP3, TNF, STAT3, BCL2L1, BAX	MTOR, RPS6KB1	0.675	14	FALSE
Huaier extract	combined treatment of JQ1 and metformin	FAS, IL6, BCL2, CASP3, TNF, STAT3, BCL2L1, BAX	BAD, CASP3, BCL2, MCL1, BCL2L11, CLEC4D, STAT3, BCL2L1, FH		14	FALSE
Huaier extract	Penfluridol	FAS, IL6, BCL2, CASP3, TNF, STAT3, BCL2L1, BAX	CASP3, ATP8A2		14	FALSE
Huaier extract	VPA/HU	FAS, IL6, BCL2, CASP3, TNF, STAT3, BCL2L1, BAX	BCL2, BCL2L11, EGFR	-0.200758	14	TRUE
Huaier extract	Dasatinib	FAS, IL6, BCL2, CASP3, TNF, STAT3, BCL2L1, BAX	CDK2, CCND1, CASP3, PCNA, CASP7	0.105769	14	FALSE
Huaier extract	penfluridol (PF)	FAS, IL6, BCL2, CASP3, TNF, STAT3, BCL2L1, BAX	CDKN1A, PCNA	0.675	14	FALSE
Huaier extract	harmine	FAS, IL6, BCL2, CASP3, TNF, STAT3, BCL2L1, BAX	EGF, MMP9, AKT1, MMP2, PTK2, KDR, VEGFA	0.260714	14	FALSE
Huaier extract	BA6 (heteronemin), the marine sponge sesterterpene	FAS, IL6, BCL2, CASP3, TNF, STAT3, BCL2L1, BAX	SOD1, SOD2, CAT	0.784091	14	FALSE
Huaier extract	Bazedoxifene	FAS, IL6, BCL2, CASP3, TNF, STAT3, BCL2L1, BAX	STAT3	0.930556	14	FALSE
Huaier extract	enzalutamide	FAS, IL6, BCL2, CASP3, TNF, STAT3, BCL2L1, BAX	BCL2, BCL2L1, BAX	-0.215909	14	TRUE
Huaier extract	all-trans retinoic acid (ATRA) and bisdemethoxycurcumin (BDMC)	FAS, IL6, BCL2, CASP3, TNF, STAT3, BCL2L1, BAX	FASN, CASP3, XIAP, FAS	-0.291667	14	TRUE
Huaier extract	Tan-I combination with Paclitaxel	FAS, IL6, BCL2, CASP3, TNF, STAT3, BCL2L1, BAX	BCL2, BCL2L1, BAX	-0.215909	14	TRUE
Huaier extract	lobaplatin combined with LY294002	FAS, IL6, BCL2, CASP3, TNF, STAT3, BCL2L1, BAX	AKT1, PIK3CB, PIK3CG, PIK3CD, PIK3CA	0.798077	14	FALSE
Huaier extract	ERD-148	FAS, IL6, BCL2, CASP3, TNF, STAT3, BCL2L1, BAX	GREB1	1.59722	14	FALSE
Huaier extract	5-fluorouracil (FU)	FAS, IL6, BCL2, CASP3, TNF, STAT3, BCL2L1, BAX	CD151		14	FALSE
Huaier extract	Pect-MCP synergized with PTX	FAS, IL6, BCL2, CASP3, TNF, STAT3, BCL2L1, BAX	AKT1, STAT3	-0.325	14	TRUE
Huaier extract	PFKFB2	FAS, IL6, BCL2, CASP3, TNF, STAT3, BCL2L1, BAX	BBC3	1.375	14	FALSE
Huaier extract	combination of indirubin and As2S2	FAS, IL6, BCL2, CASP3, TNF, STAT3, BCL2L1, BAX	BCL2, BCL2L1, BAX	-0.215909	14	TRUE
Huaier extract	the MAPK (BRAF) inhibitor vemurafenib and the PI3K pathway associated mTOR inhibitor temsirolimus	FAS, IL6, BCL2, CASP3, TNF, STAT3, BCL2L1, BAX	MTOR	1.15278	14	FALSE
Huaier extract	TLC388	FAS, IL6, BCL2, CASP3, TNF, STAT3, BCL2L1, BAX	CHEK1, CDC25C, ATM, CHEK2, PCNA, CCNB1, H2AX	0.741667	14	FALSE
Huaier extract	Cyclosporine A (CsA)	FAS, IL6, BCL2, CASP3, TNF, STAT3, BCL2L1, BAX	MMP9, PTGS2, MMP2, COX5A, CPOX, COX8A, MYC	0.384524	14	FALSE
Huaier extract	MJ‑33	FAS, IL6, BCL2, CASP3, TNF, STAT3, BCL2L1, BAX	AKT1, BAD, MAP1LC3A, MAP1LC3B, MTOR, BCL2L1	0.232143	14	FALSE
Huaier extract	Niclosamide-olamine	FAS, IL6, BCL2, CASP3, TNF, STAT3, BCL2L1, BAX	CDK4, CASP3, CDK2, STAT3	-0.458333	14	TRUE
Huaier extract	biflorin	FAS, IL6, BCL2, CASP3, TNF, STAT3, BCL2L1, BAX	SEMA6A, AKT1	-0.225	14	TRUE
Huaier extract	Sodium orthovanadate (SOV)	FAS, IL6, BCL2, CASP3, TNF, STAT3, BCL2L1, BAX	DNAH8	2.15278	14	FALSE
Huaier extract	BP10A combination treatments with oxaliplatin	FAS, IL6, BCL2, CASP3, TNF, STAT3, BCL2L1, BAX	PECAM1	1.93056	14	FALSE
Huaier extract	Oxaliplatin and DHA combination	FAS, IL6, BCL2, CASP3, TNF, STAT3, BCL2L1, BAX	DDIT3	1.81944	14	FALSE
Huaier extract	Meisoindigo	FAS, IL6, BCL2, CASP3, TNF, STAT3, BCL2L1, BAX	COL11A2, FAS, FASN, CASP3, BCL2, PARP1, CASP9, CYCS, BCL2L1, BAX, CASP8	-0.433612	14	TRUE
Huaier extract	Liu Tea extracts(LTE)	FAS, IL6, BCL2, CASP3, TNF, STAT3, BCL2L1, BAX	CASP3, BCL2, BCL2L1, BAX	-0.375	14	TRUE
Huaier extract	Osthole	FAS, IL6, BCL2, CASP3, TNF, STAT3, BCL2L1, BAX	FAS, CASP3, BCL2, TNF, BCL2L1	-0.740385	14	TRUE
Huaier extract	Doxorubicin (Dox)	FAS, IL6, BCL2, CASP3, TNF, STAT3, BCL2L1, BAX	AKT1, ROS1	0.175	14	FALSE
Huaier extract	Salvianolic acid B (Sal-B)	FAS, IL6, BCL2, CASP3, TNF, STAT3, BCL2L1, BAX	PTGS2, COX8A, CASP3, COX5A, CPOX, KDR, VEGFA	0.260714	14	FALSE
Huaier extract	artesunate (ART)	FAS, IL6, BCL2, CASP3, TNF, STAT3, BCL2L1, BAX	COL11A2, ARTN, CASP3, MAP1LC3B, MAP1LC3A, PARP1, CASP9, AGRP, WDTC1, BCL2L1		14	FALSE
Huaier extract	BKT140	FAS, IL6, BCL2, CASP3, TNF, STAT3, BCL2L1, BAX	BCL2, CYCS, HSP90AA1	-0.200758	14	TRUE
Huaier extract	oxaliplatin and pemetrexed	FAS, IL6, BCL2, CASP3, TNF, STAT3, BCL2L1, BAX	AKT1	1.15278	14	FALSE
Huaier extract	Chrysin	FAS, IL6, BCL2, CASP3, TNF, STAT3, BCL2L1, BAX	AKT1, PTK2B, MAP1LC3A, ROS1, MAP1LC3B, MTOR	0.35119	14	FALSE
Huaier extract	imatinib	FAS, IL6, BCL2, CASP3, TNF, STAT3, BCL2L1, BAX	BCR, ABL1, BCL2, MTTP, KDR, VEGFA, BCL2L1		14	FALSE
Huaier extract	anthraquinone‑quinazoline hybrid 7B	FAS, IL6, BCL2, CASP3, TNF, STAT3, BCL2L1, BAX	SNAI1, RNASE1, RAC1, VIM, EGFR		14	FALSE
Huaier extract	tanshinone IIA (TanIIA)	FAS, IL6, BCL2, CASP3, TNF, STAT3, BCL2L1, BAX	COL11A2, CASP3, PARP1, ROS1	0	14	FALSE
Huaier extract	Licochalcone B (Lico B)	FAS, IL6, BCL2, CASP3, TNF, STAT3, BCL2L1, BAX	COL11A2, FH, CCND1, PARP1, ROS1, PCNA, MCL1, CYCS, CLEC4D, DDIT3, WDTC1, BID, BCL2L1, BAX, TNFRSF10B		14	FALSE
Huaier extract	podophyllotoxin	FAS, IL6, BCL2, CASP3, TNF, STAT3, BCL2L1, BAX	AKT1, IGF1	0.275	14	FALSE
Huaier extract	Dihydroartemisinin and gefitinib	FAS, IL6, BCL2, CASP3, TNF, STAT3, BCL2L1, BAX	AKT1, BCL2L1	0.275	14	FALSE
Huaier extract	Vielanin K (VK)	FAS, IL6, BCL2, CASP3, TNF, STAT3, BCL2L1, BAX	CA2, TRAF2, MAPK9, MAPK8, TANK	-0.0942308	14	TRUE
Huaier extract	oleanolic acid derivative	FAS, IL6, BCL2, CASP3, TNF, STAT3, BCL2L1, BAX	BCL2, BCL2L1, BAX	-0.215909	14	TRUE
Huaier extract	vanoxerine dihydrochloride	FAS, IL6, BCL2, CASP3, TNF, STAT3, BCL2L1, BAX	CDK2, PCNA	0.575	14	FALSE
Huaier extract	Beta-lapachone	FAS, IL6, BCL2, CASP3, TNF, STAT3, BCL2L1, BAX	MTOR, MAP1LC3A, ROS1, MAP1LC3B	0.458333	14	FALSE
Huaier extract	MjTX-I, a phospholipase A2 isolated	FAS, IL6, BCL2, CASP3, TNF, STAT3, BCL2L1, BAX	BAD, BCL2	0.175	14	FALSE
Huaier extract	R763	FAS, IL6, BCL2, CASP3, TNF, STAT3, BCL2L1, BAX	AKT1, BTK, ABL1, STAT5A, STAT5B	0.413462	14	FALSE
Huaier extract	Sorafenib	FAS, IL6, BCL2, CASP3, TNF, STAT3, BCL2L1, BAX	MAP2K1, BAK1, FH, AKT1, BCL2, ROS1, MCL1, CLEC4D, DDIT3, BCL2L1, MAPK3, CASP8		14	FALSE
Huaier extract	Transcriptional co-activator with PDZ binding motif (TAZ)	FAS, IL6, BCL2, CASP3, TNF, STAT3, BCL2L1, BAX	MTOR, AKT1	0.475	14	FALSE
Huaier extract	ursolic acid (UA)	FAS, IL6, BCL2, CASP3, TNF, STAT3, BCL2L1, BAX	AKT1	1.15278	14	FALSE
Huaier extract	the halogenated monoterpene mertensene	FAS, IL6, BCL2, CASP3, TNF, STAT3, BCL2L1, BAX	CDK1, COL11A2, CDK2, CASP3, PARP1, PCNA, POLD1, CDK4, WDTC1	0.178922	14	FALSE
Huaier extract	simvastatin	FAS, IL6, BCL2, CASP3, TNF, STAT3, BCL2L1, BAX	AKT1, IGF1	0.275	14	FALSE
Huaier extract	Fisetin	FAS, IL6, BCL2, CASP3, TNF, STAT3, BCL2L1, BAX	AKT1, NPY4R, CASP8, PPA1	-0.125	14	TRUE
Huaier extract	FePt-Cys nanoparticles (FePt-Cys NPs)	FAS, IL6, BCL2, CASP3, TNF, STAT3, BCL2L1, BAX	MMP2, ROS1	0.475	14	FALSE
Huaier extract	Ilimaquinone	FAS, IL6, BCL2, CASP3, TNF, STAT3, BCL2L1, BAX	TNFRSF10B	1.26389	14	FALSE
Huaier extract	valproic acid (VPA)(combination of VPA and metformin )	FAS, IL6, BCL2, CASP3, TNF, STAT3, BCL2L1, BAX	AKT1	1.15278	14	FALSE
Huaier extract	Gambogenic acid (GNA)	FAS, IL6, BCL2, CASP3, TNF, STAT3, BCL2L1, BAX	CASP3, AKT1, PTEN	0.0719697	14	FALSE
Huaier extract	Auranofin (AF)	FAS, IL6, BCL2, CASP3, TNF, STAT3, BCL2L1, BAX	ABL1, MTTP, ROS1, BCR		14	FALSE
Huaier extract	β-Asarone	FAS, IL6, BCL2, CASP3, TNF, STAT3, BCL2L1, BAX	MYC	1.15278	14	FALSE
Huaier extract	SKF-96365, an SOCE inhibitor	FAS, IL6, BCL2, CASP3, TNF, STAT3, BCL2L1, BAX	AKT1	1.15278	14	FALSE
Huaier extract	Nanomicellar-Curcumin	FAS, IL6, BCL2, CASP3, TNF, STAT3, BCL2L1, BAX	TWIST1, CCND1, BCL2, MAP1LC3A, BECN1, PCNA, ZEB1, MAP1LC3B, BCL2L1, BAX, CASP8	-0.215909	14	TRUE
Huaier extract	Alkannin	FAS, IL6, BCL2, CASP3, TNF, STAT3, BCL2L1, BAX	RNMT, SNAI1, AKT1, PIK3CB, PIK3CG, SNAI2, MET, BCL2, CASP9, SLTM, PIK3CD, VIM, CDH1, PIK3CA, BCL2L1	0.122826	14	FALSE
Huaier extract	Dox-NCs	FAS, IL6, BCL2, CASP3, TNF, STAT3, BCL2L1, BAX	CASP3, ABCB1	-0.625	14	TRUE
Huaier extract	copper (II) (Cu [II])	FAS, IL6, BCL2, CASP3, TNF, STAT3, BCL2L1, BAX	BCL2, BAX, CASP8	-0.215909	14	TRUE
Huaier extract	Violacein	FAS, IL6, BCL2, CASP3, TNF, STAT3, BCL2L1, BAX	AKT1, CCND1, NFKB1, PCNA	0.125	14	FALSE
Huaier extract	5,7-dihydroxy-4-methyl-6-(3-methylbutanoyl)-coumarin (DMAC)	FAS, IL6, BCL2, CASP3, TNF, STAT3, BCL2L1, BAX	COL11A2, BAK1, CASP3, PARP1, MCL1, CLEC4D, WDTC1, BCL2L1, FH		14	FALSE
Huaier extract	17β-Estradiol (E2)	FAS, IL6, BCL2, CASP3, TNF, STAT3, BCL2L1, BAX	IL6, STAT3	-0.425	14	TRUE
Huaier extract	TAp73alpha	FAS, IL6, BCL2, CASP3, TNF, STAT3, BCL2L1, BAX	BAX, CASP2	-0.325	14	TRUE
Huaier extract	Exenatide (Ex-4)	FAS, IL6, BCL2, CASP3, TNF, STAT3, BCL2L1, BAX	EGF, CCND1, BCL2, PCNA, BCL2L1, EGFR, STAT3, MYC	-0.1875	14	TRUE
Huaier extract	palbociclib in combination with the rapamycin analog temsirolimus	FAS, IL6, BCL2, CASP3, TNF, STAT3, BCL2L1, BAX	CDK4, MTOR	-0.025	14	TRUE
Huaier extract	Pulchrin A	FAS, IL6, BCL2, CASP3, TNF, STAT3, BCL2L1, BAX	BAX	0.819444	14	FALSE
Huaier extract	E2 plus BSO	FAS, IL6, BCL2, CASP3, TNF, STAT3, BCL2L1, BAX	JUN, MAPK8, MAPK9	0.147727	14	FALSE
Huaier extract	Bcl-2 antisense oligonucleotide	FAS, IL6, BCL2, CASP3, TNF, STAT3, BCL2L1, BAX	BCL2, BCL2L1	-0.025	14	TRUE
Huaier extract	Radix Sophorae Flavescentis	FAS, IL6, BCL2, CASP3, TNF, STAT3, BCL2L1, BAX	CASP3, BCL2, BCL2L1, BAX	-0.375	14	TRUE
Huaier extract	ibrutinib	FAS, IL6, BCL2, CASP3, TNF, STAT3, BCL2L1, BAX	CXCR4, EGFR	0.175	14	FALSE
Huaier extract	Simvastatin	FAS, IL6, BCL2, CASP3, TNF, STAT3, BCL2L1, BAX	BCL2, BCL2L1, BAX	-0.215909	14	TRUE
Huaier extract	FN2 in combination with GEM	FAS, IL6, BCL2, CASP3, TNF, STAT3, BCL2L1, BAX	BCL2, BCL2L1, BAX	-0.215909	14	TRUE
Huaier extract	dihydroartemisinin inhibited fibronectin-1	FAS, IL6, BCL2, CASP3, TNF, STAT3, BCL2L1, BAX	FN1, AKT1, PIK3CB, PIK3CG, PIK3CD, SEMA6A, PIK3CA	0.660714	14	FALSE
Huaier extract	Matrine	FAS, IL6, BCL2, CASP3, TNF, STAT3, BCL2L1, BAX	MAP2K1, E2F1, AKT1, PIK3CB, PIK3CG, MYLIP, BCL2, PTK2, MAPK3, RHOA, PIK3CD, MLXIP, KDR, PIK3CA, BCL2L1, MARCHF8, MTOR	0.0879412	14	FALSE
Huaier extract	Malathion	FAS, IL6, BCL2, CASP3, TNF, STAT3, BCL2L1, BAX	AKT1, BAX, BCL2	-0.0340909	14	TRUE
Huaier extract	Celastrus orbiculatus	FAS, IL6, BCL2, CASP3, TNF, STAT3, BCL2L1, BAX	CASP3, BCL2, BCL2L1, BAX	-0.375	14	TRUE
Huaier extract	sulindac	FAS, IL6, BCL2, CASP3, TNF, STAT3, BCL2L1, BAX	FAS, PCNA, TNF, CDKN1A, NFKB1, SLC12A9		14	FALSE
Huaier extract	Ciclopirox (CPX)	FAS, IL6, BCL2, CASP3, TNF, STAT3, BCL2L1, BAX	SNAI1, MMP9, CDH1, MMP2	0.0416667	14	FALSE
Huaier extract	aloe-emodin (AE)	FAS, IL6, BCL2, CASP3, TNF, STAT3, BCL2L1, BAX	ERBB2, YBX1, ERBB3	0.526515	14	FALSE
Huaier extract	sanguinarine (SG)	FAS, IL6, BCL2, CASP3, TNF, STAT3, BCL2L1, BAX	CCND1, MYLIP, BCL2, PCNA, MLXIP, BCL2L1, MARCHF8	-0.072619	14	TRUE
Huaier extract	LukS-PV	FAS, IL6, BCL2, CASP3, TNF, STAT3, BCL2L1, BAX	BAK1, BCL2L1, BAX, BCL2	-0.208333	14	TRUE
Huaier extract	calix[6]arene (CLX6)	FAS, IL6, BCL2, CASP3, TNF, STAT3, BCL2L1, BAX	MMP2, MMP9, PTK2	0.193182	14	FALSE
Huaier extract	Paclitaxel (Taxol) &Caffeine	FAS, IL6, BCL2, CASP3, TNF, STAT3, BCL2L1, BAX	BCL2, BCL2L1	-0.025	14	TRUE
Huaier extract	polyester-based hyperbranched dendritic-linear (HBDL)-based NPs carrying doxorubicin (Dox)	FAS, IL6, BCL2, CASP3, TNF, STAT3, BCL2L1, BAX	MGST1, MAPK8, MAPK9	0.0719697	14	FALSE
Huaier extract	PBI-05204	FAS, IL6, BCL2, CASP3, TNF, STAT3, BCL2L1, BAX	AKT1, CD44, PIK3CB, PIK3CG, CXCR4, PIK3CD, SOX2, MTOR, PIK3CA	0.58415	14	FALSE
Huaier extract	diethyllaminaldehyde (DEAB)	FAS, IL6, BCL2, CASP3, TNF, STAT3, BCL2L1, BAX	ALDH1A1		14	FALSE
Huaier extract	talazoparib and TMZ	FAS, IL6, BCL2, CASP3, TNF, STAT3, BCL2L1, BAX	BAK1, BAX	0.275	14	FALSE
Huaier extract	flubendazole	FAS, IL6, BCL2, CASP3, TNF, STAT3, BCL2L1, BAX	POU5F1, NANOG, VIM, SOX2, KRT18, MYC	0.446429	14	FALSE
Huaier extract	Taxol	FAS, IL6, BCL2, CASP3, TNF, STAT3, BCL2L1, BAX	PDZD2, CDKN1B, BCL2, PCNA, CIB1, CDKN1A, PIN1	0.132143	14	FALSE
Huaier extract	Cucurbitacin B	FAS, IL6, BCL2, CASP3, TNF, STAT3, BCL2L1, BAX	CCND1, PCNA	0.775	14	FALSE
Huaier extract	ARV-825 (ARV) and its nanoformulation development (ARV-NP)	FAS, IL6, BCL2, CASP3, TNF, STAT3, BCL2L1, BAX	MYC, CASP3, BCL2, BRD4, BCL2L1	-0.278846	14	TRUE
Huaier extract	Gambogic acid (GA)	FAS, IL6, BCL2, CASP3, TNF, STAT3, BCL2L1, BAX	MMP9, MMP2, MAPK9, MAPK8, MAPK3	-0.0403846	14	TRUE
Huaier extract	Vidarabine	FAS, IL6, BCL2, CASP3, TNF, STAT3, BCL2L1, BAX	CASP3, BCL2, WDTC1, BCL2L1, BAX	-0.401923	14	TRUE
Huaier extract	GNF-4256 (Genomics Institute of the Novartis Research Foundation	FAS, IL6, BCL2, CASP3, TNF, STAT3, BCL2L1, BAX	NBN	1.70833	14	FALSE
Huaier extract	the combination of VPA and DOX	FAS, IL6, BCL2, CASP3, TNF, STAT3, BCL2L1, BAX	CASP3, PARP1, PARP3, CDKN1A, CCNE1	0.259615	14	FALSE
Huaier extract	Sotetsuflavone	FAS, IL6, BCL2, CASP3, TNF, STAT3, BCL2L1, BAX	MTOR, AKT1	0.475	14	FALSE
Huaier extract	gefitinib with the YAP1 inhibitor verteporfin or an MEK/ERK inhibitor AZD6244	FAS, IL6, BCL2, CASP3, TNF, STAT3, BCL2L1, BAX	PSG1, BAD, MYLIP, SP1, MLXIP, MARCHF8		14	FALSE
Huaier extract	artocarpin	FAS, IL6, BCL2, CASP3, TNF, STAT3, BCL2L1, BAX	BCL2, BCL2L1, BAX, BAK1	-0.208333	14	TRUE
Huaier extract	Hispolon	FAS, IL6, BCL2, CASP3, TNF, STAT3, BCL2L1, BAX	BCL2, BCL2L1, BAX	-0.215909	14	TRUE
Huaier extract	Celecoxib	FAS, IL6, BCL2, CASP3, TNF, STAT3, BCL2L1, BAX	AKT1, PTGS2, CCND1, MDM4, ABCB1, CASP3, BCL2, COX5A, PCNA, CPOX, CDKN2A, ABCC1, COX8A, BCL2L1, BAX, PTEN, TBC1D9	-0.00264706	14	TRUE
Huaier extract	tolfenamic acid (TA)	FAS, IL6, BCL2, CASP3, TNF, STAT3, BCL2L1, BAX	ROS1	1.81944	14	FALSE
Huaier extract	silibinin	FAS, IL6, BCL2, CASP3, TNF, STAT3, BCL2L1, BAX	MMP2, MMP9, STAT3	0.253788	14	FALSE
Huaier extract	bosutinib	FAS, IL6, BCL2, CASP3, TNF, STAT3, BCL2L1, BAX	EIF4G1, GADD45A, DDR1, ATM, XRCC4, ATRIP	0.327381	14	FALSE
Huaier extract	100704-10-7	FAS, IL6, BCL2, CASP3, TNF, STAT3, BCL2L1, BAX	BAX, BAK1, CASP3, MYLIP, MAPK8, BCL2, JUN, RHOA, CYCS, MAPK9, MLXIP, BBC3, XIAP, BID, BCL2L1, MARCHF8, CASP8	-0.333235	14	TRUE
Huaier extract	Herbal melanin (HM)	FAS, IL6, BCL2, CASP3, TNF, STAT3, BCL2L1, BAX	CASP3, BCL2	-0.025	14	TRUE
Huaier extract	acetyl-11-keto-beta-boswellic acid (AKBA	FAS, IL6, BCL2, CASP3, TNF, STAT3, BCL2L1, BAX	MMP9, CCND1, PTGS2, BCL2, PCNA, ICAM1	-0.0297619	14	TRUE
Huaier extract	Hymecromone plus sorafenib	FAS, IL6, BCL2, CASP3, TNF, STAT3, BCL2L1, BAX	EGF, CD44, MCL1, EGFR, CLEC4D, FH		14	FALSE
Huaier extract	Tetrandrine (Tet)	FAS, IL6, BCL2, CASP3, TNF, STAT3, BCL2L1, BAX	COL11A2, CCND1, CASP3, BCL2, PARP1, PCNA, CDKN1A, CDK4, BCL2L1, BAX, CASP8	-0.380981	14	TRUE
Huaier extract	miR-375 and DOX were co-delivered by liposomes (named L-miR-375/DOX-NPs)	FAS, IL6, BCL2, CASP3, TNF, STAT3, BCL2L1, BAX	ABCB1, CASP3, BCL2, YAP1, MAPK9, MAPK8, BCL2L1, BAX, TBC1D9	-0.409314	14	TRUE
Huaier extract	U3-1402	FAS, IL6, BCL2, CASP3, TNF, STAT3, BCL2L1, BAX	AKT1, PIK3CB, PIK3CG, ERBB3, H2AX, PIK3CD, PIK3CA, H2AC20	0.8125	14	FALSE
Huaier extract	Co-administration of MK siRNA and quercetin	FAS, IL6, BCL2, CASP3, TNF, STAT3, BCL2L1, BAX	AKT1, PIK3CB, PIK3CG, ABCG2, PIK3CD, PIK3CA, MAPK3	0.665476	14	FALSE
Huaier extract	UNC0642	FAS, IL6, BCL2, CASP3, TNF, STAT3, BCL2L1, BAX	CASP3, BCL2L11	-0.325	14	TRUE
Huaier extract	histone deacetylases (HDACs) inhibitor, suberoylanilide hydroxamic acid (SAHA)	FAS, IL6, BCL2, CASP3, TNF, STAT3, BCL2L1, BAX	SEMA6A	2.48611	14	FALSE
Huaier extract	Ampelopsin (AMP)	FAS, IL6, BCL2, CASP3, TNF, STAT3, BCL2L1, BAX	MYC, SKP2	0.475	14	FALSE
Huaier extract	LZT-106 as a novel kinase inhibitor	FAS, IL6, BCL2, CASP3, TNF, STAT3, BCL2L1, BAX	MCL1, FH, CLEC4D		14	FALSE
Huaier extract	goniothalamin	FAS, IL6, BCL2, CASP3, TNF, STAT3, BCL2L1, BAX	BCL2, BCL2L1	-0.025	14	TRUE
Huaier extract	C(60) fullerene-cisplatin nanocomplex	FAS, IL6, BCL2, CASP3, TNF, STAT3, BCL2L1, BAX	CASP3	0.819444	14	FALSE
Huaier extract	LZT-106 was shown to synergize with ABT-199	FAS, IL6, BCL2, CASP3, TNF, STAT3, BCL2L1, BAX	MCL1, FH, CLEC4D		14	FALSE
Huaier extract	a synergistic combination of photoactive hypericin and Manumycin A	FAS, IL6, BCL2, CASP3, TNF, STAT3, BCL2L1, BAX	XIAP, COL11A2, PARP1	-0.155303	14	TRUE
Huaier extract	HDAC inhibitors 23h	FAS, IL6, BCL2, CASP3, TNF, STAT3, BCL2L1, BAX	HSP90AA1	1.04167	14	FALSE
Huaier extract	Dasatinib plus Gefitinib	FAS, IL6, BCL2, CASP3, TNF, STAT3, BCL2L1, BAX	SRC, AKT1, EGFR	0.238636	14	FALSE
Huaier extract	plumbagin (PL)	FAS, IL6, BCL2, CASP3, TNF, STAT3, BCL2L1, BAX	AKT1, PIK3CB, PIK3CG, PIK3CD, MTOR, PIK3CA	0.660714	14	FALSE
Huaier extract	nelfinavir (NFV)	FAS, IL6, BCL2, CASP3, TNF, STAT3, BCL2L1, BAX	AKT1, ATP8A2, ABCB1		14	FALSE
Huaier extract	dacomitinib	FAS, IL6, BCL2, CASP3, TNF, STAT3, BCL2L1, BAX	CDK1, CDK2, AKT1, BCL2, MAP1LC3B, MAP1LC3A, CASP9, EGFR, BCL2L1, BAX	-0.180556	14	TRUE
Huaier extract	IL-1α and IL-1β	FAS, IL6, BCL2, CASP3, TNF, STAT3, BCL2L1, BAX	ZEB1	1.81944	14	FALSE
Huaier extract	fluazuron	FAS, IL6, BCL2, CASP3, TNF, STAT3, BCL2L1, BAX	AKT1	1.15278	14	FALSE
Huaier extract	2-aziridin-1-yl-3-[(2-[2-[(3-aziridin-1-yl-1,4-dioxo-1,4-dihydronaphthalen-2-yl)thio]ethoxy]ethyl)thio]naphthoquinone (AZ-1)	FAS, IL6, BCL2, CASP3, TNF, STAT3, BCL2L1, BAX	BCL2, PCNA	-0.225	14	TRUE
Huaier extract	Istaroxime	FAS, IL6, BCL2, CASP3, TNF, STAT3, BCL2L1, BAX	PTK2, STIM1	-0.225	14	TRUE
Huaier extract	MPT0G211 combined with doxorubicin	FAS, IL6, BCL2, CASP3, TNF, STAT3, BCL2L1, BAX	BAX	0.819444	14	FALSE
Huaier extract	CCT137690	FAS, IL6, BCL2, CASP3, TNF, STAT3, BCL2L1, BAX	CCNB1, CASP7, PTEN, MMP2	0.0416667	14	FALSE
Huaier extract	FK228	FAS, IL6, BCL2, CASP3, TNF, STAT3, BCL2L1, BAX	AKT1, PIK3CB, PIK3CG, ZHX2, SRC, MAP2K7, BCL2, PIK3CD, EGFR, MTOR, PIK3CA, BCL2L1, BAX	-0.0590659	14	TRUE
Huaier extract	Brevilin A (BA)	FAS, IL6, BCL2, CASP3, TNF, STAT3, BCL2L1, BAX	MTOR, AKT1, STAT3	0.147727	14	FALSE
Huaier extract	lenalidomide and cisplatin	FAS, IL6, BCL2, CASP3, TNF, STAT3, BCL2L1, BAX	COL11A2, CASP3, BCL2, PARP1, FGF2, KDR, VEGFA, BCL2L1	-0.1875	14	TRUE
Huaier extract	Strobilanthes crispus	FAS, IL6, BCL2, CASP3, TNF, STAT3, BCL2L1, BAX	PROC, BCL2, SOD1, APC, BCL2L1, BAX		14	FALSE
Huaier extract	sunitinib	FAS, IL6, BCL2, CASP3, TNF, STAT3, BCL2L1, BAX	MAP1LC3A, MAP1LC3B	0.975	14	FALSE
Huaier extract	cisplatin (DDP)	FAS, IL6, BCL2, CASP3, TNF, STAT3, BCL2L1, BAX	ABCB1	2.04167	14	FALSE
Huaier extract	Ethoxysanguinarine (Eth)	FAS, IL6, BCL2, CASP3, TNF, STAT3, BCL2L1, BAX	MFAP1, PRKAB1, PRKAA1, PRKAA2, APRT	0.675	14	FALSE
Huaier extract	emodin succinyl ester (ESE)	FAS, IL6, BCL2, CASP3, TNF, STAT3, BCL2L1, BAX	EZH2, AR	0.675	14	FALSE
Huaier extract	Gemini-Cur	FAS, IL6, BCL2, CASP3, TNF, STAT3, BCL2L1, BAX	CDKN2A, BCL2, BCL2L1, BAX	-0.208333	14	TRUE
Huaier extract	the combined action of CD95L and gemcitabine	FAS, IL6, BCL2, CASP3, TNF, STAT3, BCL2L1, BAX	MCL1, CFLAR, FH, CLEC4D		14	FALSE
Huaier extract	enterolactone (EL)	FAS, IL6, BCL2, CASP3, TNF, STAT3, BCL2L1, BAX	SNAI1, CD44, MAPK3	0.193182	14	FALSE
Huaier extract	Nimotuzumab	FAS, IL6, BCL2, CASP3, TNF, STAT3, BCL2L1, BAX	AKT1	1.15278	14	FALSE
Huaier extract	MET Vinorelbine (NVB) combined with an angiogenesis inhibitor (Endostar)	FAS, IL6, BCL2, CASP3, TNF, STAT3, BCL2L1, BAX	KDR, VEGFA, PECAM1	0.617424	14	FALSE
Huaier extract	Navitoclax	FAS, IL6, BCL2, CASP3, TNF, STAT3, BCL2L1, BAX	MYC	1.15278	14	FALSE
Huaier extract	Hypomethylating agents (HMAs) and inhibitors of poly(ADP-ribose) polymerases (PARPis) and histone deacetylases (HDACis)	FAS, IL6, BCL2, CASP3, TNF, STAT3, BCL2L1, BAX	PARP1, DNMT1	0.475	14	FALSE
Huaier extract	Aza-PBHA	FAS, IL6, BCL2, CASP3, TNF, STAT3, BCL2L1, BAX	HDAC9, AHR	0.475	14	FALSE
Huaier extract	vaccinia-related kinase 2 (VRK2)	FAS, IL6, BCL2, CASP3, TNF, STAT3, BCL2L1, BAX	BCL2, MAPK8, BCL2L1	-0.215909	14	TRUE
Huaier extract	RAF265, a multikinase inhibitor	FAS, IL6, BCL2, CASP3, TNF, STAT3, BCL2L1, BAX	BCL2, CCND1, PCNA	-0.0189394	14	TRUE
Huaier extract	taxol	FAS, IL6, BCL2, CASP3, TNF, STAT3, BCL2L1, BAX	BCL2L1, BAX	-0.025	14	TRUE
Huaier extract	CADD522	FAS, IL6, BCL2, CASP3, TNF, STAT3, BCL2L1, BAX	ABCC3, RUNX2		14	FALSE
Huaier extract	Combinatorial resveratrol and pterostilbene	FAS, IL6, BCL2, CASP3, TNF, STAT3, BCL2L1, BAX	DNMT1	1.26389	14	FALSE
Huaier extract	GLU	FAS, IL6, BCL2, CASP3, TNF, STAT3, BCL2L1, BAX	SEMA6A, ROS1	-0.125	14	TRUE
Huaier extract	Strophalloside	FAS, IL6, BCL2, CASP3, TNF, STAT3, BCL2L1, BAX	CASP3, CYCS, CASP9	0.147727	14	FALSE
Huaier extract	ndrographolide	FAS, IL6, BCL2, CASP3, TNF, STAT3, BCL2L1, BAX	BCL2, BCL2L1, BAX	-0.215909	14	TRUE
Huaier extract	OSU-53	FAS, IL6, BCL2, CASP3, TNF, STAT3, BCL2L1, BAX	PRKAB1, IL6, PRKAA1, PRKAA2, STAT3	-0.0942308	14	TRUE
Huaier extract	CURC + CISP	FAS, IL6, BCL2, CASP3, TNF, STAT3, BCL2L1, BAX	CA2, ROS1	0.275	14	FALSE
Huaier extract	Methoxyeugenol	FAS, IL6, BCL2, CASP3, TNF, STAT3, BCL2L1, BAX	CDK4	1.26389	14	FALSE
Huaier extract	The total flavonoid aglycone extracted (TFAE)	FAS, IL6, BCL2, CASP3, TNF, STAT3, BCL2L1, BAX	AKT1, PIK3CB, PIK3CG, MAP1LC3A, PIK3CD, MAP1LC3B, MTOR, PIK3CA	0.6875	14	FALSE
Huaier extract	Betulinic acid (BA)	FAS, IL6, BCL2, CASP3, TNF, STAT3, BCL2L1, BAX	CASP3, BCL2, EIF2AK2, EIF2AK3, DDIT3, BCL2L1, BAX, HSPA5	-0.5625	14	TRUE
Huaier extract	Griseofulvin	FAS, IL6, BCL2, CASP3, TNF, STAT3, BCL2L1, BAX	CASP3	0.819444	14	FALSE
Huaier extract	cisplatin + siRNA	FAS, IL6, BCL2, CASP3, TNF, STAT3, BCL2L1, BAX	KDR, VEGFA	0.775	14	FALSE
Huaier extract	capped with glycine and pluronic polymer (CPGF NPs)	FAS, IL6, BCL2, CASP3, TNF, STAT3, BCL2L1, BAX	KDR, VEGFA, CASP3	0.0719697	14	FALSE
Huaier extract	rapamycin+AICAR	FAS, IL6, BCL2, CASP3, TNF, STAT3, BCL2L1, BAX	AKT1	1.15278	14	FALSE
Huaier extract	EHop-016	FAS, IL6, BCL2, CASP3, TNF, STAT3, BCL2L1, BAX	AKT1, CDC42	0.275	14	FALSE
Huaier extract	entinostat	FAS, IL6, BCL2, CASP3, TNF, STAT3, BCL2L1, BAX	HSP90AA1	1.04167	14	FALSE
Huaier extract	hydrogen gas	FAS, IL6, BCL2, CASP3, TNF, STAT3, BCL2L1, BAX	CDK4, CDK6, CCND1, PCNA	0.625	14	FALSE
Huaier extract	parthenolide-SAHA hybrids:Compound 26	FAS, IL6, BCL2, CASP3, TNF, STAT3, BCL2L1, BAX	ABCC1	2.04167	14	FALSE
Huaier extract	icaritin	FAS, IL6, BCL2, CASP3, TNF, STAT3, BCL2L1, BAX	MMP9, MMP2, STAT3, FGF2, KDR, VEGFA	0.279762	14	FALSE
Huaier extract	Resiniferatoxin (RTX)	FAS, IL6, BCL2, CASP3, TNF, STAT3, BCL2L1, BAX	WDTC1, ATP8A2, ROS1		14	FALSE
Huaier extract	2-((1, 2, 3, 4-Tetrahydroquinolin-1-yl) (4 methoxyphenyl) methyl) phenol (THMPP)	FAS, IL6, BCL2, CASP3, TNF, STAT3, BCL2L1, BAX	PIK3CB, PIK3CG, CASP3, RPS6KB1, PIK3CD, EGFR, SEMA6A, PIK3CA	0.25	14	FALSE
Huaier extract	(4-hydroxy-3,5-dimethylphenyl) sulfone (TMBPS)	FAS, IL6, BCL2, CASP3, TNF, STAT3, BCL2L1, BAX	AKT1, PTK2B, MAPK3	0.102273	14	FALSE
Huaier extract	trametinib	FAS, IL6, BCL2, CASP3, TNF, STAT3, BCL2L1, BAX	BCL2L1	0.819444	14	FALSE
Huaier extract	pan-aurora kinase inhibitor (AKI) AMG 900	FAS, IL6, BCL2, CASP3, TNF, STAT3, BCL2L1, BAX	BCL2, BCL2L1	-0.025	14	TRUE
Huaier extract	heparan sulfate (HS) mimic/heparanase inhibitor roneparstat (SST0001)	FAS, IL6, BCL2, CASP3, TNF, STAT3, BCL2L1, BAX	PTK2, IGF1, EGFR	0.359848	14	FALSE
Huaier extract	Sodium meta-arsenite (NaAsO2)	FAS, IL6, BCL2, CASP3, TNF, STAT3, BCL2L1, BAX	MAP1LC3A, TNFSF14, ROS1, MAP1LC3B	0.458333	14	FALSE
Huaier extract	Bosutinib	FAS, IL6, BCL2, CASP3, TNF, STAT3, BCL2L1, BAX	SRC, EGF, EGFR	0.511364	14	FALSE
Huaier extract	Xanthoangelol	FAS, IL6, BCL2, CASP3, TNF, STAT3, BCL2L1, BAX	CASP3	0.819444	14	FALSE
Huaier extract	hCEC-Exo-214 in combination with anti-cancer agents, oxaliplatin or sorafenib	FAS, IL6, BCL2, CASP3, TNF, STAT3, BCL2L1, BAX	ABCB1	2.04167	14	FALSE
Huaier extract	BKM120	FAS, IL6, BCL2, CASP3, TNF, STAT3, BCL2L1, BAX	AKT1, PIK3CB, PIK3CG, PIK3CD, PIK3CA	0.798077	14	FALSE
Huaier extract	Quisinostat	FAS, IL6, BCL2, CASP3, TNF, STAT3, BCL2L1, BAX	GPX4, CASP3, BCL2, BCL2L1, BAX	-0.378846	14	TRUE
Huaier extract	ginger extract	FAS, IL6, BCL2, CASP3, TNF, STAT3, BCL2L1, BAX	PRKAB1, PRKAA1, MAP1LC3A, PRKAA2, MAP1LC3B, MTOR	0.660714	14	FALSE
Huaier extract	doxorubicin, actinomycin D or vincristine	FAS, IL6, BCL2, CASP3, TNF, STAT3, BCL2L1, BAX	STAT3, BCL2L1, CYCS, BCL2	-0.5	14	TRUE
Huaier extract	Brucine	FAS, IL6, BCL2, CASP3, TNF, STAT3, BCL2L1, BAX	PTGS2, BCL2, COX5A, CPOX, COX8A, BAX	0.0535714	14	FALSE
Huaier extract	chlorpyrifos (CPF	FAS, IL6, BCL2, CASP3, TNF, STAT3, BCL2L1, BAX	CASP3	0.819444	14	FALSE
Huaier extract	Complexes 1 and 2	FAS, IL6, BCL2, CASP3, TNF, STAT3, BCL2L1, BAX	MAP2K7, MAPK3	0.475	14	FALSE
Huaier extract	anti-RON antibody Zt/g4-drug maytansinoid conjugates (Zt/g4-DM1)	FAS, IL6, BCL2, CASP3, TNF, STAT3, BCL2L1, BAX	DMPK	1.93056	14	FALSE
Huaier extract	KWM-EO	FAS, IL6, BCL2, CASP3, TNF, STAT3, BCL2L1, BAX	CPOX, COX8A, PTGS2, COX5A	0.541667	14	FALSE
Huaier extract	Bisnaphthalimide (C8)	FAS, IL6, BCL2, CASP3, TNF, STAT3, BCL2L1, BAX	BCL2, BCL2L1	-0.025	14	TRUE
Huaier extract	Lapatinib and panobinostat	FAS, IL6, BCL2, CASP3, TNF, STAT3, BCL2L1, BAX	COL11A2, PARP1, CASP8	-0.094697	14	TRUE
Huaier extract	Axitinib	FAS, IL6, BCL2, CASP3, TNF, STAT3, BCL2L1, BAX	AKT1, GABPA, NFE2L2, KDR, HMOX1	0.267308	14	FALSE
Huaier extract	Cantharidin	FAS, IL6, BCL2, CASP3, TNF, STAT3, BCL2L1, BAX	MYLIP, BCL2, MARCHF8, CASP9, MLXIP, BCL2L1, BAX	-0.277381	14	TRUE
Huaier extract	(7-Carbethoxyamino-2-oxo-2H-chromen-4-yl)methylpyrrolidine-1 carbodithioate (CPP)	FAS, IL6, BCL2, CASP3, TNF, STAT3, BCL2L1, BAX	CCND1, BCL2, PCNA, BCL2L1, MYC	-0.0480769	14	TRUE
Huaier extract	paratocarpin E	FAS, IL6, BCL2, CASP3, TNF, STAT3, BCL2L1, BAX	COL11A2, CCL22, ADAM11, BCL2, MAP1LC3A, PARP1, BECN1, MAP1LC3B, BCL2L1, BAX, CASP8		14	FALSE
Huaier extract	sorafenib and 5-FU, alone or in combination	FAS, IL6, BCL2, CASP3, TNF, STAT3, BCL2L1, BAX	MTOR, MAP2K7, STAT3, ZHX2	0.125	14	FALSE
Huaier extract	Brown algae phlorotannins	FAS, IL6, BCL2, CASP3, TNF, STAT3, BCL2L1, BAX	ROS1	1.81944	14	FALSE
Huaier extract	Arnicolide D	FAS, IL6, BCL2, CASP3, TNF, STAT3, BCL2L1, BAX	CDK1, COL11A2, AKT1, PIK3CB, PIK3CG, CDK6, BCL2, PARP1, PCNA, POLD1, CASP9, CCNB1, PIK3CD, MTOR, STAT3, PIK3CA, BCL2L1, BAX	0.0395299	14	FALSE
Huaier extract	DHTS	FAS, IL6, BCL2, CASP3, TNF, STAT3, BCL2L1, BAX	CASP3, CASP2	0.175	14	FALSE
Huaier extract	Glibenclamide (Gli)	FAS, IL6, BCL2, CASP3, TNF, STAT3, BCL2L1, BAX	PCNA	1.48611	14	FALSE
Huaier extract	neratinib	FAS, IL6, BCL2, CASP3, TNF, STAT3, BCL2L1, BAX	ERBB2	1.15278	14	FALSE
Huaier extract	bicalutamide and/or metformin	FAS, IL6, BCL2, CASP3, TNF, STAT3, BCL2L1, BAX	MTOR, CASP3, BCL2, BCL2L1	-0.291667	14	TRUE
Huaier extract	Dasatinib and bosutinib	FAS, IL6, BCL2, CASP3, TNF, STAT3, BCL2L1, BAX	BCR	1.48611	14	FALSE
Huaier extract	vincristine or paclitaxel in combination with belinostat and observed synergistic cytotoxicity	FAS, IL6, BCL2, CASP3, TNF, STAT3, BCL2L1, BAX	MCL1, BCL2L11, FH, CLEC4D		14	FALSE
Huaier extract	AZD6244 combination with BKM120 or GDC-0941	FAS, IL6, BCL2, CASP3, TNF, STAT3, BCL2L1, BAX	PIK3CB, PIK3CG, MAP2K7, PIK3CD, PIK3CA	0.728846	14	FALSE
Huaier extract	Vernodalin	FAS, IL6, BCL2, CASP3, TNF, STAT3, BCL2L1, BAX	BCL2, BCL2L1, CYCS, ROS1	-0.208333	14	TRUE
Huaier extract	osimertinib (AZD9291)	FAS, IL6, BCL2, CASP3, TNF, STAT3, BCL2L1, BAX	SEMA6A, CFLAR	-0.325	14	TRUE
Huaier extract	AZ64	FAS, IL6, BCL2, CASP3, TNF, STAT3, BCL2L1, BAX	CDC25C	1.81944	14	FALSE
Huaier extract	Idelalisib	FAS, IL6, BCL2, CASP3, TNF, STAT3, BCL2L1, BAX	MTOR, MAP2K7, AKT1	0.344697	14	FALSE
Huaier extract	Ginsenoside Rh2 (G-Rh2)	FAS, IL6, BCL2, CASP3, TNF, STAT3, BCL2L1, BAX	ABCB1, CASP3, BCL2, BCL2L1, BAX	-0.478846	14	TRUE
Huaier extract	AE-CA	FAS, IL6, BCL2, CASP3, TNF, STAT3, BCL2L1, BAX	CCNA2, CASP3, CASP7, PCNA	0.375	14	FALSE
Huaier extract	ABT-737 and Obatoclax	FAS, IL6, BCL2, CASP3, TNF, STAT3, BCL2L1, BAX	CCND1, PCNA	0.775	14	FALSE
Huaier extract	higenamine	FAS, IL6, BCL2, CASP3, TNF, STAT3, BCL2L1, BAX	ZEB1	1.81944	14	FALSE
Huaier extract	rotundic acid (RA)	FAS, IL6, BCL2, CASP3, TNF, STAT3, BCL2L1, BAX	ATM	1.59722	14	FALSE
Huaier extract	everolimus (Evr)	FAS, IL6, BCL2, CASP3, TNF, STAT3, BCL2L1, BAX	HK2, BCL2, ABCC3, BCL2L1, BAX		14	FALSE
Huaier extract	100μM TMZ and EMF (100Hz, 100G)	FAS, IL6, BCL2, CASP3, TNF, STAT3, BCL2L1, BAX	CASP3, BCL2, PCNA, ROS1, BCL2L1, BAX, HMOX1	-0.339286	14	TRUE
Huaier extract	self-micellizing anticancer lipid (SMAL)	FAS, IL6, BCL2, CASP3, TNF, STAT3, BCL2L1, BAX	COL11A2, CASP3, PARP1, CASP9	-0.0416667	14	TRUE
Huaier extract	combination 5-FU and Huaier	FAS, IL6, BCL2, CASP3, TNF, STAT3, BCL2L1, BAX	CCND1, MMP2, BCL2, PCNA, STAT3, BCL2L1	-0.267857	14	TRUE
Huaier extract	Glycyrrhizic acid (GA)	FAS, IL6, BCL2, CASP3, TNF, STAT3, BCL2L1, BAX	BCL2, CCND1, BCL2L1, PCNA	-0.0416667	14	TRUE
Huaier extract	cisplatin	FAS, IL6, BCL2, CASP3, TNF, STAT3, BCL2L1, BAX	RAD51	1.26389	14	FALSE
Huaier extract	Ilamycin C	FAS, IL6, BCL2, CASP3, TNF, STAT3, BCL2L1, BAX	MMP9, MMP2, IL6, BCL2, VIM, STAT3, BCL2L1, BAX	-0.75	14	TRUE
Huaier extract	Metformin (METF)	FAS, IL6, BCL2, CASP3, TNF, STAT3, BCL2L1, BAX	PRKAA1, PRKAB1, IGF1, PRKAA2	0.708333	14	FALSE
Huaier extract	dasatinib	FAS, IL6, BCL2, CASP3, TNF, STAT3, BCL2L1, BAX	SRC	1.15278	14	FALSE
Huaier extract	Costunolide	FAS, IL6, BCL2, CASP3, TNF, STAT3, BCL2L1, BAX	COL11A2, BAK1, CASP3, BCL2, PARP1, CASP9, CASP7, BBC3, WDTC1, BCL2L1, BAX	-0.261364	14	TRUE
Huaier extract	Norcantharidin (NCTD)	FAS, IL6, BCL2, CASP3, TNF, STAT3, BCL2L1, BAX	WDTC1, ROS1	-0.125	14	TRUE
Huaier extract	Brucea javanica oil emulsion (BJOE)	FAS, IL6, BCL2, CASP3, TNF, STAT3, BCL2L1, BAX	CDK4, CCND1, BAX, PCNA	0	14	FALSE
Huaier extract	CPHSP	FAS, IL6, BCL2, CASP3, TNF, STAT3, BCL2L1, BAX	MAP2K7, JUN, MAPK8, MDM2	0.125	14	FALSE
Huaier extract	Taheebo-NFD-Marugoto (TNM)	FAS, IL6, BCL2, CASP3, TNF, STAT3, BCL2L1, BAX	CYP19A1, CCND1, TFF1, CASP3, GRB2, BCL2, PCNA, ESR1, PSEN2, BAX	-0.119444	14	TRUE
Huaier extract	APS in combination with apatinib	FAS, IL6, BCL2, CASP3, TNF, STAT3, BCL2L1, BAX	MMP9, AKT1, PTK2B	0.102273	14	FALSE
Huaier extract	Tarloxotinib-E	FAS, IL6, BCL2, CASP3, TNF, STAT3, BCL2L1, BAX	ERBB2, ERBB3, EGFR	0.602273	14	FALSE
Huaier extract	YK-4-279 and vincristine	FAS, IL6, BCL2, CASP3, TNF, STAT3, BCL2L1, BAX	CCNB1, BCL2, MCL1, PCNA	0.166667	14	FALSE
Huaier extract	Ferula ferulaeoides	FAS, IL6, BCL2, CASP3, TNF, STAT3, BCL2L1, BAX	CASP3, BCL2, IL10, CASP9, BCL2L1, BAX	-0.35119	14	TRUE
Huaier extract	combination of DDP and hesperetin	FAS, IL6, BCL2, CASP3, TNF, STAT3, BCL2L1, BAX	AKT1, PTK2B, CASP3, BCL2, CASP9, CYCS, BAX, PTEN	-0.125	14	TRUE
Huaier extract	specific B cell CLL/lymphoma 2 (Bcl-2) inhibitor ABT-199	FAS, IL6, BCL2, CASP3, TNF, STAT3, BCL2L1, BAX	BCL2, BCL2L11, BCL2L1	-0.0340909	14	TRUE
Huaier extract	Exo2	FAS, IL6, BCL2, CASP3, TNF, STAT3, BCL2L1, BAX	MAPK3	1.48611	14	FALSE
Huaier extract	Diacerein	FAS, IL6, BCL2, CASP3, TNF, STAT3, BCL2L1, BAX	AKT1	1.15278	14	FALSE
Huaier extract	API-2 (triciribidine)	FAS, IL6, BCL2, CASP3, TNF, STAT3, BCL2L1, BAX	AKT1, PIK3CB, PIK3CG, PIK3CD, MTOR, PIK3CA	0.660714	14	FALSE
Huaier extract	miR-512-30p and XBP-1 transcript 1/2	FAS, IL6, BCL2, CASP3, TNF, STAT3, BCL2L1, BAX	MAP1LC3B, MAP1LC3A, TIMM8A	0.723485	14	FALSE
Huaier extract	clioquinol (CQ) and nitroxoline (NQ)	FAS, IL6, BCL2, CASP3, TNF, STAT3, BCL2L1, BAX	CCND1, PCNA, FOXM1	0.617424	14	FALSE
Huaier extract	Rhizochalinin (Rhiz)	FAS, IL6, BCL2, CASP3, TNF, STAT3, BCL2L1, BAX	IGF1	2.375	14	FALSE
Huaier extract	Diacerein-	FAS, IL6, BCL2, CASP3, TNF, STAT3, BCL2L1, BAX	IL6, AKT1, STAT3, IL6R	-0.333333	14	TRUE
Huaier extract	triptolide (TPL)	FAS, IL6, BCL2, CASP3, TNF, STAT3, BCL2L1, BAX	GABPA, NFE2L2	0.375	14	FALSE
Huaier extract	NVB	FAS, IL6, BCL2, CASP3, TNF, STAT3, BCL2L1, BAX	CASP3, BAX	-0.025	14	TRUE
Huaier extract	Huachansu (HCS)	FAS, IL6, BCL2, CASP3, TNF, STAT3, BCL2L1, BAX	FASN, TNF, FAS	-0.0189394	14	TRUE
Huaier extract	AZD1775	FAS, IL6, BCL2, CASP3, TNF, STAT3, BCL2L1, BAX	CDK1, POLD1	0.175	14	FALSE
Huaier extract	STB	FAS, IL6, BCL2, CASP3, TNF, STAT3, BCL2L1, BAX	HMOX1, CCND1, PCNA	0.617424	14	FALSE
Huaier extract	treatment with metformin and erlotinib	FAS, IL6, BCL2, CASP3, TNF, STAT3, BCL2L1, BAX	AKT1, EIF4EBP1, EGFR	0.420455	14	FALSE
Huaier extract	E-PLNs	FAS, IL6, BCL2, CASP3, TNF, STAT3, BCL2L1, BAX	BCL2, BCL2L1, BAX	-0.215909	14	TRUE
Huaier extract	Ibrutinib	FAS, IL6, BCL2, CASP3, TNF, STAT3, BCL2L1, BAX	SEMA6A, AKT1, CASP3, PARP1, MTOR	-0.0173077	14	TRUE
Huaier extract	The sulfated chitosan (SCS) and the sulfated benzaldehyde chitosan (SBCS)	FAS, IL6, BCL2, CASP3, TNF, STAT3, BCL2L1, BAX	FGF2	2.04167	14	FALSE
Huaier extract	curcumin	FAS, IL6, BCL2, CASP3, TNF, STAT3, BCL2L1, BAX	AKT1, FAS, FASN, CASP3, MYLIP, MARCHF8, TIMM8A, MLXIP, ABCB1, PTEN	-0.0361111	14	TRUE
Huaier extract	the combined use of dihydroartemisinin with epirubicin	FAS, IL6, BCL2, CASP3, TNF, STAT3, BCL2L1, BAX	BAX, BECN1	-0.325	14	TRUE
Huaier extract	a benzimidazole derivative bearing a pyrrolidine side chain (compound 9a)	FAS, IL6, BCL2, CASP3, TNF, STAT3, BCL2L1, BAX	COL11A2, AKT1, CASP3, PARP1, RPS6KB1, RPS6	0.077381	14	FALSE
Huaier extract	3,4-dihydropyrimidin-2(1H)-one (or thione) derivatives (DHPMs)	FAS, IL6, BCL2, CASP3, TNF, STAT3, BCL2L1, BAX	IMMT, CD44, KIF11, CD24		14	FALSE
Huaier extract	Bithionol (BT)	FAS, IL6, BCL2, CASP3, TNF, STAT3, BCL2L1, BAX	XIAP, BCL2	0.175	14	FALSE
Huaier extract	EZH2 inhibitors (GSK343 or DZNep)	FAS, IL6, BCL2, CASP3, TNF, STAT3, BCL2L1, BAX	AKT1, EGFR	0.375	14	FALSE
Huaier extract	M9	FAS, IL6, BCL2, CASP3, TNF, STAT3, BCL2L1, BAX	AKT1, PIK3CB, PIK3CG, PIK3CD, MTOR, PIK3CA	0.660714	14	FALSE
Huaier extract	Metformin and Silibinin	FAS, IL6, BCL2, CASP3, TNF, STAT3, BCL2L1, BAX	RNMT, CCND1, MET, STIL, PCNA, PMEL, SLTM	0.241667	14	FALSE
Huaier extract	Bufalin	FAS, IL6, BCL2, CASP3, TNF, STAT3, BCL2L1, BAX	MMP9, AKT1, MMP2, GRB2, JUN, MAPK9, MAPK8, PRRT2		14	FALSE
Huaier extract	Cisplatin	FAS, IL6, BCL2, CASP3, TNF, STAT3, BCL2L1, BAX	COL11A2, AKT1, CASP3, BCL2, PARP1, BECN1, MAP1LC3B, MTOR, BCL2L1, BAX	-0.336111	14	TRUE
Huaier extract	combination of docetaxel and ATRA	FAS, IL6, BCL2, CASP3, TNF, STAT3, BCL2L1, BAX	MCL1, FH, CLEC4D		14	FALSE
Huaier extract	the triple combination treatment of ASA, Met, and OP	FAS, IL6, BCL2, CASP3, TNF, STAT3, BCL2L1, BAX	CD44, CD24, ALDH1A1		14	FALSE
Huaier extract	Plumbagin	FAS, IL6, BCL2, CASP3, TNF, STAT3, BCL2L1, BAX	MTOR	1.15278	14	FALSE
Huaier extract	Sunitinib	FAS, IL6, BCL2, CASP3, TNF, STAT3, BCL2L1, BAX	AKT1, CCND1, ID1, PCNA, MAPK3	0.344231	14	FALSE
Huaier extract	BI6727 synergistically induces apoptosis together with paclitaxel	FAS, IL6, BCL2, CASP3, TNF, STAT3, BCL2L1, BAX	BCL2	0.708333	14	FALSE
Huaier extract	Feroniellin A (FERO)	FAS, IL6, BCL2, CASP3, TNF, STAT3, BCL2L1, BAX	ABCB1, TBC1D9	0.375	14	FALSE
Huaier extract	rexinoid 6-OH-11-O-hydroxyphenantrene (IIF)	FAS, IL6, BCL2, CASP3, TNF, STAT3, BCL2L1, BAX	PPARG	1.48611	14	FALSE
Huaier extract	Osimertinib	FAS, IL6, BCL2, CASP3, TNF, STAT3, BCL2L1, BAX	AKT1	1.15278	14	FALSE
Huaier extract	Paris saponin VII (PS VII)	FAS, IL6, BCL2, CASP3, TNF, STAT3, BCL2L1, BAX	FDXR, AKR1B1, ABCB1, TBC1D9	0.166667	14	FALSE
Huaier extract	VEGF/VEGFR-2	FAS, IL6, BCL2, CASP3, TNF, STAT3, BCL2L1, BAX	EZH2, MYLIP, MARCHF8, MLXIP	0.0416667	14	FALSE
Huaier extract	Bexarotene	FAS, IL6, BCL2, CASP3, TNF, STAT3, BCL2L1, BAX	CXCR4	1.93056	14	FALSE
Huaier extract	methylstat	FAS, IL6, BCL2, CASP3, TNF, STAT3, BCL2L1, BAX	BCL2, BCL2L1	-0.025	14	TRUE
Huaier extract	Tefinostat (CHR-2845)	FAS, IL6, BCL2, CASP3, TNF, STAT3, BCL2L1, BAX	H2AX, H2AC20	0.975	14	FALSE
Huaier extract	pyrrolidine dithiocarbamate (PDTC)	FAS, IL6, BCL2, CASP3, TNF, STAT3, BCL2L1, BAX	ATP7A	1.70833	14	FALSE
Huaier extract	Combined Zn and PTX	FAS, IL6, BCL2, CASP3, TNF, STAT3, BCL2L1, BAX	TWIST1	1.70833	14	FALSE
Huaier extract	obesity-cytokine leptin	FAS, IL6, BCL2, CASP3, TNF, STAT3, BCL2L1, BAX	LEP		14	FALSE
Huaier extract	Vinorelbine	FAS, IL6, BCL2, CASP3, TNF, STAT3, BCL2L1, BAX	CCND1, PCNA	0.775	14	FALSE
Huaier extract	Artemisinin	FAS, IL6, BCL2, CASP3, TNF, STAT3, BCL2L1, BAX	TIMM8A	2.48611	14	FALSE
Huaier extract	Simvastatin acid	FAS, IL6, BCL2, CASP3, TNF, STAT3, BCL2L1, BAX	COL11A2, AKT1, HSP90AA1, CASP3, PARP1, CDC37, JAK2, STAT5A, STAT5B	0.0547386	14	FALSE
Huaier extract	pan-DUB inhibitor, PR-619	FAS, IL6, BCL2, CASP3, TNF, STAT3, BCL2L1, BAX	CA2, PRKAB1, PRKAA1, PCNA, CCNB1, PRKAA2	0.803571	14	FALSE
Huaier extract	Fucoxanthin	FAS, IL6, BCL2, CASP3, TNF, STAT3, BCL2L1, BAX	AKT1, PIK3CB, PIK3CG, PIK3CD, KDR, VEGFA, PIK3CA	0.675	14	FALSE
Huaier extract	Hydroxysafflor Yellow B	FAS, IL6, BCL2, CASP3, TNF, STAT3, BCL2L1, BAX	CDK2, CCND1, AKT1, PIK3CB, PIK3CG, CASP3, PCNA, CASP9, PIK3CD, PIK3CA, BCL2L1, BAX	0.075	14	FALSE
Huaier extract	dihydroartemisinin (DHA)	FAS, IL6, BCL2, CASP3, TNF, STAT3, BCL2L1, BAX	MTOR	1.15278	14	FALSE
Huaier extract	Isomorellin/doxorubicin combination	FAS, IL6, BCL2, CASP3, TNF, STAT3, BCL2L1, BAX	CASP3, BCL2, CASP9, BCL2L1, BAX	-0.355769	14	TRUE
Huaier extract	Verteporfin	FAS, IL6, BCL2, CASP3, TNF, STAT3, BCL2L1, BAX	STAT3	0.930556	14	FALSE
Huaier extract	Cidan	FAS, IL6, BCL2, CASP3, TNF, STAT3, BCL2L1, BAX	PTGS2, KDR, COX5A, CPOX, COX8A, VEGFA	0.708333	14	FALSE
Huaier extract	Danshen extracts, especially alcohol extract	FAS, IL6, BCL2, CASP3, TNF, STAT3, BCL2L1, BAX	CASP3	0.819444	14	FALSE
Huaier extract	8-methoxypsoralen (8-MOP)	FAS, IL6, BCL2, CASP3, TNF, STAT3, BCL2L1, BAX	BCL2, BCL2L1, BAX	-0.215909	14	TRUE
Huaier extract	20-epi-vitamin D3 analogue (KH 1060) with 9-cis-retinoic acid	FAS, IL6, BCL2, CASP3, TNF, STAT3, BCL2L1, BAX	BCL2, BAX	-0.025	14	TRUE
Huaier extract	aspirin combined with vinorelbine	FAS, IL6, BCL2, CASP3, TNF, STAT3, BCL2L1, BAX	CASP3, BAX, CYCS	-0.0340909	14	TRUE
Huaier extract	copper(II) complex in this series, 4	FAS, IL6, BCL2, CASP3, TNF, STAT3, BCL2L1, BAX	MAPK8, MAPK9	0.175	14	FALSE
Huaier extract	Isoorientin (ISO)	FAS, IL6, BCL2, CASP3, TNF, STAT3, BCL2L1, BAX	COL11A2, CDK1, MAPK8, PARP1, PCNA, CCNB1, MAPK9, WDTC1, BCL2L1, BAX	-0.102778	14	TRUE
Huaier extract	CYT-Rx20	FAS, IL6, BCL2, CASP3, TNF, STAT3, BCL2L1, BAX	SLC22A3, ITK		14	FALSE
Huaier extract	CytoregR	FAS, IL6, BCL2, CASP3, TNF, STAT3, BCL2L1, BAX	SEMA6A, CASP3	-0.525	14	TRUE
Huaier extract	PF-04691502	FAS, IL6, BCL2, CASP3, TNF, STAT3, BCL2L1, BAX	MTOR, AKT1, EIF4EBP1	0.511364	14	FALSE
Huaier extract	Tet-loaded PVP-b-PCL nanoparticles (Tet-NPs)	FAS, IL6, BCL2, CASP3, TNF, STAT3, BCL2L1, BAX	MMP3, MMP9, TIMP2, BCL2, TIMP1, BCL2L1	0.136905	14	FALSE
Huaier extract	Caffeine	FAS, IL6, BCL2, CASP3, TNF, STAT3, BCL2L1, BAX	PCNA	1.48611	14	FALSE
Huaier extract	Cyclosporin A (CsA	FAS, IL6, BCL2, CASP3, TNF, STAT3, BCL2L1, BAX	AKT1	1.15278	14	FALSE
Huaier extract	compound G2	FAS, IL6, BCL2, CASP3, TNF, STAT3, BCL2L1, BAX	ROS1	1.81944	14	FALSE
Huaier extract	AZD4547	FAS, IL6, BCL2, CASP3, TNF, STAT3, BCL2L1, BAX	MTOR	1.15278	14	FALSE
Huaier extract	Polyvinyl alcohol (PVA)	FAS, IL6, BCL2, CASP3, TNF, STAT3, BCL2L1, BAX	CDH1, VIM	0.175	14	FALSE
Huaier extract	Resveratrol	FAS, IL6, BCL2, CASP3, TNF, STAT3, BCL2L1, BAX	POU5F1, MYC, BCL2, NANOG, ABCG2, SOX4, SOX2, XIAP, SLC22A3, BCL2L1, BAX		14	FALSE
Huaier extract	FTY720 in combination with gemcitabine	FAS, IL6, BCL2, CASP3, TNF, STAT3, BCL2L1, BAX	SHH, STAT3, PTPA		14	FALSE
Huaier extract	PAK4 inhibitor	FAS, IL6, BCL2, CASP3, TNF, STAT3, BCL2L1, BAX	PTK6	1.48611	14	FALSE
Huaier extract	Lapatinib	FAS, IL6, BCL2, CASP3, TNF, STAT3, BCL2L1, BAX	AKT1	1.15278	14	FALSE
Huaier extract	nobiletin (NBT)	FAS, IL6, BCL2, CASP3, TNF, STAT3, BCL2L1, BAX	ABCC1, FDXR, AKR1B1, MDM4	0	14	FALSE
Huaier extract	Myoferlin	FAS, IL6, BCL2, CASP3, TNF, STAT3, BCL2L1, BAX	MFAP1, APRT	0.575	14	FALSE
Huaier extract	Oxaliplatin	FAS, IL6, BCL2, CASP3, TNF, STAT3, BCL2L1, BAX	AKT1, PIK3CB, PIK3CG, CASP3, PIK3CD, MTOR, PIK3CA	0.270238	14	FALSE
Huaier extract	ACT001	FAS, IL6, BCL2, CASP3, TNF, STAT3, BCL2L1, BAX	CDK1, SOD2, PCNA, POLD1, CCNB1, BCL2L11, BAX	0.270238	14	FALSE
Huaier extract	EMSO combined with PTX	FAS, IL6, BCL2, CASP3, TNF, STAT3, BCL2L1, BAX	DNAH8, YAP1	0.475	14	FALSE
Ampelopsin E	mycophenolic acid (MPA)	MMP2, MMP9	CCND1, CDC25C, CCNA2, PPARG, PCNA, ZEB1, CCNB1, CDKN1A, CDK4	0.661616	14	FALSE
Ampelopsin E	carfilzomib	MMP2, MMP9	AKT1, PTPA	0.5	14	FALSE
Ampelopsin E	curcumin analogue CH-5	MMP2, MMP9	PSG1, GADD45A, DNMT1, SP1		14	FALSE
Ampelopsin E	suberoylanilide hydroxamic acid (SAHA)	MMP2, MMP9	BRCA1, BCL2, RAD51, BCL2L1, BAX	0.785714	14	FALSE
Ampelopsin E	triptonide	MMP2, MMP9	COL11A2, BTK, CASP3, BCL2, PARP1	0.585714	14	FALSE
Ampelopsin E	sodium aescinate (SA)	MMP2, MMP9	CDK1, CASP3, BCL2, CASP9, BCL2L1, BAX, CASP8	0.833333	14	FALSE
Ampelopsin E	Orlistat	MMP2, MMP9	FASN, ERBB2, NEURL1, NEU1		14	FALSE
Ampelopsin E	citral	MMP2, MMP9	BCL2, BCL2L1, BAX	1.1	14	FALSE
Ampelopsin E	Geranylgeranylacetone (GGA)	MMP2, MMP9	CASP3	1	14	FALSE
Ampelopsin E	CPA and IFO	MMP2, MMP9	CYP2B6, PPIG		14	FALSE
Ampelopsin E	curcumol	MMP2, MMP9	MAPK8, MAPK9	0.5	14	FALSE
Ampelopsin E	Curcumol	MMP2, MMP9	NFATC2, SRC, JAK2, EIF4E, SEMA6A, STAT3, JAK1, MTOR	0.575	14	FALSE
Ampelopsin E	Melanin, cisplatin, and combination of both	MMP2, MMP9	TNF, FAS	1.5	14	FALSE
Ampelopsin E	Erianin	MMP2, MMP9	TIMP2, BCL2, MPZ, TIMP1, BCL2L1, MPHOSPH6		14	FALSE
Ampelopsin E	Cisplatin-apigenin combination	MMP2, MMP9	PSG1, BBC3, SP1		14	FALSE
Ampelopsin E	salinomycin	MMP2, MMP9	SNAI1, CD44, AKT1, ZEB1, VIM, CDH1, SLC22A3, ITK		14	FALSE
Ampelopsin E	cisplatin combined with sclareol	MMP2, MMP9	SNAI1, AKT1, JUN, MAPK9, MAPK8	0.5	14	FALSE
Ampelopsin E	INS‑DDP	MMP2, MMP9	JUN, MAPK8, MAPK9	0.5	14	FALSE
Ampelopsin E	Chidamide	MMP2, MMP9	MMP2, MYLIP, SHH, CDH1, MLXIP, MARCHF8		14	FALSE
Ampelopsin E	HMNE3	MMP2, MMP9	SRC	1	14	FALSE
Ampelopsin E	combinatorial treatment of PFD with temozolomide (TMZ)	MMP2, MMP9	GLI1, VIM, SOX2	0	14	FALSE
Ampelopsin E	Piperlongumine（PL)	MMP2, MMP9	SNAI2, ROS1, ZEB1	-0.1	14	TRUE
Ampelopsin E	frondoside A (FrA)	MMP2, MMP9	COL11A2, BAD, BCL2, CASP3, PARP1, BCL2L1, BAX, PTEN	0.775	14	FALSE
Ampelopsin E	chalcone-24 (Chal-24), and TNF-related apoptosis-inducing ligand (TRAIL)	MMP2, MMP9	LARGE1, CFLAR, CASP8		14	FALSE
Ampelopsin E	the HSP90 inhibitor 17AAG	MMP2, MMP9	AKT1, PTK2B, STAT3, KDR, VEGFA	0.0142857	14	FALSE
Ampelopsin E	propranolol (ADRB-1,2 antagonist) and ICI-118,551 (ADRB-2 antagonist)	MMP2, MMP9	KDR, VEGFA, CA9	0.333333	14	FALSE
Ampelopsin E	2-Methoxyestradiol (2-ME2)	MMP2, MMP9	SETD2, SLC22A3, SEMA6A, ITK		14	FALSE
Ampelopsin E	regorafenib	MMP2, MMP9	MTOR, RAF1, PTK2B, ZHX2	0.166667	14	FALSE
Ampelopsin E	CDDP combined with BR	MMP2, MMP9	BCL2L1	2	14	FALSE
Ampelopsin E	NSC30049 (NSC49L)	MMP2, MMP9	H2AX	1.33333	14	FALSE
Ampelopsin E	proanthocyanidins	MMP2, MMP9	CASP3, BCL2, BCL2L1, BAX	0.833333	14	FALSE
Ampelopsin E	Oridonin	MMP2, MMP9	MAPK8, BCL2L1, BAX, MAPK9	0.833333	14	FALSE
Ampelopsin E	de-6MSA-7-demethyl-7-deoxypactamycin (TM-025) and 7-demethyl-7-deoxypactamycin (TM-026)	MMP2, MMP9	CCND1, PCNA	0.5	14	FALSE
Ampelopsin E	itraconazole	MMP2, MMP9	PRKAA1, PRKAB1, PRKAA2, EGFR	0.5	14	FALSE
Ampelopsin E	Bufalin with sorafenib	MMP2, MMP9	AKT1	1	14	FALSE
Ampelopsin E	homoharringtonine (HHT)	MMP2, MMP9	IL6, STAT3	-0.25	14	TRUE
Ampelopsin E	Perillyl alcohol (POH)	MMP2, MMP9	LARGE1		14	FALSE
Ampelopsin E	CHMFL-ABL-039	MMP2, MMP9	ABL1, MTTP		14	FALSE
Ampelopsin E	puerarin	MMP2, MMP9	DUSP12, MYLIP, DUSP1, MLXIP, MARCHF8	0.7	14	FALSE
Ampelopsin E	MK-2206	MMP2, MMP9	AKT1	1	14	FALSE
Ampelopsin E	gefitinib	MMP2, MMP9	CCNB1, CCND1, PCNA, EGFR	0.666667	14	FALSE
Ampelopsin E	diethyldithiocarbamate-copper complex (CuET)	MMP2, MMP9	SEMA6A, MYLIP, PKM, MLXIP, MARCHF8	0.414286	14	FALSE
Ampelopsin E	Taxotere and vincristine	MMP2, MMP9	KDR, VEGFA	0.5	14	FALSE
Ampelopsin E	tanshinone IIA	MMP2, MMP9	KDR, VEGFA	0.5	14	FALSE
Ampelopsin E	Morphine	MMP2, MMP9	SEMA6A, AKT1, MTOR, EGFR	0.583333	14	FALSE
Ampelopsin E	Jiedu Sangen decoction (JSD)	MMP2, MMP9	AKT1, PIK3CB, HK2, PIK3CG, PIK3CD, PIK3CA	0.791667	14	FALSE
Ampelopsin E	ABT-737	MMP2, MMP9	AKT1, MCL1, CLEC4D, XIAP, CFLAR, PTPA, BAX, FH, CASP8		14	FALSE
Ampelopsin E	cisplatin with radiation	MMP2, MMP9	CASP3	1	14	FALSE
Ampelopsin E	a lower dose of radiation (1 Gy) combined with RA (5 µM)	MMP2, MMP9	BCL2, BCL2L1	1	14	FALSE
Ampelopsin E	Dynasore	MMP2, MMP9	CDK4, STAT3, CCND1, MMP2	-0.333333	14	TRUE
Ampelopsin E	curcumin was loaded into solid lipid nanoparticles (SLNs)(Cur-SLNs)	MMP2, MMP9	CCND1, BCL2, PCNA, CDK4, BCL2L1, BAX	0.75	14	FALSE
Ampelopsin E	nonsteroidal anti-inflammatory drug (NSAID)	MMP2, MMP9	PTGS2, PHGDH, COX5A, CPOX, LEP, COX8A		14	FALSE
Ampelopsin E	Paclitaxel	MMP2, MMP9	WDTC1, CASP7	-0.75	14	TRUE
Ampelopsin E	PF-04554878	MMP2, MMP9	PTK2	1	14	FALSE
Ampelopsin E	caffeine	MMP2, MMP9	BAX, PTGS2, HAS1, MYLIP, COX5A, CPOX, MLXIP, COX8A, MARCHF8	1	14	FALSE
Ampelopsin E	Euplotin C (EC)	MMP2, MMP9	AKT1	1	14	FALSE
Ampelopsin E	UCN-01 (7-hydroxy-staurosporine)	MMP2, MMP9	CDKN1A, PCNA	0.5	14	FALSE
Ampelopsin E	nelfinavir	MMP2, MMP9	HSPA5, GDF10	0	14	FALSE
Ampelopsin E	PPZ and VCR	MMP2, MMP9	AKT1, PIK3CB, PIK3CG, PIK3CD, EGFR, MTOR, PIK3CA, ABCB1	0.8375	14	FALSE
Ampelopsin E	Polyphyllin VI	MMP2, MMP9	BCL2, MAPK8, BECN1, MAPK9, MAP1LC3B, WDTC1, BCL2L1, BAX	0.6125	14	FALSE
Ampelopsin E	C₁₈H₁₇NO₆	MMP2, MMP9	MMP9, AKT1, PIK3CB, PIK3CG, MMP2, PIK3CD, VIM, CDH1, KDR, VEGFA, PIK3CA	0.0244755	14	FALSE
Ampelopsin E	p-Hydroxymethoxybenzobijuglone (HMBBJ)	MMP2, MMP9	DLL1, CASP3, BCL2, PSMB6, YY1, BCL2L1	0.875	14	FALSE
Ampelopsin E	chidamide	MMP2, MMP9	COL11A2, CHEK1, BRCA1, ATM, CASP3, CHEK2, PARP1, CASP9, CASP8	0.89899	14	FALSE
Ampelopsin E	IRE + FOLFIRINOX (5-fluorouracil, leucovorin, irinotecan, and oxaliplatin)	MMP2, MMP9	CASP3	1	14	FALSE
Ampelopsin E	reactive oxygen species modulator-1 (Romo1)	MMP2, MMP9	BCL2, BAX, ROS1	0.533333	14	FALSE
Ampelopsin E	4-methylnitrosamino-1-3-pyridyl-1-butanone (NNK)	MMP2, MMP9	SNAI1, POU5F1, NANOG, SLC22A3, ITK		14	FALSE
Ampelopsin E	aqueous extract of Solanum nigrum (AESN)	MMP2, MMP9	CASP3, VIM, CDH1, ZEB1	0.541667	14	FALSE
Ampelopsin E	tepotinib	MMP2, MMP9	RNMT, MET, SLTM, SLC22A3, MYC, ITK		14	FALSE
Ampelopsin E	TRAIL and NVB	MMP2, MMP9	CASP3, BCL2, BCL2L1, BAX	0.833333	14	FALSE
Ampelopsin E	Bafilomycin A1	MMP2, MMP9	BCL2, BCL2L1, BECN1	0.9	14	FALSE
Ampelopsin E	DHA synergized with 2-Deoxy-D-glucose	MMP2, MMP9	CYCS, CASP9	0.75	14	FALSE
Ampelopsin E	n-butylidenephthalide (n-BP)	MMP2, MMP9	DNMT1	1.33333	14	FALSE
Ampelopsin E	Artesunate (ART)	MMP2, MMP9	PTGS2, FAS, FOS, FASN, MYLIP, COX5A, CPOX, MLXIP, COX8A, MARCHF8	0.95	14	FALSE
Ampelopsin E	SI 34	MMP2, MMP9	CCND1, PCNA, SRC	0.333333	14	FALSE
Ampelopsin E	Cryptotansinone (Dsh-003) (MW 269.14)	MMP2, MMP9	AKT1, PIK3CB, PIK3CG, PIK3CD, CDH1, PIK3CA	0.875	14	FALSE
Ampelopsin E	Y15	MMP2, MMP9	PTK2	1	14	FALSE
Ampelopsin E	ampelopsin sodium (Amp-Na)	MMP2, MMP9	CA2, DNAH8	0.5	14	FALSE
Ampelopsin E	piperlongumine (PL)	MMP2, MMP9	STAT3	0.333333	14	FALSE
Ampelopsin E	anti-diabetic drug Metformin (Met)	MMP2, MMP9	RNMT, HK2, CCND1, KLK2, LDHA, MET, PCNA, SETD2, SLTM, PKM, HOOK2, KIF2A, MYC, BAX, KCNA5	0.803922	14	FALSE
Ampelopsin E	curcumin and carboplatin	MMP2, MMP9	MMP9, AKT1, CASP3, BCL2, CASP9, BCL2L1, MAPK3	0.0238095	14	FALSE
Ampelopsin E	Aclidinium bromide	MMP2, MMP9	AKT1, PIK3CB, PIK3CG, CASP3, BCL2, PIK3CD, PIK3CA, BCL2L1, BAX	0.954545	14	FALSE
Ampelopsin E	combination of celecoxib and IR	MMP2, MMP9	CDK1, PTGS2, COX5A, POLD1, CPOX, COX8A	0.791667	14	FALSE
Ampelopsin E	Vorinostat and quinacrine	MMP2, MMP9	BCL2, ROS1, MCL1, CLEC4D, BCL2L1, BAX, FH		14	FALSE
Ampelopsin E	ZD1839 (Iressa)	MMP2, MMP9	MMP9, EGF	-1.25	14	TRUE
Ampelopsin E	frankincense essential oil (FEO)	MMP2, MMP9	BCL2, BCL2L1, BAX	1.1	14	FALSE
Ampelopsin E	Lymecycline	MMP2, MMP9	AKT1, GRB2, STAT3, EGFR	-0.166667	14	TRUE
Ampelopsin E	synthesized nanoparticles was modified with folic acid (FA)	MMP2, MMP9	COL11A2, CASP3, PARP1	0.566667	14	FALSE
Ampelopsin E	Sesquiterpene Lactone-Santonin	MMP2, MMP9	PTK2B, ZHX2, CASP3, BCL2, MAP2K7, PCNA, CASP9, RAF1, MTOR, BCL2L1, BAX	0.548951	14	FALSE
Ampelopsin E	p21-activated kinase (PAK) 2	MMP2, MMP9	CASP7	1.33333	14	FALSE
Ampelopsin E	Dexamethasone (Dex)	MMP2, MMP9	KLF5	2	14	FALSE
Ampelopsin E	EZH2 inhibitor DZNeP with gemcitabine	MMP2, MMP9	CDH1	1	14	FALSE
Ampelopsin E	BBI608 in combination with paclitaxel	MMP2, MMP9	STAT3	0.333333	14	FALSE
Ampelopsin E	poly(ethylene glycol)-poly(caprolactone) micelles (mPEG-PCL-PTX)	MMP2, MMP9	CASP3, BCL2, BCL2L1, BAX	0.833333	14	FALSE
Ampelopsin E	sFRP4	MMP2, MMP9	CA2, ABCG2, ABCC2	-0.4	14	TRUE
Ampelopsin E	L-Pt-Py	MMP2, MMP9	BBC3, MYC	0.25	14	FALSE
Ampelopsin E	2-fluoropalmitic acid (2-FPA)	MMP2, MMP9	MMP2	-0.333333	14	TRUE
Ampelopsin E	Cardiotoxin (CTX) III	MMP2, MMP9	AKT1, ZEB1, EGFR	0.533333	14	FALSE
Ampelopsin E	Curcumin	MMP2, MMP9	EZH2, DYNLL1, GDF10, BCL2, MAP1LC3A, ROS1, SHH, BCL2L1, GLI1, VIM, CDH1, MAP1LC3B, DDIT3, DLC1, DLEC1, BAX, HSPA5		14	FALSE
Ampelopsin E	5-FU combined with casticin	MMP2, MMP9	CASP3, CASP8	0.75	14	FALSE
Ampelopsin E	pazopanib + trametinib	MMP2, MMP9	AKT1	1	14	FALSE
Ampelopsin E	Atovaquone	MMP2, MMP9	ERBB2, CCND1, MYC, BCL2, PCNA, BCL2L1, BAX	0.722222	14	FALSE
Ampelopsin E	combination (E) of Huangqi (Radix Astragali Mongolici) and Ezhu (Rhizoma Curcumae Phaeocaulis)	MMP2, MMP9	CASP3, BCL2, BCL2L1, BAX	0.833333	14	FALSE
Ampelopsin E	nano micelles curcumin	MMP2, MMP9	CCND1, PCNA	0.5	14	FALSE
Ampelopsin E	Adenoviral-mediated gene transfer of the apoptotic gene E2F-1	MMP2, MMP9	E2F1	1.33333	14	FALSE
Ampelopsin E	Betulinic acid	MMP2, MMP9	MTOR, GABPA, JAK2, NFE2L2	0.166667	14	FALSE
Ampelopsin E	Cryptanshinone	MMP2, MMP9	HK2, LDHA, KLK2, PKM, HOOK2, KIF2A, KCNA5	0.515873	14	FALSE
Ampelopsin E	Flubendazole	MMP2, MMP9	GPX4	3	14	FALSE
Ampelopsin E	paclitaxel	MMP2, MMP9	AKT1, PIK3CB, PIK3CG, PCNA, CCNB1, PIK3CD, MTOR, PIK3CA	0.9	14	FALSE
Ampelopsin E	11-Dehydrosinulariolide	MMP2, MMP9	AKT1, PTEN	0.5	14	FALSE
Ampelopsin E	phenothiazine (DS00329)	MMP2, MMP9	CDK2, CCND1, PCNA	0.5	14	FALSE
Ampelopsin E	a novel oral PIM inhibitor, AZD1208	MMP2, MMP9	MYC, SORBS1, LNPEP, BRD4, HACD1, CDKN1A, SERPINB6, CAP1		14	FALSE
Ampelopsin E	All trans-retinoic acid (ATRA)	MMP2, MMP9	AKT1, PIK3CB, PIK3CG, MAP2K7, BCL2, MCL1, PIK3CD, CLEC4D, PIK3CA, BCL2L1, FH		14	FALSE
Ampelopsin E	NVP-ADW742	MMP2, MMP9	AKT1, PIK3CB, PIK3CG, IGF1, PIK3CD, PIK3CA	0.916667	14	FALSE
Ampelopsin E	arsenite	MMP2, MMP9	PKM, RORC	0.25	14	FALSE
Ampelopsin E	GCCSysm-4 (G-4)	MMP2, MMP9	CPOX, COX8A, PTGS2, COX5A	1	14	FALSE
Ampelopsin E	bromocriptine	MMP2, MMP9	LARGE1, PCNA, STAT5A, STAT5B, BCL2L1		14	FALSE
Ampelopsin E	Trametinib	MMP2, MMP9	MAP2K7, MCL1, CLEC4D, BBC3, FH		14	FALSE
Ampelopsin E	S2E, a thia-Michael adduct of sulfonamide chalcone	MMP2, MMP9	CASP3, JUN, CYCS, SEMA6A, MAPK8, BAX	0.833333	14	FALSE
Ampelopsin E	ONX0912	MMP2, MMP9	ROS1	1	14	FALSE
Ampelopsin E	VERU-111	MMP2, MMP9	COL11A2, CASP3, PARP1	0.566667	14	FALSE
Ampelopsin E	5-FU combined with forbesione	MMP2, MMP9	CASP3, BCL2, CASP9, BCL2L1, BAX	0.785714	14	FALSE
Ampelopsin E	Cynara cardunculus L. (CCL)	MMP2, MMP9	ABL1, MTTP		14	FALSE
Ampelopsin E	Calebin-A	MMP2, MMP9	JUN, MAPK8, MAPK9	0.5	14	FALSE
Ampelopsin E	luteoloside	MMP2, MMP9	COL11A2, FAS, FASN, CASP3, BCL2, PARP1, MAPK9, MTOR, MAPK8, BCL2L1, BAX, CASP8	0.886905	14	FALSE
Ampelopsin E	1,25-(OH)2D3	MMP2, MMP9	MAP2K7, MAPK3	0	14	FALSE
Ampelopsin E	combination of Celecoxib and Plumbagin	MMP2, MMP9	PTGS2, COX5A, CPOX, COX8A, STAT3	0.385714	14	FALSE
Ampelopsin E	nitazoxanide (NTZ)	MMP2, MMP9	KDR, IL6, BCL2, JAK2, CYCS, VEGFA, STAT3, BCL2L1	0.5375	14	FALSE
Ampelopsin E	Biochanin A and SB590885	MMP2, MMP9	AKT1, PIK3CB, PIK3CG, PIK3CD, PIK3CA	0.928571	14	FALSE
Ampelopsin E	EM-2	MMP2, MMP9	MAPK8, MAPK9	0.5	14	FALSE
Ampelopsin E	Metformin	MMP2, MMP9	AKT1, PRKAB1, PIK3CB, IL6, GABPA, PKM, STAT3, MAPK8, EZH2, PTGS2, CCND1, FASN, BAD, PRKAA1, PARP1, FOXO3, CASP9, VIM, MAPK9, MTOR, SLC22A3, MLXIP, BCL2L1, PRRT2, PTEN, MMP2, BCL2, ROS1, NFE2L2, VEGFA, BAX, MAPK3, HMOX1, FN1, MDM2, SIRT1, ABCC1, CPOX, SHH, PRKAA2, KDR, PIK3CA		14	FALSE
Ampelopsin E	deguelin	MMP2, MMP9	PIK3CD, PIK3CG, PIK3CA, PIK3CB	0.75	14	FALSE
Ampelopsin E	eicosapentaenoic acid-free fatty acid (EPA-FFA), epigallocatechin-3-gallate (EGCG) and proanthocyanidins	MMP2, MMP9	MTOR, CCND1, MYC, PCNA	0.375	14	FALSE
Ampelopsin E	vinorelbine with nontoxic concentrations of ME0328 or olaparib	MMP2, MMP9	PARP3	2	14	FALSE
Ampelopsin E	cerdulatinib	MMP2, MMP9	BCR, CD40LG, BCL2, MCL1, CLEC4D, IL4, FH		14	FALSE
Ampelopsin E	PARP1 and CHK1 inhibitors	MMP2, MMP9	CHEK1, MAPK3	0	14	FALSE
Ampelopsin E	the combination of LY294002 (LY), a phosphatidylinositide-3-kinase (PI3K) inhibitor, with the traditional cytotoxic anti-estrogen drug tamoxifen (TAM)	MMP2, MMP9	CCND1, CASP3, BCL2, PCNA, CASP7, BCL2L1	0.625	14	FALSE
Ampelopsin E	β-Elemene	MMP2, MMP9	AKT1, MMP2, MYLIP, BCL2, EGFR, MLXIP, BCL2L1, MARCHF8	0.25	14	FALSE
Ampelopsin E	ABT-737 and cisplatin	MMP2, MMP9	AKT1	1	14	FALSE
Ampelopsin E	Co-treatment with SAHA and S116836	MMP2, MMP9	MCL1, BCL2L11, CLEC4D, XIAP, FH		14	FALSE
Ampelopsin E	the sulfated benzaldehyde chitosan (SBCS)	MMP2, MMP9	FGF2	1.33333	14	FALSE
Ampelopsin E	MASTL	MMP2, MMP9	BCL2L1	2	14	FALSE
Ampelopsin E	Galangin (3,5,7-trihydroxyflavone)	MMP2, MMP9	AKT1, PTK2B, PTEN	0.5	14	FALSE
Ampelopsin E	Chitosan nanoparticles	MMP2, MMP9	SLC22A3, ITK		14	FALSE
Ampelopsin E	2-imino-6-methoxy-2H-chromene-3-carbothioamide (IMCA)	MMP2, MMP9	MTOR, PRKAA1, PRKAB1, PRKAA2	0.5	14	FALSE
Ampelopsin E	Rosiglitazone metformin adduct (RZM)	MMP2, MMP9	PRKAA1, PRKAB1, PRKAA2	0.5	14	FALSE
Ampelopsin E	BSI‑201	MMP2, MMP9	MMP3, TIMP2, TIMP1, BCL2L1, BAX, PTEN	0	14	FALSE
Ampelopsin E	chloroquine plus cisplatin	MMP2, MMP9	CASP3	1	14	FALSE
Ampelopsin E	nedaplatin	MMP2, MMP9	CDH1, VIM	0	14	FALSE
Ampelopsin E	Rapalink-1	MMP2, MMP9	MTOR, ABCB6, ERBB4, EGFR	0.541667	14	FALSE
Ampelopsin E	penflurido (PFD)	MMP2, MMP9	SLC22A3, ZEB1, VIM, ITK		14	FALSE
Ampelopsin E	A combination of Wee1 and mTOR	MMP2, MMP9	MTOR	1	14	FALSE
Ampelopsin E	pyrrolo-1,5-benzoxazepine (PBOX)	MMP2, MMP9	MFAP1, PRKAB1, PRKAA1, PRKAA2, APRT, MTOR	0.458333	14	FALSE
Ampelopsin E	17-AAG and celecoxib	MMP2, MMP9	BCL2	1.33333	14	FALSE
Ampelopsin E	VS-5584	MMP2, MMP9	PIK3CB, PIK3CG, PIK3CD, MTOR, PIK3CA	0.628571	14	FALSE
Ampelopsin E	O,O\'-diethyl-(S,S)-ethylenediamine-N,N\'-di-2-(3-cyclohexyl)propanoate dihydrochloride (named DE-EDCP)	MMP2, MMP9	CASP3, BCL2, PCNA, BCL2L1, BAX	0.685714	14	FALSE
Ampelopsin E	PREC and cisplatin	MMP2, MMP9	AKT1	1	14	FALSE
Ampelopsin E	Teriflunomide	MMP2, MMP9	CCND1, PCNA, BCL2L1, SEMA6A, MYC, BAX	0.833333	14	FALSE
Ampelopsin E	AZD8055	MMP2, MMP9	MCL1, BCL2L11, CLEC4D, MTOR, BBC3, FH		14	FALSE
Ampelopsin E	PLK1 (BI6727)	MMP2, MMP9	CCNB1, PCNA	0.75	14	FALSE
Ampelopsin E	DMH1	MMP2, MMP9	ID1	2	14	FALSE
Ampelopsin E	nonhypercalcemic vitamin D analogue BXL-628	MMP2, MMP9	AKT1, PIK3CB, PIK3CG, PIK3CD, PIK3CA	0.928571	14	FALSE
Ampelopsin E	PF-573,228 in combination with erlotinib	MMP2, MMP9	AKT1	1	14	FALSE
Ampelopsin E	The combination of CDDP/PXD and TK or CuD	MMP2, MMP9	AKT1, ERBB2, ERBB3, STAT3, MAPK9, MAPK8	0.25	14	FALSE
Ampelopsin E	benzofuran compounds	MMP2, MMP9	PSG1, SP1, CDKN1A, ESR1		14	FALSE
Ampelopsin E	Quercetin	MMP2, MMP9	CASP3, BCL2, BAX, TGFB1	0.0416667	14	FALSE
Ampelopsin E	cisplatin and hypericin	MMP2, MMP9	BCL2	1.33333	14	FALSE
Ampelopsin E	sodium selenite (SS)	MMP2, MMP9	HDAC9, CA9	0	14	FALSE
Ampelopsin E	Triptonide	MMP2, MMP9	SEMA6A, NOTCH1	0.75	14	FALSE
Ampelopsin E	TH588 and BKM120	MMP2, MMP9	PIK3CD, PIK3CG, PIK3CA, PIK3CB	0.75	14	FALSE
Ampelopsin E	total flavones	MMP2, MMP9	CASP3, BCL2, BAX	0.7	14	FALSE
Ampelopsin E	miR-1291 prodrug monotherapy	MMP2, MMP9	MLXIP, MYLIP, MARCHF8	0	14	FALSE
Ampelopsin E	Valproic acid (VPA)	MMP2, MMP9	EZH2, FASN, BCL2, CDH1, BCL2L1, PTEN	0.625	14	FALSE
Ampelopsin E	The combination of gefitinib and vorinostat	MMP2, MMP9	AKT1, PTK2B, IGF1	0.2	14	FALSE
Ampelopsin E	combination of a CD30-targeting ADC (anti-CD30-lidamycin [LDM]) with a small-molecule inhibitor (crizotinib) of nucleophosmin-anaplastic lymphoma kinase NPM-ALK	MMP2, MMP9	MAPK3	1	14	FALSE
Ampelopsin E	Moxifloxacin and ciprofloxacin	MMP2, MMP9	CDK2, BAK1, CCNA2, PCNA, BID, BCL2L1, CASP8	1.05556	14	FALSE
Ampelopsin E	5-fluorouracil (5-Fu)	MMP2, MMP9	BAX, CYCS	1.5	14	FALSE
Ampelopsin E	Methoxyacetic acid	MMP2, MMP9	CDK4, CDK2, HDAC9, PCNA	0.541667	14	FALSE
Ampelopsin E	Suberoylanilide hydroxamic acid and paclitaxel	MMP2, MMP9	ID1, CASP3, BCL2, MYC, BAX	0.685714	14	FALSE
Ampelopsin E	4SC-202 (a novel selective class I HDAC inhibitor) and INK128 (a selective mTORC1/C2 inhibitor)	MMP2, MMP9	SOX2	1.33333	14	FALSE
Ampelopsin E	T-DM1, trastuzumab emtansine is an antibody-drug conjugate composed by the monoclonal antibody trastuzumab and the microtubule polymerization inhibitor DM1	MMP2, MMP9	ERBB2, ERBB3	0.5	14	FALSE
Ampelopsin E	beet root juice (BRJ)	MMP2, MMP9	BCL2, BCL2L1, BAX	1.1	14	FALSE
Ampelopsin E	combination of simvastatin and meclofenamic acid, an AKR1C3 inhibitor	MMP2, MMP9	AKT1	1	14	FALSE
Ampelopsin E	ibrutinib (PCI-32765)	MMP2, MMP9	AKT1, ERBB2, BTK, CASP3, ERBB3, ZEB1, ERBB4, EGFR	0.475	14	FALSE
Ampelopsin E	(-)-Thalidomide	MMP2, MMP9	KDR, VEGFA, CASP3, ANXA5	0.541667	14	FALSE
Ampelopsin E	JTC-801	MMP2, MMP9	AKT1, PIK3CB, PIK3CG, PIK3CD, MTOR, PIK3CA	0.875	14	FALSE
Ampelopsin E	the combined treatment of ATO and GEM	MMP2, MMP9	SKP2	1.33333	14	FALSE
Ampelopsin E	combinational treatment of ABT-263 with NCTD	MMP2, MMP9	COL11A2, PMAIP1, PARP1, CASP9, CYCS	0.671429	14	FALSE
Ampelopsin E	Berbamine	MMP2, MMP9	CASP3	1	14	FALSE
Ampelopsin E	thiostrepton	MMP2, MMP9	CCNB1, PCNA, FOXM1	0.7	14	FALSE
Ampelopsin E	Emodin	MMP2, MMP9	AKT1, PIK3CB, PIK3CG, BCR, ABL1, MTTP, PIK3CD, PIK3CA		14	FALSE
Ampelopsin E	silibinin Na₂[VO(silibinin)₂2]·6H₂O (VOsil)	MMP2, MMP9	CASP3, NFKB1	0	14	FALSE
Ampelopsin E	Qizhen capsule (QZC)	MMP2, MMP9	COL11A2, PRKAB1, CASP3, BCL2, PRKAA1, PARP1, CASP9, PRKAA2, MTOR, BCL2L1, BAX	0.762238	14	FALSE
Ampelopsin E	Asterosaponin 1	MMP2, MMP9	DDIT3, MAPK8, HSPA5, MAPK9	0.666667	14	FALSE
Ampelopsin E	DHA	MMP2, MMP9	ABCB1	2	14	FALSE
Ampelopsin E	oridonin	MMP2, MMP9	SNAI1, SNAI2, IL6, CDH1, VIM, CYCS, BCL2L1, BAX	0.6875	14	FALSE
Ampelopsin E	Persian shallot extract	MMP2, MMP9	BCL2, BCL2L11, BBC3, BID, BAX, CASP8	1.25	14	FALSE
Ampelopsin E	combination of 4MU with Imatinib	MMP2, MMP9	EIF2AK3, AKT1	0.5	14	FALSE
Ampelopsin E	arsenic trioxide (As2O3)	MMP2, MMP9	BCL2, BCL2L1	1	14	FALSE
Ampelopsin E	Docetaxel	MMP2, MMP9	DNMT3A, DNMT1, DNMT3B	1.1	14	FALSE
Ampelopsin E	ATRA and sorafenib	MMP2, MMP9	BCL2, MCL1, CLEC4D, BCL2L1, FH		14	FALSE
Ampelopsin E	Protein hydrolysate extracted from OR (ORPH)	MMP2, MMP9	MLXIP, MYLIP, PKM, MARCHF8	0.25	14	FALSE
Ampelopsin E	nimbolide	MMP2, MMP9	SEMA6A, MYLIP, MARCHF8, MLXIP	0.166667	14	FALSE
Ampelopsin E	herb formula Yanghe Huayan (YHHY)	MMP2, MMP9	AKT1, PIK3CB, PIK3CG, BCL2, BCL2L1, PIK3CD, KDR, VEGFA, PIK3CA, MYC, BAX	0.884615	14	FALSE
Ampelopsin E	CAB and PLI	MMP2, MMP9	MCL1, FH, CLEC4D		14	FALSE
Ampelopsin E	LY2603618	MMP2, MMP9	CDKN1A	1.33333	14	FALSE
Ampelopsin E	Digoxin	MMP2, MMP9	MMP2, MMP9	-2	14	TRUE
Ampelopsin E	Esculetin (EST)	MMP2, MMP9	FN1, CCND1, MMP2, PCNA, VIM, CDH1, MYC	-0.238095	14	TRUE
Ampelopsin E	GDC-0449, a pharmacological inhibitor of Smoothened (SMO)	MMP2, MMP9	CCND1, GLI1	0	14	FALSE
Ampelopsin E	Paricalcitol, when combined with As2O3	MMP2, MMP9	BCL2, BCL2L1	1	14	FALSE
Ampelopsin E	ropivacaine	MMP2, MMP9	AKT1, PIK3CB, PIK3CG, BCR, PIK3CD, MTOR, PIK3CA	0.833333	14	FALSE
Ampelopsin E	KSI-3716	MMP2, MMP9	CDK4, MYC, CCND2, PCNA	0.666667	14	FALSE
Ampelopsin E	SAM plus GEM	MMP2, MMP9	STAT3, JAK2	0	14	FALSE
Ampelopsin E	α-bisabolol	MMP2, MMP9	CASP3, MMP9, PCNA	-0.8	14	TRUE
Ampelopsin E	Cu-5-SMAG	MMP2, MMP9	AKT1, PIK3CB, PIK3CG, PIK3CD, PIK3CA	0.928571	14	FALSE
Ampelopsin E	Selinexor (KPT-330)	MMP2, MMP9	CDK2, CDKN1A, PCNA	0.5	14	FALSE
Ampelopsin E	pristimerin	MMP2, MMP9	AKT1, PIK3CB, PIK3CG, TNF, PIK3CD, MTOR, PIK3CA, NFKB1	0.8375	14	FALSE
Ampelopsin E	The coumarin derivative osthole	MMP2, MMP9	CASP8	2	14	FALSE
Ampelopsin E	Solamargine	MMP2, MMP9	CASP3, BCL2, XIAP, BCL2L1, BAX	0.928571	14	FALSE
Ampelopsin E	5-(3,4,5-trimethoxybenzoyl)-4-methyl-2-(p-tolyl) imidazol (BZML)	MMP2, MMP9	ROS1	1	14	FALSE
Ampelopsin E	Icaritin	MMP2, MMP9	CASP3, BCL2, CASP9, BCL2L1, BAX	0.785714	14	FALSE
Ampelopsin E	olean-28,13b-olide 2 (OLO-2)	MMP2, MMP9	AKT1, CASP3, ROS1, STAT3, ABCB1	-0.142857	14	TRUE
Ampelopsin E	DOX and curcumin	MMP2, MMP9	MLXIP, MYLIP, MARCHF8	0	14	FALSE
Ampelopsin E	Cabozantinib	MMP2, MMP9	PIK3CB, PIK3CG, MET, IL6, PIK3CD, MTOR, PIK3CA	0.515873	14	FALSE
Ampelopsin E	etoposide (Vp16)	MMP2, MMP9	ABCB1	2	14	FALSE
Ampelopsin E	Nitidine Chloride	MMP2, MMP9	MMP9, RNASE1, FOS, JUNB, SRC, MMP2, PTK2, RAC1, JUN, FOSB, RHOA, JUND		14	FALSE
Ampelopsin E	Selective inhibitors of nuclear export (SINEs)	MMP2, MMP9	NR1I2	1.33333	14	FALSE
Ampelopsin E	The combined effects of matrine (Mat) and cisplatin	MMP2, MMP9	XIAP	2	14	FALSE
Ampelopsin E	GSK2334470 in combination with ribociclib or palbociclib	MMP2, MMP9	PIK3CB, PIK3CG, PDPK1, PDK1, PIK3CD, CDK4, PIK3CA	0.84127	14	FALSE
Ampelopsin E	Raddeanin A	MMP2, MMP9	PTGS2, CCND1, BAX, PCNA	0.583333	14	FALSE
Ampelopsin E	miR-770	MMP2, MMP9	MLXIP, MYLIP, MARCHF8	0	14	FALSE
Ampelopsin E	cinobufacini	MMP2, MMP9	CASP3, BCL2, MAP1LC3A, MAP1LC3B, BCL2L1, BAX	1	14	FALSE
Ampelopsin E	combination of luteolin and 5-fluorouracil	MMP2, MMP9	COL11A2, BCL2, BAX, PARP1	0.875	14	FALSE
Ampelopsin E	paclitaxel and zoledronic acid	MMP2, MMP9	SEMA6A	3	14	FALSE
Ampelopsin E	coronarin D	MMP2, MMP9	CASP3, PCNA, CCNB1, JUN, MAPK9, MAPK8	0.625	14	FALSE
Ampelopsin E	Camptosar	MMP2, MMP9	EGFR	1	14	FALSE
Ampelopsin E	XWL-1-48	MMP2, MMP9	AKT1, PIK3CB, PIK3CG, MDM2, PIK3CD, PIK3CA	0.875	14	FALSE
Ampelopsin E	HCI-2509	MMP2, MMP9	EGFR	1	14	FALSE
Ampelopsin E	docetaxel and cisplatin	MMP2, MMP9	AKT1	1	14	FALSE
Ampelopsin E	Entinostat (HDAC1 inhibitor) combination with Fludarabine	MMP2, MMP9	BCL2, BAX, HMOX1	0.933333	14	FALSE
Ampelopsin E	nitroxoline (NXQ)	MMP2, MMP9	MDM2	1.33333	14	FALSE
Ampelopsin E	HQP1351	MMP2, MMP9	AKT1, MAPK3, STAT3	-0.4	14	TRUE
Ampelopsin E	taxanes alone or combined with estramustine phosphate	MMP2, MMP9	ERBB2, NEURL1, NEU1		14	FALSE
Ampelopsin E	novel compounds, containing α-thioether ketone and orthothioester functionalities	MMP2, MMP9	KDR, VEGFA	0.5	14	FALSE
Ampelopsin E	LQB-223	MMP2, MMP9	SLC12A9, ANXA5, CDKN1A		14	FALSE
Ampelopsin E	Platycodin D (PD)	MMP2, MMP9	MLXIP, MYLIP, MARCHF8	0	14	FALSE
Ampelopsin E	Avasimibe	MMP2, MMP9	COL11A2, CDK1, CDK2, GADD45A, CASP3, PARP1, PCNA, CASP9, CCNB1, PLK1, CDK4, CCNE1, BAX	0.861538	14	FALSE
Ampelopsin E	Shikonin	MMP2, MMP9	MMP9, PKM	-1	14	TRUE
Ampelopsin E	AUY922	MMP2, MMP9	MTOR, AKT1	0.5	14	FALSE
Ampelopsin E	Temozolomide (TMZ)	MMP2, MMP9	AKT1, ITPR1	0.75	14	FALSE
Ampelopsin E	TA + VCR	MMP2, MMP9	COL11A2, CASP3, PARP1	0.566667	14	FALSE
Ampelopsin E	Lycopene	MMP2, MMP9	TNF, IL6, FAS, CXCL8	1.125	14	FALSE
Ampelopsin E	baicalein, curcumin, and resveratrol with chemotherapy drug paclitaxel	MMP2, MMP9	BCL2, BCL2L1, BAX	1.1	14	FALSE
Ampelopsin E	ω-3 PUFAs and Rp synergistically	MMP2, MMP9	ROS1	1	14	FALSE
Ampelopsin E	4 HPR R(fenretinide) and AHPN/CD437	MMP2, MMP9	ZEB1	2	14	FALSE
Ampelopsin E	CUDC-101 (an inhibitor od HER2/NEU, EGFR and HDAC)	MMP2, MMP9	ERBB2, NEURL1, CDKN3, PCNA, NEU1		14	FALSE
Ampelopsin E	YC-1	MMP2, MMP9	MMP9, CDK2, CCND1, MMP2, PCNA	-0.842857	14	TRUE
Ampelopsin E	sorafenib + withaferin	MMP2, MMP9	MTOR, RAF1, ZHX2, PTK2B	0.166667	14	FALSE
Ampelopsin E	TJ-M2010-5	MMP2, MMP9	CDK2, CCND1, CDKN1A, PCNA	0.5	14	FALSE
Ampelopsin E	chidamide and TRAIL	MMP2, MMP9	MAP1LC3A, MAP1LC3B	1.5	14	FALSE
Ampelopsin E	PL combined with oxaliplatin	MMP2, MMP9	MAPK8, ROS1, MAPK9	0.333333	14	FALSE
Ampelopsin E	PARP inhibitor olaparib	MMP2, MMP9	AKT1, PIK3CB, PIK3CG, PIK3CD, PIK3CA	0.928571	14	FALSE
Ampelopsin E	cape gooseberry juice (CG)	MMP2, MMP9	BCL2	1.33333	14	FALSE
Ampelopsin E	4-vinylphenol	MMP2, MMP9	PLAU, VIM, PRAP1	0.2	14	FALSE
Ampelopsin E	differentiation 1(ID1)	MMP2, MMP9	ID1	2	14	FALSE
Ampelopsin E	12-imidazolyl-1-dodecanol (I-ol)	MMP2, MMP9	CDKN1B	1	14	FALSE
Ampelopsin E	the combination of the HDACi vorinostat, with DNA damaging agents SN-38 (the active metabolite of irinotecan and topoisomerase 1 inhibitor) plus the alkylating agent temozolomide (ST)	MMP2, MMP9	COL11A2, AKT1, CCND1, CASP3, PARP1, PCNA, STAT3	0.357143	14	FALSE
Ampelopsin E	Polyphyllin I (PPI)	MMP2, MMP9	CDH1, VIM	0	14	FALSE
Ampelopsin E	salinomycin (SAL)	MMP2, MMP9	CASP3, BCL2, BCL2L1, BAX	0.833333	14	FALSE
Ampelopsin E	Genistoside	MMP2, MMP9	TIMP1, TIMP2	-2	14	TRUE
Ampelopsin E	Zeaxanthin	MMP2, MMP9	COL11A2, CDK1, AKT1, CASP3, BCL2, PARP1, PCNA, ROS1, CCNB1, STAT3, CYCS, MAPK9, MAPK8, BCL2L1, BAX	0.668627	14	FALSE
Ampelopsin E	C18H17NO6	MMP2, MMP9	FASN, FAS	0.25	14	FALSE
Ampelopsin E	the administration of trastuzumab and fulvestrant	MMP2, MMP9	MBD4, MED1	1	14	FALSE
Ampelopsin E	LQFM064	MMP2, MMP9	BCL2, BCL2L1	1	14	FALSE
Ampelopsin E	TP-0903 (tartrate salt)	MMP2, MMP9	XIAP, MCL1, FH, CLEC4D		14	FALSE
Ampelopsin E	HDACI PCI-24781 synergizes with chemotherapeutic drugs	MMP2, MMP9	CASP3, RAD51	0.5	14	FALSE
Ampelopsin E	NSC59984	MMP2, MMP9	BCL2, IGF1, BCL2L1	0.766667	14	FALSE
Ampelopsin E	Doxorubicin	MMP2, MMP9	TGFB1	0	14	FALSE
Ampelopsin E	PBOX-6/carboplatin	MMP2, MMP9	BAK1, CASP3, BCL2, MCL1, CLEC4D, BCL2L1, FH		14	FALSE
Ampelopsin E	cannabidiol (cbd)	MMP2, MMP9	CASP3	1	14	FALSE
Ampelopsin E	oxaliplatin (OXA)	MMP2, MMP9	STAT3	0.333333	14	FALSE
Ampelopsin E	glycoalkaloidic extract (GE) with cisplatin (cDDP)	MMP2, MMP9	BCL2, BCL2L1	1	14	FALSE
Ampelopsin E	Naked or HA-coated PeiPLGA-MTX nanoparticles (NPs)	MMP2, MMP9	STAT3	0.333333	14	FALSE
Ampelopsin E	5-Fluorouracil (5-FU)	MMP2, MMP9	CCNB1, PCNA	0.75	14	FALSE
Ampelopsin E	halofuginone	MMP2, MMP9	MMP2	-0.333333	14	TRUE
Ampelopsin E	Deacetylmycoepoxydiene (DA-MED)	MMP2, MMP9	RNASE1, RAC1		14	FALSE
Ampelopsin E	combination of gefitinib and AKTi-1/2	MMP2, MMP9	AKT1	1	14	FALSE
Ampelopsin E	The drug BEZ235	MMP2, MMP9	AKT1, H2AX	0	14	FALSE
Ampelopsin E	STI571 and HDIs	MMP2, MMP9	AKT1, CCND1, ZHX2, PTK2B, MAP2K7, PCNA, MCL1, JUN, RAF1, CLEC4D, MTOR, FH		14	FALSE
Ampelopsin E	Dimethoxycurcumin (DMC)	MMP2, MMP9	BCL2, BAX, CYCS	1.1	14	FALSE
Ampelopsin E	HAA2020 with 5FU	MMP2, MMP9	AKT1, ABCC1, EGFR, PIK3CA, CASP8	0.585714	14	FALSE
Ampelopsin E	methotrexate (MTX)	MMP2, MMP9	BCL2, BAX, ROS1	0.533333	14	FALSE
Ampelopsin E	Xihuang Pill (, XP)	MMP2, MMP9	OCLN, SCRIB, ZEB1, CDH1, MARVELD1, MAPK3		14	FALSE
Ampelopsin E	Epibrassinolide (EBR)	MMP2, MMP9	COL11A2, GDF10, PARP1, DDIT3, HSPA5	0.914286	14	FALSE
Ampelopsin E	β-dihydroartemisinin-emodin (β-DHA-emodin)	MMP2, MMP9	CASP3, BCL2, BCL2L1, BAX	0.833333	14	FALSE
Ampelopsin E	3,4-bis-3,4,5-trimethoxybenzylidene-dihydrofuran (BTMB)	MMP2, MMP9	CDK1, CCND1, PCNA, POLD1	0.666667	14	FALSE
Ampelopsin E	MLN9708 (ixazomib)	MMP2, MMP9	DUSP1, MAPK8, MAPK9	0.7	14	FALSE
Ampelopsin E	Metformin and aspirin	MMP2, MMP9	BCL2, MCL1, BCL2L11, CLEC4D, MTOR, BBC3, STAT3, BCL2L1, FH		14	FALSE
Ampelopsin E	Naphthazarin	MMP2, MMP9	RORA	2	14	FALSE
Ampelopsin E	Griffipavixanthone (GPX)	MMP2, MMP9	COL11A2, BCL2, PARP1, CYCS, BCL2L1, BAX, CASP8	1.09524	14	FALSE
Ampelopsin E	N-acetylcysteine (NAC) with taxodione	MMP2, MMP9	AKT1, BCR, ABL1, MTTP, STAT5A, STAT5B		14	FALSE
Ampelopsin E	LY294002	MMP2, MMP9	AKT1, PIK3CB, PIK3CG, PIK3CD, PIK3CA	0.928571	14	FALSE
Ampelopsin E	The combination effect of curcumin and cisplatin	MMP2, MMP9	PSG1, SP1		14	FALSE
Ampelopsin E	ormeloxifene	MMP2, MMP9	SNAI1, MMP3, SNAI2, CCND1, MMP2, PCNA, MCL1, VIM, CLEC4D, CDK4, FH		14	FALSE
Ampelopsin E	The combined use of resminostat and an EGFR-TKI	MMP2, MMP9	BCL2L11	2	14	FALSE
Ampelopsin E	nelarabine	MMP2, MMP9	BCL2	1.33333	14	FALSE
Ampelopsin E	ritonavir, a FDA approved HIV protease inhibitor	MMP2, MMP9	E2F1	1.33333	14	FALSE
Ampelopsin E	self-assembling nanoparticles (NPS) encapsulating zoledronic acid (NZ)	MMP2, MMP9	FGF2, VEGFA, KDR, IL6	0.166667	14	FALSE
Ampelopsin E	niclosamide and CREB inhibitor XX-650-23	MMP2, MMP9	ATF4	2	14	FALSE
Ampelopsin E	2-arylidene-4, 7-dimethyl indan-1-one (FXY-1)	MMP2, MMP9	AKT1, BAK1, BCL2, BID, BCL2L1, BAX	1	14	FALSE
Ampelopsin E	hesperetin	MMP2, MMP9	AKT1, PIK3CB, PIK3CG, PIK3CD, PIK3CA	0.928571	14	FALSE
Ampelopsin E	2,9-Bis[2-(pyrrolidin-1-yl)ethoxy]-6-{4-[2-(pyrrolidin-1-yl)ethoxy] phenyl}-11H-indeno[1,2-c]quinolin-11-one (BPIQ)	MMP2, MMP9	XIAP, BAD, BCL2L11	0.4	14	FALSE
Ampelopsin E	CKD-602	MMP2, MMP9	BAX, COL11A2, PARP1	0.433333	14	FALSE
Ampelopsin E	baicalin derivative 02-036	MMP2, MMP9	COL11A2, CASP3, BCL2, PARP1, CASP9, MYC	0.666667	14	FALSE
Ampelopsin E	palmitate and insulin	MMP2, MMP9	PRKAB1, PRKAA1, PRKAA2, VIM, MAPK3	0.3	14	FALSE
Ampelopsin E	ELE and 5-FU	MMP2, MMP9	AKT1, PIK3CB, PIK3CG, ZHX2, PDPK1, MAP2K7, PDK1, PIK3CD, RAF1, MTOR, PIK3CA, NFKB1	0.886905	14	FALSE
Ampelopsin E	curcumin and paclitaxel	MMP2, MMP9	CASP3, BCL2, BCL2L1, BAX	0.833333	14	FALSE
Ampelopsin E	honokiol	MMP2, MMP9	CASP3, ROS1, CASP9, CASP6, CYCS, BAX, CASP8	0.873016	14	FALSE
Ampelopsin E	ruthenium(II) amino acid	MMP2, MMP9	CASP3, CASP9, BAX, CASP8	0.833333	14	FALSE
Ampelopsin E	Propofol	MMP2, MMP9	PTEN	1.33333	14	FALSE
Ampelopsin E	CAL-101, a selective inhibitor of PI3Kδ, in combination with bortezomib	MMP2, MMP9	AKT1	1	14	FALSE
Ampelopsin E	METH	MMP2, MMP9	TNF, IL6, FAS	1.33333	14	FALSE
Ampelopsin E	NVP-BKM120	MMP2, MMP9	AKT1, PCNA, CCNB1, MTOR, EIF4EBP1	0.642857	14	FALSE
Ampelopsin E	latrunculin A	MMP2, MMP9	CASP3	1	14	FALSE
Ampelopsin E	17DMAG (17-dimethylaminoethylamino-17-demethoxygeldanamycin)	MMP2, MMP9	TNFSF10	2	14	FALSE
Ampelopsin E	ABT-737 with dinaciclib	MMP2, MMP9	MCL1, CYCS, CLEC4D, WDTC1, FH		14	FALSE
Ampelopsin E	D-alpha-tocopheryl polyethylene glycol succinate (TPGS)	MMP2, MMP9	CDKN1B, AKT1, BCL2L1, BCL2	0.666667	14	FALSE
Ampelopsin E	α-hederin	MMP2, MMP9	MMP9, MMP2, CASP3, BCL2, CASP9, BCL2L1, BAX	-0.309524	14	TRUE
Ampelopsin E	curcumin, garcinol or the garcinol derivative LTK-14	MMP2, MMP9	PCBP4, CREBBP, PTMS, NOTCH1, PAG1, EP300, EIF4E		14	FALSE
Ampelopsin E	SAHA and doxorubicin	MMP2, MMP9	COL11A2, CASP3, WDTC1, PARP1	0.333333	14	FALSE
Ampelopsin E	Centchroman (CC)	MMP2, MMP9	MAP2K1, AKT1, KDR, VEGFA, MAPK3	0.5	14	FALSE
Ampelopsin E	cisplatin and NVP-BEZ235	MMP2, MMP9	AKT1, RPS6KB1	0.5	14	FALSE
Ampelopsin E	Caffeic Acid (trans-3,4-Dihydroxycinnamic acid CA)	MMP2, MMP9	PRKAB1, PRKAA1, ROS1, PRKAA2, SEMA6A	0.485714	14	FALSE
Ampelopsin E	liposomal cisplatin lipoplatin	MMP2, MMP9	BCL2, BCL2L1, BAX	1.1	14	FALSE
Ampelopsin E	R-ketorolac	MMP2, MMP9	SETD2	2	14	FALSE
Ampelopsin E	The combination of baicalein and docetaxel	MMP2, MMP9	AKT1, CASP3, BCL2, CDH1, MTOR, KDR, VEGFA, BCL2L1, BAX	0.681818	14	FALSE
Ampelopsin E	Docetaxel (DTX)	MMP2, MMP9	COL11A2, WDTC1, PARP1, CA2	0.25	14	FALSE
Ampelopsin E	Alternol	MMP2, MMP9	DDIT3, TNFRSF10B	0.5	14	FALSE
Ampelopsin E	LCL161	MMP2, MMP9	XIAP	2	14	FALSE
Ampelopsin E	compound 10580	MMP2, MMP9	SRY, SOX2	0.5	14	FALSE
Ampelopsin E	Verbascoside (VB)	MMP2, MMP9	BCL2, BCL2L1, HIPK2	0.933333	14	FALSE
Ampelopsin E	Berberine	MMP2, MMP9	AKT1, JUN, FOSB, MAPK8, MAP1LC3A, JAK2, MAPK9, MTOR, SLC22A3, BCL2L1, SNAI1, FOS, JUNB, MMP2, BCL2, BECN1, VEGFA, BAX, MAP1LC3B, KDR, JUND, ITK		14	FALSE
Ampelopsin E	icariin	MMP2, MMP9	BCL2L1	2	14	FALSE
Ampelopsin E	NVP-BEZ235 (dactolisib) is a novel dual inhibitor of PI3K/mTOR	MMP2, MMP9	AKT1, TNFSF14, PCNA, MAP1LC3B, MTOR	0.485714	14	FALSE
Ampelopsin E	bortezomib	MMP2, MMP9	NFKB1, CASP3, BCL2, GLI1, ABCB1, TBC1D9	0.375	14	FALSE
Ampelopsin E	Chloroquine & combination of radiation and chloroquine	MMP2, MMP9	CASP3, BCL2, BCL2L1	0.7	14	FALSE
Ampelopsin E	Piperlongumine (PLGM)	MMP2, MMP9	CDK1, AKT1, PIK3CB, PIK3CG, MDM4, CASP3, BCL2, ABCC1, PIK3CD, PIK3CA, BCL2L1, ABCB1, TBC1D9	0.917949	14	FALSE
Ampelopsin E	novel PDGFRα inhibitor, N-(3-((4-(benzofuran-2-yl)pyrimidin-2-yl)oxy)-4-methylphenyl)-4-((4-methylpiperazin-1-yl)methyl)benzamide (E5)	MMP2, MMP9	AKT1, PIK3CB, PIK3CG, MAP1LC3A, PIK3CD, MAP1LC3B, MTOR, PIK3CA	1	14	FALSE
Ampelopsin E	Doxorubicin- and simvastatin	MMP2, MMP9	CA2, BCL2L11, MAPK3, ZEB1	0.625	14	FALSE
Ampelopsin E	sCD40L	MMP2, MMP9	BCL2, BCL2L1, TIMM8A	0.766667	14	FALSE
Ampelopsin E	Amblyomin-X	MMP2, MMP9	CD44, CCND1, PCNA, PGP, PGPEP1		14	FALSE
Ampelopsin E	triptolide and cisplatin	MMP2, MMP9	ATM, CHEK1	1	14	FALSE
Ampelopsin E	AL and DDP combination	MMP2, MMP9	COL11A2, CASP3, PARP1, TIMM8A, BAX	0.671429	14	FALSE
Ampelopsin E	dithiocarbamate derivative TM208	MMP2, MMP9	MAPK3, EGFR	0.5	14	FALSE
Ampelopsin E	All-trans retinoic acid (ATRA)	MMP2, MMP9	KDR, VEGFA, PECAM1	0.533333	14	FALSE
Ampelopsin E	PI3K inhibitors	MMP2, MMP9	RHOA	1	14	FALSE
Ampelopsin E	PBOX-15	MMP2, MMP9	AKT1, PIK3CB, PIK3CG, MCL1, PIK3CD, CFLAR, CLEC4D, TNFRSF10B, PIK3CA, FH		14	FALSE
Ampelopsin E	small interfering RNA (siRNA) therapeutics to directly target the undruggable KRAS (siKRAS) in combination with the pan-PI3K inhibitor GDC-0941 (GDC)	MMP2, MMP9	PIK3CD, PIK3CG, PIK3CA, PIK3CB	0.75	14	FALSE
Ampelopsin E	Pinellia pedatisecta Schott extract (PE)	MMP2, MMP9	STAT5B, JAK2, STAT5A	0.5	14	FALSE
Ampelopsin E	resveratrol and curcumin	MMP2, MMP9	COL11A2, MYC, CASP3, PARP1, PCNA, SHH, SMO, GLI1, CYCS, CDKN1A, BCL2L1, BAX, SLC12A9, SMOX		14	FALSE
Ampelopsin E	ganetespib and ABT-888	MMP2, MMP9	BRCA2, RAD51, BRCA1	0.7	14	FALSE
Ampelopsin E	synergism combined with lapatinib	MMP2, MMP9	EGFR	1	14	FALSE
Ampelopsin E	valproic acid (VPA)	MMP2, MMP9	CDKN3, CASP3, ROS1, PCNA, CDKN1A, STAT3	0.208333	14	FALSE
Ampelopsin E	combined treatment of MTX and CQ	MMP2, MMP9	COL11A2, CASP3, PARP1	0.566667	14	FALSE
Ampelopsin E	HDAC inhibitor 23g	MMP2, MMP9	HSP90AA1	0.333333	14	FALSE
Ampelopsin E	combination of CDDP and DAPT	MMP2, MMP9	AKT1	1	14	FALSE
Ampelopsin E	MnTE-2-PyP(5+)	MMP2, MMP9	ROS1	1	14	FALSE
Ampelopsin E	cryptotanshinone	MMP2, MMP9	MMP9, BCL2, ROS1, BCL2L1, BAX	0.0142857	14	FALSE
Ampelopsin E	enalapril and 5-FU	MMP2, MMP9	MMP9, CCND1, KDR, MMP2, BCL2, PCNA, BCL2L1, XIAP, VEGFA, STAT3, MYC	-0.0839161	14	TRUE
Ampelopsin E	Ni(II) thiosemicarbazone compound	MMP2, MMP9	AKT1, PIK3CB, PIK3CG, CASP3, PIK3CD, PIK3CA	0.791667	14	FALSE
Ampelopsin E	combination of SAHA and cisplatin	MMP2, MMP9	BCL2, BCL2L1	1	14	FALSE
Ampelopsin E	paclitaxel combined with lobaplatin	MMP2, MMP9	AKT1, PIK3CB, PIK3CG, PIK3CD, PIK3CA	0.928571	14	FALSE
Ampelopsin E	Paris forrestii (Takht.) H. Li (PCT3)	MMP2, MMP9	COL11A2, CASP3, BCL2, PARP1, MCL1, CLEC4D, BAX, FH		14	FALSE
Ampelopsin E	lignocaine (LIG)	MMP2, MMP9	BAD, BCL2, BAX	0.7	14	FALSE
Ampelopsin E	crizotinib and temozolomide	MMP2, MMP9	RNMT, AKT1, MET, ROS1, MCL1, SLTM, BCL2L11, CLEC4D, FH		14	FALSE
Ampelopsin E	Ibrutinib combined with radiation	MMP2, MMP9	AKT1	1	14	FALSE
Ampelopsin E	GLU-PTX	MMP2, MMP9	ABCB1, ABCG2	0	14	FALSE
Ampelopsin E	DHA and ABT-263	MMP2, MMP9	MCL1, BCL2L11, CLEC4D, STAT3, FH		14	FALSE
Ampelopsin E	Docosahexaenoic acid (DHA)	MMP2, MMP9	BAK1, CYCS, EIF2AK3, DDIT3, XIAP, BAX	1.08333	14	FALSE
Ampelopsin E	nigericin	MMP2, MMP9	MTOR	1	14	FALSE
Ampelopsin E	high-dose pulsatile gefitinib	MMP2, MMP9	AKT1, EGFR	0.5	14	FALSE
Ampelopsin E	5-FU, DTN and DHA	MMP2, MMP9	MCL1, FH, CLEC4D		14	FALSE
Ampelopsin E	Myricetin	MMP2, MMP9	AKT1, PIK3CB, PIK3CG, PDPK1, PXN, PDK1, JUN, PIK3CD, MAPK9, MAPK8, PIK3CA	0.884615	14	FALSE
Ampelopsin E	PF-00562271	MMP2, MMP9	PTK2	1	14	FALSE
Ampelopsin E	Melatonin	MMP2, MMP9	BAX, SEMA6A, CASP3, MYLIP, BCL2, ROS1, PCNA, MLXIP, BBC3, MARCHF8	0.683333	14	FALSE
Ampelopsin E	CL-6, a curcumin derivative	MMP2, MMP9	BAX, BCL2, BCL2L1, YAP1	0.875	14	FALSE
Ampelopsin E	hydroxychloroquine (HCQ)	MMP2, MMP9	BAX, BCL2L1, ABCB1, TBC1D9	1.29167	14	FALSE
Ampelopsin E	Hesperidin, piperine and bee venom	MMP2, MMP9	EGFR	1	14	FALSE
Ampelopsin E	EPA and DHA	MMP2, MMP9	CD44, CD40LG, TRAF2, SCYL1, MED1, ACP5, TDRD7	0.698413	14	FALSE
Ampelopsin E	Monensin	MMP2, MMP9	KDR, EGFR	0	14	FALSE
Ampelopsin E	Andrographis paniculata (A. paniculata) polysaccharide	MMP2, MMP9	CDK1, CASP3, CASP9, CASP8	0.541667	14	FALSE
Ampelopsin E	cryptolepine	MMP2, MMP9	WDTC1, PARP1	-0.5	14	TRUE
Ampelopsin E	EGCG and cyclopamine (CyA)	MMP2, MMP9	EGFR	1	14	FALSE
Ampelopsin E	TAK-242	MMP2, MMP9	IL6	2	14	FALSE
Ampelopsin E	Bithionol-paclitaxel	MMP2, MMP9	COL11A2, BCL2, PARP1, ROS1, XIAP	0.628571	14	FALSE
Ampelopsin E	ibuprofen	MMP2, MMP9	XIAP, CASP3, ABCB1, PCNA	0.583333	14	FALSE
Ampelopsin E	Bortezomib	MMP2, MMP9	MYC, FOXM1	0.5	14	FALSE
Ampelopsin E	Dual HER/IGF-insulin	MMP2, MMP9	AKT1	1	14	FALSE
Ampelopsin E	(E)-3-(3-(benzyloxy) phenyl)-1-(4-hydroxyphenyl)prop-2-en-1-one (HM015k or 15k)	MMP2, MMP9	ABCG2, PCNA, CCNB1, MYC, ABCB1	0.585714	14	FALSE
Ampelopsin E	tamoxifen (TAM)	MMP2, MMP9	STAT3, JAK2	0	14	FALSE
Ampelopsin E	PMI combined with ADR	MMP2, MMP9	COL11A2, PTK2, PARP1, PCNA, EGFR	0.685714	14	FALSE
Ampelopsin E	Sophoridine	MMP2, MMP9	MAPK8, MAPK9	0.5	14	FALSE
Ampelopsin E	CONPs	MMP2, MMP9	RNMT, AKT1, MET, CASP3, CASP9, SLTM	0.5	14	FALSE
Ampelopsin E	2-methoxy-5((3,4,5-trimethosyphenyl)seleninyl) phenol (SQ0814061)	MMP2, MMP9	AKT1, PIK3CB, PIK3CG, MDM2, PCNA, CCNB1, PIK3CD, PIK3CA	0.9	14	FALSE
Ampelopsin E	Polyphyllin II(PP II)	MMP2, MMP9	AKT1, PIK3CB, PIK3CG, PIK3CD, MTOR, PIK3CA	0.875	14	FALSE
Ampelopsin E	Doxorubicin (DOX) loaded folate-coated magnetic Fe3 O4 nanoparticles (MNPs)	MMP2, MMP9	CASP3, BCL2	0.5	14	FALSE
Ampelopsin E	LY5	MMP2, MMP9	STAT3	0.333333	14	FALSE
Ampelopsin E	octreotide (OCT) and cisplatin (DDP)	MMP2, MMP9	ABCB1, ABCG2	0	14	FALSE
Ampelopsin E	Aminoflavone (AF	MMP2, MMP9	AHR	1.33333	14	FALSE
Ampelopsin E	Oxysophocarpine	MMP2, MMP9	MTOR, AKT1	0.5	14	FALSE
Ampelopsin E	vinorelbine (NVB)	MMP2, MMP9	ABCC3, BCL2, BCL2L1		14	FALSE
Ampelopsin E	cleistanthin A (CA)	MMP2, MMP9	CCND1	1.33333	14	FALSE
Ampelopsin E	Minnelide/Triptolide (TL)	MMP2, MMP9	GABPA, NFE2L2	0.25	14	FALSE
Ampelopsin E	oleanolic acid (OA) plus autophagy inhibitor 3-methyladenine (3-MA) (3-MA+OA) or chloroquine (CQ)	MMP2, MMP9	BCL2, MAP1LC3A, MAP1LC3B, BCL2L1, BAX	1.21429	14	FALSE
Ampelopsin E	LZ-106	MMP2, MMP9	ROS1	1	14	FALSE
Ampelopsin E	calix[6]arene	MMP2, MMP9	CDK4, CDK2	0.25	14	FALSE
Ampelopsin E	Lycorine hydrochloride (LH)	MMP2, MMP9	MCL1	1.33333	14	FALSE
Ampelopsin E	RWJ-241947 (MCC-555)	MMP2, MMP9	CDKN3, CDH1, CDKN1A, PCNA	0.416667	14	FALSE
Ampelopsin E	G3BC31	MMP2, MMP9	CPOX, COX8A, PTGS2, COX5A	1	14	FALSE
Ampelopsin E	rapamycin (RPM)	MMP2, MMP9	KDR, VEGFA	0.5	14	FALSE
Ampelopsin E	the synthetic curcumin analog B14	MMP2, MMP9	CDK2, CCND1, CCNE1, PCNA	0.666667	14	FALSE
Ampelopsin E	combination of metronomic topotecan and pazopanib	MMP2, MMP9	ABCG2	1.33333	14	FALSE
Ampelopsin E	Kinamycin F	MMP2, MMP9	PCNA	1	14	FALSE
Ampelopsin E	OSU-T315	MMP2, MMP9	AKT1, BCR	0	14	FALSE
Ampelopsin E	Formononetin	MMP2, MMP9	ABCC1, MDM4, ABCC2	0.1	14	FALSE
Ampelopsin E	the combined effects of gefitinib and pemetrexed	MMP2, MMP9	AKT1	1	14	FALSE
Ampelopsin E	superparamagnetic iron oxide nanoparticles (SPIONs)	MMP2, MMP9	CASP3, ROS1	0	14	FALSE
Ampelopsin E	Paeonol	MMP2, MMP9	AKT1, PIK3CB, PIK3CG, SMAD3, SMAD2, PIK3CD, CDH1, VIM, PIK3CA	0.772727	14	FALSE
Ampelopsin E	Cyproheptadine	MMP2, MMP9	COL11A2, PARP1	0	14	FALSE
Ampelopsin E	PTX and TQD	MMP2, MMP9	ROS1	1	14	FALSE
Ampelopsin E	Plitidepsin	MMP2, MMP9	CDK4, CCND1, RB1, PCNA	0.5	14	FALSE
Ampelopsin E	miR-128	MMP2, MMP9	MUC1	1	14	FALSE
Ampelopsin E	RUNX3	MMP2, MMP9	BCL2, BCL2L1, CASP8	1.1	14	FALSE
Ampelopsin E	HY253	MMP2, MMP9	COL11A2, RB1, PARP1, CASP9, WDTC1	0.385714	14	FALSE
Ampelopsin E	ursolic acid	MMP2, MMP9	BCL2, BCL2L1, BAX, AKT1	0.833333	14	FALSE
Ampelopsin E	combination therapy of gefitinib and cisplatin	MMP2, MMP9	EGFR	1	14	FALSE
Ampelopsin E	WJ-26210-2, in combination with gefitinib	MMP2, MMP9	DUSP1, DUSP12	1	14	FALSE
Ampelopsin E	biocompatible As2O3 nanoparticles	MMP2, MMP9	BCL2, BCL2L1, BAX	1.1	14	FALSE
Ampelopsin E	Compound 8r	MMP2, MMP9	BCL2, MCL1, CLEC4D, BCL2L1, FH		14	FALSE
Ampelopsin E	Chemerin	MMP2, MMP9	AKT1, PTEN	0.5	14	FALSE
Ampelopsin E	dezocine	MMP2, MMP9	AKT1	1	14	FALSE
Ampelopsin E	gambogic acid (GA)	MMP2, MMP9	CDK1, CASP3, BCL2, TFRC, POLD1, EGFR, BCL2L1, BAX	0.7375	14	FALSE
Ampelopsin E	nonsteroidal anti-inflammatory drug	MMP2, MMP9	BCL2, BCL2L1	1	14	FALSE
Ampelopsin E	Artesunate	MMP2, MMP9	CASP3, STAT3, ROS1, CASP8	0.0833333	14	FALSE
Ampelopsin E	SNX-7081 and fludarabine nucleoside (2-FaraA)	MMP2, MMP9	FASN, FAS, BID	0.9	14	FALSE
Ampelopsin E	combining CDDP with the HSP90 inhibitor 17-N-allylamino-17-demethoxy geldanamycin (17-AAG)	MMP2, MMP9	COL11A2, AKT1, CASP3, PARP1, XIAP, WDTC1	0.625	14	FALSE
Ampelopsin E	flavopiridol and carfilzomib	MMP2, MMP9	XIAP	2	14	FALSE
Ampelopsin E	nafamostat mesilate (NM)	MMP2, MMP9	CDK1, SMAD2, PCNA	0	14	FALSE
Ampelopsin E	gossypol	MMP2, MMP9	MTOR, CCND1, PCNA, RPS6KB1	0.5	14	FALSE
Ampelopsin E	SmacN7	MMP2, MMP9	AKT1, BAK1, PIK3CB, PIK3CD, BID, TNFSF10, HLA-DRB4, PARP1, CASP9, CLEC4D, MTOR, BCL2L1, TNFRSF10B, TNFRSF10A, CASP3, BCL2, BAX, CASP8, COL11A2, PIK3CG, MCL1, PIK3CA, FH		14	FALSE
Ampelopsin E	C-phycocyanin (C-PC) pigment	MMP2, MMP9	CCND1, BCL2, PCNA, ATP8A2, STAT3, LPO		14	FALSE
Ampelopsin E	Xyloketal B	MMP2, MMP9	AKT1, MAPK3	0	14	FALSE
Ampelopsin E	Trifluoperazine	MMP2, MMP9	BCL2L1	2	14	FALSE
Ampelopsin E	Bazedoxifene combined with paclitaxel or gemcitabine	MMP2, MMP9	IL6, STAT3	-0.25	14	TRUE
Ampelopsin E	Dextropropranolol	MMP2, MMP9	MMP2, MAP2K7, ATF4, PLAU	-0.0833333	14	TRUE
Ampelopsin E	soloxolone methyl (SM)	MMP2, MMP9	MMP9, CDH1	-1	14	TRUE
Ampelopsin E	PQ1 and tamoxifen	MMP2, MMP9	CASP3, BAX	0.75	14	FALSE
Ampelopsin E	IP-Se-06 (3-((2-methoxyphenyl)selanyl)-7-methyl-2-phenylimidazol[1,2-a]pyridine)	MMP2, MMP9	BCL2L1, MAPK3	0.25	14	FALSE
Ampelopsin E	thymoquinone (TQ)	MMP2, MMP9	CCND1, CCND2, NBN, BCL2, TNFSF14, CXCR4, PCNA, JAK2, H2AX, NLRP2, STAT3, BCL2L1, BAX	0.546154	14	FALSE
Ampelopsin E	Psammaplin A (PsA)	MMP2, MMP9	SIRT1	1.33333	14	FALSE
Ampelopsin E	ganodermanontriol	MMP2, MMP9	SATB1	2	14	FALSE
Ampelopsin E	ee-As4S4	MMP2, MMP9	ABL1, MTTP, ROS1, BCR		14	FALSE
Ampelopsin E	pirfenidone alone or in combination with cisplatin	MMP2, MMP9	AKT1	1	14	FALSE
Ampelopsin E	5-AZA and vitamin C	MMP2, MMP9	SNAI1	1	14	FALSE
Ampelopsin E	Chelidonine	MMP2, MMP9	EGFR	1	14	FALSE
Ampelopsin E	sorafenib	MMP2, MMP9	CCND2, PCNA	0.25	14	FALSE
Ampelopsin E	nifuroxazide	MMP2, MMP9	MMP2, MMP9	-2	14	TRUE
Ampelopsin E	Rottlerin (Rott)	MMP2, MMP9	MAP1LC3A, TNFSF14, BECN1, MAP1LC3B	0.916667	14	FALSE
Ampelopsin E	multi-tyrosine kinase inhibitor silibinin	MMP2, MMP9	ERBB3	1	14	FALSE
Ampelopsin E	penta-O-galloyl-β-D-glucose (PGG)	MMP2, MMP9	MMP9, EGF, AKT1, PIK3CB, PIK3CG, PIK3CD, MTOR, PIK3CA	0.375	14	FALSE
Ampelopsin E	SNS-032	MMP2, MMP9	XIAP, MCL1, FH, CLEC4D		14	FALSE
Ampelopsin E	1-furan-2-yl-3-pyridin-2-yl-propenone (FPP-3)	MMP2, MMP9	MMP2, MMP9	-2	14	TRUE
Ampelopsin E	chloroquine (CQ) combination with cisplatin (CDDP)	MMP2, MMP9	ATM, MMAB, ATR, CDKN1A, SLC12A9, ANTXR1		14	FALSE
Ampelopsin E	Apatinib	MMP2, MMP9	MTOR, SEMA6A, AKT1, GPX4	0.791667	14	FALSE
Ampelopsin E	Portulaca oleracea extract	MMP2, MMP9	NOTCH1	2	14	FALSE
Ampelopsin E	n-butylidenephthalide (BP)	MMP2, MMP9	SLC22A3, ITK		14	FALSE
Ampelopsin E	Rafoxanide	MMP2, MMP9	AKT1, PIK3CB, PIK3CG, PIK3CD, MTOR, PIK3CA	0.875	14	FALSE
Ampelopsin E	KML001	MMP2, MMP9	COL11A2, H2AX, PARP1	0.566667	14	FALSE
Ampelopsin E	Apicidin	MMP2, MMP9	BCR, ABL1, MTTP, PARP1, CYCS, WDTC1, BAX		14	FALSE
Ampelopsin E	radotinib	MMP2, MMP9	CASP3	1	14	FALSE
Ampelopsin E	extract of Hedyotis diffusa Willd (EEHDW)	MMP2, MMP9	AKT1, CCND1, PIK3CB, PIK3CG, PCNA, PIK3CD, CDK4, PIK3CA, BCL2L1, BAX, PTEN	0.884615	14	FALSE
Ampelopsin E	CWF-145	MMP2, MMP9	MTOR, AKT1, APC, PROC		14	FALSE
Ampelopsin E	LB-100	MMP2, MMP9	SMAD3, BCL2L1, BCL2	0.533333	14	FALSE
Ampelopsin E	Ginsenoside Rk1 (Rk1)	MMP2, MMP9	AKT1, PIK3CB, PIK3CG, CASP3, BCL2, PIK3CD, CYCS, PIK3CA, BCL2L1, BAX	1	14	FALSE
Ampelopsin E	Eugenol	MMP2, MMP9	AKT1, CCND1, ERBB2, PDPK1, BAD, BCL2, PDK1, PCNA	0.7	14	FALSE
Ampelopsin E	1, 25-dihydroxyvitamin D(3) [1, 25 (OH)(2)D(3)]	MMP2, MMP9	BCL2	1.33333	14	FALSE
Ampelopsin E	LY2109761	MMP2, MMP9	CDH1	1	14	FALSE
Ampelopsin E	DMAMCL	MMP2, MMP9	MTOR, AKT1, ROS1, MAP1LC3B	0.416667	14	FALSE
Ampelopsin E	4-HBA/ADM co-treatment	MMP2, MMP9	COL11A2, CASP3, HIPK2, PARP1	0.75	14	FALSE
Ampelopsin E	CAA45	MMP2, MMP9	MMP2, MMP9	-2	14	TRUE
Ampelopsin E	new synthesized sixteen 2,3-dihydro-1H-cyclopenta[b]quinoline derivatives (cyclopentaquinoline)	MMP2, MMP9	CASP3	1	14	FALSE
Ampelopsin E	ketoconazole (KT)	MMP2, MMP9	COL11A2, CASP3, BCL2, PARP1, WDTC1, BAX	0.625	14	FALSE
Ampelopsin E	bromelain and N-acetylcysteine	MMP2, MMP9	BCL2, BCL2L1, CYCS, AKT1	0.833333	14	FALSE
Ampelopsin E	polysaccharides isolated from Rhizoma Pleionis (PRP)	MMP2, MMP9	CASP3, BCL2, BCL2L1, STAT3, JAK1, BAX, CASP8	0.611111	14	FALSE
Ampelopsin E	arginine deiminase in combination with gemcitabine	MMP2, MMP9	CASP3	1	14	FALSE
Ampelopsin E	sulforaphane (SFN)	MMP2, MMP9	SNAI1, MYLIP, CDH1, MLXIP, MARCHF8	0.228571	14	FALSE
Ampelopsin E	topotecan	MMP2, MMP9	CASP3, AKT1	0	14	FALSE
Ampelopsin E	concanamycin A1	MMP2, MMP9	BCL2, BCL2L1, BAX	1.1	14	FALSE
Ampelopsin E	Decitabine	MMP2, MMP9	CASP3, BCL2, DNMT1, DNMT3B, DNMT3A, BAX	0.875	14	FALSE
Ampelopsin E	Dihydroartemisinin (DHA)	MMP2, MMP9	SNAI1, CIZ1, AKT1, TNFRSF10B	0.583333	14	FALSE
Ampelopsin E	Aloperine	MMP2, MMP9	CASP9, PTEN, CASP8	0.7	14	FALSE
Ampelopsin E	Compound 7h	MMP2, MMP9	ATM	2	14	FALSE
Ampelopsin E	combined treatment of aspirin and cisplatin	MMP2, MMP9	COL11A2, AKT1, PIK3CB, PIK3CG, ZHX2, MAP2K7, BCL2, PARP1, PIK3CD, MTOR, SLC22A3, PIK3CA, BCL2L1, BAX, ITK		14	FALSE
Ampelopsin E	PKCZI195.17	MMP2, MMP9	PRRT2		14	FALSE
Ampelopsin E	methanol extract of Ptercarpus santalinus (MEPS)	MMP2, MMP9	COL11A2, CYCS, PARP1	0.433333	14	FALSE
Ampelopsin E	compound 5k	MMP2, MMP9	BAD, BCL2, BCL2L1, BAX	0.833333	14	FALSE
Ampelopsin E	Tranilast and cisplatin	MMP2, MMP9	WDTC1, H2AX, PCNA	0	14	FALSE
Ampelopsin E	G9a inhibitor BIX-01294	MMP2, MMP9	ROS1, GABPA, NFE2L2, EIF2AK3, HMOX1	0.385714	14	FALSE
Ampelopsin E	DW22	MMP2, MMP9	HDAC9	2	14	FALSE
Ampelopsin E	Cisplatin combined with metformin	MMP2, MMP9	RAD51, H2AX	0.5	14	FALSE
Ampelopsin E	Indomethacin	MMP2, MMP9	PRKAB1, PRKAA1, RPS6KB1, PRKAA2, MTOR	0.5	14	FALSE
Ampelopsin E	miR-181a-5p	MMP2, MMP9	VDR, CYP27B1		14	FALSE
Ampelopsin E	DHN-II-84 DHN-III-14	MMP2, MMP9	XIAP, MCL1, FH, CLEC4D		14	FALSE
Ampelopsin E	Phenethyl isothiocyanate (PEITC)	MMP2, MMP9	COL11A2, CA2, CASP3, PARP1, MCL1, CLEC4D, XIAP, DDIT3, BAX, FH		14	FALSE
Ampelopsin E	Carbonic anhydrase IX (CAIX)	MMP2, MMP9	CA9	1.33333	14	FALSE
Ampelopsin E	EGCG and SFN	MMP2, MMP9	COL11A2, BCL2, PARP1, WDTC1, BCL2L1	0.628571	14	FALSE
Ampelopsin E	bleomycin (BLM)	MMP2, MMP9	TNF, IL10	0.5	14	FALSE
Ampelopsin E	WJ-26210-2, in combination with gefitinib	MMP2, MMP9	DUSP1, DUSP12	1	14	FALSE
Ampelopsin E	Linalyl acetate (Ly), Terpeniol (Te) and Camphor (Ca)	MMP2, MMP9	CASP3, BCL2, CYCS, BCL2L1, BAX	0.928571	14	FALSE
Ampelopsin E	N-benzyladriamycin-14-valerate (AD198)	MMP2, MMP9	AKT1, ROS1	0	14	FALSE
Ampelopsin E	KDM1A inhibitor	MMP2, MMP9	IL6, STAT3, SLC22A3, ITK		14	FALSE
Ampelopsin E	ADM, CDDP, CPM, MTX and VCR	MMP2, MMP9	CASP3	1	14	FALSE
Ampelopsin E	RAD001, AEE788 or VPA or with a RAD-AEE-VPA combination	MMP2, MMP9	PTK2	1	14	FALSE
Ampelopsin E	Gem combined with BGJ398, a pan-FGFRi	MMP2, MMP9	LARGE1		14	FALSE
Ampelopsin E	JWA	MMP2, MMP9	TNFRSF10A, SEMA6A, MARCHF8, HLA-DRB4	0.833333	14	FALSE
Ampelopsin E	the combination of RAD001 and docetaxel	MMP2, MMP9	AKT1, PECAM1	0.25	14	FALSE
Ampelopsin E	The combination of metformin and BMS-754807	MMP2, MMP9	CDKN1B	1	14	FALSE
Ampelopsin E	total alkaloids of BFU (TAFU)	MMP2, MMP9	CASP3	1	14	FALSE
Ampelopsin E	TIT3	MMP2, MMP9	FAS, CASP3, HDAC9, DNMT1, TNF, RAD51, CASP7, CDKN1A	0.675	14	FALSE
Ampelopsin E	BLU9931	MMP2, MMP9	SIRT1	1.33333	14	FALSE
Ampelopsin E	isoaaptamine	MMP2, MMP9	COL11A2, PARP1, ROS1, CASP7, XIAP	0.528571	14	FALSE
Ampelopsin E	Apaziquone	MMP2, MMP9	COL11A2, CASP3, PARP1, CASP9, WDTC1	0.385714	14	FALSE
Ampelopsin E	Magnoflorine	MMP2, MMP9	MLXIP, HMGB1, MYLIP, MARCHF8	0.25	14	FALSE
Ampelopsin E	Galiellalactone	MMP2, MMP9	STAT3	0.333333	14	FALSE
Ampelopsin E	curcumin analog B63	MMP2, MMP9	ROS1	1	14	FALSE
Ampelopsin E	Combined atorvastatin with celecoxib and tipifarnib	MMP2, MMP9	AKT1, CD44, ALDH1A1		14	FALSE
Ampelopsin E	quinazolin-4(3H)-one analog (DFX24)	MMP2, MMP9	AKT1, PIK3CB, PIK3CG, PIK3CD, SEMA6A, PIK3CA	0.958333	14	FALSE
Ampelopsin E	FL-DM1	MMP2, MMP9	CASP3	1	14	FALSE
Ampelopsin E	3‑BP and TRAIL	MMP2, MMP9	PRKAB1, PRKAA1, PRKAA2, BCL2L1, BAX	0.785714	14	FALSE
Ampelopsin E	lapatinib	MMP2, MMP9	ERBB2, AKT1, EGFR, CIP2A, PTPA	0.642857	14	FALSE
Ampelopsin E	doxorubicin (Dox), paclitaxel (Pacl) and 5-fluorouracil (5-FU)	MMP2, MMP9	CASP3, CASP7, CASP8	0.7	14	FALSE
Ampelopsin E	JQ1	MMP2, MMP9	GLI1, MYC	0.5	14	FALSE
Ampelopsin E	FK228 with a variety of kinase inhibitors	MMP2, MMP9	AKT1, PIK3CB, PIK3CG, JUN, PIK3CD, PIK3CA, MAPK3	0.833333	14	FALSE
Ampelopsin E	MAC	MMP2, MMP9	MAPK8, MAPK9	0.5	14	FALSE
Ampelopsin E	proTAME	MMP2, MMP9	CCNB1, PCNA	0.75	14	FALSE
Ampelopsin E	Cucurbitacin E (CuE)	MMP2, MMP9	YAP1	1.33333	14	FALSE
Ampelopsin E	BLS and PLX	MMP2, MMP9	CASP9	1	14	FALSE
Ampelopsin E	flavokawain-B flavonoid	MMP2, MMP9	BCL2, BCL2L1, BAX, ROS1	0.708333	14	FALSE
Ampelopsin E	gefitinib was combined with AZD5363	MMP2, MMP9	AKT1	1	14	FALSE
Ampelopsin E	Dihydroartemisinin(DHA)	MMP2, MMP9	AKT1, PTEN	0.5	14	FALSE
Ampelopsin E	cytarabine and obatoclax	MMP2, MMP9	BCL2, MCL1, CLEC4D, BCL2L1, BAX, FH		14	FALSE
Ampelopsin E	Met combined with Gef	MMP2, MMP9	AKT1, IGF1, BCL2, BCL2L11, BCL2L1	0.828571	14	FALSE
Ampelopsin E	9-NC and PLGA-PEG loaded	MMP2, MMP9	CASP3, BCL2, BCL2L1, BAX	0.833333	14	FALSE
Ampelopsin E	Circ_0009910	MMP2, MMP9	MLXIP, MYLIP, MARCHF8	0	14	FALSE
Ampelopsin E	combined YCW1 and IR	MMP2, MMP9	BNIP3	2.33333	14	FALSE
Ampelopsin E	LS-007	MMP2, MMP9	XIAP, MCL1, FH, CLEC4D		14	FALSE
Ampelopsin E	ribavirin	MMP2, MMP9	CCNB1, EIF4E, PCNA	0.733333	14	FALSE
Ampelopsin E	sorafenib in combination with pterostilbene (PTE)	MMP2, MMP9	COL11A2, CCND1, CASP3, PARP1, PCNA, CASP9, CDKN1A	0.579365	14	FALSE
Ampelopsin E	anti-CD20-hIFNα	MMP2, MMP9	PRRT2		14	FALSE
Ampelopsin E	combination of chemotherapy drug carboplatin and the radish-derived isothiocyanate compound sulforaphene	MMP2, MMP9	PIK3CB, PIK3CG, BCL2, MAPK8, CASP9, JUN, PIK3CD, CYCS, WDTC1, PIK3CA, BCL2L1, BAX	0.761905	14	FALSE
Ampelopsin E	polyoxometalate SbW9	MMP2, MMP9	AKT1, PTEN	0.5	14	FALSE
Ampelopsin E	Lupeol	MMP2, MMP9	MMP9, AKT1, EGFR	-0.466667	14	TRUE
Ampelopsin E	Honokiol	MMP2, MMP9	AKT1, CASP3, BCL2, IL6, CASP9, JAK2, SEMA6A, STAT3, BCL2L1, BAX	0.6	14	FALSE
Ampelopsin E	AG014699	MMP2, MMP9	MMP3, TIMP2, TIMP1, BCL2L1, BAX, PTEN	0	14	FALSE
Ampelopsin E	Weimaining (WMN)	MMP2, MMP9	CASP3	1	14	FALSE
Ampelopsin E	KPT-330 (Selinexor)	MMP2, MMP9	AKT1, BCR, ABL1, CASP3, MTTP		14	FALSE
Ampelopsin E	Gramicidin A (GrA)	MMP2, MMP9	CD44	1	14	FALSE
Ampelopsin E	rocaglamide (Roc)	MMP2, MMP9	COL11A2, AKT1, PARP1, MAPK3	0.333333	14	FALSE
Ampelopsin E	Sageretia thea (S. thea)	MMP2, MMP9	HMOX1, CCND1, PCNA	0.533333	14	FALSE
Ampelopsin E	imidazopyridine (IAZP)	MMP2, MMP9	CASP3, CDK2	0.5	14	FALSE
Ampelopsin E	RA (2, 5 and 12.5 µM)	MMP2, MMP9	ATM	2	14	FALSE
Ampelopsin E	psoralen plus DOC	MMP2, MMP9	ABCB1	2	14	FALSE
Ampelopsin E	Butorphanol	MMP2, MMP9	MTOR, AKT1	0.5	14	FALSE
Ampelopsin E	4-O-methylhonokiol (MH)	MMP2, MMP9	PSG1, SEMA6A, SP1		14	FALSE
Ampelopsin E	phentolamine	MMP2, MMP9	CDK1, BCL2, PCNA, CASP9, CCNB1, BCL2L1	0.75	14	FALSE
Ampelopsin E	wogonoside (WGS)	MMP2, MMP9	CASP3	1	14	FALSE
Ampelopsin E	flupentixol	MMP2, MMP9	AKT1, BCL2L1, BCL2	0.7	14	FALSE
Ampelopsin E	Huaier	MMP2, MMP9	SLC22A3, ITK, PTGDR		14	FALSE
Ampelopsin E	didesmethylrocaglamide (DDR)	MMP2, MMP9	COL11A2, AKT1, PARP1, MAPK3	0.333333	14	FALSE
Ampelopsin E	isoflurane	MMP2, MMP9	AKT1, PIK3CB, PIK3CG, PIK3CD, PIK3CA	0.928571	14	FALSE
Ampelopsin E	Ivermectin	MMP2, MMP9	MTOR, AKT1	0.5	14	FALSE
Ampelopsin E	(E)-4-(3-(3,5-dimethoxyphenyl)allyl)-2-methoxyphenol and nuclear factor κB (NF-κB) inhibitor, phenylarsine oxide (0.1 μM) or signal transducer and activator of transcription 3 (STAT3) inhibitor	MMP2, MMP9	FASN, FAS	0.25	14	FALSE
Ampelopsin E	Formononetin (FM)	MMP2, MMP9	BCL2, MAPK3	0	14	FALSE
Ampelopsin E	oleanolic acid (OA)	MMP2, MMP9	AKT1, MAP1LC3A, BECN1, MAP1LC3B, MTOR	0.785714	14	FALSE
Ampelopsin E	doxorubicin	MMP2, MMP9	CASP3, BCL2, NOTCH1, EP300, CYCS, BANP, BCL2L1	0.944444	14	FALSE
Ampelopsin E	wogonoside	MMP2, MMP9	GLI1	1	14	FALSE
Ampelopsin E	Gedunin	MMP2, MMP9	AKT1, HSP90AA1, BCL2, MAP1LC3B, MAP1LC3A, BECN1, EGFR, PIK3CA, BCL2L1	0.590909	14	FALSE
Ampelopsin E	Ciglitazone	MMP2, MMP9	MFAP1, ABCC3, APRT		14	FALSE
Ampelopsin E	Tolfenamic acid (TA)	MMP2, MMP9	CCND1, PSG1, MET, BCL2, PCNA, SP1, KDR, VEGFA		14	FALSE
Ampelopsin E	beta-lapachone	MMP2, MMP9	DLL1, PSMB6, CYCS, YY1	1.16667	14	FALSE
Ampelopsin E	Tubeimoside-1 (TBMS1)	MMP2, MMP9	COL11A2, CASP3, BCL2, PARP1, CASP9, CASP7, BCL2L1, MAPK3, CASP8	0.752525	14	FALSE
Ampelopsin E	Doxorubicin (Doxo)	MMP2, MMP9	HAS1	2	14	FALSE
Ampelopsin E	Niclosamide	MMP2, MMP9	E2F1, MYC, PTEN	0.5	14	FALSE
Ampelopsin E	Zeylenone	MMP2, MMP9	FN1, CCND1, VIM, PCNA	0	14	FALSE
Ampelopsin E	Alpinia nantoensis	MMP2, MMP9	AKT1, PIK3CB, PIK3CG, PIK3CD, EGFR, PIK3CA	0.875	14	FALSE
Ampelopsin E	Bis Spiro-cyclic 2-oxindole of Pyrimido[4,5-b]quinoline-4,6-dione	MMP2, MMP9	CASP3, BCL2, BAX	0.7	14	FALSE
Ampelopsin E	SC-43	MMP2, MMP9	NR0B2, PTPN6	0	14	FALSE
Ampelopsin E	(Z)-3-hydroxy-1-(2-hydroxyphenyl)-3-phenylprop-2-en-1-one (DK1)	MMP2, MMP9	CASP3, BAX, CASP9	0.7	14	FALSE
Ampelopsin E	BRM270	MMP2, MMP9	BCL2, JUN	0	14	FALSE
Ampelopsin E	Pien Tze Huang	MMP2, MMP9	ABCG2	1.33333	14	FALSE
Ampelopsin E	SM934-Testosterone	MMP2, MMP9	CTSK		14	FALSE
Ampelopsin E	Hybrid 5	MMP2, MMP9	CASP3, JUN, MAPK9, MAPK8, MAPK3	0.5	14	FALSE
Ampelopsin E	UNBS5162	MMP2, MMP9	AKT1, CCND1, CASP3, BCL2, PCNA, MTOR, BCL2L1	0.611111	14	FALSE
Ampelopsin E	SMI‑4a	MMP2, MMP9	WDTC1, MYC, BAX, BCL2L1	0.458333	14	FALSE
Ampelopsin E	Trastuzumab and dasatinib combination	MMP2, MMP9	ERBB2	1	14	FALSE
Ampelopsin E	Temsirolimus	MMP2, MMP9	MTOR	1	14	FALSE
Ampelopsin E	NVP-BGT226, a novel dual pan-PI3K and MTORC1/2 inhibitor	MMP2, MMP9	AKT1	1	14	FALSE
Ampelopsin E	SK and 4-OHT	MMP2, MMP9	AKT1, PIK3CB, PIK3CG, CASP9, PIK3CD, PIK3CA	0.791667	14	FALSE
Ampelopsin E	IL-6	MMP2, MMP9	SEMA6A	3	14	FALSE
Ampelopsin E	Pimozide	MMP2, MMP9	SNAI1, AKT1, CCND1, PCNA, CDH1, VIM, MYC	0.5	14	FALSE
Ampelopsin E	Parthenolide (PTL)	MMP2, MMP9	ATP8A2		14	FALSE
Ampelopsin E	RP02-1	MMP2, MMP9	CASP3, BCL2, BCL2L1, BAX	0.833333	14	FALSE
Ampelopsin E	BMS-754807	MMP2, MMP9	IGF1	2.33333	14	FALSE
Ampelopsin E	FTY720	MMP2, MMP9	CASP6, PTK2, MAP1LC3A, MAP1LC3B	0.75	14	FALSE
Ampelopsin E	Vitamin C	MMP2, MMP9	ATP8A2		14	FALSE
Ampelopsin E	lipid coated cisplatin/oleanolic acid calcium carbonate nanoparticles (CDDP/OA-LCC NPs)	MMP2, MMP9	MTOR, AKT1	0.5	14	FALSE
Ampelopsin E	LDH-A inhibitors in combination with gemcitabine	MMP2, MMP9	LDHA	1	14	FALSE
Ampelopsin E	metformin in aid of sorafenib	MMP2, MMP9	MTOR, EIF4EBP1, MAP1LC3A, MAP1LC3B	0.833333	14	FALSE
Ampelopsin E	SoLAT	MMP2, MMP9	SNAI1, CCND1, CASP3, BCL2, PCNA, ZEB1, VIM, CDH1, CDK4, SLC22A3, CDK6, BCL2L1, ITK		14	FALSE
Ampelopsin E	LDHs-VP16	MMP2, MMP9	AKT1, PIK3CB, PIK3CG, PIK3CD, PIK3CA	0.928571	14	FALSE
Ampelopsin E	Bicalutamide (Bic)	MMP2, MMP9	FN1, AKT1, AR, CASP3, TNF	0.0142857	14	FALSE
Ampelopsin E	(E)-2-methoxy-4-(3-(4-methoxyphenyl)prop-1-en-1-yl)phenol (MMPP)	MMP2, MMP9	STAT3	0.333333	14	FALSE
Ampelopsin E	Epigallocatechin gallate (EGCG)	MMP2, MMP9	AKT1, CASP3, BCL2, BECN1, CASP9, MAP1LC3B, STAT3, BCL2L1, BAX	0.479798	14	FALSE
Ampelopsin E	combined aromatase inhibitor and herbal	MMP2, MMP9	CYP19A1, CCND1, PCNA, KDR, VEGFA	0.442857	14	FALSE
Ampelopsin E	CT913	MMP2, MMP9	CDKN1A	1.33333	14	FALSE
Ampelopsin E	Rack1	MMP2, MMP9	ELAVL2, ANXA2, SRC	0.2	14	FALSE
Ampelopsin E	PdpaMn	MMP2, MMP9	FASN, CYCS	0.25	14	FALSE
Ampelopsin E	combination of MLN0128 and TSA	MMP2, MMP9	AKT1, EIF4EBP1	0.5	14	FALSE
Ampelopsin E	TRAIL	MMP2, MMP9	CASP3, BAX	0.75	14	FALSE
Ampelopsin E	pyrocatechol (PCL)	MMP2, MMP9	CD151		14	FALSE
Ampelopsin E	ND-PTX-Cet	MMP2, MMP9	CASP3	1	14	FALSE
Ampelopsin E	zingerone	MMP2, MMP9	MTOR, AKT1	0.5	14	FALSE
Ampelopsin E	Pardaxin	MMP2, MMP9	RAD21	1.33333	14	FALSE
Ampelopsin E	kinsenoside (KD)	MMP2, MMP9	AKT1, PIK3CB, PIK3CG, PIK3CD, JAK2, STAT3, PIK3CA	0.611111	14	FALSE
Ampelopsin E	the combination of low-dose TPL with JQ1	MMP2, MMP9	MYC	1	14	FALSE
Ampelopsin E	WMJ-8-B	MMP2, MMP9	PSG1, PTPN6, SP1, NR0B2, STAT3		14	FALSE
Ampelopsin E	ferrichrome	MMP2, MMP9	WDTC1	1.66667	14	FALSE
Ampelopsin E	archazolid	MMP2, MMP9	ERBB2, DNAH8	0.25	14	FALSE
Ampelopsin E	afatinib	MMP2, MMP9	EGFR	1	14	FALSE
Ampelopsin E	TDP-A(TDP-A loaded DCMs (TDP-A/DCMs)	MMP2, MMP9	COL11A2, CASP3, BCL2, PARP1, WDTC1, BCL2L1, BAX	0.730159	14	FALSE
Ampelopsin E	BA-5	MMP2, MMP9	COL11A2, CASP7, PARP1	0.566667	14	FALSE
Ampelopsin E	Imatinib	MMP2, MMP9	CASP3, BCL2, BCL2L1, CASP8	0.833333	14	FALSE
Ampelopsin E	oxaliplatin	MMP2, MMP9	SGSM3, MAPK1	0.25	14	FALSE
Ampelopsin E	AZD5153	MMP2, MMP9	ZEB1	2	14	FALSE
Ampelopsin E	Telmisartan	MMP2, MMP9	MFAP1, PRKAB1, PRKAA1, PRKAA2, APRT, MTOR	0.458333	14	FALSE
Ampelopsin E	all-trans retinoic acid (RA)	MMP2, MMP9	BCL2, BCL2L1	1	14	FALSE
Ampelopsin E	artemisinin	MMP2, MMP9	ERBB2, ERBB4, ERBB3	0.5	14	FALSE
Ampelopsin E	gold nanoparticles-conjugated quercetin (AuNPs-Qu-5)	MMP2, MMP9	AKT1, PIK3CB, PIK3CG, CASP3, BCL2, PIK3CD, EGFR, MTOR, PIK3CA, BCL2L1, BAX	0.884615	14	FALSE
Ampelopsin E	Combination of imatinib and clotrimazole	MMP2, MMP9	ATP8A2, PFKM		14	FALSE
Ampelopsin E	ponatinib	MMP2, MMP9	CASP3	1	14	FALSE
Ampelopsin E	Calycosin (CC)	MMP2, MMP9	MMP2, PCNA	-1	14	TRUE
Ampelopsin E	apigenin	MMP2, MMP9	SNAI1, SNAI2, FAS, AKT1, PIK3CB, PIK3CG, NFKB1, POU5F1, CASP3, PCNA, TNF, PIK3CD, SCYL1, SEMA6A, SLC22A3, PIK3CA, BAX		14	FALSE
Ampelopsin E	Combined application of the ATR inhibitor VE-822 and oxaliplatin	MMP2, MMP9	ATP8A2, HMGB1		14	FALSE
Ampelopsin E	quercetin and 2-ME	MMP2, MMP9	BCL2, BCL2L1, BAX	1.1	14	FALSE
Ampelopsin E	the nonsteroidal antiinflammatory drug (NSAID) sulindac	MMP2, MMP9	STAT3	0.333333	14	FALSE
Ampelopsin E	Imatinib (IM)	MMP2, MMP9	ROS1	1	14	FALSE
Ampelopsin E	arsenic trioxide (As(2)O(3))	MMP2, MMP9	BAK1, CASP3, BCL2, CASP9, BCL2L1, BAX	0.875	14	FALSE
Ampelopsin E	Aromatase inhibitors	MMP2, MMP9	GABPA, NFE2L2, KEAP1	0.7	14	FALSE
Ampelopsin E	metformin and pitavastatin	MMP2, MMP9	COL11A2, CDKN1B, PRKAB1, PIK3CB, PIK3CG, CASP3, PRKAA1, MAP1LC3A, PARP1, PCNA, CIB1, PRKAA2, PIK3CD, CDKN1A, MAP1LC3B, MTOR, PIK3CA, BAX	0.838889	14	FALSE
Ampelopsin E	AZ + SFN	MMP2, MMP9	COL11A2, CCND1, CASP3, PARP1, PCNA	0.585714	14	FALSE
Ampelopsin E	Tranilast	MMP2, MMP9	BCL2L11	2	14	FALSE
Ampelopsin E	Met and Cis	MMP2, MMP9	AKT1, CCND1, PIK3CB, PIK3CG, PCNA, PIK3CD, PIK3CA	0.833333	14	FALSE
Ampelopsin E	Baicalin	MMP2, MMP9	MYC	1	14	FALSE
Ampelopsin E	JuBei oral liquid (JB)	MMP2, MMP9	CASP3, BCL2, ROS1, CYCS, BCL2L1, BAX	0.791667	14	FALSE
Ampelopsin E	Acacetin with doxorubicin	MMP2, MMP9	CDKN1A, ABCB1, PCNA, TBC1D9	0.625	14	FALSE
Ampelopsin E	bortezomib and ketoconazole	MMP2, MMP9	BID	2	14	FALSE
Ampelopsin E	combined TMZ treatment with BIX01294, an inhibitor of histone methyltransferase G9a	MMP2, MMP9	MAP1LC3A, MAP1LC3B	1.5	14	FALSE
Ampelopsin E	daurisoline	MMP2, MMP9	CCND1, MYC, PCNA, HSP90AA1	0.166667	14	FALSE
Ampelopsin E	5‑FU and Blu9931	MMP2, MMP9	CDKN1B	1	14	FALSE
Ampelopsin E	Doxorubicin, Metformin, and Sodium Oxamate (DoxMetOx)	MMP2, MMP9	COL11A2, LDHA, MAP1LC3A, PARP1, MAP1LC3B, MTOR	0.666667	14	FALSE
Ampelopsin E	Arsenic trioxide (ATO)	MMP2, MMP9	MKNK1, EIF4E	1.5	14	FALSE
Ampelopsin E	GSK525762A	MMP2, MMP9	BAK1, BCL2, CDK6, MYC, BAX	0.785714	14	FALSE
Ampelopsin E	ixazomib	MMP2, MMP9	CHEK2	2	14	FALSE
Ampelopsin E	Heerak Bhasma nanoparticle (HBNP)	MMP2, MMP9	IL6, IL10	0	14	FALSE
Ampelopsin E	Dibenzylideneacetone (DBA)	MMP2, MMP9	PSG1, SP1, EIF4E		14	FALSE
Ampelopsin E	30-diethoxyphosphoryl-28-propynoylbetulin (compound 4)	MMP2, MMP9	SLC12A9, CDKN1A		14	FALSE
Ampelopsin E	ASR352 (7b) was identified as one of the equipotent 7a analogs	MMP2, MMP9	CHEK1, CASP3, BCL2, PARP1, BAX	0.642857	14	FALSE
Ampelopsin E	GLI1/2 inhibitor GANT61 and PI3K/mTOR inhibitor PI103	MMP2, MMP9	PMAIP1	2	14	FALSE
Ampelopsin E	Erlotinib	MMP2, MMP9	COL11A2, AKT1, CASP3, PARP1, CASP9, CIP2A, PTPA	0.690476	14	FALSE
Ampelopsin E	3-methyladenine (3-MA)	MMP2, MMP9	AKT1, MAP1LC3A, BECN1, MAP1LC3B	0.833333	14	FALSE
Ampelopsin E	antiCD33-LONp-PMI	MMP2, MMP9	MDM4, MDM2	0.75	14	FALSE
Ampelopsin E	cordycepin	MMP2, MMP9	MFAP1, PRKAB1, PRKAA1, ROS1, PRKAA2, APRT, MTOR	0.396825	14	FALSE
Ampelopsin E	Xanthohumol (XN)	MMP2, MMP9	COL11A2, AKT1, CASP3, BCL2, STIM1, PSMB6, PARP1, ROS1, CASP9, WDTC1	0.483333	14	FALSE
Ampelopsin E	free fatty acids extract (FFAE)	MMP2, MMP9	CASP3, CASP9	0.5	14	FALSE
Ampelopsin E	Anlotinib	MMP2, MMP9	AKT1, CCND1, MMP9, PIK3CB, PIK3CG, MMP2, CASP3, BCL2, PCNA, PIK3CD, VIM, CDH1, CDK4, PIK3CA, BCL2L1, BAX	0.270833	14	FALSE
Ampelopsin E	ferrocenyl pyrazole (FP) derivates, 5-ferrocenyl-1-phenyl-1H-pyrazole (FP-Ph) and 5-ferrocenyl-1H-pyrazole (FP-H)	MMP2, MMP9	AKT1, PIK3CB, PIK3CG, FES, PIK3CD, PIK3CA, FDPS	0.690476	14	FALSE
Ampelopsin E	Tetrahydroberberine	MMP2, MMP9	AKT1, PIK3CB, PIK3CG, PIK3CD, TIMM8A, MTOR, PIK3CA	0.873016	14	FALSE
Ampelopsin E	Panobinostat	MMP2, MMP9	ERBB2, ERBB3, EGFR	0.5	14	FALSE
Ampelopsin E	β-cyclodextrin-nanosponges (CN-CPT)	MMP2, MMP9	MAPK3	1	14	FALSE
Ampelopsin E	Fluoxetine (FLX)	MMP2, MMP9	MAPK8, MAPK9	0.5	14	FALSE
Ampelopsin E	gefitinib with calcitriol	MMP2, MMP9	ERBB2, EGFR	0.5	14	FALSE
Ampelopsin E	β-elemene	MMP2, MMP9	ABCB1	2	14	FALSE
Ampelopsin E	Huaier n-butanol extract (HBE)	MMP2, MMP9	MAP2K1, MAP2K7, MAPK1, SLC22A3, MAPK3, ITK		14	FALSE
Ampelopsin E	P2 (sequence: RALGWSCL)	MMP2, MMP9	CASP3, BCL2, BCL2L1	0.7	14	FALSE
Ampelopsin E	Bruceine D	MMP2, MMP9	MYLIP, PCNA, MLXIP, CCNE1, MARCHF8	0.671429	14	FALSE
Ampelopsin E	Piroxicam (PXM)	MMP2, MMP9	CPOX, COX8A, PTGS2, COX5A	1	14	FALSE
Ampelopsin E	EEHDW	MMP2, MMP9	ABCB1, ABCG2	0	14	FALSE
Ampelopsin E	Thymoquinone (TQ)	MMP2, MMP9	COL11A2, AKT1, PIK3CB, PIK3CG, PARP1, PIK3CD, PIK3CA, PTEN	0.875	14	FALSE
Ampelopsin E	FMT, CpG and FMT and CpG	MMP2, MMP9	AKT1, IL6, TNF, EGFR, MTOR	0.585714	14	FALSE
Ampelopsin E	combination of baicalin and DDP	MMP2, MMP9	AKT1, TIMM8A	0.25	14	FALSE
Ampelopsin E	Cidofovir	MMP2, MMP9	CASP3, FGF2	-0.5	14	TRUE
Ampelopsin E	Dp44mT	MMP2, MMP9	MYC	1	14	FALSE
Ampelopsin E	Ajoene (4,5,9-trithiadodeca-1,6,11-triene-9-oxide)	MMP2, MMP9	CASP3, BCL2, CYCS	0.533333	14	FALSE
Ampelopsin E	MHP-1	MMP2, MMP9	MMP9, VIM, CDH1, SLC22A3, TGFBR1, ITK		14	FALSE
Ampelopsin E	27652-89-7	MMP2, MMP9	BCL2, BCL2L1, BAX, CYCS	1.16667	14	FALSE
Ampelopsin E	Defactinib and PD173074	MMP2, MMP9	PTK2, AKT1	0.5	14	FALSE
Ampelopsin E	(MAY)	MMP2, MMP9	ABCB1	2	14	FALSE
Ampelopsin E	quercetin combined with irinotecan/SN-38	MMP2, MMP9	TWIST1, PTGS2, KDR, VEGFA	0.416667	14	FALSE
Ampelopsin E	cisplatin and cisplatin-metformin	MMP2, MMP9	SEMA6A, AKT1, PRKAB1, LDHA, PRKAA1, PRKAA2, MTOR	0.579365	14	FALSE
Ampelopsin E	Alantolactone	MMP2, MMP9	AKT1	1	14	FALSE
Ampelopsin E	ukrain	MMP2, MMP9	CDH1	1	14	FALSE
Ampelopsin E	bazedoxifene acetate (BAZ)	MMP2, MMP9	STAT3	0.333333	14	FALSE
Ampelopsin E	CP-673451	MMP2, MMP9	AKT1, PIK3CB, PIK3CG, GABPA, PIK3CD, NFE2L2, PIK3CA	0.873016	14	FALSE
Ampelopsin E	sulforaphene (SFE, 4-methylsufinyl-3-butenyl isothiocyanate)	MMP2, MMP9	BCL2, BCL2L1, ATF4	0.933333	14	FALSE
Ampelopsin E	paclitaxel and honokiol	MMP2, MMP9	ABCB1	2	14	FALSE
Ampelopsin E	KU711 and KU757	MMP2, MMP9	CD44	1	14	FALSE
Ampelopsin E	CM363	MMP2, MMP9	RB1, PCNA	0	14	FALSE
Ampelopsin E	Pectolinarigenin	MMP2, MMP9	MMP9, TIMP2, CASP3, BCL2, ROS1, STAT3, BCL2L1, BAX	-0.25	14	TRUE
Ampelopsin E	PTX and RO3306	MMP2, MMP9	PCNA	1	14	FALSE
Ampelopsin E	HSP90AA1	MMP2, MMP9	AKT1, PIK3CB, PIK3CG, PIK3CD, MTOR, PIK3CA	0.875	14	FALSE
Ampelopsin E	Moringin	MMP2, MMP9	CASP3, BAX	0.75	14	FALSE
Ampelopsin E	Daunorubicin	MMP2, MMP9	AKT1	1	14	FALSE
Ampelopsin E	SB-T-121205	MMP2, MMP9	COL11A2, CASP3, BCL2, PARP1, CASP9, WDTC1, BCL2L1, BAX	0.7125	14	FALSE
Ampelopsin E	pyrrolidinium	MMP2, MMP9	CASP9	1	14	FALSE
Ampelopsin E	Green synthesis of silver nanoparticles using Ganoderma neo-japonicum Imazeki	MMP2, MMP9	CASP3	1	14	FALSE
Ampelopsin E	Aripiprazole	MMP2, MMP9	BAK1, BCL2L1, BCL2, MYC	0.833333	14	FALSE
Ampelopsin E	Baicalein	MMP2, MMP9	HSP90AA1, ABCB6, HDAC9, ABCG2, SEMA6A, ABCC3		14	FALSE
Ampelopsin E	MORAb-202	MMP2, MMP9	FOLR1	3	14	FALSE
Ampelopsin E	MLN0128	MMP2, MMP9	MTOR	1	14	FALSE
Ampelopsin E	RBCm-OM/PLGA	MMP2, MMP9	CASP3, BCL2, BCL2L1	0.7	14	FALSE
Ampelopsin E	Retinoic acid (RA)	MMP2, MMP9	CASP3	1	14	FALSE
Ampelopsin E	GA-TAT	MMP2, MMP9	CASP3, BCL2, CASP9, BCL2L1, BAX	0.785714	14	FALSE
Ampelopsin E	AZD8055/trametinib	MMP2, MMP9	BCL2L11	2	14	FALSE
Ampelopsin E	Ator-loaded PSV micelles (ASM)	MMP2, MMP9	TWIST1, MMP9, PLAU, PRAP1	-0.75	14	TRUE
Ampelopsin E	Imazamethabenz	MMP2, MMP9	PIN1, PDZD2	1	14	FALSE
Ampelopsin E	CYT997	MMP2, MMP9	STAT3, JAK2	0	14	FALSE
Ampelopsin E	sertraline (STL)	MMP2, MMP9	CD44, TNFSF14, MAP1LC3A, BECN1, ZEB1, MAP1LC3B, SLC22A3, ALDH1A1, ITK		14	FALSE
Ampelopsin E	morin and paclitaxel	MMP2, MMP9	MLXIP, MYLIP, MARCHF8	0	14	FALSE
Ampelopsin E	the receptor-specific agonist G-1	MMP2, MMP9	MAPK3, PCNA	0	14	FALSE
Ampelopsin E	YM155	MMP2, MMP9	CASP3, ABCB1, EGFR	0.2	14	FALSE
Ampelopsin E	β-elemene (β-ELE)	MMP2, MMP9	BAD, BCL2, CASP3, CYCS, BCL2L1	0.785714	14	FALSE
Ampelopsin E	farnesyltransferase (FTase) inhibitor FTI-2148	MMP2, MMP9	AKT1, MAPK3	0	14	FALSE
Ampelopsin E	combination of CPT and JQ1	MMP2, MMP9	H2AX, MRE11	1	14	FALSE
Ampelopsin E	baicalein	MMP2, MMP9	SNAI1, WNT1, SATB1, VIM, CDH1	0.285714	14	FALSE
Ampelopsin E	Combination treatment with vemurafenib and AZD6244	MMP2, MMP9	CDKN1B, CCND1, PCNA	0.5	14	FALSE
Ampelopsin E	β-lapachone and its 3-iodine	MMP2, MMP9	ROS1, CASP8	-0.25	14	TRUE
Ampelopsin E	GGTI-2154andFTI-2148	MMP2, MMP9	RAP1A, RRAS, RHOA, TERF2IP, RABGEF1, DNAJA1	0.541667	14	FALSE
Ampelopsin E	Ruthenium(II) complexes with 6-methyl-2-thiouracil cis-[Ru(6m2tu)2(PPh3)2] (1) and [Ru(6m2tu)2(dppb)] (2) (where PPh3 = triphenylphosphine; dppb = 1,4-bis(diphenylphosphino)butane; and 6m2tu = 6-methyl-2-thiouracil)	MMP2, MMP9	MAPK8, H2AX, MAPK9	0.5	14	FALSE
Ampelopsin E	α-Hispanolol (α-H)	MMP2, MMP9	MMP9, TIMP2, MMP2, BCL2, TIMP1, BID, BCL2L1, BAX	-0.2	14	TRUE
Ampelopsin E	Astragaloside IV	MMP2, MMP9	ABCC2	2.33333	14	FALSE
Ampelopsin E	TW37	MMP2, MMP9	EGFR	1	14	FALSE
Ampelopsin E	anthracycline, pivarubicin	MMP2, MMP9	PRKCD, BCR, ABL1, BCL2, MTTP, BCL2L1		14	FALSE
Ampelopsin E	Romidepsin	MMP2, MMP9	RNMT, PIK3CB, PIK3CG, MET, JUN, PIK3CD, SLTM, PIK3CA	0.625	14	FALSE
Ampelopsin E	combination of PTX with curcumin	MMP2, MMP9	CASP3, BCL2, BCL2L1	0.7	14	FALSE
Ampelopsin E	celastrol	MMP2, MMP9	ROS1	1	14	FALSE
Ampelopsin E	RO-3306 (CDK1 inhibitor) or dinaciclib (CDK1, 2, 5, 9 inhibitors)	MMP2, MMP9	CASP8	2	14	FALSE
Ampelopsin E	digitoxin	MMP2, MMP9	PTK2, PTK2B	0	14	FALSE
Ampelopsin E	cisplatin and fractionated IR	MMP2, MMP9	BCL2, BCL2L1, BECN1	0.9	14	FALSE
Ampelopsin E	allicin and 5-FU	MMP2, MMP9	COL11A2, CASP3, BCL2, PARP1, BCL2L1	0.828571	14	FALSE
Ampelopsin E	4-((5-(tert-butyl)-3-chloro-2-hydroxybenzyl) amino)-2- hydroxybenzoic acid, named LX009	MMP2, MMP9	GABPA, AKT1, NFE2L2, HMOX1	0.583333	14	FALSE
Ampelopsin E	melatonin and sorafenib	MMP2, MMP9	BAX, COL11A2, PARP1	0.433333	14	FALSE
Ampelopsin E	PACAP	MMP2, MMP9	GLI1	1	14	FALSE
Ampelopsin E	petroleum ether (PE)	MMP2, MMP9	AKT1, PIK3CB, PIK3CG, CASP3, BCL2, CASP9, PIK3CD, PIK3CA, BCL2L1, BAX, PTEN	0.884615	14	FALSE
Ampelopsin E	Trametinib and Palbociclib	MMP2, MMP9	MAP2K7	1	14	FALSE
Ampelopsin E	retinoic acid (RA)	MMP2, MMP9	FASN, FAS	0.25	14	FALSE
Ampelopsin E	BZ and VNR	MMP2, MMP9	DDIT3, HSPA5	0.75	14	FALSE
Ampelopsin E	MG with 5-Fluorouracil (5-FU)	MMP2, MMP9	CDK4, CDK6, ROS1	0.333333	14	FALSE
Ampelopsin E	Fenofibrate	MMP2, MMP9	AKT1, BCL2, MTOR, KDR, VEGFA, BCL2L1	0.625	14	FALSE
Ampelopsin E	Brucea javanica oil	MMP2, MMP9	PTGS2, CASP3, COX5A, CASP9, CPOX, COX8A, NFKB1	0.873016	14	FALSE
Ampelopsin E	Salinomycin	MMP2, MMP9	CA2, MFAP1, MYLIP, ROS1, APRT, MAP1LC3B, MLXIP, MARCHF8	0.6	14	FALSE
[truncated: 755,066+ more rows]
