# Supplementary material for: Network-based prediction of anti-cancer drug combinations
Source: Front Pharmacol. 2024 Aug 28;15:1418902. doi: 10.3389/fphar.2024.1418902 (PMC11357946; doi:10.3389/fphar.2024.1418902)
Supplement: Supplementary file 13 [file Table7.XLSX]

## Sheet: Sheet1
drug A	drug B	target hits A	target hits B	network-based proximity	community overlap	prediction
Huaier extract	R115777 +/- paclitaxel	FAS, IL6, BCL2, CASP3, TNF, STAT3, BAX	AKT1, PTK2B, ZHX2, MAP2K7, FLT1, MTOR, KDR, VEGFA	0.27381	2	FALSE
Huaier extract	AS-IV	FAS, IL6, BCL2, CASP3, TNF, STAT3, BAX	BECN1, HSPA5	0.190476	2	FALSE
Huaier extract	THZ531	FAS, IL6, BCL2, CASP3, TNF, STAT3, BAX	FAM126A		2	FALSE
Huaier extract	Temsirolimus	FAS, IL6, BCL2, CASP3, TNF, STAT3, BAX	MTOR, GOLM1	0.246032	2	FALSE
Huaier extract	Ampelopsin E	FAS, IL6, BCL2, CASP3, TNF, STAT3, BAX	MMP2, MMP9	0.190476	2	FALSE
Huaier extract	paclitaxel (PTX)	FAS, IL6, BCL2, CASP3, TNF, STAT3, BAX	ABCB1, GPT	-0.142857	2	TRUE
Huaier extract	mycophenolic acid (MPA)	FAS, IL6, BCL2, CASP3, TNF, STAT3, BAX	CDK4, CDKN1A, CCND1, PCNA	0.402597	2	FALSE
Huaier extract	carfilzomib	FAS, IL6, BCL2, CASP3, TNF, STAT3, BAX	AKT1	1.23214	2	FALSE
Huaier extract	curcumin and paclitaxel	FAS, IL6, BCL2, CASP3, TNF, STAT3, BAX	CASP3, BCL2, BAX	-0.242857	2	TRUE
Huaier extract	NVP-BGT226, a novel dual pan-PI3K and MTORC1/2 inhibitor	FAS, IL6, BCL2, CASP3, TNF, STAT3, BAX	AKT1	1.23214	2	FALSE
Huaier extract	honokiol	FAS, IL6, BCL2, CASP3, TNF, STAT3, BAX	CASP3, ROS1, CASP9, CYCS, BAX, CASP8	-0.22619	2	TRUE
Huaier extract	SK and 4-OHT	FAS, IL6, BCL2, CASP3, TNF, STAT3, BAX	AKT1, PIK3CB, PIK3CG, CASP9, PIK3CD, PIK3CA	0.54304	2	FALSE
Huaier extract	IL-6	FAS, IL6, BCL2, CASP3, TNF, STAT3, BAX	SEMA6A	2.35714	2	FALSE
Huaier extract	MK2206	FAS, IL6, BCL2, CASP3, TNF, STAT3, BAX	AKT1	1.23214	2	FALSE
Huaier extract	curcumin analogue CH-5	FAS, IL6, BCL2, CASP3, TNF, STAT3, BAX	DNMT1	1.23214	2	FALSE
Huaier extract	ruthenium(II) amino acid	FAS, IL6, BCL2, CASP3, TNF, STAT3, BAX	CASP3, CASP9, BAX, CASP8	-0.233766	2	TRUE
Huaier extract	Integrinβ1	FAS, IL6, BCL2, CASP3, TNF, STAT3, BAX	AKT1	1.23214	2	FALSE
Huaier extract	suberoylanilide hydroxamic acid (SAHA)	FAS, IL6, BCL2, CASP3, TNF, STAT3, BAX	BAX, RAD51, BCL2	-0.209524	2	TRUE
Huaier extract	triptonide	FAS, IL6, BCL2, CASP3, TNF, STAT3, BAX	COL11A2, CASP3, BCL2, PARP1		2	FALSE
Huaier extract	sodium aescinate (SA)	FAS, IL6, BCL2, CASP3, TNF, STAT3, BAX	CDK1, CASP3, BCL2, CASP9, BAX, CASP8	-0.373626	2	TRUE
Huaier extract	Propofol	FAS, IL6, BCL2, CASP3, TNF, STAT3, BAX	PTEN	1.48214	2	FALSE
Huaier extract	Pimozide	FAS, IL6, BCL2, CASP3, TNF, STAT3, BAX	SNAI1, AKT1, CCND1, PCNA, MYC	0.357143	2	FALSE
Huaier extract	styrene substituted biscoumarin	FAS, IL6, BCL2, CASP3, TNF, STAT3, BAX	BCL2, BAX	-0.031746	2	TRUE
Huaier extract	Parthenolide (PTL)	FAS, IL6, BCL2, CASP3, TNF, STAT3, BAX	ATP8A2	1.73214	2	FALSE
Huaier extract	ABT-751	FAS, IL6, BCL2, CASP3, TNF, STAT3, BAX	AKT1, BAK1, CASP3, BCL2, CDK4, CASP9, TP53, BCL2L11, MTOR, TNFRSF10B, CASP8	-0.309524	2	TRUE
Huaier extract	CAL-101, a selective inhibitor of PI3Kδ, in combination with bortezomib	FAS, IL6, BCL2, CASP3, TNF, STAT3, BAX	AKT1	1.23214	2	FALSE
Huaier extract	METH	FAS, IL6, BCL2, CASP3, TNF, STAT3, BAX	TNF, IL6, FAS	-0.509524	2	TRUE
Huaier extract	Orlistat	FAS, IL6, BCL2, CASP3, TNF, STAT3, BAX	FASN	1.48214	2	FALSE
Huaier extract	citral	FAS, IL6, BCL2, CASP3, TNF, STAT3, BAX	BCL2, BAX	-0.031746	2	TRUE
Huaier extract	combined treatments of resveratrol and 5-FU	FAS, IL6, BCL2, CASP3, TNF, STAT3, BAX	AKT1, STAT3	-0.309524	2	TRUE
Huaier extract	combining aspirin and nutlin‑3	FAS, IL6, BCL2, CASP3, TNF, STAT3, BAX	BAX	0.732143	2	FALSE
Huaier extract	RP02-1	FAS, IL6, BCL2, CASP3, TNF, STAT3, BAX	CASP3, BCL2, BAX	-0.242857	2	TRUE
Huaier extract	plumbagin	FAS, IL6, BCL2, CASP3, TNF, STAT3, BAX	AKT1, PTK2B, STAT3	-0.242857	2	TRUE
Huaier extract	BMS-754807	FAS, IL6, BCL2, CASP3, TNF, STAT3, BAX	IGF1	2.10714	2	FALSE
Huaier extract	TPB15	FAS, IL6, BCL2, CASP3, TNF, STAT3, BAX	GLI1, SMO, SMOX	-0.242857	2	TRUE
Huaier extract	MiR-30c-2*	FAS, IL6, BCL2, CASP3, TNF, STAT3, BAX	MLXIP, MYLIP, MARCHF8	-0.0428571	2	TRUE
Huaier extract	NVP-BKM120	FAS, IL6, BCL2, CASP3, TNF, STAT3, BAX	MTOR, AKT1, EIF4EBP1, PCNA	0.459416	2	FALSE
Huaier extract	FTY720	FAS, IL6, BCL2, CASP3, TNF, STAT3, BAX	MAP1LC3A, ATG7, MAP1LC3B	0.957143	2	FALSE
Huaier extract	gossypol was combined with 5-FU	FAS, IL6, BCL2, CASP3, TNF, STAT3, BAX	MTOR, RPS6KB1	0.746032	2	FALSE
Huaier extract	latrunculin A	FAS, IL6, BCL2, CASP3, TNF, STAT3, BAX	CASP3	0.732143	2	FALSE
Huaier extract	combined treatment of JQ1 and metformin	FAS, IL6, BCL2, CASP3, TNF, STAT3, BAX	BAD, CASP3, BCL2, MCL1, BCL2L11, CLEC4D, STAT3, FH		2	FALSE
Huaier extract	17DMAG (17-dimethylaminoethylamino-17-demethoxygeldanamycin)	FAS, IL6, BCL2, CASP3, TNF, STAT3, BAX	TNFSF10, RIPK1	0.412698	2	FALSE
Huaier extract	Vitamin C	FAS, IL6, BCL2, CASP3, TNF, STAT3, BAX	ATP8A2, PDP1	0.190476	2	FALSE
Huaier extract	Geranylgeranylacetone (GGA)	FAS, IL6, BCL2, CASP3, TNF, STAT3, BAX	CASP3	0.732143	2	FALSE
Huaier extract	ABT-737 with dinaciclib	FAS, IL6, BCL2, CASP3, TNF, STAT3, BAX	MCL1, CYCS, CLEC4D, WDTC1, FH		2	FALSE
Huaier extract	lipid coated cisplatin/oleanolic acid calcium carbonate nanoparticles (CDDP/OA-LCC NPs)	FAS, IL6, BCL2, CASP3, TNF, STAT3, BAX	MTOR, AKT1	0.52381	2	FALSE
Huaier extract	Penfluridol	FAS, IL6, BCL2, CASP3, TNF, STAT3, BAX	CASP3, ATP8A2	-0.198413	2	TRUE
Huaier extract	LDH-A inhibitors in combination with gemcitabine	FAS, IL6, BCL2, CASP3, TNF, STAT3, BAX	PROM1	2.10714	2	FALSE
Huaier extract	curcumol	FAS, IL6, BCL2, CASP3, TNF, STAT3, BAX	MAPK8	0.732143	2	FALSE
Huaier extract	D-alpha-tocopheryl polyethylene glycol succinate (TPGS)	FAS, IL6, BCL2, CASP3, TNF, STAT3, BAX	CDKN1B, AKT1, BCL2	0.0904762	2	FALSE
Huaier extract	Curcumol	FAS, IL6, BCL2, CASP3, TNF, STAT3, BAX	SRC, CD274, JAK2, EIF4E, SEMA6A, STAT3, JAK1, MTOR	0.0613095	2	FALSE
Huaier extract	α-hederin	FAS, IL6, BCL2, CASP3, TNF, STAT3, BAX	BAX, MMP9, MMP2, CASP3, BCL2, CASP9, AIFM1	-0.428571	2	TRUE
Huaier extract	incarvine C (IVC)	FAS, IL6, BCL2, CASP3, TNF, STAT3, BAX	MYH14, PPP1CB	0.0238095	2	FALSE
Huaier extract	Melanin, cisplatin, and combination of both	FAS, IL6, BCL2, CASP3, TNF, STAT3, BAX	TNF, FAS	-0.031746	2	TRUE
Huaier extract	Erianin	FAS, IL6, BCL2, CASP3, TNF, STAT3, BAX	BCL2, TIMP1	-0.198413	2	TRUE
Huaier extract	curcumin, garcinol or the garcinol derivative LTK-14	FAS, IL6, BCL2, CASP3, TNF, STAT3, BAX	NOTCH1, EIF4E	0.579365	2	FALSE
Huaier extract	SoLAT	FAS, IL6, BCL2, CASP3, TNF, STAT3, BAX	SNAI1, CCND1, CASP3, BCL2, PCNA, CDK4, SLC22A3, CDK6, FGFR1, ITK		2	FALSE
Huaier extract	VPA/HU	FAS, IL6, BCL2, CASP3, TNF, STAT3, BAX	BCL2, BCL2L11, EGFR	-0.209524	2	TRUE
Huaier extract	metformin in aid of sorafenib	FAS, IL6, BCL2, CASP3, TNF, STAT3, BAX	MTOR, EIF4EBP1, MAP1LC3A, MAP1LC3B	0.766234	2	FALSE
Huaier extract	LDHs-VP16	FAS, IL6, BCL2, CASP3, TNF, STAT3, BAX	AKT1, PIK3CB, PIK3CG, PIK3CD, PIK3CA	0.77381	2	FALSE
Huaier extract	Cisplatin-apigenin combination	FAS, IL6, BCL2, CASP3, TNF, STAT3, BAX	BBC3	1.48214	2	FALSE
Huaier extract	Dasatinib	FAS, IL6, BCL2, CASP3, TNF, STAT3, BAX	CDK2, CCND1, CASP3, PCNA, CASP7	0.107143	2	FALSE
Huaier extract	Bicalutamide (Bic)	FAS, IL6, BCL2, CASP3, TNF, STAT3, BAX	TNF, CASP3, AKT1, AR	-0.665584	2	TRUE
Huaier extract	harmine	FAS, IL6, BCL2, CASP3, TNF, STAT3, BAX	EGF, MMP9, AKT1, MMP2, FLT1, KDR, VEGFA	0.214286	2	FALSE
Huaier extract	penfluridol (PF)	FAS, IL6, BCL2, CASP3, TNF, STAT3, BAX	CDKN1A, PCNA	0.634921	2	FALSE
Huaier extract	SAHA and doxorubicin	FAS, IL6, BCL2, CASP3, TNF, STAT3, BAX	COL11A2, CASP3, WDTC1, PARP1		2	FALSE
Huaier extract	salinomycin	FAS, IL6, BCL2, CASP3, TNF, STAT3, BAX	SNAI1, CD44, AKT1, SLC22A3, ITK		2	FALSE
Huaier extract	cisplatin combined with sclareol	FAS, IL6, BCL2, CASP3, TNF, STAT3, BAX	SNAI1, AKT1, ERCC1, JUN, MAPK8	0.190476	2	FALSE
Huaier extract	(E)-2-methoxy-4-(3-(4-methoxyphenyl)prop-1-en-1-yl)phenol (MMPP)	FAS, IL6, BCL2, CASP3, TNF, STAT3, BAX	STAT3	0.857143	2	FALSE
Huaier extract	Centchroman (CC)	FAS, IL6, BCL2, CASP3, TNF, STAT3, BAX	MAP2K1, AKT1, FLT1, KDR, VEGFA, MAPK3	0.549451	2	FALSE
Huaier extract	Bazedoxifene	FAS, IL6, BCL2, CASP3, TNF, STAT3, BAX	STAT3	0.857143	2	FALSE
Huaier extract	Epigallocatechin gallate (EGCG)	FAS, IL6, BCL2, CASP3, TNF, STAT3, BAX	AKT1, ATG7, CASP3, BCL2, BECN1, CASP9, STAT3, MAP1LC3B, ATG5, BAX	-0.378151	2	TRUE
Huaier extract	pterostilbene (PTS)	FAS, IL6, BCL2, CASP3, TNF, STAT3, BAX	HAAO, HADH		2	FALSE
Huaier extract	enzalutamide	FAS, IL6, BCL2, CASP3, TNF, STAT3, BAX	BCL2, BAX	-0.031746	2	TRUE
Huaier extract	combined aromatase inhibitor and herbal	FAS, IL6, BCL2, CASP3, TNF, STAT3, BAX	CCND1, PCNA, FLT1, KDR, VEGFA	0.690476	2	FALSE
Huaier extract	INS‑DDP	FAS, IL6, BCL2, CASP3, TNF, STAT3, BAX	JUN, MAPK8	0.190476	2	FALSE
Huaier extract	Caffeic Acid (trans-3,4-Dihydroxycinnamic acid CA)	FAS, IL6, BCL2, CASP3, TNF, STAT3, BAX	PRKAB1, PDP1, PRKAA1, ROS1, PRKAA2, SEMA6A	0.677656	2	FALSE
Huaier extract	cisplatin and NVP-BEZ235	FAS, IL6, BCL2, CASP3, TNF, STAT3, BAX	AKT1, RPS6KB1	0.746032	2	FALSE
Huaier extract	CT913	FAS, IL6, BCL2, CASP3, TNF, STAT3, BAX	CDKN1A	1.10714	2	FALSE
Huaier extract	liposomal cisplatin lipoplatin	FAS, IL6, BCL2, CASP3, TNF, STAT3, BAX	BCL2, BAX, PROM1	-0.27619	2	TRUE
Huaier extract	all-trans retinoic acid (ATRA) and bisdemethoxycurcumin (BDMC)	FAS, IL6, BCL2, CASP3, TNF, STAT3, BAX	FAS, EPHB6, FASN, CASP3, DNLZ, XIAP	-0.335165	2	TRUE
Huaier extract	Chidamide	FAS, IL6, BCL2, CASP3, TNF, STAT3, BAX	MMP2, MYLIP, SHH, MLXIP, MARCHF8	0.00714286	2	FALSE
Huaier extract	Tan-I combination with Paclitaxel	FAS, IL6, BCL2, CASP3, TNF, STAT3, BAX	BCL2, BAX	-0.031746	2	TRUE
Huaier extract	lobaplatin combined with LY294002	FAS, IL6, BCL2, CASP3, TNF, STAT3, BAX	AKT1, PIK3CB, PIK3CG, PIK3CD, PIK3CA	0.77381	2	FALSE
Huaier extract	R-ketorolac	FAS, IL6, BCL2, CASP3, TNF, STAT3, BAX	HIF1A	1.10714	2	FALSE
Huaier extract	HMNE3	FAS, IL6, BCL2, CASP3, TNF, STAT3, BAX	SRC	1.10714	2	FALSE
Huaier extract	Rack1	FAS, IL6, BCL2, CASP3, TNF, STAT3, BAX	SRC	1.10714	2	FALSE
Huaier extract	Pect-MCP synergized with PTX	FAS, IL6, BCL2, CASP3, TNF, STAT3, BAX	AKT1, STAT3	-0.309524	2	TRUE
Huaier extract	combinatorial treatment of PFD with temozolomide (TMZ)	FAS, IL6, BCL2, CASP3, TNF, STAT3, BAX	GLI1, SOX2	0.246032	2	FALSE
Huaier extract	PFKFB2	FAS, IL6, BCL2, CASP3, TNF, STAT3, BAX	BBC3	1.48214	2	FALSE
Huaier extract	PdpaMn	FAS, IL6, BCL2, CASP3, TNF, STAT3, BAX	FASN, CYCS	0.246032	2	FALSE
Huaier extract	Piperlongumine（PL)	FAS, IL6, BCL2, CASP3, TNF, STAT3, BAX	ROS1	1.85714	2	FALSE
Huaier extract	combination of MLN0128 and TSA	FAS, IL6, BCL2, CASP3, TNF, STAT3, BAX	AKT1, EIF4EBP1	0.746032	2	FALSE
Huaier extract	The combination of baicalein and docetaxel	FAS, IL6, BCL2, CASP3, TNF, STAT3, BAX	AKT1, CASP3, BCL2, FLT1, MTOR, KDR, VEGFA, BAX	-0.142857	2	TRUE
Huaier extract	frondoside A (FrA)	FAS, IL6, BCL2, CASP3, TNF, STAT3, BAX	COL11A2, BAD, BCL2, CASP3, PARP1, BAX, PTEN		2	FALSE
Huaier extract	Docetaxel (DTX)	FAS, IL6, BCL2, CASP3, TNF, STAT3, BAX	COL11A2, WDTC1, PARP1, CA2		2	FALSE
Huaier extract	chalcone-24 (Chal-24), and TNF-related apoptosis-inducing ligand (TRAIL)	FAS, IL6, BCL2, CASP3, TNF, STAT3, BAX	LARGE1, CFLAR, FADD, CASP8	-0.0633117	2	TRUE
Huaier extract	Alternol	FAS, IL6, BCL2, CASP3, TNF, STAT3, BAX	DDIT3, TNFRSF10B	-0.253968	2	TRUE
Huaier extract	the HSP90 inhibitor 17AAG	FAS, IL6, BCL2, CASP3, TNF, STAT3, BAX	AKT1, PTK2B, STAT3, FLT1, KDR, VEGFA	0.152015	2	FALSE
Huaier extract	TRAIL	FAS, IL6, BCL2, CASP3, TNF, STAT3, BAX	CASP3, BAX	-0.031746	2	TRUE
Huaier extract	combination of indirubin and As2S2	FAS, IL6, BCL2, CASP3, TNF, STAT3, BAX	BCL2, BAX	-0.031746	2	TRUE
Huaier extract	ND-PTX-Cet	FAS, IL6, BCL2, CASP3, TNF, STAT3, BAX	CASP3	0.732143	2	FALSE
Huaier extract	the MAPK (BRAF) inhibitor vemurafenib and the PI3K pathway associated mTOR inhibitor temsirolimus	FAS, IL6, BCL2, CASP3, TNF, STAT3, BAX	MTOR	1.23214	2	FALSE
Huaier extract	propranolol (ADRB-1,2 antagonist) and ICI-118,551 (ADRB-2 antagonist)	FAS, IL6, BCL2, CASP3, TNF, STAT3, BAX	KDR, VEGFA, FLT1	0.757143	2	FALSE
Huaier extract	2-Methoxyestradiol (2-ME2)	FAS, IL6, BCL2, CASP3, TNF, STAT3, BAX	SEMA6A, SLC22A3, HIF1A, ITK		2	FALSE
Huaier extract	LCL161	FAS, IL6, BCL2, CASP3, TNF, STAT3, BAX	XIAP, BIRC3, FAM126A, BIRC2		2	FALSE
Huaier extract	zingerone	FAS, IL6, BCL2, CASP3, TNF, STAT3, BAX	MTOR, AKT1	0.52381	2	FALSE
Huaier extract	regorafenib	FAS, IL6, BCL2, CASP3, TNF, STAT3, BAX	MTOR, PTK2B, ZHX2	-0.00952381	2	TRUE
Huaier extract	TLC388	FAS, IL6, BCL2, CASP3, TNF, STAT3, BAX	H2AX, PCNA	0.468254	2	FALSE
Huaier extract	Cyclosporine A (CsA)	FAS, IL6, BCL2, CASP3, TNF, STAT3, BAX	MMP9, PTGS2, MMP2, COX5A, CPOX, COX8A, MYC	0.357143	2	FALSE
Huaier extract	MJ‑33	FAS, IL6, BCL2, CASP3, TNF, STAT3, BAX	AKT1, BAD, MAP1LC3A, MAP1LC3B, MTOR	0.440476	2	FALSE
Huaier extract	compound 10580	FAS, IL6, BCL2, CASP3, TNF, STAT3, BAX	SOX2	1.48214	2	FALSE
Huaier extract	Verbascoside (VB)	FAS, IL6, BCL2, CASP3, TNF, STAT3, BAX	BCL2	0.732143	2	FALSE
Huaier extract	Niclosamide-olamine	FAS, IL6, BCL2, CASP3, TNF, STAT3, BAX	CDK4, CASP3, CDK2, STAT3	-0.483766	2	TRUE
Huaier extract	biflorin	FAS, IL6, BCL2, CASP3, TNF, STAT3, BAX	SEMA6A, AKT1	-0.253968	2	TRUE
Huaier extract	Sodium orthovanadate (SOV)	FAS, IL6, BCL2, CASP3, TNF, STAT3, BAX	DNAH8	2.10714	2	FALSE
Huaier extract	kinsenoside (KD)	FAS, IL6, BCL2, CASP3, TNF, STAT3, BAX	AKT1, PIK3CB, PIK3CG, STAT3, PIK3CD, JAK2, SOAT1, PIK3CA	0.327976	2	FALSE
Huaier extract	5-fluorouracil (5-FU)	FAS, IL6, BCL2, CASP3, TNF, STAT3, BAX	MMP12, DPYD		2	FALSE
Huaier extract	the combination of low-dose TPL with JQ1	FAS, IL6, BCL2, CASP3, TNF, STAT3, BAX	MYC	1.10714	2	FALSE
Huaier extract	Berberine	FAS, IL6, BCL2, CASP3, TNF, STAT3, BAX	AKT1, JUN, MAPK8, MAP1LC3A, JAK2, MTOR, SLC22A3, SNAI1, MMP2, BCL2, ULK1, BECN1, FLT1, VEGFA, BAX, MAP1LC3B, KDR, JUND, ITK		2	FALSE
Huaier extract	NSC30049 (NSC49L)	FAS, IL6, BCL2, CASP3, TNF, STAT3, BAX	H2AX	1.48214	2	FALSE
Huaier extract	WMJ-8-B	FAS, IL6, BCL2, CASP3, TNF, STAT3, BAX	PTPN11, STAT3	0.301587	2	FALSE
Huaier extract	ferrichrome	FAS, IL6, BCL2, CASP3, TNF, STAT3, BAX	WDTC1		2	FALSE
Huaier extract	proanthocyanidins	FAS, IL6, BCL2, CASP3, TNF, STAT3, BAX	CASP3, BCL2, BAX	-0.242857	2	TRUE
Huaier extract	archazolid	FAS, IL6, BCL2, CASP3, TNF, STAT3, BAX	DNAH8	2.10714	2	FALSE
Huaier extract	afatinib	FAS, IL6, BCL2, CASP3, TNF, STAT3, BAX	EGFR	1.10714	2	FALSE
Huaier extract	Oridonin	FAS, IL6, BCL2, CASP3, TNF, STAT3, BAX	MAPK8, BAX	-0.031746	2	TRUE
Huaier extract	bortezomib	FAS, IL6, BCL2, CASP3, TNF, STAT3, BAX	PTCH1, NFKB1, CASP3, BCL2, GLI1, ABCB1, TBC1D9	-0.5	2	TRUE
Huaier extract	NVP-BEZ235 (dactolisib) is a novel dual inhibitor of PI3K/mTOR	FAS, IL6, BCL2, CASP3, TNF, STAT3, BAX	AKT1, GDI1, TNFSF14, PCNA, MAP1LC3B, MTOR	0.209707	2	FALSE
Huaier extract	TDP-A(TDP-A loaded DCMs (TDP-A/DCMs)	FAS, IL6, BCL2, CASP3, TNF, STAT3, BAX	COL11A2, CASP3, BCL2, PARP1, WDTC1, BAX		2	FALSE
Huaier extract	Oxaliplatin and DHA combination	FAS, IL6, BCL2, CASP3, TNF, STAT3, BAX	DDIT3, SH3D19, EBP, GLB1	0.288961	2	FALSE
Huaier extract	de-6MSA-7-demethyl-7-deoxypactamycin (TM-025) and 7-demethyl-7-deoxypactamycin (TM-026)	FAS, IL6, BCL2, CASP3, TNF, STAT3, BAX	CCND1, PCNA	0.857143	2	FALSE
Huaier extract	Meisoindigo	FAS, IL6, BCL2, CASP3, TNF, STAT3, BAX	COL11A2, FAS, FASN, CASP3, BCL2, PARP1, CASP9, CYCS, BAX, CASP8		2	FALSE
Huaier extract	ex C. A. Mey aqueous extract (AAE)	FAS, IL6, BCL2, CASP3, TNF, STAT3, BAX	BUB1B	1.73214	2	FALSE
Huaier extract	itraconazole	FAS, IL6, BCL2, CASP3, TNF, STAT3, BAX	PRKAA1, PRKAB1, PRKAA2, EGFR	0.675325	2	FALSE
Huaier extract	Liu Tea extracts(LTE)	FAS, IL6, BCL2, CASP3, TNF, STAT3, BAX	CASP3, BCL2, BAX	-0.242857	2	TRUE
Huaier extract	Osthole	FAS, IL6, BCL2, CASP3, TNF, STAT3, BAX	TNF, CASP3, BCL2, FAS	-0.688312	2	TRUE
Huaier extract	Chloroquine & combination of radiation and chloroquine	FAS, IL6, BCL2, CASP3, TNF, STAT3, BAX	CASP3, BCL2	-0.031746	2	TRUE
Huaier extract	Bufalin with sorafenib	FAS, IL6, BCL2, CASP3, TNF, STAT3, BAX	AKT1	1.23214	2	FALSE
Huaier extract	Piperlongumine (PLGM)	FAS, IL6, BCL2, CASP3, TNF, STAT3, BAX	CDK1, AKT1, PIK3CB, PIK3CG, THOP1, GSTK1, MDM4, CASP3, BCL2, MSH3, ABCC1, PIK3CD, SLCO6A1, PIK3CA, ABCB1, TBC1D9		2	FALSE
Huaier extract	homoharringtonine (HHT)	FAS, IL6, BCL2, CASP3, TNF, STAT3, BAX	IL6, STAT3	-0.531746	2	TRUE
Huaier extract	novel PDGFRα inhibitor, N-(3-((4-(benzofuran-2-yl)pyrimidin-2-yl)oxy)-4-methylphenyl)-4-((4-methylpiperazin-1-yl)methyl)benzamide (E5)	FAS, IL6, BCL2, CASP3, TNF, STAT3, BAX	AKT1, PIK3CB, PIK3CG, MAP1LC3A, PIK3CD, MAP1LC3B, MTOR, ATG5, PIK3CA	0.544643	2	FALSE
Huaier extract	Perillyl alcohol (POH)	FAS, IL6, BCL2, CASP3, TNF, STAT3, BAX	LARGE1	2.73214	2	FALSE
Huaier extract	CHMFL-ABL-039	FAS, IL6, BCL2, CASP3, TNF, STAT3, BAX	MTTP		2	FALSE
Huaier extract	puerarin	FAS, IL6, BCL2, CASP3, TNF, STAT3, BAX	MLXIP, MYLIP, MARCHF8	-0.0428571	2	TRUE
Huaier extract	sCD40L	FAS, IL6, BCL2, CASP3, TNF, STAT3, BAX	PTPRA, GSTK1, LRP1, BCL2, RPSA, MVP, SLCO6A1		2	FALSE
Huaier extract	Doxorubicin (Dox)	FAS, IL6, BCL2, CASP3, TNF, STAT3, BAX	AKT1, ROS1	0.246032	2	FALSE
Huaier extract	Doxorubicin- and simvastatin	FAS, IL6, BCL2, CASP3, TNF, STAT3, BAX	CA2, BCL2L11, MAPK3	0.32381	2	FALSE
Huaier extract	BA-5	FAS, IL6, BCL2, CASP3, TNF, STAT3, BAX	COL11A2, FAM126A, CASP7, PARP1		2	FALSE
Huaier extract	MK-2206	FAS, IL6, BCL2, CASP3, TNF, STAT3, BAX	AKT1	1.23214	2	FALSE
Huaier extract	Amblyomin-X	FAS, IL6, BCL2, CASP3, TNF, STAT3, BAX	CD44, CCND1, PCNA	0.490476	2	FALSE
Huaier extract	Salvianolic acid B (Sal-B)	FAS, IL6, BCL2, CASP3, TNF, STAT3, BAX	PTGS2, KDR, CASP3, COX5A, CPOX, FLT1, COX8A, VEGFA	0.269643	2	FALSE
Huaier extract	artesunate (ART)	FAS, IL6, BCL2, CASP3, TNF, STAT3, BAX	COL11A2, CASP3, MAP1LC3A, PARP1, CASP9, MAP1LC3B, WDTC1		2	FALSE
Huaier extract	Imatinib	FAS, IL6, BCL2, CASP3, TNF, STAT3, BAX	CASP3, BCL2, CASP8	-0.242857	2	TRUE
Huaier extract	triptolide and cisplatin	FAS, IL6, BCL2, CASP3, TNF, STAT3, BAX	MAP2K4	1.60714	2	FALSE
Huaier extract	AL and DDP combination	FAS, IL6, BCL2, CASP3, TNF, STAT3, BAX	BAX, CASP3, COL11A2, PARP1		2	FALSE
Huaier extract	dithiocarbamate derivative TM208	FAS, IL6, BCL2, CASP3, TNF, STAT3, BAX	MAPK3, EGFR	0.634921	2	FALSE
Huaier extract	All-trans retinoic acid (ATRA)	FAS, IL6, BCL2, CASP3, TNF, STAT3, BAX	KDR, VEGFA, FLT1	0.757143	2	FALSE
Huaier extract	BKT140	FAS, IL6, BCL2, CASP3, TNF, STAT3, BAX	BCL2, CYCS	-0.309524	2	TRUE
Huaier extract	Telmisartan	FAS, IL6, BCL2, CASP3, TNF, STAT3, BAX	MFAP1, PRKAB1, PRKAA1, PRKAA2, APRT, MTOR	0.613553	2	FALSE
Huaier extract	all-trans retinoic acid (RA)	FAS, IL6, BCL2, CASP3, TNF, STAT3, BAX	BCL2	0.732143	2	FALSE
Huaier extract	oxaliplatin and pemetrexed	FAS, IL6, BCL2, CASP3, TNF, STAT3, BAX	AKT1	1.23214	2	FALSE
Huaier extract	gefitinib	FAS, IL6, BCL2, CASP3, TNF, STAT3, BAX	CCND1, PCNA, EGFR	0.557143	2	FALSE
Huaier extract	diethyldithiocarbamate-copper complex (CuET)	FAS, IL6, BCL2, CASP3, TNF, STAT3, BAX	SEMA6A, MYLIP, PKM, MLXIP, MARCHF8	-0.109524	2	TRUE
Huaier extract	gold nanoparticles-conjugated quercetin (AuNPs-Qu-5)	FAS, IL6, BCL2, CASP3, TNF, STAT3, BAX	AKT1, PIK3CB, PIK3CG, CASP3, BCL2, PIK3CD, EGFR, MTOR, PIK3CA, BAX	-0.0840336	2	TRUE
Huaier extract	Combination of imatinib and clotrimazole	FAS, IL6, BCL2, CASP3, TNF, STAT3, BAX	ATP8A2	1.73214	2	FALSE
Huaier extract	small interfering RNA (siRNA) therapeutics to directly target the undruggable KRAS (siKRAS) in combination with the pan-PI3K inhibitor GDC-0941 (GDC)	FAS, IL6, BCL2, CASP3, TNF, STAT3, BAX	PIK3CD, PIK3CG, PIK3CA, PIK3CB	0.788961	2	FALSE
Huaier extract	PBOX-15	FAS, IL6, BCL2, CASP3, TNF, STAT3, BAX	AKT1, PIK3CB, PIK3CG, MCL1, PIK3CD, CFLAR, CLEC4D, TNFRSF10B, PIK3CA, FH		2	FALSE
Huaier extract	Chrysin	FAS, IL6, BCL2, CASP3, TNF, STAT3, BAX	AKT1, PTK2B, MAP1LC3A, ROS1, MAP1LC3B, MTOR	0.382784	2	FALSE
Huaier extract	ponatinib	FAS, IL6, BCL2, CASP3, TNF, STAT3, BAX	CASP3	0.732143	2	FALSE
Huaier extract	Pinellia pedatisecta Schott extract (PE)	FAS, IL6, BCL2, CASP3, TNF, STAT3, BAX	JAK2, STAT1	0.412698	2	FALSE
Huaier extract	Calycosin (CC)	FAS, IL6, BCL2, CASP3, TNF, STAT3, BAX	MMP2, PCNA	-0.142857	2	TRUE
Huaier extract	imatinib	FAS, IL6, BCL2, CASP3, TNF, STAT3, BAX	BCL2, MTTP, FLT1, KDR, VEGFA		2	FALSE
Huaier extract	anthraquinone‑quinazoline hybrid 7B	FAS, IL6, BCL2, CASP3, TNF, STAT3, BAX	SNAI1, EGFR	0.134921	2	FALSE
Huaier extract	resveratrol and curcumin	FAS, IL6, BCL2, CASP3, TNF, STAT3, BAX	COL11A2, CASP3, PARP1, PCNA, SHH, SMO, GLI1, CYCS, CDKN1A, MYC, BAX, SLC12A9, SMOX		2	FALSE
Huaier extract	tanshinone IIA (TanIIA)	FAS, IL6, BCL2, CASP3, TNF, STAT3, BAX	COL11A2, CASP3, PARP1, ROS1		2	FALSE
Huaier extract	Licochalcone B (Lico B)	FAS, IL6, BCL2, CASP3, TNF, STAT3, BAX	COL11A2, FH, CCND1, PARP1, ROS1, PCNA, MCL1, CYCS, CLEC4D, DDIT3, WDTC1, BID, BAX, TNFRSF10B		2	FALSE
Huaier extract	podophyllotoxin	FAS, IL6, BCL2, CASP3, TNF, STAT3, BAX	IGF1R, AKT1, IGF1	0.457143	2	FALSE
Huaier extract	Dihydroartemisinin and gefitinib	FAS, IL6, BCL2, CASP3, TNF, STAT3, BAX	AKT1	1.23214	2	FALSE
Huaier extract	Vielanin K (VK)	FAS, IL6, BCL2, CASP3, TNF, STAT3, BAX	CA2, MAPK8	-0.698413	2	TRUE
Huaier extract	apigenin	FAS, IL6, BCL2, CASP3, TNF, STAT3, BAX	SNAI1, AKT1, FAS, PIK3CB, PIK3CG, NFKB1, CASP3, PCNA, TNF, PIK3CD, SEMA6A, SLC22A3, PIK3CA, BAX		2	FALSE
Huaier extract	ganetespib and ABT-888	FAS, IL6, BCL2, CASP3, TNF, STAT3, BAX	RAD51	1.48214	2	FALSE
Huaier extract	Silibinin	FAS, IL6, BCL2, CASP3, TNF, STAT3, BAX	NAGLU, NBAS, GDF15	0.157143	2	FALSE
Huaier extract	Taxotere and vincristine	FAS, IL6, BCL2, CASP3, TNF, STAT3, BAX	KDR, VEGFA, FLT1	0.757143	2	FALSE
Huaier extract	tanshinone IIA	FAS, IL6, BCL2, CASP3, TNF, STAT3, BAX	KDR, VEGFA, FLT1	0.757143	2	FALSE
Huaier extract	Combined application of the ATR inhibitor VE-822 and oxaliplatin	FAS, IL6, BCL2, CASP3, TNF, STAT3, BAX	ATP8A2	1.73214	2	FALSE
Huaier extract	Morphine	FAS, IL6, BCL2, CASP3, TNF, STAT3, BAX	SEMA6A, AKT1, MTOR, EGFR	0.277597	2	FALSE
Huaier extract	oleanolic acid derivative	FAS, IL6, BCL2, CASP3, TNF, STAT3, BAX	BCL2, BAX	-0.031746	2	TRUE
Huaier extract	synergism combined with lapatinib	FAS, IL6, BCL2, CASP3, TNF, STAT3, BAX	EGFR	1.10714	2	FALSE
Huaier extract	valproic acid (VPA)	FAS, IL6, BCL2, CASP3, TNF, STAT3, BAX	CASP3, ROS1, PCNA, CDKN1A, STAT3	-0.159524	2	TRUE
Huaier extract	combined treatment of MTX and CQ	FAS, IL6, BCL2, CASP3, TNF, STAT3, BAX	COL11A2, CASP3, PARP1		2	FALSE
Huaier extract	quercetin and 2-ME	FAS, IL6, BCL2, CASP3, TNF, STAT3, BAX	BCL2, BAX	-0.031746	2	TRUE
Huaier extract	Jiedu Sangen decoction (JSD)	FAS, IL6, BCL2, CASP3, TNF, STAT3, BAX	AKT1, PIK3CB, PIK3CG, PIK3CD, PIK3CA	0.77381	2	FALSE
Huaier extract	ABT-737	FAS, IL6, BCL2, CASP3, TNF, STAT3, BAX	AKT1, MCL1, CLEC4D, XIAP, CFLAR, BAX, FH, CASP8		2	FALSE
Huaier extract	cisplatin with radiation	FAS, IL6, BCL2, CASP3, TNF, STAT3, BAX	CASP3	0.732143	2	FALSE
Huaier extract	combination of CDDP and DAPT	FAS, IL6, BCL2, CASP3, TNF, STAT3, BAX	AKT1	1.23214	2	FALSE
Huaier extract	the nonsteroidal antiinflammatory drug (NSAID) sulindac	FAS, IL6, BCL2, CASP3, TNF, STAT3, BAX	STAT3	0.857143	2	FALSE
Huaier extract	a lower dose of radiation (1 Gy) combined with RA (5 µM)	FAS, IL6, BCL2, CASP3, TNF, STAT3, BAX	BCL2	0.732143	2	FALSE
Huaier extract	Metformin (METF)	FAS, IL6, BCL2, CASP3, TNF, STAT3, BAX	PRKAB1, IGF1, KLF6, SPP1, PRKAA1, IGF2, FAM126A, PRKAA2, IGF1R, KRT19		2	FALSE
Huaier extract	vanoxerine dihydrochloride	FAS, IL6, BCL2, CASP3, TNF, STAT3, BAX	CDK2, PCNA	0.634921	2	FALSE
Huaier extract	Beta-lapachone	FAS, IL6, BCL2, CASP3, TNF, STAT3, BAX	MTOR, MAP1LC3A, ROS1, MAP1LC3B	0.391234	2	FALSE
Huaier extract	Imatinib (IM)	FAS, IL6, BCL2, CASP3, TNF, STAT3, BAX	ROS1	1.85714	2	FALSE
Huaier extract	MnTE-2-PyP(5+)	FAS, IL6, BCL2, CASP3, TNF, STAT3, BAX	ROS1	1.85714	2	FALSE
Huaier extract	arsenic trioxide (As(2)O(3))	FAS, IL6, BCL2, CASP3, TNF, STAT3, BAX	BAK1, CASP3, BCL2, CASP9, BAX	-0.22619	2	TRUE
Huaier extract	MjTX-I, a phospholipase A2 isolated	FAS, IL6, BCL2, CASP3, TNF, STAT3, BAX	BAD, BCL2	0.190476	2	FALSE
Huaier extract	cryptotanshinone	FAS, IL6, BCL2, CASP3, TNF, STAT3, BAX	MMP9, BCL2, BAX, ROS1	-0.24513	2	TRUE
Huaier extract	R763	FAS, IL6, BCL2, CASP3, TNF, STAT3, BAX	AKT1, KIT	0.246032	2	FALSE
Huaier extract	Dynasore	FAS, IL6, BCL2, CASP3, TNF, STAT3, BAX	CDK4, STAT3, CCND1, MMP2	0.12987	2	FALSE
Huaier extract	Aromatase inhibitors	FAS, IL6, BCL2, CASP3, TNF, STAT3, BAX	GABPA, NFE2L2, KEAP1	0.657143	2	FALSE
Huaier extract	Sorafenib	FAS, IL6, BCL2, CASP3, TNF, STAT3, BAX	MAP2K1, BAK1, FH, AKT1, EBP, GLB1, ATF6, BCL2, SH3D19, ROS1, TFAM, MCL1, CLEC4D, DDIT3, MAPK3, CASP8		2	FALSE
Huaier extract	curcumin was loaded into solid lipid nanoparticles (SLNs)(Cur-SLNs)	FAS, IL6, BCL2, CASP3, TNF, STAT3, BAX	CCND1, BCL2, PCNA, CDK4, BAX	-0.0595238	2	TRUE
Huaier extract	AZ + SFN	FAS, IL6, BCL2, CASP3, TNF, STAT3, BAX	COL11A2, CCND1, CASP3, PARP1, PCNA		2	FALSE
Huaier extract	nonsteroidal anti-inflammatory drug (NSAID)	FAS, IL6, BCL2, CASP3, TNF, STAT3, BAX	PTGS2, PHGDH, COX5A, CPOX, COX8A	0.72381	2	FALSE
Huaier extract	metformin and pitavastatin	FAS, IL6, BCL2, CASP3, TNF, STAT3, BAX	COL11A2, CDKN1B, PRKAB1, PIK3CB, PIK3CG, CASP3, PRKAA1, MAP1LC3A, PARP1, PCNA, PRKAA2, PIK3CD, CDKN1A, MAP1LC3B, MTOR, PIK3CA, BAX		2	FALSE
Huaier extract	enalapril and 5-FU	FAS, IL6, BCL2, CASP3, TNF, STAT3, BAX	MMP9, CCND1, KDR, MMP2, BCL2, PCNA, FLT1, XIAP, VEGFA, STAT3, MYC	-0.021645	2	TRUE
Huaier extract	combination of SAHA and cisplatin	FAS, IL6, BCL2, CASP3, TNF, STAT3, BAX	BCL2	0.732143	2	FALSE
Huaier extract	Ni(II) thiosemicarbazone compound	FAS, IL6, BCL2, CASP3, TNF, STAT3, BAX	AKT1, PIK3CB, PIK3CG, CASP3, PIK3CD, PIK3CA	0.312271	2	FALSE
Huaier extract	Paris forrestii (Takht.) H. Li (PCT3)	FAS, IL6, BCL2, CASP3, TNF, STAT3, BAX	COL11A2, CASP3, BCL2, PARP1, MCL1, CLEC4D, BAX, FH		2	FALSE
Huaier extract	Obatoclax	FAS, IL6, BCL2, CASP3, TNF, STAT3, BAX	BAK1, AIFM1, BCL2, MCL1, BCL2L11, TNFSF10, CYCS, CLEC4D, BAX, FH		2	FALSE
Huaier extract	lignocaine (LIG)	FAS, IL6, BCL2, CASP3, TNF, STAT3, BAX	BAD, BCL2, BAX	-0.0428571	2	TRUE
Huaier extract	crizotinib and temozolomide	FAS, IL6, BCL2, CASP3, TNF, STAT3, BAX	RNMT, AKT1, MET, ROS1, MCL1, SLTM, BCL2L11, CLEC4D, FH		2	FALSE
Huaier extract	Transcriptional co-activator with PDZ binding motif (TAZ)	FAS, IL6, BCL2, CASP3, TNF, STAT3, BAX	MTOR, AKT1	0.52381	2	FALSE
Huaier extract	Paclitaxel	FAS, IL6, BCL2, CASP3, TNF, STAT3, BAX	WDTC1, CASP7		2	FALSE
Huaier extract	paclitaxel combined with lobaplatin	FAS, IL6, BCL2, CASP3, TNF, STAT3, BAX	AKT1, PIK3CB, PIK3CG, PIK3CD, PIK3CA	0.77381	2	FALSE
Huaier extract	Ibrutinib combined with radiation	FAS, IL6, BCL2, CASP3, TNF, STAT3, BAX	AKT1	1.23214	2	FALSE
Huaier extract	GLU-PTX	FAS, IL6, BCL2, CASP3, TNF, STAT3, BAX	ABCB1, ABCG2	1.02381	2	FALSE
Huaier extract	caffeine	FAS, IL6, BCL2, CASP3, TNF, STAT3, BAX	BAX, PTGS2, HAS1, MYLIP, COX5A, CPOX, MLXIP, COX8A, MARCHF8	0.0515873	2	FALSE
Huaier extract	Met and Cis	FAS, IL6, BCL2, CASP3, TNF, STAT3, BAX	AKT1, CCND1, PIK3CB, PIK3CG, PCNA, PIK3CD, PIK3CA	0.642857	2	FALSE
Huaier extract	Baicalin	FAS, IL6, BCL2, CASP3, TNF, STAT3, BAX	MYC	1.10714	2	FALSE
Huaier extract	DHA and ABT-263	FAS, IL6, BCL2, CASP3, TNF, STAT3, BAX	MCL1, BCL2L11, CLEC4D, STAT3, FH		2	FALSE
Huaier extract	Docosahexaenoic acid (DHA)	FAS, IL6, BCL2, CASP3, TNF, STAT3, BAX	BIRC3, BAK1, BIRC2, CYCS, XIAP, DDIT3, BAX	-2.22045e-16	2	TRUE
Huaier extract	ursolic acid (UA)	FAS, IL6, BCL2, CASP3, TNF, STAT3, BAX	AKT1	1.23214	2	FALSE
Huaier extract	the halogenated monoterpene mertensene	FAS, IL6, BCL2, CASP3, TNF, STAT3, BAX	CDK1, COL11A2, CDK2, CASP3, PARP1, PCNA, CDK4, WDTC1		2	FALSE
Huaier extract	JuBei oral liquid (JB)	FAS, IL6, BCL2, CASP3, TNF, STAT3, BAX	CASP3, BCL2, ROS1, CYCS, BAX	-0.242857	2	TRUE
Huaier extract	Acacetin with doxorubicin	FAS, IL6, BCL2, CASP3, TNF, STAT3, BAX	CDKN1A, ABCB1, PCNA, TBC1D9	0.391234	2	FALSE
Huaier extract	simvastatin	FAS, IL6, BCL2, CASP3, TNF, STAT3, BAX	AKT1, IGF1	0.246032	2	FALSE
Huaier extract	Fisetin	FAS, IL6, BCL2, CASP3, TNF, STAT3, BAX	NPY4R, AKT1, PPA1, IGF1R, CASP8		2	FALSE
Huaier extract	bortezomib and ketoconazole	FAS, IL6, BCL2, CASP3, TNF, STAT3, BAX	BID	0.982143	2	FALSE
Huaier extract	combined TMZ treatment with BIX01294, an inhibitor of histone methyltransferase G9a	FAS, IL6, BCL2, CASP3, TNF, STAT3, BAX	MAP1LC3A, MAP1LC3B	0.968254	2	FALSE
Huaier extract	FePt-Cys nanoparticles (FePt-Cys NPs)	FAS, IL6, BCL2, CASP3, TNF, STAT3, BAX	MMP2, ROS1	0.0793651	2	FALSE
Huaier extract	Euplotin C (EC)	FAS, IL6, BCL2, CASP3, TNF, STAT3, BAX	AKT1	1.23214	2	FALSE
Huaier extract	UCN-01 (7-hydroxy-staurosporine)	FAS, IL6, BCL2, CASP3, TNF, STAT3, BAX	CDKN1A, PCNA	0.634921	2	FALSE
Huaier extract	nelfinavir	FAS, IL6, BCL2, CASP3, TNF, STAT3, BAX	HSPA5	0.857143	2	FALSE
Huaier extract	Ilimaquinone	FAS, IL6, BCL2, CASP3, TNF, STAT3, BAX	TNFRSF10B	1.23214	2	FALSE
Huaier extract	daurisoline	FAS, IL6, BCL2, CASP3, TNF, STAT3, BAX	CCND1, MYC, PCNA	0.557143	2	FALSE
Huaier extract	PPZ and VCR	FAS, IL6, BCL2, CASP3, TNF, STAT3, BAX	AKT1, PIK3CB, PIK3CG, PIK3CD, EGFR, MTOR, PIK3CA, ABCB1	0.46131	2	FALSE
Huaier extract	Polyphyllin VI	FAS, IL6, BCL2, CASP3, TNF, STAT3, BAX	BCL2, MAPK8, BECN1, MAP1LC3B, WDTC1, BAX		2	FALSE
Huaier extract	nigericin	FAS, IL6, BCL2, CASP3, TNF, STAT3, BAX	MTOR	1.23214	2	FALSE
Huaier extract	C₁₈H₁₇NO₆	FAS, IL6, BCL2, CASP3, TNF, STAT3, BAX	MMP9, AKT1, PIK3CB, PIK3CG, MMP2, PIK3CD, FLT1, KDR, VEGFA, PIK3CA	0.471849	2	FALSE
Huaier extract	high-dose pulsatile gefitinib	FAS, IL6, BCL2, CASP3, TNF, STAT3, BAX	AKT1, EGFR	0.412698	2	FALSE
Huaier extract	valproic acid (VPA)(combination of VPA and metformin )	FAS, IL6, BCL2, CASP3, TNF, STAT3, BAX	AKT1	1.23214	2	FALSE
Huaier extract	Gambogenic acid (GNA)	FAS, IL6, BCL2, CASP3, TNF, STAT3, BAX	CASP3, AKT1, PTEN	0.0904762	2	FALSE
Huaier extract	p-Hydroxymethoxybenzobijuglone (HMBBJ)	FAS, IL6, BCL2, CASP3, TNF, STAT3, BAX	CASP3, BCL2	-0.031746	2	TRUE
Huaier extract	chidamide	FAS, IL6, BCL2, CASP3, TNF, STAT3, BAX	COL11A2, CASP3, PARP1, CASP9, CASP8		2	FALSE
Huaier extract	5‑FU and Blu9931	FAS, IL6, BCL2, CASP3, TNF, STAT3, BAX	CDKN1B	1.48214	2	FALSE
Huaier extract	5-FU, DTN and DHA	FAS, IL6, BCL2, CASP3, TNF, STAT3, BAX	MCL1, FH, CLEC4D		2	FALSE
Huaier extract	Auranofin (AF)	FAS, IL6, BCL2, CASP3, TNF, STAT3, BAX	MTTP, ROS1		2	FALSE
Huaier extract	β-Asarone	FAS, IL6, BCL2, CASP3, TNF, STAT3, BAX	MYC	1.10714	2	FALSE
Huaier extract	Myricetin	FAS, IL6, BCL2, CASP3, TNF, STAT3, BAX	AKT1, PIK3CB, PIK3CG, PDPK1, PDK1, JUN, PIK3CD, MAPK8, PIK3CA	0.419643	2	FALSE
Huaier extract	Doxorubicin, Metformin, and Sodium Oxamate (DoxMetOx)	FAS, IL6, BCL2, CASP3, TNF, STAT3, BAX	COL11A2, MAP1LC3A, PARP1, MAP1LC3B, MTOR		2	FALSE
Huaier extract	Arsenic trioxide (ATO)	FAS, IL6, BCL2, CASP3, TNF, STAT3, BAX	EIF4E	1.85714	2	FALSE
Huaier extract	SKF-96365, an SOCE inhibitor	FAS, IL6, BCL2, CASP3, TNF, STAT3, BAX	AKT1	1.23214	2	FALSE
Huaier extract	IRE + FOLFIRINOX (5-fluorouracil, leucovorin, irinotecan, and oxaliplatin)	FAS, IL6, BCL2, CASP3, TNF, STAT3, BAX	CASP3	0.732143	2	FALSE
Huaier extract	Melatonin	FAS, IL6, BCL2, CASP3, TNF, STAT3, BAX	BAX, SEMA6A, CASP3, MYLIP, BCL2, ROS1, PCNA, MLXIP, BBC3, MARCHF8	-0.298739	2	TRUE
Huaier extract	Nanomicellar-Curcumin	FAS, IL6, BCL2, CASP3, TNF, STAT3, BAX	TWIST1, CCND1, BCL2, MAP1LC3A, BECN1, PCNA, MAP1LC3B, BAX, CASP8	-0.135913	2	TRUE
Huaier extract	reactive oxygen species modulator-1 (Romo1)	FAS, IL6, BCL2, CASP3, TNF, STAT3, BAX	BCL2, BAX, ROS1	-0.109524	2	TRUE
Huaier extract	Temozolomide-conjugated gold nanoparticle functionalized with an antibody against the ephrin type-A receptor 3 (anti-EphA3-TMZ@GNPs)	FAS, IL6, BCL2, CASP3, TNF, STAT3, BAX	MGMT	1.60714	2	FALSE
Huaier extract	GSK525762A	FAS, IL6, BCL2, CASP3, TNF, STAT3, BAX	BAK1, BCL2, CDK6, MYC, BAX	-0.0595238	2	TRUE
Huaier extract	4-methylnitrosamino-1-3-pyridyl-1-butanone (NNK)	FAS, IL6, BCL2, CASP3, TNF, STAT3, BAX	SNAI1, NANOG, PROM1, SLC22A3, ITK		2	FALSE
Huaier extract	Ganoderma lucidum polysaccharides (GLP)	FAS, IL6, BCL2, CASP3, TNF, STAT3, BAX	NAGLU, NBAS, GDF15	0.157143	2	FALSE
Huaier extract	Heerak Bhasma nanoparticle (HBNP)	FAS, IL6, BCL2, CASP3, TNF, STAT3, BAX	IL6, IL10	-0.865079	2	TRUE
Huaier extract	Alkannin	FAS, IL6, BCL2, CASP3, TNF, STAT3, BAX	RNMT, SNAI1, AKT1, PIK3CB, PIK3CG, MET, BCL2, CASP9, SLTM, PIK3CD, PIK3CA		2	FALSE
Huaier extract	Dibenzylideneacetone (DBA)	FAS, IL6, BCL2, CASP3, TNF, STAT3, BAX	EIF4E	1.85714	2	FALSE
Huaier extract	CL-6, a curcumin derivative	FAS, IL6, BCL2, CASP3, TNF, STAT3, BAX	BAX, BCL2, YAP1	-0.109524	2	TRUE
Huaier extract	Dox-NCs	FAS, IL6, BCL2, CASP3, TNF, STAT3, BAX	CASP3, ABCB1	-0.698413	2	TRUE
Huaier extract	aqueous extract of Solanum nigrum (AESN)	FAS, IL6, BCL2, CASP3, TNF, STAT3, BAX	CASP3	0.732143	2	FALSE
Huaier extract	hydroxychloroquine (HCQ)	FAS, IL6, BCL2, CASP3, TNF, STAT3, BAX	ADM, BAX, ABCB1, TBC1D9		2	FALSE
Huaier extract	Hesperidin, piperine and bee venom	FAS, IL6, BCL2, CASP3, TNF, STAT3, BAX	EGFR	1.10714	2	FALSE
Huaier extract	copper (II) (Cu [II])	FAS, IL6, BCL2, CASP3, TNF, STAT3, BAX	BCL2, BAX, CASP8	-0.242857	2	TRUE
Huaier extract	30-diethoxyphosphoryl-28-propynoylbetulin (compound 4)	FAS, IL6, BCL2, CASP3, TNF, STAT3, BAX	SLC12A9, CDKN1A		2	FALSE
Huaier extract	EPA and DHA	FAS, IL6, BCL2, CASP3, TNF, STAT3, BAX	CD44	1.23214	2	FALSE
Huaier extract	tepotinib	FAS, IL6, BCL2, CASP3, TNF, STAT3, BAX	RNMT, MET, SLTM, SLC22A3, MYC, ITK		2	FALSE
Huaier extract	Monensin	FAS, IL6, BCL2, CASP3, TNF, STAT3, BAX	KDR, FLT1, EGFR	0.490476	2	FALSE
Huaier extract	TRAIL and NVB	FAS, IL6, BCL2, CASP3, TNF, STAT3, BAX	CASP3, BCL2, BAX	-0.242857	2	TRUE
Huaier extract	Bafilomycin A1	FAS, IL6, BCL2, CASP3, TNF, STAT3, BAX	BCL2, BECN1	0.190476	2	FALSE
Huaier extract	ASR352 (7b) was identified as one of the equipotent 7a analogs	FAS, IL6, BCL2, CASP3, TNF, STAT3, BAX	BAX, CASP3, BCL2, PARP1	-0.233766	2	TRUE
Huaier extract	Violacein	FAS, IL6, BCL2, CASP3, TNF, STAT3, BAX	AKT1, CCND1, NFKB1, PCNA	0.152597	2	FALSE
Huaier extract	DHA synergized with 2-Deoxy-D-glucose	FAS, IL6, BCL2, CASP3, TNF, STAT3, BAX	AIFM1, CYCS, CASP9	0.557143	2	FALSE
Huaier extract	n-butylidenephthalide (n-BP)	FAS, IL6, BCL2, CASP3, TNF, STAT3, BAX	DNMT1	1.23214	2	FALSE
Huaier extract	5,7-dihydroxy-4-methyl-6-(3-methylbutanoyl)-coumarin (DMAC)	FAS, IL6, BCL2, CASP3, TNF, STAT3, BAX	COL11A2, BAK1, CASP3, PARP1, MCL1, CLEC4D, WDTC1, FH		2	FALSE
Huaier extract	Artesunate (ART)	FAS, IL6, BCL2, CASP3, TNF, STAT3, BAX	PTGS2, FAS, FASN, MYLIP, COX5A, CPOX, MLXIP, COX8A, MARCHF8	0.33631	2	FALSE
Huaier extract	SI 34	FAS, IL6, BCL2, CASP3, TNF, STAT3, BAX	CCND1, PCNA, SRC	0.390476	2	FALSE
Huaier extract	GLI1/2 inhibitor GANT61 and PI3K/mTOR inhibitor PI103	FAS, IL6, BCL2, CASP3, TNF, STAT3, BAX	PMAIP1	1.35714	2	FALSE
Huaier extract	Cryptotansinone (Dsh-003) (MW 269.14)	FAS, IL6, BCL2, CASP3, TNF, STAT3, BAX	AKT1, PIK3CB, PIK3CG, PTGER4, PTGER2, PIK3CD, PIK3CA	0.642857	2	FALSE
Huaier extract	Erlotinib	FAS, IL6, BCL2, CASP3, TNF, STAT3, BAX	COL11A2, AKT1, CASP3, PARP1, CASP9		2	FALSE
Huaier extract	17β-Estradiol (E2)	FAS, IL6, BCL2, CASP3, TNF, STAT3, BAX	IL6, STAT3, FAM126A		2	FALSE
Huaier extract	Andrographis paniculata (A. paniculata) polysaccharide	FAS, IL6, BCL2, CASP3, TNF, STAT3, BAX	CDK1, CASP3, CASP9, CASP8	-0.176948	2	TRUE
Huaier extract	cryptolepine	FAS, IL6, BCL2, CASP3, TNF, STAT3, BAX	WDTC1, PARP1		2	FALSE
Huaier extract	TAp73alpha	FAS, IL6, BCL2, CASP3, TNF, STAT3, BAX	BAX	0.732143	2	FALSE
Huaier extract	Exenatide (Ex-4)	FAS, IL6, BCL2, CASP3, TNF, STAT3, BAX	EGF, CAMP, CCND1, CHAMP1, BCL2, PCNA, EGFR, STAT3, MYC	-0.0109127	2	TRUE
Huaier extract	palbociclib in combination with the rapamycin analog temsirolimus	FAS, IL6, BCL2, CASP3, TNF, STAT3, BAX	CDK4, MTOR	0.0238095	2	FALSE
Huaier extract	Pulchrin A	FAS, IL6, BCL2, CASP3, TNF, STAT3, BAX	BAX	0.732143	2	FALSE
Huaier extract	ampelopsin sodium (Amp-Na)	FAS, IL6, BCL2, CASP3, TNF, STAT3, BAX	CA2, DNAH8	0.412698	2	FALSE
Huaier extract	E2 plus BSO	FAS, IL6, BCL2, CASP3, TNF, STAT3, BAX	JUN, MAPK8	0.190476	2	FALSE
Huaier extract	3-methyladenine (3-MA)	FAS, IL6, BCL2, CASP3, TNF, STAT3, BAX	AKT1, MAP1LC3A, BECN1, MAP1LC3B	0.493506	2	FALSE
Huaier extract	Bcl-2 antisense oligonucleotide	FAS, IL6, BCL2, CASP3, TNF, STAT3, BAX	BCL2	0.732143	2	FALSE
Huaier extract	the combination of cardamonin and 5-FU	FAS, IL6, BCL2, CASP3, TNF, STAT3, BAX	TCF4	1.60714	2	FALSE
Huaier extract	EGCG and cyclopamine (CyA)	FAS, IL6, BCL2, CASP3, TNF, STAT3, BAX	EGFR	1.10714	2	FALSE
Huaier extract	antiCD33-LONp-PMI	FAS, IL6, BCL2, CASP3, TNF, STAT3, BAX	MDM4, MDM2	0.412698	2	FALSE
Huaier extract	cordycepin	FAS, IL6, BCL2, CASP3, TNF, STAT3, BAX	MFAP1, PRKAB1, PRKAA1, ROS1, MGMT, PRKAA2, APRT, MTOR	0.540476	2	FALSE
Huaier extract	Radix Sophorae Flavescentis	FAS, IL6, BCL2, CASP3, TNF, STAT3, BAX	CASP3, BCL2, BAX	-0.242857	2	TRUE
Huaier extract	piperlongumine (PL)	FAS, IL6, BCL2, CASP3, TNF, STAT3, BAX	STAT3	0.857143	2	FALSE
Huaier extract	ibrutinib	FAS, IL6, BCL2, CASP3, TNF, STAT3, BAX	EGFR	1.10714	2	FALSE
Huaier extract	Xanthohumol (XN)	FAS, IL6, BCL2, CASP3, TNF, STAT3, BAX	COL11A2, AKT1, CASP3, BCL2, PARP1, ROS1, CASP9, WDTC1		2	FALSE
Huaier extract	free fatty acids extract (FFAE)	FAS, IL6, BCL2, CASP3, TNF, STAT3, BAX	CASP3, CASP9	0.190476	2	FALSE
Huaier extract	Simvastatin	FAS, IL6, BCL2, CASP3, TNF, STAT3, BAX	BCL2, BAX	-0.031746	2	TRUE
Huaier extract	FN2 in combination with GEM	FAS, IL6, BCL2, CASP3, TNF, STAT3, BAX	BCL2, BAX	-0.031746	2	TRUE
Huaier extract	TAK-242	FAS, IL6, BCL2, CASP3, TNF, STAT3, BAX	IL6	1.35714	2	FALSE
Huaier extract	dihydroartemisinin inhibited fibronectin-1	FAS, IL6, BCL2, CASP3, TNF, STAT3, BAX	AKT1, PIK3CB, PIK3CG, PIK3CD, SEMA6A, PIK3CA	0.613553	2	FALSE
Huaier extract	anti-diabetic drug Metformin (Met)	FAS, IL6, BCL2, CASP3, TNF, STAT3, BAX	RNMT, CCND1, MET, PCNA, SLTM, PKM, HIF1A, MYC, BAX		2	FALSE
Huaier extract	Matrine	FAS, IL6, BCL2, CASP3, TNF, STAT3, BAX	PTCH1, MAP2K1, AKT1, PIK3CB, PIK3CG, MYLIP, BCL2, MAPK3, PIK3CD, MLXIP, KDR, PIK3CA, MARCHF8, MTOR	0.166667	2	FALSE
Huaier extract	Bithionol-paclitaxel	FAS, IL6, BCL2, CASP3, TNF, STAT3, BAX	COL11A2, BCL2, PARP1, ROS1, XIAP		2	FALSE
Huaier extract	ibuprofen	FAS, IL6, BCL2, CASP3, TNF, STAT3, BAX	XIAP, CASP3, ABCB1, PCNA	-0.0633117	2	TRUE
Huaier extract	Malathion	FAS, IL6, BCL2, CASP3, TNF, STAT3, BAX	AKT1, BAX, BCL2	-0.0428571	2	TRUE
Huaier extract	curcumin and carboplatin	FAS, IL6, BCL2, CASP3, TNF, STAT3, BAX	MMP9, AKT1, CASP3, BCL2, CASP9, MAPK3	-0.162088	2	TRUE
Huaier extract	Aclidinium bromide	FAS, IL6, BCL2, CASP3, TNF, STAT3, BAX	AKT1, PIK3CB, PIK3CG, CASP3, BCL2, PIK3CD, PIK3CA, BAX	0.0571429	2	FALSE
Huaier extract	Anlotinib	FAS, IL6, BCL2, CASP3, TNF, STAT3, BAX	AKT1, CCND1, MMP9, PIK3CB, PIK3CG, MMP2, CASP3, BCL2, PCNA, PIK3CD, CDK4, PIK3CA, BAX	-0.0197802	2	TRUE
Huaier extract	ferrocenyl pyrazole (FP) derivates, 5-ferrocenyl-1-phenyl-1H-pyrazole (FP-Ph) and 5-ferrocenyl-1H-pyrazole (FP-H)	FAS, IL6, BCL2, CASP3, TNF, STAT3, BAX	AKT1, PIK3CB, PIK3CG, PIK3CD, PIK3CA	0.77381	2	FALSE
Huaier extract	Tetrahydroberberine	FAS, IL6, BCL2, CASP3, TNF, STAT3, BAX	AKT1, PIK3CB, PIK3CG, PIK3CD, MTOR, PIK3CA	0.626374	2	FALSE
Huaier extract	Celastrus orbiculatus	FAS, IL6, BCL2, CASP3, TNF, STAT3, BAX	CASP3, BCL2, BAX	-0.242857	2	TRUE
Huaier extract	isochaihulactone	FAS, IL6, BCL2, CASP3, TNF, STAT3, BAX	NAGLU, NBAS, GDF15	0.157143	2	FALSE
Huaier extract	sulindac	FAS, IL6, BCL2, CASP3, TNF, STAT3, BAX	FAS, PCNA, TNF, CDKN1A, NFKB1, SLC12A9		2	FALSE
Huaier extract	combination of celecoxib and IR	FAS, IL6, BCL2, CASP3, TNF, STAT3, BAX	CDK1, PTGS2, COX5A, CPOX, COX8A	0.557143	2	FALSE
Huaier extract	Vorinostat and quinacrine	FAS, IL6, BCL2, CASP3, TNF, STAT3, BAX	BCL2, ROS1, MCL1, CLEC4D, BAX, FH		2	FALSE
Huaier extract	Ciclopirox (CPX)	FAS, IL6, BCL2, CASP3, TNF, STAT3, BAX	SNAI1, MMP9, MMP2	-0.342857	2	TRUE
Huaier extract	astemizole and gefitinib	FAS, IL6, BCL2, CASP3, TNF, STAT3, BAX	KCNH1	2.73214	2	FALSE
Huaier extract	Bortezomib	FAS, IL6, BCL2, CASP3, TNF, STAT3, BAX	MYC, FOXM1	0.634921	2	FALSE
Huaier extract	ZD1839 (Iressa)	FAS, IL6, BCL2, CASP3, TNF, STAT3, BAX	MMP9, EGF	0.412698	2	FALSE
Huaier extract	Panobinostat	FAS, IL6, BCL2, CASP3, TNF, STAT3, BAX	EGFR	1.10714	2	FALSE
Huaier extract	aloe-emodin (AE)	FAS, IL6, BCL2, CASP3, TNF, STAT3, BAX	YBX1	1.48214	2	FALSE
Huaier extract	β-cyclodextrin-nanosponges (CN-CPT)	FAS, IL6, BCL2, CASP3, TNF, STAT3, BAX	RHO, RHOD, MAPK3		2	FALSE
Huaier extract	frankincense essential oil (FEO)	FAS, IL6, BCL2, CASP3, TNF, STAT3, BAX	BCL2, BAX	-0.031746	2	TRUE
Huaier extract	Fluoxetine (FLX)	FAS, IL6, BCL2, CASP3, TNF, STAT3, BAX	MAPK8	0.732143	2	FALSE
Huaier extract	gefitinib with calcitriol	FAS, IL6, BCL2, CASP3, TNF, STAT3, BAX	EGFR	1.10714	2	FALSE
Huaier extract	Lymecycline	FAS, IL6, BCL2, CASP3, TNF, STAT3, BAX	AKT1, STAT3, EGFR	0.157143	2	FALSE
Huaier extract	β-elemene	FAS, IL6, BCL2, CASP3, TNF, STAT3, BAX	ABCB1	2.35714	2	FALSE
Huaier extract	sanguinarine (SG)	FAS, IL6, BCL2, CASP3, TNF, STAT3, BAX	CCND1, MYLIP, BCL2, PCNA, MLXIP, MARCHF8	-0.0979853	2	TRUE
Huaier extract	LukS-PV	FAS, IL6, BCL2, CASP3, TNF, STAT3, BAX	BAK1, BAX, BCL2	-0.0428571	2	TRUE
Huaier extract	calix[6]arene (CLX6)	FAS, IL6, BCL2, CASP3, TNF, STAT3, BAX	MMP2, MMP9	0.190476	2	FALSE
Huaier extract	Paclitaxel (Taxol) &Caffeine	FAS, IL6, BCL2, CASP3, TNF, STAT3, BAX	BCL2	0.732143	2	FALSE
Huaier extract	Huaier n-butanol extract (HBE)	FAS, IL6, BCL2, CASP3, TNF, STAT3, BAX	MAP2K1, MAP2K7, SLC22A3, MAPK3, ITK		2	FALSE
Huaier extract	P2 (sequence: RALGWSCL)	FAS, IL6, BCL2, CASP3, TNF, STAT3, BAX	CASP3, BCL2	-0.031746	2	TRUE
Huaier extract	polyester-based hyperbranched dendritic-linear (HBDL)-based NPs carrying doxorubicin (Dox)	FAS, IL6, BCL2, CASP3, TNF, STAT3, BAX	MAPK8	0.732143	2	FALSE
Huaier extract	Dual HER/IGF-insulin	FAS, IL6, BCL2, CASP3, TNF, STAT3, BAX	AKT1	1.23214	2	FALSE
Huaier extract	Bruceine D	FAS, IL6, BCL2, CASP3, TNF, STAT3, BAX	MLXIP, MYLIP, MARCHF8, PCNA	0.198052	2	FALSE
Huaier extract	Derivate isocorydine (d-ICD)	FAS, IL6, BCL2, CASP3, TNF, STAT3, BAX	ITGA1		2	FALSE
Huaier extract	synthesized nanoparticles was modified with folic acid (FA)	FAS, IL6, BCL2, CASP3, TNF, STAT3, BAX	COL11A2, CASP3, PARP1		2	FALSE
Huaier extract	PBI-05204	FAS, IL6, BCL2, CASP3, TNF, STAT3, BAX	AKT1, CD44, PIK3CB, PIK3CG, PIK3CD, SOX2, MTOR, PIK3CA	0.590476	2	FALSE
Huaier extract	(E)-3-(3-(benzyloxy) phenyl)-1-(4-hydroxyphenyl)prop-2-en-1-one (HM015k or 15k)	FAS, IL6, BCL2, CASP3, TNF, STAT3, BAX	ABCG2, MYC, ABCB1, PCNA	0.425325	2	FALSE
Huaier extract	Piroxicam (PXM)	FAS, IL6, BCL2, CASP3, TNF, STAT3, BAX	CPOX, COX8A, PTGS2, COX5A	0.788961	2	FALSE
Huaier extract	EEHDW	FAS, IL6, BCL2, CASP3, TNF, STAT3, BAX	ABCB1, ABCG2	1.02381	2	FALSE
Huaier extract	Sesquiterpene Lactone-Santonin	FAS, IL6, BCL2, CASP3, TNF, STAT3, BAX	PTK2B, ZHX2, CASP3, BCL2, MAP2K7, PCNA, CASP9, MTOR, BAX	-0.41369	2	TRUE
Huaier extract	tamoxifen (TAM)	FAS, IL6, BCL2, CASP3, TNF, STAT3, BAX	STAT3, JAK2	0.301587	2	FALSE
Huaier extract	Thymoquinone (TQ)	FAS, IL6, BCL2, CASP3, TNF, STAT3, BAX	COL11A2, AKT1, PIK3CB, PIK3CG, PARP1, PIK3CD, PIK3CA, PTEN		2	FALSE
Huaier extract	PMI combined with ADR	FAS, IL6, BCL2, CASP3, TNF, STAT3, BAX	COL11A2, PARP1, PCNA, EGFR		2	FALSE
Huaier extract	p21-activated kinase (PAK) 2	FAS, IL6, BCL2, CASP3, TNF, STAT3, BAX	CASP7, MAP2K4	-0.365079	2	TRUE
Huaier extract	Sophoridine	FAS, IL6, BCL2, CASP3, TNF, STAT3, BAX	MAPK8	0.732143	2	FALSE
Huaier extract	talazoparib and TMZ	FAS, IL6, BCL2, CASP3, TNF, STAT3, BAX	BAK1, BAX	0.190476	2	FALSE
Huaier extract	FMT, CpG and FMT and CpG	FAS, IL6, BCL2, CASP3, TNF, STAT3, BAX	AKT1, IL6, TNF, EGFR, MTOR	-0.509524	2	TRUE
Huaier extract	Dexamethasone (Dex)	FAS, IL6, BCL2, CASP3, TNF, STAT3, BAX	G6PC1, PCK2		2	FALSE
Huaier extract	CONPs	FAS, IL6, BCL2, CASP3, TNF, STAT3, BAX	RNMT, AKT1, MET, CASP3, CASP9, SLTM		2	FALSE
Huaier extract	flubendazole	FAS, IL6, BCL2, CASP3, TNF, STAT3, BAX	NANOG, MYC, SOX2	0.590476	2	FALSE
Huaier extract	combination of baicalin and DDP	FAS, IL6, BCL2, CASP3, TNF, STAT3, BAX	AKT1, HAAO, HADH		2	FALSE
Huaier extract	Cidofovir	FAS, IL6, BCL2, CASP3, TNF, STAT3, BAX	CASP3	0.732143	2	FALSE
Huaier extract	Dp44mT	FAS, IL6, BCL2, CASP3, TNF, STAT3, BAX	SOAT1, MYC	0.134921	2	FALSE
Huaier extract	Taxol	FAS, IL6, BCL2, CASP3, TNF, STAT3, BAX	CDKN1B, BCL2, CDKN1A, PCNA	0.0957792	2	FALSE
Huaier extract	BBI608 in combination with paclitaxel	FAS, IL6, BCL2, CASP3, TNF, STAT3, BAX	STAT3	0.857143	2	FALSE
Huaier extract	Ajoene (4,5,9-trithiadodeca-1,6,11-triene-9-oxide)	FAS, IL6, BCL2, CASP3, TNF, STAT3, BAX	CASP3, BCL2, CYCS	-0.209524	2	TRUE
Huaier extract	MHP-1	FAS, IL6, BCL2, CASP3, TNF, STAT3, BAX	SLC22A3, MMP9, ITK		2	FALSE
Huaier extract	27652-89-7	FAS, IL6, BCL2, CASP3, TNF, STAT3, BAX	BCL2, BAX, CYCS	-0.0428571	2	TRUE
Huaier extract	Defactinib and PD173074	FAS, IL6, BCL2, CASP3, TNF, STAT3, BAX	AKT1	1.23214	2	FALSE
Huaier extract	2-methoxy-5((3,4,5-trimethosyphenyl)seleninyl) phenol (SQ0814061)	FAS, IL6, BCL2, CASP3, TNF, STAT3, BAX	AKT1, PIK3CB, PIK3CG, MDM2, PCNA, PIK3CD, PIK3CA	0.571429	2	FALSE
Huaier extract	(MAY)	FAS, IL6, BCL2, CASP3, TNF, STAT3, BAX	ABCB1	2.35714	2	FALSE
Huaier extract	Gambogic acid (GA)	FAS, IL6, BCL2, CASP3, TNF, STAT3, BAX	MMP9, HADH, MMP2, MAPK8, HAAO, MAPK3		2	FALSE
Huaier extract	ARV-825 (ARV) and its nanoformulation development (ARV-NP)	FAS, IL6, BCL2, CASP3, TNF, STAT3, BAX	CASP3, BCL2, MYC	-0.142857	2	TRUE
Huaier extract	Vidarabine	FAS, IL6, BCL2, CASP3, TNF, STAT3, BAX	CASP3, WDTC1, BAX, BCL2		2	FALSE
Huaier extract	quercetin combined with irinotecan/SN-38	FAS, IL6, BCL2, CASP3, TNF, STAT3, BAX	TWIST1, PTGS2, FLT1, KDR, VEGFA	0.490476	2	FALSE
Huaier extract	Polyphyllin II(PP II)	FAS, IL6, BCL2, CASP3, TNF, STAT3, BAX	AKT1, PIK3CB, PIK3CG, PIK3CD, MTOR, PIK3CA	0.626374	2	FALSE
Huaier extract	GNF-4256 (Genomics Institute of the Novartis Research Foundation	FAS, IL6, BCL2, CASP3, TNF, STAT3, BAX	NME1	1.73214	2	FALSE
Huaier extract	the combination of VPA and DOX	FAS, IL6, BCL2, CASP3, TNF, STAT3, BAX	CASP3, PARP1, CDKN1A	0.0571429	2	FALSE
Huaier extract	Sotetsuflavone	FAS, IL6, BCL2, CASP3, TNF, STAT3, BAX	MTOR, AKT1	0.52381	2	FALSE
Huaier extract	cisplatin and cisplatin-metformin	FAS, IL6, BCL2, CASP3, TNF, STAT3, BAX	SEMA6A, AKT1, PRKAB1, PRKAA1, PRKAA2, MTOR	0.459707	2	FALSE
Huaier extract	gefitinib with the YAP1 inhibitor verteporfin or an MEK/ERK inhibitor AZD6244	FAS, IL6, BCL2, CASP3, TNF, STAT3, BAX	MLXIP, BAD, MYLIP, MARCHF8	-0.324675	2	TRUE
Huaier extract	artocarpin	FAS, IL6, BCL2, CASP3, TNF, STAT3, BAX	BCL2, BAX, BAK1	-0.0428571	2	TRUE
Huaier extract	Alantolactone	FAS, IL6, BCL2, CASP3, TNF, STAT3, BAX	AKT1	1.23214	2	FALSE
Huaier extract	Levetiracetam (LEV)	FAS, IL6, BCL2, CASP3, TNF, STAT3, BAX	MGMT, HDAC4	0.468254	2	FALSE
Huaier extract	sFRP4	FAS, IL6, BCL2, CASP3, TNF, STAT3, BAX	CA2, ABCG2, ABCC2	0.357143	2	FALSE
Huaier extract	bazedoxifene acetate (BAZ)	FAS, IL6, BCL2, CASP3, TNF, STAT3, BAX	STAT3, STAT1, STAT6	0.157143	2	FALSE
Huaier extract	L-Pt-Py	FAS, IL6, BCL2, CASP3, TNF, STAT3, BAX	BBC3, MYC	0.0238095	2	FALSE
Huaier extract	LY5	FAS, IL6, BCL2, CASP3, TNF, STAT3, BAX	STAT3	0.857143	2	FALSE
Huaier extract	CP-673451	FAS, IL6, BCL2, CASP3, TNF, STAT3, BAX	AKT1, PIK3CB, PIK3CG, GABPA, PIK3CD, NFE2L2, PIK3CA	0.571429	2	FALSE
Huaier extract	Hispolon	FAS, IL6, BCL2, CASP3, TNF, STAT3, BAX	BCL2, BAX	-0.031746	2	TRUE
Huaier extract	sulforaphene (SFE, 4-methylsufinyl-3-butenyl isothiocyanate)	FAS, IL6, BCL2, CASP3, TNF, STAT3, BAX	BCL2, ATF4	-0.698413	2	TRUE
Huaier extract	octreotide (OCT) and cisplatin (DDP)	FAS, IL6, BCL2, CASP3, TNF, STAT3, BAX	ABCB1, ABCG2	1.02381	2	FALSE
Huaier extract	Celecoxib	FAS, IL6, BCL2, CASP3, TNF, STAT3, BAX	AKT1, PTGS2, CCND1, MDM4, ABCB1, CASP3, BCL2, MSH3, COX5A, PCNA, CPOX, ABCC1, COX8A, BAX, PTEN, TBC1D9	0.179154	2	FALSE
Huaier extract	2-fluoropalmitic acid (2-FPA)	FAS, IL6, BCL2, CASP3, TNF, STAT3, BAX	MMP2, MGMT, PROM1	-0.242857	2	TRUE
Huaier extract	Doxorubicin (DOX) loaded folate-coated magnetic Fe3 O4 nanoparticles (MNPs)	FAS, IL6, BCL2, CASP3, TNF, STAT3, BAX	CASP3, BCL2	-0.031746	2	TRUE
Huaier extract	tolfenamic acid (TA)	FAS, IL6, BCL2, CASP3, TNF, STAT3, BAX	NAGLU, NBAS, ROS1, GDF15	0.277597	2	FALSE
Huaier extract	silibinin	FAS, IL6, BCL2, CASP3, TNF, STAT3, BAX	MMP2, MMP9, STAT3	0.0238095	2	FALSE
Huaier extract	paclitaxel and honokiol	FAS, IL6, BCL2, CASP3, TNF, STAT3, BAX	ABCB1	2.35714	2	FALSE
Huaier extract	Oxysophocarpine	FAS, IL6, BCL2, CASP3, TNF, STAT3, BAX	MTOR, AKT1, FGFR1	0.457143	2	FALSE
Huaier extract	Cardiotoxin (CTX) III	FAS, IL6, BCL2, CASP3, TNF, STAT3, BAX	AKT1, PI3, SOAT1, EGFR		2	FALSE
Huaier extract	vinorelbine (NVB)	FAS, IL6, BCL2, CASP3, TNF, STAT3, BAX	ABCC3, BCL2	-1.0873	2	TRUE
Huaier extract	Curcumin	FAS, IL6, BCL2, CASP3, TNF, STAT3, BAX	EZH2, BCL2, MAP1LC3A, ROS1, SHH, GLI1, MAP1LC3B, DDIT3, BAX, HSPA5	-0.166387	2	TRUE
Huaier extract	bosutinib	FAS, IL6, BCL2, CASP3, TNF, STAT3, BAX	EIF4G1	1.60714	2	FALSE
Huaier extract	5-FU combined with casticin	FAS, IL6, BCL2, CASP3, TNF, STAT3, BAX	CASP3, CASP8	-0.031746	2	TRUE
Huaier extract	cleistanthin A (CA)	FAS, IL6, BCL2, CASP3, TNF, STAT3, BAX	CCND1	1.35714	2	FALSE
Huaier extract	cardamonin	FAS, IL6, BCL2, CASP3, TNF, STAT3, BAX	TCF4	1.60714	2	FALSE
Huaier extract	Minnelide/Triptolide (TL)	FAS, IL6, BCL2, CASP3, TNF, STAT3, BAX	GABPA, NFE2L2	0.357143	2	FALSE
Huaier extract	100704-10-7	FAS, IL6, BCL2, CASP3, TNF, STAT3, BAX	BAX, BAK1, CASP3, MYLIP, MAPK8, BCL2, JUN, CYCS, MLXIP, BBC3, XIAP, BID, MARCHF8, CASP8	-0.297619	2	TRUE
Huaier extract	Herbal melanin (HM)	FAS, IL6, BCL2, CASP3, TNF, STAT3, BAX	CASP3, BCL2	-0.031746	2	TRUE
Huaier extract	acetyl-11-keto-beta-boswellic acid (AKBA	FAS, IL6, BCL2, CASP3, TNF, STAT3, BAX	BIRC3, MMP9, CCND1, PTGS2, BCL2, PCNA	0.0750916	2	FALSE
Huaier extract	pazopanib + trametinib	FAS, IL6, BCL2, CASP3, TNF, STAT3, BAX	AKT1	1.23214	2	FALSE
Huaier extract	Hymecromone plus sorafenib	FAS, IL6, BCL2, CASP3, TNF, STAT3, BAX	EGF, CD44, MCL1, EGFR, CLEC4D, FH		2	FALSE
Huaier extract	Atovaquone	FAS, IL6, BCL2, CASP3, TNF, STAT3, BAX	CCND1, BCL2, TCF4, PCNA, MYC, BAX	0.010989	2	FALSE
Huaier extract	oleanolic acid (OA) plus autophagy inhibitor 3-methyladenine (3-MA) (3-MA+OA) or chloroquine (CQ)	FAS, IL6, BCL2, CASP3, TNF, STAT3, BAX	BCL2, MAP1LC3A, BAX, MAP1LC3B	0.12987	2	FALSE
Huaier extract	LZ-106	FAS, IL6, BCL2, CASP3, TNF, STAT3, BAX	ROS1	1.85714	2	FALSE
Huaier extract	calix[6]arene	FAS, IL6, BCL2, CASP3, TNF, STAT3, BAX	CDK4, CDK2, PIM1	-0.142857	2	TRUE
Huaier extract	combination (E) of Huangqi (Radix Astragali Mongolici) and Ezhu (Rhizoma Curcumae Phaeocaulis)	FAS, IL6, BCL2, CASP3, TNF, STAT3, BAX	CASP3, BCL2, BAX	-0.242857	2	TRUE
Huaier extract	Tetrandrine (Tet)	FAS, IL6, BCL2, CASP3, TNF, STAT3, BAX	COL11A2, CCND1, CASP3, BCL2, PARP1, PCNA, CDKN1A, CDK4, BAX, CASP8		2	FALSE
Huaier extract	miR-375 and DOX were co-delivered by liposomes (named L-miR-375/DOX-NPs)	FAS, IL6, BCL2, CASP3, TNF, STAT3, BAX	ATG7, ABCB1, CASP3, BCL2, YAP1, MTDH, MAPK8, BAX, TBC1D9	-0.28869	2	TRUE
Huaier extract	Lycorine hydrochloride (LH)	FAS, IL6, BCL2, CASP3, TNF, STAT3, BAX	MCL1	1.23214	2	FALSE
Huaier extract	U3-1402	FAS, IL6, BCL2, CASP3, TNF, STAT3, BAX	AKT1, PIK3CB, PIK3CG, PIK3CD, H2AX, PIK3CA	0.696886	2	FALSE
Huaier extract	RWJ-241947 (MCC-555)	FAS, IL6, BCL2, CASP3, TNF, STAT3, BAX	CDKN1A, PCNA	0.634921	2	FALSE
Huaier extract	compound 5k	FAS, IL6, BCL2, CASP3, TNF, STAT3, BAX	BAD, BCL2, BAX	-0.0428571	2	TRUE
Huaier extract	G3BC31	FAS, IL6, BCL2, CASP3, TNF, STAT3, BAX	CPOX, COX8A, PTGS2, COX5A	0.788961	2	FALSE
Huaier extract	rapamycin (RPM)	FAS, IL6, BCL2, CASP3, TNF, STAT3, BAX	KDR, VEGFA, FLT1, HIF1A	0.584416	2	FALSE
Huaier extract	the synthetic curcumin analog B14	FAS, IL6, BCL2, CASP3, TNF, STAT3, BAX	CDK2, CCND1, PCNA	0.457143	2	FALSE
Huaier extract	combination of metronomic topotecan and pazopanib	FAS, IL6, BCL2, CASP3, TNF, STAT3, BAX	ABCG2	2.10714	2	FALSE
Huaier extract	Kinamycin F	FAS, IL6, BCL2, CASP3, TNF, STAT3, BAX	PCNA	1.60714	2	FALSE
Huaier extract	OSU-T315	FAS, IL6, BCL2, CASP3, TNF, STAT3, BAX	AKT1	1.23214	2	FALSE
Huaier extract	Co-administration of MK siRNA and quercetin	FAS, IL6, BCL2, CASP3, TNF, STAT3, BAX	AKT1, PIK3CB, PIK3CG, ABCG2, PIK3CD, PIK3CA, MAPK3	0.642857	2	FALSE
Huaier extract	nano micelles curcumin	FAS, IL6, BCL2, CASP3, TNF, STAT3, BAX	CCND1, PCNA	0.857143	2	FALSE
Huaier extract	KU711 and KU757	FAS, IL6, BCL2, CASP3, TNF, STAT3, BAX	CD44	1.23214	2	FALSE
Huaier extract	Betulinic acid	FAS, IL6, BCL2, CASP3, TNF, STAT3, BAX	MTOR, GABPA, JAK2, NFE2L2	-0.00649351	2	TRUE
Huaier extract	UNC0642	FAS, IL6, BCL2, CASP3, TNF, STAT3, BAX	CASP3, BCL2L11	-0.309524	2	TRUE
Huaier extract	CM363	FAS, IL6, BCL2, CASP3, TNF, STAT3, BAX	BUB1B, PCNA	0.579365	2	FALSE
Huaier extract	Cryptanshinone	FAS, IL6, BCL2, CASP3, TNF, STAT3, BAX	PKM	1.10714	2	FALSE
Huaier extract	Ampelopsin (AMP)	FAS, IL6, BCL2, CASP3, TNF, STAT3, BAX	MYC, SKP2	0.412698	2	FALSE
Huaier extract	Pectolinarigenin	FAS, IL6, BCL2, CASP3, TNF, STAT3, BAX	MMP9, CASP3, BCL2, ROS1, STAT3, BAX	-0.623626	2	TRUE
Huaier extract	histone deacetylases (HDACs) inhibitor, suberoylanilide hydroxamic acid (SAHA)	FAS, IL6, BCL2, CASP3, TNF, STAT3, BAX	SEMA6A, PROM1	0.0238095	2	FALSE
Huaier extract	LZT-106 as a novel kinase inhibitor	FAS, IL6, BCL2, CASP3, TNF, STAT3, BAX	MCL1, FH, CLEC4D		2	FALSE
Huaier extract	C(60) fullerene-cisplatin nanocomplex	FAS, IL6, BCL2, CASP3, TNF, STAT3, BAX	CASP3	0.732143	2	FALSE
Huaier extract	goniothalamin	FAS, IL6, BCL2, CASP3, TNF, STAT3, BAX	BCL2	0.732143	2	FALSE
Huaier extract	PTX and RO3306	FAS, IL6, BCL2, CASP3, TNF, STAT3, BAX	PCNA	1.60714	2	FALSE
Huaier extract	HSP90AA1	FAS, IL6, BCL2, CASP3, TNF, STAT3, BAX	AKT1, PIK3CB, PIK3CG, PIK3CD, MTOR, PIK3CA	0.626374	2	FALSE
Huaier extract	LZT-106 was shown to synergize with ABT-199	FAS, IL6, BCL2, CASP3, TNF, STAT3, BAX	MCL1, FH, CLEC4D		2	FALSE
Huaier extract	a synergistic combination of photoactive hypericin and Manumycin A	FAS, IL6, BCL2, CASP3, TNF, STAT3, BAX	COL11A2, BIRC3, BIRC2, PARP1, XIAP		2	FALSE
Huaier extract	Formononetin	FAS, IL6, BCL2, CASP3, TNF, STAT3, BAX	MDM4, ABCC2, MSH3, ABCC1, SYCE1L, KLHL1		2	FALSE
Huaier extract	paclitaxel	FAS, IL6, BCL2, CASP3, TNF, STAT3, BAX	AKT1, PIK3CB, PIK3CG, PCNA, PIK3CD, MTOR, PIK3CA	0.571429	2	FALSE
Huaier extract	Dasatinib plus Gefitinib	FAS, IL6, BCL2, CASP3, TNF, STAT3, BAX	SRC, AKT1, EGFR	0.257143	2	FALSE
Huaier extract	the combined effects of gefitinib and pemetrexed	FAS, IL6, BCL2, CASP3, TNF, STAT3, BAX	AKT1	1.23214	2	FALSE
Huaier extract	11-Dehydrosinulariolide	FAS, IL6, BCL2, CASP3, TNF, STAT3, BAX	AKT1, PTEN	0.746032	2	FALSE
Huaier extract	Moringin	FAS, IL6, BCL2, CASP3, TNF, STAT3, BAX	CASP3, BAX	-0.031746	2	TRUE
Huaier extract	superparamagnetic iron oxide nanoparticles (SPIONs)	FAS, IL6, BCL2, CASP3, TNF, STAT3, BAX	CASP3, ROS1	-0.698413	2	TRUE
Huaier extract	Paeonol	FAS, IL6, BCL2, CASP3, TNF, STAT3, BAX	AKT1, PIK3CB, PIK3CG, SMAD3, SMAD2, PIK3CD, PIK3CA	0.714286	2	FALSE
Huaier extract	phenothiazine (DS00329)	FAS, IL6, BCL2, CASP3, TNF, STAT3, BAX	CDK2, CCND1, PCNA	0.457143	2	FALSE
Huaier extract	a novel oral PIM inhibitor, AZD1208	FAS, IL6, BCL2, CASP3, TNF, STAT3, BAX	CAMP, MYC, CDKN1A	-0.0428571	2	TRUE
Huaier extract	Daunorubicin	FAS, IL6, BCL2, CASP3, TNF, STAT3, BAX	AKT1	1.23214	2	FALSE
Huaier extract	plumbagin (PL)	FAS, IL6, BCL2, CASP3, TNF, STAT3, BAX	AKT1, PIK3CB, PIK3CG, PIK3CD, MTOR, PIK3CA	0.626374	2	FALSE
Huaier extract	nelfinavir (NFV)	FAS, IL6, BCL2, CASP3, TNF, STAT3, BAX	AKT1, ATP8A2, ABCB1	0.0904762	2	FALSE
Huaier extract	SB-T-121205	FAS, IL6, BCL2, CASP3, TNF, STAT3, BAX	COL11A2, CASP3, BCL2, PARP1, CASP9, WDTC1, BAX		2	FALSE
Huaier extract	All trans-retinoic acid (ATRA)	FAS, IL6, BCL2, CASP3, TNF, STAT3, BAX	AKT1, PIK3CB, PIK3CG, MAP2K7, BCL2, MCL1, PIK3CD, CLEC4D, PIK3CA, FH		2	FALSE
Huaier extract	Cyproheptadine	FAS, IL6, BCL2, CASP3, TNF, STAT3, BAX	COL11A2, PARP1		2	FALSE
Huaier extract	dacomitinib	FAS, IL6, BCL2, CASP3, TNF, STAT3, BAX	CDK1, CDK2, AKT1, BCL2, MAP1LC3B, MAP1LC3A, CASP9, EGFR, BAX	-0.0803571	2	TRUE
Huaier extract	NVP-ADW742	FAS, IL6, BCL2, CASP3, TNF, STAT3, BAX	AKT1, PIK3CB, PIK3CG, IGF1, PIK3CD, PIK3CA	0.696886	2	FALSE
Huaier extract	fluazuron	FAS, IL6, BCL2, CASP3, TNF, STAT3, BAX	AKT1, FGFR3	0.0238095	2	FALSE
Huaier extract	arsenite	FAS, IL6, BCL2, CASP3, TNF, STAT3, BAX	PKM	1.10714	2	FALSE
Huaier extract	BC2059	FAS, IL6, BCL2, CASP3, TNF, STAT3, BAX	TCF4	1.60714	2	FALSE
Huaier extract	pyrrolidinium	FAS, IL6, BCL2, CASP3, TNF, STAT3, BAX	CASP9	1.23214	2	FALSE
Huaier extract	GCCSysm-4 (G-4)	FAS, IL6, BCL2, CASP3, TNF, STAT3, BAX	CPOX, COX8A, PTGS2, COX5A	0.788961	2	FALSE
Huaier extract	PTX and TQD	FAS, IL6, BCL2, CASP3, TNF, STAT3, BAX	ROS1	1.85714	2	FALSE
Huaier extract	bromocriptine	FAS, IL6, BCL2, CASP3, TNF, STAT3, BAX	LARGE1, PCNA	-0.309524	2	TRUE
Huaier extract	Baicalein	FAS, IL6, BCL2, CASP3, TNF, STAT3, BAX	SEMA6A, ABCC3, HDAC9, ABCG2	0.00487013	2	FALSE
Huaier extract	Green synthesis of silver nanoparticles using Ganoderma neo-japonicum Imazeki	FAS, IL6, BCL2, CASP3, TNF, STAT3, BAX	CASP3	0.732143	2	FALSE
Huaier extract	Plitidepsin	FAS, IL6, BCL2, CASP3, TNF, STAT3, BAX	CDK4, CCND1, PCNA	0.657143	2	FALSE
Huaier extract	Aripiprazole	FAS, IL6, BCL2, CASP3, TNF, STAT3, BAX	BAK1, MYC, BCL2	0.0571429	2	FALSE
Huaier extract	RUNX3	FAS, IL6, BCL2, CASP3, TNF, STAT3, BAX	BCL2, CASP8	-0.031746	2	TRUE
Huaier extract	HY253	FAS, IL6, BCL2, CASP3, TNF, STAT3, BAX	COL11A2, WDTC1, PARP1, CASP9		2	FALSE
Huaier extract	RBCm-OM/PLGA	FAS, IL6, BCL2, CASP3, TNF, STAT3, BAX	CASP3, BCL2	-0.031746	2	TRUE
Huaier extract	MLN0128	FAS, IL6, BCL2, CASP3, TNF, STAT3, BAX	MTOR	1.23214	2	FALSE
Huaier extract	ursolic acid	FAS, IL6, BCL2, CASP3, TNF, STAT3, BAX	BCL2, BAX, AKT1	-0.0428571	2	TRUE
Huaier extract	Retinoic acid (RA)	FAS, IL6, BCL2, CASP3, TNF, STAT3, BAX	CASP3	0.732143	2	FALSE
Huaier extract	Trametinib	FAS, IL6, BCL2, CASP3, TNF, STAT3, BAX	MAP2K7, MCL1, CLEC4D, BBC3, FH		2	FALSE
Huaier extract	2-aziridin-1-yl-3-[(2-[2-[(3-aziridin-1-yl-1,4-dioxo-1,4-dihydronaphthalen-2-yl)thio]ethoxy]ethyl)thio]naphthoquinone (AZ-1)	FAS, IL6, BCL2, CASP3, TNF, STAT3, BAX	BCL2, PCNA	-0.198413	2	TRUE
Huaier extract	S2E, a thia-Michael adduct of sulfonamide chalcone	FAS, IL6, BCL2, CASP3, TNF, STAT3, BAX	CASP3, JUN, CYCS, SEMA6A, MAPK8, BAX	-0.309524	2	TRUE
Huaier extract	MPT0G211 combined with doxorubicin	FAS, IL6, BCL2, CASP3, TNF, STAT3, BAX	BAX	0.732143	2	FALSE
Huaier extract	combination therapy of gefitinib and cisplatin	FAS, IL6, BCL2, CASP3, TNF, STAT3, BAX	EGFR	1.10714	2	FALSE
Huaier extract	Desmopressin (dDAVP)	FAS, IL6, BCL2, CASP3, TNF, STAT3, BAX	CAMP, CHAMP1	0.0793651	2	FALSE
Huaier extract	ONX0912	FAS, IL6, BCL2, CASP3, TNF, STAT3, BAX	ROS1	1.85714	2	FALSE
Huaier extract	biocompatible As2O3 nanoparticles	FAS, IL6, BCL2, CASP3, TNF, STAT3, BAX	BCL2, BAX	-0.031746	2	TRUE
Huaier extract	CCT137690	FAS, IL6, BCL2, CASP3, TNF, STAT3, BAX	MMP2, CASP7, PTEN	-0.209524	2	TRUE
Huaier extract	VERU-111	FAS, IL6, BCL2, CASP3, TNF, STAT3, BAX	COL11A2, CASP3, PARP1		2	FALSE
Huaier extract	FK228	FAS, IL6, BCL2, CASP3, TNF, STAT3, BAX	AKT1, PIK3CB, PIK3CG, ZHX2, SRC, MAP2K7, BCL2, PIK3CD, EGFR, MTOR, PIK3CA, BAX	-0.0156642	2	TRUE
Huaier extract	Chemerin	FAS, IL6, BCL2, CASP3, TNF, STAT3, BAX	AKT1, PTEN	0.746032	2	FALSE
Huaier extract	Brevilin A (BA)	FAS, IL6, BCL2, CASP3, TNF, STAT3, BAX	MTOR, AKT1, STAT3	0.157143	2	FALSE
Huaier extract	GA-TAT	FAS, IL6, BCL2, CASP3, TNF, STAT3, BAX	CASP3, BCL2, BAX, CASP9	-0.233766	2	TRUE
Huaier extract	lenalidomide and cisplatin	FAS, IL6, BCL2, CASP3, TNF, STAT3, BAX	COL11A2, CASP3, BCL2, PARP1, FLT1, KDR, VEGFA		2	FALSE
Huaier extract	dezocine	FAS, IL6, BCL2, CASP3, TNF, STAT3, BAX	AKT1, EPHB6, DNLZ	-0.0428571	2	TRUE
Huaier extract	Triptolide (TPL)	FAS, IL6, BCL2, CASP3, TNF, STAT3, BAX	CDK7	1.73214	2	FALSE
Huaier extract	Compound 8r	FAS, IL6, BCL2, CASP3, TNF, STAT3, BAX	MCL1, BCL2, FH, CLEC4D		2	FALSE
Huaier extract	gambogic acid (GA)	FAS, IL6, BCL2, CASP3, TNF, STAT3, BAX	CDK1, CASP3, BCL2, EGFR, BAX	-0.392857	2	TRUE
Huaier extract	Strobilanthes crispus	FAS, IL6, BCL2, CASP3, TNF, STAT3, BAX	BCL2, BAX	-0.031746	2	TRUE
Huaier extract	sunitinib	FAS, IL6, BCL2, CASP3, TNF, STAT3, BAX	MAP1LC3A, MAP1LC3B	0.968254	2	FALSE
Huaier extract	nonsteroidal anti-inflammatory drug	FAS, IL6, BCL2, CASP3, TNF, STAT3, BAX	BCL2	0.732143	2	FALSE
Huaier extract	AZD8055/trametinib	FAS, IL6, BCL2, CASP3, TNF, STAT3, BAX	BCL2L11	1.35714	2	FALSE
Huaier extract	5-FU combined with forbesione	FAS, IL6, BCL2, CASP3, TNF, STAT3, BAX	CASP3, BCL2, BAX, CASP9	-0.233766	2	TRUE
Huaier extract	Cynara cardunculus L. (CCL)	FAS, IL6, BCL2, CASP3, TNF, STAT3, BAX	MTTP		2	FALSE
Huaier extract	Ator-loaded PSV micelles (ASM)	FAS, IL6, BCL2, CASP3, TNF, STAT3, BAX	TWIST1, MMP9, PLAU	-0.142857	2	TRUE
Huaier extract	Calebin-A	FAS, IL6, BCL2, CASP3, TNF, STAT3, BAX	JUN, MAPK8	0.190476	2	FALSE
Huaier extract	cisplatin (DDP)	FAS, IL6, BCL2, CASP3, TNF, STAT3, BAX	ABCB1	2.35714	2	FALSE
Huaier extract	Artesunate	FAS, IL6, BCL2, CASP3, TNF, STAT3, BAX	CASP3, STAT3, ROS1, CASP8	-0.574675	2	TRUE
Huaier extract	CYT997	FAS, IL6, BCL2, CASP3, TNF, STAT3, BAX	STAT3, JAK2	0.301587	2	FALSE
Huaier extract	luteoloside	FAS, IL6, BCL2, CASP3, TNF, STAT3, BAX	COL11A2, FAS, FASN, CASP3, BCL2, PARP1, MTOR, MAPK8, BAX, CASP8		2	FALSE
Huaier extract	sertraline (STL)	FAS, IL6, BCL2, CASP3, TNF, STAT3, BAX	BIRC3, CD44, TNFSF14, MAP1LC3A, BECN1, BIRC2, MAP1LC3B, SLC22A3, ATG5, ITK		2	FALSE
Huaier extract	emodin succinyl ester (ESE)	FAS, IL6, BCL2, CASP3, TNF, STAT3, BAX	EZH2, AR	0.634921	2	FALSE
Huaier extract	Ethoxysanguinarine (Eth)	FAS, IL6, BCL2, CASP3, TNF, STAT3, BAX	MFAP1, PRKAB1, PRKAA1, PRKAA2, APRT	0.82381	2	FALSE
Huaier extract	the receptor-specific agonist G-1	FAS, IL6, BCL2, CASP3, TNF, STAT3, BAX	MAPK3, PCNA	0.468254	2	FALSE
Huaier extract	morin and paclitaxel	FAS, IL6, BCL2, CASP3, TNF, STAT3, BAX	MLXIP, MYLIP, MARCHF8	-0.0428571	2	TRUE
Huaier extract	SNX-7081 and fludarabine nucleoside (2-FaraA)	FAS, IL6, BCL2, CASP3, TNF, STAT3, BAX	FASN, FAS, BID	0.0571429	2	FALSE
Huaier extract	combining CDDP with the HSP90 inhibitor 17-N-allylamino-17-demethoxy geldanamycin (17-AAG)	FAS, IL6, BCL2, CASP3, TNF, STAT3, BAX	COL11A2, AKT1, CASP3, PARP1, XIAP, WDTC1		2	FALSE
Huaier extract	Gemini-Cur	FAS, IL6, BCL2, CASP3, TNF, STAT3, BAX	BCL2, BAX	-0.031746	2	TRUE
Huaier extract	the combined action of CD95L and gemcitabine	FAS, IL6, BCL2, CASP3, TNF, STAT3, BAX	RIPK1, MCL1, CLEC4D, CFLAR, FH		2	FALSE
Huaier extract	flavopiridol and carfilzomib	FAS, IL6, BCL2, CASP3, TNF, STAT3, BAX	XIAP	0.982143	2	FALSE
Huaier extract	enterolactone (EL)	FAS, IL6, BCL2, CASP3, TNF, STAT3, BAX	SNAI1, CD44, MAPK3	0.157143	2	FALSE
Huaier extract	1,25-(OH)2D3	FAS, IL6, BCL2, CASP3, TNF, STAT3, BAX	MAP2K7, MAPK3	0.468254	2	FALSE
Huaier extract	nafamostat mesilate (NM)	FAS, IL6, BCL2, CASP3, TNF, STAT3, BAX	CDK1, SMAD2, PCNA	0.257143	2	FALSE
Huaier extract	combination of Celecoxib and Plumbagin	FAS, IL6, BCL2, CASP3, TNF, STAT3, BAX	PTGS2, COX5A, CPOX, COX8A, STAT3	0.307143	2	FALSE
Huaier extract	nitazoxanide (NTZ)	FAS, IL6, BCL2, CASP3, TNF, STAT3, BAX	KDR, IL6, BCL2, JAK2, CYCS, FLT1, VEGFA, STAT3	-0.46369	2	TRUE
Huaier extract	Biochanin A and SB590885	FAS, IL6, BCL2, CASP3, TNF, STAT3, BAX	AKT1, PIK3CB, PIK3CG, PIK3CD, PIK3CA	0.77381	2	FALSE
Huaier extract	combination treatment with OSM and Sal	FAS, IL6, BCL2, CASP3, TNF, STAT3, BAX	PROM1	2.10714	2	FALSE
Huaier extract	Nimotuzumab	FAS, IL6, BCL2, CASP3, TNF, STAT3, BAX	AKT1	1.23214	2	FALSE
Huaier extract	gossypol	FAS, IL6, BCL2, CASP3, TNF, STAT3, BAX	MTOR, CCND1, PCNA, RPS6KB1	0.675325	2	FALSE
Huaier extract	YM155	FAS, IL6, BCL2, CASP3, TNF, STAT3, BAX	BIRC3, CASP3, BIRC2, EGFR, ABCB1	-0.159524	2	TRUE
Huaier extract	β-elemene (β-ELE)	FAS, IL6, BCL2, CASP3, TNF, STAT3, BAX	BAD, BCL2, CASP3, CYCS	-0.176948	2	TRUE
Huaier extract	farnesyltransferase (FTase) inhibitor FTI-2148	FAS, IL6, BCL2, CASP3, TNF, STAT3, BAX	AKT1, MAPK3	0.246032	2	FALSE
Huaier extract	MET Vinorelbine (NVB) combined with an angiogenesis inhibitor (Endostar)	FAS, IL6, BCL2, CASP3, TNF, STAT3, BAX	KDR, VEGFA, FLT1	0.757143	2	FALSE
Huaier extract	C-phycocyanin (C-PC) pigment	FAS, IL6, BCL2, CASP3, TNF, STAT3, BAX	CCND1, BCL2, PCNA, ATP8A2, STAT3	-0.259524	2	TRUE
Huaier extract	EM-2	FAS, IL6, BCL2, CASP3, TNF, STAT3, BAX	MAPK8	0.732143	2	FALSE
Huaier extract	SmacN7	FAS, IL6, BCL2, CASP3, TNF, STAT3, BAX	AKT1, BAK1, PIK3CB, PIK3CD, BID, TNFSF10, PARP1, CASP9, CLEC4D, MTOR, TNFRSF10B, BIRC3, CASP3, BCL2, BAX, CASP8, COL11A2, PIK3CG, MCL1, PIK3CA, FH		2	FALSE
Huaier extract	Navitoclax	FAS, IL6, BCL2, CASP3, TNF, STAT3, BAX	MYC	1.10714	2	FALSE
Huaier extract	Xyloketal B	FAS, IL6, BCL2, CASP3, TNF, STAT3, BAX	AKT1, MAPK3	0.246032	2	FALSE
Huaier extract	Metformin	FAS, IL6, BCL2, CASP3, TNF, STAT3, BAX	AKT1, PRKAB1, PIK3CB, IL6, GABPA, PKM, STAT3, MAPK8, EZH2, PTGS2, CCND1, FASN, BAD, PRKAA1, PARP1, CASP9, MTOR, SLC22A3, MLXIP, PRRT2, PTEN, MMP2, BCL2, ROS1, NFE2L2, FLT1, VEGFA, BAX, MAPK3, MDM2, SIRT1, ABCC1, CPOX, SHH, PRKAA2, KDR, PIK3CA		2	FALSE
Huaier extract	deguelin	FAS, IL6, BCL2, CASP3, TNF, STAT3, BAX	PIK3CB, PIK3CG, HADH, PIK3CD, PIK3CA, HAAO		2	FALSE
Huaier extract	eicosapentaenoic acid-free fatty acid (EPA-FFA), epigallocatechin-3-gallate (EGCG) and proanthocyanidins	FAS, IL6, BCL2, CASP3, TNF, STAT3, BAX	MTOR, CCND1, MYC, PCNA	0.368506	2	FALSE
Huaier extract	combination of CPT and JQ1	FAS, IL6, BCL2, CASP3, TNF, STAT3, BAX	H2AX	1.48214	2	FALSE
Huaier extract	Hypomethylating agents (HMAs) and inhibitors of poly(ADP-ribose) polymerases (PARPis) and histone deacetylases (HDACis)	FAS, IL6, BCL2, CASP3, TNF, STAT3, BAX	PARP1, DNMT1	0.412698	2	FALSE
Huaier extract	Bazedoxifene combined with paclitaxel or gemcitabine	FAS, IL6, BCL2, CASP3, TNF, STAT3, BAX	IL6, STAT3, STAT1	-0.309524	2	TRUE
Huaier extract	cerdulatinib	FAS, IL6, BCL2, CASP3, TNF, STAT3, BAX	MCL1, BCL2, FH, CLEC4D		2	FALSE
Huaier extract	Aza-PBHA	FAS, IL6, BCL2, CASP3, TNF, STAT3, BAX	HDAC9	1.60714	2	FALSE
Huaier extract	Dextropropranolol	FAS, IL6, BCL2, CASP3, TNF, STAT3, BAX	MMP2, MAP2K7, ATF4, PLAU	0.391234	2	FALSE
Huaier extract	vaccinia-related kinase 2 (VRK2)	FAS, IL6, BCL2, CASP3, TNF, STAT3, BAX	BCL2, MAPK8	-0.031746	2	TRUE
Huaier extract	soloxolone methyl (SM)	FAS, IL6, BCL2, CASP3, TNF, STAT3, BAX	MMP9	2.23214	2	FALSE
Huaier extract	PARP1 and CHK1 inhibitors	FAS, IL6, BCL2, CASP3, TNF, STAT3, BAX	MAPK3	1.48214	2	FALSE
Huaier extract	baicalein	FAS, IL6, BCL2, CASP3, TNF, STAT3, BAX	SNAI1, SATB1	-0.142857	2	TRUE
Huaier extract	RAF265, a multikinase inhibitor	FAS, IL6, BCL2, CASP3, TNF, STAT3, BAX	BCL2, CCND1, PCNA	-0.00952381	2	TRUE
Huaier extract	taxol	FAS, IL6, BCL2, CASP3, TNF, STAT3, BAX	BAX	0.732143	2	FALSE
Huaier extract	Combination treatment with vemurafenib and AZD6244	FAS, IL6, BCL2, CASP3, TNF, STAT3, BAX	CDKN1B, CCND1, PCNA	0.757143	2	FALSE
Huaier extract	PQ1 and tamoxifen	FAS, IL6, BCL2, CASP3, TNF, STAT3, BAX	CASP3, BAX	-0.031746	2	TRUE
Huaier extract	β-lapachone and its 3-iodine	FAS, IL6, BCL2, CASP3, TNF, STAT3, BAX	ROS1, CASP8	-0.698413	2	TRUE
Huaier extract	CADD522	FAS, IL6, BCL2, CASP3, TNF, STAT3, BAX	ABCC3	2.73214	2	FALSE
Huaier extract	the combination of LY294002 (LY), a phosphatidylinositide-3-kinase (PI3K) inhibitor, with the traditional cytotoxic anti-estrogen drug tamoxifen (TAM)	FAS, IL6, BCL2, CASP3, TNF, STAT3, BAX	CCND1, CASP3, BCL2, PCNA, CASP7	-0.0595238	2	TRUE
Huaier extract	IP-Se-06 (3-((2-methoxyphenyl)selanyl)-7-methyl-2-phenylimidazol[1,2-a]pyridine)	FAS, IL6, BCL2, CASP3, TNF, STAT3, BAX	MAPK3	1.48214	2	FALSE
Huaier extract	β-Elemene	FAS, IL6, BCL2, CASP3, TNF, STAT3, BAX	AKT1, MMP2, MYLIP, BCL2, EGFR, MLXIP, MARCHF8	-0.214286	2	TRUE
Huaier extract	Combinatorial resveratrol and pterostilbene	FAS, IL6, BCL2, CASP3, TNF, STAT3, BAX	DNMT1	1.23214	2	FALSE
Huaier extract	ABT-737 and cisplatin	FAS, IL6, BCL2, CASP3, TNF, STAT3, BAX	AKT1	1.23214	2	FALSE
Huaier extract	Co-treatment with SAHA and S116836	FAS, IL6, BCL2, CASP3, TNF, STAT3, BAX	MCL1, BCL2L11, CLEC4D, XIAP, FH		2	FALSE
Huaier extract	GLU	FAS, IL6, BCL2, CASP3, TNF, STAT3, BAX	SEMA6A, ROS1	-0.198413	2	TRUE
Huaier extract	Strophalloside	FAS, IL6, BCL2, CASP3, TNF, STAT3, BAX	CASP3, CYCS, CASP9	0.157143	2	FALSE
Huaier extract	thymoquinone (TQ)	FAS, IL6, BCL2, CASP3, TNF, STAT3, BAX	CCND1, BCL2, TNFSF14, PCNA, JAK2, H2AX, STAT3, BAX	-0.330357	2	TRUE
Huaier extract	osimertinib	FAS, IL6, BCL2, CASP3, TNF, STAT3, BAX	AGFG1		2	FALSE
Huaier extract	Ruthenium(II) complexes with 6-methyl-2-thiouracil cis-[Ru(6m2tu)2(PPh3)2] (1) and [Ru(6m2tu)2(dppb)] (2) (where PPh3 = triphenylphosphine; dppb = 1,4-bis(diphenylphosphino)butane; and 6m2tu = 6-methyl-2-thiouracil)	FAS, IL6, BCL2, CASP3, TNF, STAT3, BAX	MAPK8, H2AX	0.301587	2	FALSE
Huaier extract	ndrographolide	FAS, IL6, BCL2, CASP3, TNF, STAT3, BAX	BCL2, BAX	-0.031746	2	TRUE
Huaier extract	difluoromethylornithine (DFMO)	FAS, IL6, BCL2, CASP3, TNF, STAT3, BAX	SPP1	1.98214	2	FALSE
Huaier extract	OSU-53	FAS, IL6, BCL2, CASP3, TNF, STAT3, BAX	PRKAB1, IL6, PRKAA1, PRKAA2, STAT3	-0.00952381	2	TRUE
Huaier extract	α-Hispanolol (α-H)	FAS, IL6, BCL2, CASP3, TNF, STAT3, BAX	MMP9, MMP2, BCL2, TIMP1, BID, BAX	-0.232601	2	TRUE
Huaier extract	BKM120 and TMZ	FAS, IL6, BCL2, CASP3, TNF, STAT3, BAX	MGMT	1.60714	2	FALSE
Huaier extract	CURC + CISP	FAS, IL6, BCL2, CASP3, TNF, STAT3, BAX	CA2, ROS1	0.190476	2	FALSE
Huaier extract	Psammaplin A (PsA)	FAS, IL6, BCL2, CASP3, TNF, STAT3, BAX	SIRT1	1.10714	2	FALSE
Huaier extract	Galangin (3,5,7-trihydroxyflavone)	FAS, IL6, BCL2, CASP3, TNF, STAT3, BAX	AKT1, PTK2B, PTEN	0.657143	2	FALSE
Huaier extract	Methoxyeugenol	FAS, IL6, BCL2, CASP3, TNF, STAT3, BAX	CDK4	1.35714	2	FALSE
Huaier extract	Chitosan nanoparticles	FAS, IL6, BCL2, CASP3, TNF, STAT3, BAX	SLC22A3, ITK		2	FALSE
Huaier extract	The total flavonoid aglycone extracted (TFAE)	FAS, IL6, BCL2, CASP3, TNF, STAT3, BAX	AKT1, PIK3CB, PIK3CG, MAP1LC3A, PIK3CD, MAP1LC3B, MTOR, PIK3CA	0.657143	2	FALSE
Huaier extract	2-imino-6-methoxy-2H-chromene-3-carbothioamide (IMCA)	FAS, IL6, BCL2, CASP3, TNF, STAT3, BAX	MTOR, PRKAA1, PRKAB1, PRKAA2	0.766234	2	FALSE
Huaier extract	Rosiglitazone metformin adduct (RZM)	FAS, IL6, BCL2, CASP3, TNF, STAT3, BAX	PRKAA1, PRKAB1, PRKAA2	1.05714	2	FALSE
Huaier extract	Betulinic acid (BA)	FAS, IL6, BCL2, CASP3, TNF, STAT3, BAX	CASP3, BCL2, DDIT3, BAX, HSPA5	-0.392857	2	TRUE
Huaier extract	BSI‑201	FAS, IL6, BCL2, CASP3, TNF, STAT3, BAX	MMP3, TIMP1, BAX, PTEN	0.243506	2	FALSE
Huaier extract	ganodermanontriol	FAS, IL6, BCL2, CASP3, TNF, STAT3, BAX	SATB1	2.10714	2	FALSE
Huaier extract	Griseofulvin	FAS, IL6, BCL2, CASP3, TNF, STAT3, BAX	CASP3	0.732143	2	FALSE
Huaier extract	Astragaloside IV	FAS, IL6, BCL2, CASP3, TNF, STAT3, BAX	KLHL1, SYCE1L, ABCC2		2	FALSE
Huaier extract	ee-As4S4	FAS, IL6, BCL2, CASP3, TNF, STAT3, BAX	MTTP, ROS1		2	FALSE
Huaier extract	carboplatin	FAS, IL6, BCL2, CASP3, TNF, STAT3, BAX	FADD	1.10714	2	FALSE
Huaier extract	cisplatin + siRNA	FAS, IL6, BCL2, CASP3, TNF, STAT3, BAX	KDR, VEGFA, FLT1	0.757143	2	FALSE
Huaier extract	TW37	FAS, IL6, BCL2, CASP3, TNF, STAT3, BAX	EGFR	1.10714	2	FALSE
Huaier extract	chloroquine plus cisplatin	FAS, IL6, BCL2, CASP3, TNF, STAT3, BAX	CASP3	0.732143	2	FALSE
Huaier extract	capped with glycine and pluronic polymer (CPGF NPs)	FAS, IL6, BCL2, CASP3, TNF, STAT3, BAX	KDR, VEGFA, CASP3, FLT1	0.0957792	2	FALSE
Huaier extract	anthracycline, pivarubicin	FAS, IL6, BCL2, CASP3, TNF, STAT3, BAX	BCL2, MTTP		2	FALSE
Huaier extract	pirfenidone alone or in combination with cisplatin	FAS, IL6, BCL2, CASP3, TNF, STAT3, BAX	AKT1	1.23214	2	FALSE
Huaier extract	Rapalink-1	FAS, IL6, BCL2, CASP3, TNF, STAT3, BAX	MTOR, EGFR	0.52381	2	FALSE
Huaier extract	penflurido (PFD)	FAS, IL6, BCL2, CASP3, TNF, STAT3, BAX	PLAUR, SLC22A3, ITK		2	FALSE
Huaier extract	rapamycin+AICAR	FAS, IL6, BCL2, CASP3, TNF, STAT3, BAX	AKT1	1.23214	2	FALSE
Huaier extract	EHop-016	FAS, IL6, BCL2, CASP3, TNF, STAT3, BAX	AKT1	1.23214	2	FALSE
Huaier extract	STI 571	FAS, IL6, BCL2, CASP3, TNF, STAT3, BAX	KIT	1.48214	2	FALSE
Huaier extract	Romidepsin	FAS, IL6, BCL2, CASP3, TNF, STAT3, BAX	RNMT, PIK3CB, PIK3CG, MET, JUN, PIK3CD, SLTM, PIK3CA		2	FALSE
Huaier extract	5-AZA and vitamin C	FAS, IL6, BCL2, CASP3, TNF, STAT3, BAX	SNAI1	1.35714	2	FALSE
Huaier extract	A combination of Wee1 and mTOR	FAS, IL6, BCL2, CASP3, TNF, STAT3, BAX	MTOR	1.23214	2	FALSE
Huaier extract	Chelidonine	FAS, IL6, BCL2, CASP3, TNF, STAT3, BAX	EGFR	1.10714	2	FALSE
Huaier extract	combination of PTX with curcumin	FAS, IL6, BCL2, CASP3, TNF, STAT3, BAX	CASP3, BCL2	-0.031746	2	TRUE
Huaier extract	sorafenib	FAS, IL6, BCL2, CASP3, TNF, STAT3, BAX	FLT1, PCNA	0.0793651	2	FALSE
Huaier extract	pyrrolo-1,5-benzoxazepine (PBOX)	FAS, IL6, BCL2, CASP3, TNF, STAT3, BAX	MFAP1, PRKAB1, PRKAA1, PRKAA2, APRT, MTOR	0.613553	2	FALSE
Huaier extract	digitoxin	FAS, IL6, BCL2, CASP3, TNF, STAT3, BAX	PTK2B	1.73214	2	FALSE
Huaier extract	celastrol	FAS, IL6, BCL2, CASP3, TNF, STAT3, BAX	ROS1	1.85714	2	FALSE
Huaier extract	hydrogen gas	FAS, IL6, BCL2, CASP3, TNF, STAT3, BAX	CDK4, CDK6, CCND1, PCNA	0.675325	2	FALSE
Huaier extract	cisplatin and fractionated IR	FAS, IL6, BCL2, CASP3, TNF, STAT3, BAX	BCL2, DRAM1, BECN1		2	FALSE
Huaier extract	RO-3306 (CDK1 inhibitor) or dinaciclib (CDK1, 2, 5, 9 inhibitors)	FAS, IL6, BCL2, CASP3, TNF, STAT3, BAX	CASP8	0.732143	2	FALSE
Huaier extract	nifuroxazide	FAS, IL6, BCL2, CASP3, TNF, STAT3, BAX	MMP2, MMP9	0.190476	2	FALSE
Huaier extract	parthenolide-SAHA hybrids:Compound 26	FAS, IL6, BCL2, CASP3, TNF, STAT3, BAX	ABCC1	2.48214	2	FALSE
Huaier extract	17-AAG and celecoxib	FAS, IL6, BCL2, CASP3, TNF, STAT3, BAX	BCL2	0.732143	2	FALSE
Huaier extract	icaritin	FAS, IL6, BCL2, CASP3, TNF, STAT3, BAX	MMP9, MMP2, STAT3, FLT1, KDR, VEGFA	0.228938	2	FALSE
Huaier extract	VS-5584	FAS, IL6, BCL2, CASP3, TNF, STAT3, BAX	PIK3CB, PIK3CG, PIK3CD, MTOR, PIK3CA	0.47381	2	FALSE
Huaier extract	Resiniferatoxin (RTX)	FAS, IL6, BCL2, CASP3, TNF, STAT3, BAX	WDTC1, ATP8A2, ROS1		2	FALSE
Huaier extract	allicin and 5-FU	FAS, IL6, BCL2, CASP3, TNF, STAT3, BAX	COL11A2, CASP3, BCL2, PARP1		2	FALSE
Huaier extract	Rottlerin (Rott)	FAS, IL6, BCL2, CASP3, TNF, STAT3, BAX	ATG7, MAP1LC3A, TNFSF14, BECN1, MAP1LC3B, ATG5	0.389194	2	FALSE
Huaier extract	O,O\'-diethyl-(S,S)-ethylenediamine-N,N\'-di-2-(3-cyclohexyl)propanoate dihydrochloride (named DE-EDCP)	FAS, IL6, BCL2, CASP3, TNF, STAT3, BAX	CASP3, BCL2, BAX, PCNA	-0.267857	2	TRUE
Huaier extract	4-((5-(tert-butyl)-3-chloro-2-hydroxybenzyl) amino)-2- hydroxybenzoic acid, named LX009	FAS, IL6, BCL2, CASP3, TNF, STAT3, BAX	GABPA, AKT1, NFE2L2	0.390476	2	FALSE
Huaier extract	2-((1, 2, 3, 4-Tetrahydroquinolin-1-yl) (4 methoxyphenyl) methyl) phenol (THMPP)	FAS, IL6, BCL2, CASP3, TNF, STAT3, BAX	PIK3CB, PIK3CG, CASP3, RPS6KB1, PIK3CD, EGFR, SEMA6A, PIK3CA	0.13631	2	FALSE
Huaier extract	Cytotoxicity of silica nanoparticles (Nano-SiO2)	FAS, IL6, BCL2, CASP3, TNF, STAT3, BAX	IGF2BP1	1.23214	2	FALSE
Huaier extract	melatonin and sorafenib	FAS, IL6, BCL2, CASP3, TNF, STAT3, BAX	COL11A2, MFN2, PARP1, PINK1, BAX		2	FALSE
Huaier extract	(4-hydroxy-3,5-dimethylphenyl) sulfone (TMBPS)	FAS, IL6, BCL2, CASP3, TNF, STAT3, BAX	AKT1, PTK2B, MAPK3	0.157143	2	FALSE
Huaier extract	PACAP	FAS, IL6, BCL2, CASP3, TNF, STAT3, BAX	GLI1	1.35714	2	FALSE
Huaier extract	petroleum ether (PE)	FAS, IL6, BCL2, CASP3, TNF, STAT3, BAX	AKT1, PIK3CB, PIK3CG, CASP3, BCL2, CASP9, PIK3CD, PIK3CA, BAX, PTEN	0.092437	2	FALSE
Huaier extract	penta-O-galloyl-β-D-glucose (PGG)	FAS, IL6, BCL2, CASP3, TNF, STAT3, BAX	MMP9, EGF, AKT1, PIK3CB, PIK3CG, PIK3CD, MTOR, PIK3CA	0.532143	2	FALSE
Huaier extract	Teriflunomide	FAS, IL6, BCL2, CASP3, TNF, STAT3, BAX	CCND1, PCNA, SEMA6A, MYC, BAX	-0.109524	2	TRUE
Huaier extract	SNS-032	FAS, IL6, BCL2, CASP3, TNF, STAT3, BAX	BIRC3, CDK7, CDK9, BIRC2, MCL1, CLEC4D, XIAP, FH		2	FALSE
Huaier extract	PREC and cisplatin	FAS, IL6, BCL2, CASP3, TNF, STAT3, BAX	AKT1	1.23214	2	FALSE
Huaier extract	1-furan-2-yl-3-pyridin-2-yl-propenone (FPP-3)	FAS, IL6, BCL2, CASP3, TNF, STAT3, BAX	MMP2, MMP9, MT1B		2	FALSE
Huaier extract	TA + VCR	FAS, IL6, BCL2, CASP3, TNF, STAT3, BAX	COL11A2, CASP3, PARP1		2	FALSE
Huaier extract	Trametinib and Palbociclib	FAS, IL6, BCL2, CASP3, TNF, STAT3, BAX	MAP2K7	1.60714	2	FALSE
Huaier extract	pan-aurora kinase inhibitor (AKI) AMG 900	FAS, IL6, BCL2, CASP3, TNF, STAT3, BAX	BCL2	0.732143	2	FALSE
Huaier extract	heparan sulfate (HS) mimic/heparanase inhibitor roneparstat (SST0001)	FAS, IL6, BCL2, CASP3, TNF, STAT3, BAX	IGF1, PDGFRB, EGFR	0.390476	2	FALSE
Huaier extract	chloroquine (CQ) combination with cisplatin (CDDP)	FAS, IL6, BCL2, CASP3, TNF, STAT3, BAX	SLC12A9, CDKN1A		2	FALSE
Huaier extract	AZD8055	FAS, IL6, BCL2, CASP3, TNF, STAT3, BAX	MCL1, BCL2L11, CLEC4D, MTOR, BBC3, FH		2	FALSE
Huaier extract	Bosutinib	FAS, IL6, BCL2, CASP3, TNF, STAT3, BAX	SRC, EGF, EGFR	0.457143	2	FALSE
Huaier extract	Apatinib	FAS, IL6, BCL2, CASP3, TNF, STAT3, BAX	MTOR, SEMA6A, AKT1, GDI1	0.209416	2	FALSE
Huaier extract	BZ and VNR	FAS, IL6, BCL2, CASP3, TNF, STAT3, BAX	DDIT3, HSPA5	0.412698	2	FALSE
Huaier extract	PLK1 (BI6727)	FAS, IL6, BCL2, CASP3, TNF, STAT3, BAX	PCNA	1.60714	2	FALSE
Huaier extract	DMH1	FAS, IL6, BCL2, CASP3, TNF, STAT3, BAX	ID1	2.60714	2	FALSE
Huaier extract	Sodium meta-arsenite (NaAsO2)	FAS, IL6, BCL2, CASP3, TNF, STAT3, BAX	XK, MAP1LC3A, TNFSF14, ROS1, NLRP1, MAP1LC3B	0.113553	2	FALSE
Huaier extract	Portulaca oleracea extract	FAS, IL6, BCL2, CASP3, TNF, STAT3, BAX	NOTCH1	1.73214	2	FALSE
Huaier extract	retinoic acid (RA)	FAS, IL6, BCL2, CASP3, TNF, STAT3, BAX	FASN, FAS	-0.0873016	2	TRUE
Huaier extract	hCEC-Exo-214 in combination with anti-cancer agents, oxaliplatin or sorafenib	FAS, IL6, BCL2, CASP3, TNF, STAT3, BAX	FAM126A, SLU7, ABCB1, SF3B3		2	FALSE
Huaier extract	17β-estradiol (E2)	FAS, IL6, BCL2, CASP3, TNF, STAT3, BAX	CYP1A2		2	FALSE
Huaier extract	Xanthoangelol	FAS, IL6, BCL2, CASP3, TNF, STAT3, BAX	CASP3	0.732143	2	FALSE
Huaier extract	MG with 5-Fluorouracil (5-FU)	FAS, IL6, BCL2, CASP3, TNF, STAT3, BAX	CDK4, CDK6, ROS1	0.690476	2	FALSE
Huaier extract	Cucurbitacin B	FAS, IL6, BCL2, CASP3, TNF, STAT3, BAX	CCND1, PCNA	0.857143	2	FALSE
Huaier extract	n-butylidenephthalide (BP)	FAS, IL6, BCL2, CASP3, TNF, STAT3, BAX	SLC22A3, ITK		2	FALSE
Huaier extract	Lycopene	FAS, IL6, BCL2, CASP3, TNF, STAT3, BAX	TNF, IL6, FAS	-0.509524	2	TRUE
Huaier extract	BKM120	FAS, IL6, BCL2, CASP3, TNF, STAT3, BAX	AKT1, PIK3CB, PIK3CG, PIK3CD, PIK3CA	0.77381	2	FALSE
Huaier extract	Quisinostat	FAS, IL6, BCL2, CASP3, TNF, STAT3, BAX	CASP3, BCL2, BAX	-0.242857	2	TRUE
Huaier extract	Rafoxanide	FAS, IL6, BCL2, CASP3, TNF, STAT3, BAX	AKT1, PIK3CB, PIK3CG, PIK3CD, MTOR, PIK3CA	0.626374	2	FALSE
Huaier extract	KML001	FAS, IL6, BCL2, CASP3, TNF, STAT3, BAX	COL11A2, H2AX, PARP1		2	FALSE
Huaier extract	nonhypercalcemic vitamin D analogue BXL-628	FAS, IL6, BCL2, CASP3, TNF, STAT3, BAX	AKT1, PIK3CB, PIK3CG, PIK3CD, PIK3CA	0.77381	2	FALSE
Huaier extract	PF-573,228 in combination with erlotinib	FAS, IL6, BCL2, CASP3, TNF, STAT3, BAX	AKT1	1.23214	2	FALSE
Huaier extract	Apicidin	FAS, IL6, BCL2, CASP3, TNF, STAT3, BAX	MTTP, PARP1, CYCS, WDTC1, BAX		2	FALSE
Huaier extract	Tranilast	FAS, IL6, BCL2, CASP3, TNF, STAT3, BAX	BCL2L11	1.35714	2	FALSE
Huaier extract	Fenofibrate	FAS, IL6, BCL2, CASP3, TNF, STAT3, BAX	AKT1, BCL2, FLT1, MTOR, KDR, VEGFA	0.0815018	2	FALSE
Huaier extract	Brucea javanica oil	FAS, IL6, BCL2, CASP3, TNF, STAT3, BAX	PTGS2, CASP3, COX5A, CASP9, CPOX, COX8A, NFKB1	0.214286	2	FALSE
Huaier extract	radotinib	FAS, IL6, BCL2, CASP3, TNF, STAT3, BAX	CASP3	0.732143	2	FALSE
Huaier extract	ginger extract	FAS, IL6, BCL2, CASP3, TNF, STAT3, BAX	PRKAB1, PRKAA1, MAP1LC3A, PRKAA2, MAP1LC3B, MTOR	0.78022	2	FALSE
Huaier extract	extract of Hedyotis diffusa Willd (EEHDW)	FAS, IL6, BCL2, CASP3, TNF, STAT3, BAX	AKT1, CCND1, PIK3CB, PIK3CG, PCNA, PIK3CD, CDK4, PIK3CA, BAX, PTEN	0.327731	2	FALSE
Huaier extract	Salinomycin	FAS, IL6, BCL2, CASP3, TNF, STAT3, BAX	CA2, MFAP1, MYLIP, ROS1, APRT, MAP1LC3B, MLXIP, MARCHF8	0.42381	2	FALSE
Huaier extract	DOC-PEG-PCL-mAb NPs	FAS, IL6, BCL2, CASP3, TNF, STAT3, BAX	CD274	1.60714	2	FALSE
Huaier extract	doxorubicin, actinomycin D or vincristine	FAS, IL6, BCL2, CASP3, TNF, STAT3, BAX	STAT1, BCL2, STAT3, CYCS, SOAT1	-0.442857	2	TRUE
Huaier extract	The combination of CDDP/PXD and TK or CuD	FAS, IL6, BCL2, CASP3, TNF, STAT3, BAX	AKT1, MAPK8, STAT3	-0.142857	2	TRUE
Huaier extract	CWF-145	FAS, IL6, BCL2, CASP3, TNF, STAT3, BAX	MTOR, AKT1	0.52381	2	FALSE
Huaier extract	proTAME	FAS, IL6, BCL2, CASP3, TNF, STAT3, BAX	PCNA	1.60714	2	FALSE
Huaier extract	benzofuran compounds	FAS, IL6, BCL2, CASP3, TNF, STAT3, BAX	CDKN1A	1.10714	2	FALSE
Huaier extract	Quercetin	FAS, IL6, BCL2, CASP3, TNF, STAT3, BAX	NBAS, CASP3, BCL2, NAGLU, GDF15, BAX	-0.335165	2	TRUE
Huaier extract	cisplatin and hypericin	FAS, IL6, BCL2, CASP3, TNF, STAT3, BAX	BCL2	0.732143	2	FALSE
Huaier extract	LB-100	FAS, IL6, BCL2, CASP3, TNF, STAT3, BAX	SMAD3, BCL2	-0.309524	2	TRUE
Huaier extract	sodium selenite (SS)	FAS, IL6, BCL2, CASP3, TNF, STAT3, BAX	HDAC9	1.60714	2	FALSE
Huaier extract	chlorpyrifos (CPF	FAS, IL6, BCL2, CASP3, TNF, STAT3, BAX	CASP3	0.732143	2	FALSE
Huaier extract	Eugenol	FAS, IL6, BCL2, CASP3, TNF, STAT3, BAX	AKT1, CCND1, PDPK1, BAD, BCL2, PDK1, PCNA	0.214286	2	FALSE
Huaier extract	(E)-4-(3-(3,5-dimethoxyphenyl)allyl)-2-methoxyphenol	FAS, IL6, BCL2, CASP3, TNF, STAT3, BAX	STAT3	0.857143	2	FALSE
Huaier extract	2-benzylthio-5,8-dimethoxy-1,4-phthoquinone (DMNQ)	FAS, IL6, BCL2, CASP3, TNF, STAT3, BAX	PTK2B	1.73214	2	FALSE
Huaier extract	Ginsenoside Rk1 (Rk1)	FAS, IL6, BCL2, CASP3, TNF, STAT3, BAX	AKT1, PIK3CB, PIK3CG, CASP3, BCL2, PIK3CD, CYCS, PIK3CA, BAX	0.0446429	2	FALSE
Huaier extract	Brucine	FAS, IL6, BCL2, CASP3, TNF, STAT3, BAX	PTGS2, BCL2, COX5A, CPOX, COX8A, BAX	0.152015	2	FALSE
Huaier extract	1, 25-dihydroxyvitamin D(3) [1, 25 (OH)(2)D(3)]	FAS, IL6, BCL2, CASP3, TNF, STAT3, BAX	BCL2	0.732143	2	FALSE
Huaier extract	Complexes 1 and 2	FAS, IL6, BCL2, CASP3, TNF, STAT3, BAX	MAP2K7, MAPK3	0.468254	2	FALSE
Huaier extract	concanamycin A1	FAS, IL6, BCL2, CASP3, TNF, STAT3, BAX	BCL2, BAX	-0.031746	2	TRUE
Huaier extract	KWM-EO	FAS, IL6, BCL2, CASP3, TNF, STAT3, BAX	CPOX, COX8A, PTGS2, COX5A	0.788961	2	FALSE
Huaier extract	Tamoxifen (TAM)	FAS, IL6, BCL2, CASP3, TNF, STAT3, BAX	HSPA5	0.857143	2	FALSE
Huaier extract	Bisnaphthalimide (C8)	FAS, IL6, BCL2, CASP3, TNF, STAT3, BAX	BCL2	0.732143	2	FALSE
Huaier extract	Triptonide	FAS, IL6, BCL2, CASP3, TNF, STAT3, BAX	SEMA6A, NOTCH1	-0.309524	2	TRUE
Huaier extract	TH588 and BKM120	FAS, IL6, BCL2, CASP3, TNF, STAT3, BAX	PIK3CD, PIK3CG, PIK3CA, PIK3CB	0.788961	2	FALSE
Huaier extract	total flavones	FAS, IL6, BCL2, CASP3, TNF, STAT3, BAX	CASP3, BCL2, BAX	-0.242857	2	TRUE
Huaier extract	DMAMCL	FAS, IL6, BCL2, CASP3, TNF, STAT3, BAX	MTOR, AKT1, ROS1, MAP1LC3B	0.334416	2	FALSE
Huaier extract	Lapatinib and panobinostat	FAS, IL6, BCL2, CASP3, TNF, STAT3, BAX	COL11A2, PARP1, CASP8		2	FALSE
Huaier extract	4-HBA/ADM co-treatment	FAS, IL6, BCL2, CASP3, TNF, STAT3, BAX	COL11A2, CASP3, PARP1		2	FALSE
Huaier extract	Bcl-2 siRNA/Dox-TPGS-LPs	FAS, IL6, BCL2, CASP3, TNF, STAT3, BAX	BCL2	0.732143	2	FALSE
Huaier extract	CAA45	FAS, IL6, BCL2, CASP3, TNF, STAT3, BAX	MMP2, MMP9	0.190476	2	FALSE
Huaier extract	Axitinib	FAS, IL6, BCL2, CASP3, TNF, STAT3, BAX	GABPA, KDR, AKT1, NFE2L2	0.334416	2	FALSE
Huaier extract	Cantharidin	FAS, IL6, BCL2, CASP3, TNF, STAT3, BAX	MYLIP, BCL2, MARCHF8, CASP9, MLXIP, BAX	-0.335165	2	TRUE
Huaier extract	miR-1291 prodrug monotherapy	FAS, IL6, BCL2, CASP3, TNF, STAT3, BAX	MLXIP, MYLIP, MARCHF8	-0.0428571	2	TRUE
Huaier extract	Valproic acid (VPA)	FAS, IL6, BCL2, CASP3, TNF, STAT3, BAX	EZH2, FASN, BCL2, PTEN	0.0957792	2	FALSE
Huaier extract	(7-Carbethoxyamino-2-oxo-2H-chromen-4-yl)methylpyrrolidine-1 carbodithioate (CPP)	FAS, IL6, BCL2, CASP3, TNF, STAT3, BAX	CCND1, BCL2, PCNA, MMP12, MYC		2	FALSE
Huaier extract	paratocarpin E	FAS, IL6, BCL2, CASP3, TNF, STAT3, BAX	COL11A2, BCL2, MAP1LC3A, PARP1, BECN1, MAP1LC3B, BAX, CASP8		2	FALSE
Huaier extract	The combination of gefitinib and vorinostat	FAS, IL6, BCL2, CASP3, TNF, STAT3, BAX	IGF1R, AKT1, PTK2B, IGF1	0.368506	2	FALSE
Huaier extract	combination of a CD30-targeting ADC (anti-CD30-lidamycin [LDM]) with a small-molecule inhibitor (crizotinib) of nucleophosmin-anaplastic lymphoma kinase NPM-ALK	FAS, IL6, BCL2, CASP3, TNF, STAT3, BAX	MAPK3	1.48214	2	FALSE
Huaier extract	PTX and CpdA were combined	FAS, IL6, BCL2, CASP3, TNF, STAT3, BAX	XIAP, IL6	-1.03175	2	TRUE
Huaier extract	Moxifloxacin and ciprofloxacin	FAS, IL6, BCL2, CASP3, TNF, STAT3, BAX	CDK2, BAK1, PCNA, BID, CASP8	0.190476	2	FALSE
Huaier extract	sorafenib and 5-FU, alone or in combination	FAS, IL6, BCL2, CASP3, TNF, STAT3, BAX	MTOR, MAP2K7, STAT3, ZHX2	0.152597	2	FALSE
Huaier extract	new synthesized sixteen 2,3-dihydro-1H-cyclopenta[b]quinoline derivatives (cyclopentaquinoline)	FAS, IL6, BCL2, CASP3, TNF, STAT3, BAX	CASP3	0.732143	2	FALSE
Huaier extract	5-fluorouracil (5-Fu)	FAS, IL6, BCL2, CASP3, TNF, STAT3, BAX	BAX, CYCS	0.190476	2	FALSE
Huaier extract	the histone deacetylase inhibitor panobinostat	FAS, IL6, BCL2, CASP3, TNF, STAT3, BAX	BECN1, MAP1LC3B	0.134921	2	FALSE
Huaier extract	Brown algae phlorotannins	FAS, IL6, BCL2, CASP3, TNF, STAT3, BAX	ROS1	1.85714	2	FALSE
Huaier extract	ketoconazole (KT)	FAS, IL6, BCL2, CASP3, TNF, STAT3, BAX	COL11A2, EPHB6, CASP3, BCL2, PARP1, DNLZ, WDTC1, BAX		2	FALSE
Huaier extract	bromelain and N-acetylcysteine	FAS, IL6, BCL2, CASP3, TNF, STAT3, BAX	BCL2, CYCS, AKT1	-0.342857	2	TRUE
Huaier extract	Arnicolide D	FAS, IL6, BCL2, CASP3, TNF, STAT3, BAX	CDK1, COL11A2, AKT1, PIK3CB, PIK3CG, CDK6, BCL2, PARP1, PCNA, CASP9, PIK3CD, MTOR, STAT3, PIK3CA, BAX		2	FALSE
Huaier extract	3-(4-Bromo phenylazo)-2,4-pentanedione	FAS, IL6, BCL2, CASP3, TNF, STAT3, BAX	CASP3, VEGFA, FLT1, KDR	0.0957792	2	FALSE
Huaier extract	DHTS	FAS, IL6, BCL2, CASP3, TNF, STAT3, BAX	CASP3, XK, NLRP1	-0.242857	2	TRUE
Huaier extract	Glibenclamide (Gli)	FAS, IL6, BCL2, CASP3, TNF, STAT3, BAX	PCNA	1.60714	2	FALSE
Huaier extract	polysaccharides isolated from Rhizoma Pleionis (PRP)	FAS, IL6, BCL2, CASP3, TNF, STAT3, BAX	CASP3, BCL2, STAT3, JAK1, BAX, CASP8	-0.758242	2	TRUE
Huaier extract	bicalutamide and/or metformin	FAS, IL6, BCL2, CASP3, TNF, STAT3, BAX	MTOR, CASP3, BCL2	-0.309524	2	TRUE
Huaier extract	Dasatinib and bosutinib	FAS, IL6, BCL2, CASP3, TNF, STAT3, BAX	KIT	1.48214	2	FALSE
Huaier extract	vincristine or paclitaxel in combination with belinostat and observed synergistic cytotoxicity	FAS, IL6, BCL2, CASP3, TNF, STAT3, BAX	MCL1, BCL2L11, FH, CLEC4D		2	FALSE
Huaier extract	metapristone	FAS, IL6, BCL2, CASP3, TNF, STAT3, BAX	MLXIP, MYLIP, MARCHF8	-0.0428571	2	TRUE
Huaier extract	arginine deiminase in combination with gemcitabine	FAS, IL6, BCL2, CASP3, TNF, STAT3, BAX	CASP3	0.732143	2	FALSE
Huaier extract	Methoxyacetic acid	FAS, IL6, BCL2, CASP3, TNF, STAT3, BAX	BIRC3, CDK2, HDAC9, BIRC2, PCNA, CDK4	0.312271	2	FALSE
Huaier extract	sulforaphane (SFN)	FAS, IL6, BCL2, CASP3, TNF, STAT3, BAX	SNAI1, MYLIP, MARCHF8, MLXIP	0.107143	2	FALSE
Huaier extract	Betulinic Acid	FAS, IL6, BCL2, CASP3, TNF, STAT3, BAX	HSPA5	0.857143	2	FALSE
Huaier extract	AZD6244 combination with BKM120 or GDC-0941	FAS, IL6, BCL2, CASP3, TNF, STAT3, BAX	PIK3CB, PIK3CG, MAP2K7, PIK3CD, PIK3CA	0.640476	2	FALSE
Huaier extract	topotecan	FAS, IL6, BCL2, CASP3, TNF, STAT3, BAX	CASP3, AKT1	-0.309524	2	TRUE
Huaier extract	potent AR antagonist enzalutamide	FAS, IL6, BCL2, CASP3, TNF, STAT3, BAX	SNAI1, TWIST1	0.134921	2	FALSE
Huaier extract	everolimus (RAD-001)	FAS, IL6, BCL2, CASP3, TNF, STAT3, BAX	AKT1, PIK3CB, PIK3CG, PIK3CD, MTOR, PIK3CA	0.626374	2	FALSE
Huaier extract	Decitabine	FAS, IL6, BCL2, CASP3, TNF, STAT3, BAX	CASP3, BCL2, BAX, DNMT1	-0.449675	2	TRUE
Huaier extract	Dihydroartemisinin (DHA)	FAS, IL6, BCL2, CASP3, TNF, STAT3, BAX	SNAI1, AKT1, PI3, TNFRSF10B		2	FALSE
Huaier extract	Vernodalin	FAS, IL6, BCL2, CASP3, TNF, STAT3, BAX	BCL2, CYCS, ROS1	-0.409524	2	TRUE
Huaier extract	osimertinib (AZD9291)	FAS, IL6, BCL2, CASP3, TNF, STAT3, BAX	SEMA6A, CFLAR	-0.865079	2	TRUE
Huaier extract	Suberoylanilide hydroxamic acid and paclitaxel	FAS, IL6, BCL2, CASP3, TNF, STAT3, BAX	ID1, CASP3, BCL2, MYC, BAX	-0.242857	2	TRUE
Huaier extract	Fucoxanthin (FX)	FAS, IL6, BCL2, CASP3, TNF, STAT3, BAX	SNAI1, TWIST1, AKT1, PIK3CB, PIK3CG, MMP2, TIMP1, PIK3CD, SLC22A3, PIK3CA, ITK		2	FALSE
Huaier extract	Melphalan-flufenamide	FAS, IL6, BCL2, CASP3, TNF, STAT3, BAX	MAP2K1, BAK1, BAX	0.157143	2	FALSE
Huaier extract	DOX-Vit D by conjugating Vit-D to DOX	FAS, IL6, BCL2, CASP3, TNF, STAT3, BAX	MTOR, AKT1, MAPK8	0.157143	2	FALSE
Huaier extract	4SC-202 (a novel selective class I HDAC inhibitor) and INK128 (a selective mTORC1/C2 inhibitor)	FAS, IL6, BCL2, CASP3, TNF, STAT3, BAX	SOX2	1.48214	2	FALSE
Huaier extract	Delicaflavone	FAS, IL6, BCL2, CASP3, TNF, STAT3, BAX	CASP3, DDIT3, HSPA5	-0.0428571	2	TRUE
Huaier extract	Triptolide (TP)	FAS, IL6, BCL2, CASP3, TNF, STAT3, BAX	TP53	0.732143	2	FALSE
Huaier extract	Aloperine	FAS, IL6, BCL2, CASP3, TNF, STAT3, BAX	PTEN, CASP9, FADD, CASP8	0.220779	2	FALSE
Huaier extract	cisplatin & in a combination with non-steroidal anti inflammatory drug (NSAID) aspirin	FAS, IL6, BCL2, CASP3, TNF, STAT3, BAX	SNAI1, SEMA6A, AKT1, NOTCH1, MTOR, SLC22A3, ITK		2	FALSE
Huaier extract	Idelalisib	FAS, IL6, BCL2, CASP3, TNF, STAT3, BAX	MTOR, MAP2K7, AKT1	0.390476	2	FALSE
Huaier extract	Ginsenoside Rh2 (G-Rh2)	FAS, IL6, BCL2, CASP3, TNF, STAT3, BAX	CASP3, BCL2, BAX, ABCB1	-0.392857	2	TRUE
Huaier extract	beet root juice (BRJ)	FAS, IL6, BCL2, CASP3, TNF, STAT3, BAX	BCL2, BAX	-0.031746	2	TRUE
Huaier extract	AE-CA	FAS, IL6, BCL2, CASP3, TNF, STAT3, BAX	CASP3, CASP7, PCNA	0.0904762	2	FALSE
Huaier extract	CPI203 combined with lenalidomide	FAS, IL6, BCL2, CASP3, TNF, STAT3, BAX	MYC	1.10714	2	FALSE
Huaier extract	lithium chloride (LiCl)	FAS, IL6, BCL2, CASP3, TNF, STAT3, BAX	EGF, CAMP, CHAMP1, CASP3, ABCC1, EGFR, PDGFRB	-0.0714286	2	TRUE
Huaier extract	combination of simvastatin and meclofenamic acid, an AKR1C3 inhibitor	FAS, IL6, BCL2, CASP3, TNF, STAT3, BAX	AKT1	1.23214	2	FALSE
Huaier extract	ABT-737 and Obatoclax	FAS, IL6, BCL2, CASP3, TNF, STAT3, BAX	CCND1, PCNA	0.857143	2	FALSE
Huaier extract	combined treatment of aspirin and cisplatin	FAS, IL6, BCL2, CASP3, TNF, STAT3, BAX	COL11A2, AKT1, PIK3CB, PIK3CG, ZHX2, MAP2K7, BCL2, PARP1, PIK3CD, MTOR, SLC22A3, PIK3CA, BAX, ITK		2	FALSE
Huaier extract	PKCZI195.17	FAS, IL6, BCL2, CASP3, TNF, STAT3, BAX	PRRT2		2	FALSE
Huaier extract	ibrutinib (PCI-32765)	FAS, IL6, BCL2, CASP3, TNF, STAT3, BAX	CASP3, AKT1, EGFR	-0.209524	2	TRUE
Huaier extract	(-)-Thalidomide	FAS, IL6, BCL2, CASP3, TNF, STAT3, BAX	CASP3, FLT1, ANXA5, KDR, VEGFA	0.17381	2	FALSE
Huaier extract	JTC-801	FAS, IL6, BCL2, CASP3, TNF, STAT3, BAX	AKT1, PIK3CB, PIK3CG, PIK3CD, MTOR, PIK3CA	0.626374	2	FALSE
Huaier extract	indomethacin (IN)	FAS, IL6, BCL2, CASP3, TNF, STAT3, BAX	BCL2	0.732143	2	FALSE
Huaier extract	everolimus (Evr)	FAS, IL6, BCL2, CASP3, TNF, STAT3, BAX	ABCC3, BCL2, BAX	-0.342857	2	TRUE
Huaier extract	renieramycin T (RT)	FAS, IL6, BCL2, CASP3, TNF, STAT3, BAX	BCL2, CASP9, MCL1, CLEC4D, FH		2	FALSE
Huaier extract	100μM TMZ and EMF (100Hz, 100G)	FAS, IL6, BCL2, CASP3, TNF, STAT3, BAX	CASP3, BCL2, ROS1, PCNA, BAX	-0.259524	2	TRUE
Huaier extract	combinational treatment of ABT-263 with NCTD	FAS, IL6, BCL2, CASP3, TNF, STAT3, BAX	COL11A2, PMAIP1, PARP1, CASP9, CYCS		2	FALSE
Huaier extract	combination 5-FU and Huaier	FAS, IL6, BCL2, CASP3, TNF, STAT3, BAX	CCND1, MMP2, BCL2, PCNA, STAT3	-0.242857	2	TRUE
Huaier extract	Glycyrrhizic acid (GA)	FAS, IL6, BCL2, CASP3, TNF, STAT3, BAX	BCL2, CCND1, PCNA	-0.00952381	2	TRUE
Huaier extract	self-micellizing anticancer lipid (SMAL)	FAS, IL6, BCL2, CASP3, TNF, STAT3, BAX	COL11A2, CASP3, PARP1, CASP9		2	FALSE
Huaier extract	the combined treatment of ATO and GEM	FAS, IL6, BCL2, CASP3, TNF, STAT3, BAX	SKP2	1.23214	2	FALSE
Huaier extract	Berbamine	FAS, IL6, BCL2, CASP3, TNF, STAT3, BAX	CASP3	0.732143	2	FALSE
Huaier extract	L. taraxacifolia extract	FAS, IL6, BCL2, CASP3, TNF, STAT3, BAX	CYP1A2		2	FALSE
Huaier extract	cisplatin	FAS, IL6, BCL2, CASP3, TNF, STAT3, BAX	RAD51	1.48214	2	FALSE
Huaier extract	thiostrepton	FAS, IL6, BCL2, CASP3, TNF, STAT3, BAX	PCNA, FOXM1	0.579365	2	FALSE
Huaier extract	Emodin	FAS, IL6, BCL2, CASP3, TNF, STAT3, BAX	AKT1, PIK3CB, PIK3CG, MTTP, PIK3CD, PIK3CA		2	FALSE
Huaier extract	CDK4/6 kinase inhibitor palbociclib	FAS, IL6, BCL2, CASP3, TNF, STAT3, BAX	CDK4, CDK6, PIM1	0.490476	2	FALSE
Huaier extract	methanol extract of Ptercarpus santalinus (MEPS)	FAS, IL6, BCL2, CASP3, TNF, STAT3, BAX	COL11A2, CYCS, PARP1		2	FALSE
Huaier extract	silibinin Na₂[VO(silibinin)₂2]·6H₂O (VOsil)	FAS, IL6, BCL2, CASP3, TNF, STAT3, BAX	CASP3, NFKB1	-0.531746	2	TRUE
Huaier extract	Ilamycin C	FAS, IL6, BCL2, CASP3, TNF, STAT3, BAX	MMP9, MMP2, IL6, BCL2, STAT3, BAX	-0.777473	2	TRUE
Huaier extract	Qizhen capsule (QZC)	FAS, IL6, BCL2, CASP3, TNF, STAT3, BAX	COL11A2, PRKAB1, CASP3, BCL2, PRKAA1, PARP1, CASP9, PRKAA2, MTOR, BAX		2	FALSE
Huaier extract	dasatinib	FAS, IL6, BCL2, CASP3, TNF, STAT3, BAX	SRC	1.10714	2	FALSE
Huaier extract	Costunolide	FAS, IL6, BCL2, CASP3, TNF, STAT3, BAX	COL11A2, BAK1, CASP3, BCL2, PARP1, CASP9, CASP7, BBC3, WDTC1, BAX		2	FALSE
Huaier extract	Norcantharidin (NCTD)	FAS, IL6, BCL2, CASP3, TNF, STAT3, BAX	WDTC1, ROS1, SOAT1		2	FALSE
Huaier extract	Brucea javanica oil emulsion (BJOE)	FAS, IL6, BCL2, CASP3, TNF, STAT3, BAX	CDK4, CCND1, BAX, PCNA	0.00487013	2	FALSE
Huaier extract	CPHSP	FAS, IL6, BCL2, CASP3, TNF, STAT3, BAX	MAP2K4, MDM2, MAP2K7, JUN, MAPK8	0.190476	2	FALSE
Huaier extract	Taheebo-NFD-Marugoto (TNM)	FAS, IL6, BCL2, CASP3, TNF, STAT3, BAX	CCND1, CASP3, BCL2, PCNA, BAX	-0.22619	2	TRUE
Huaier extract	Tranilast and cisplatin	FAS, IL6, BCL2, CASP3, TNF, STAT3, BAX	WDTC1, H2AX, PCNA		2	FALSE
Huaier extract	G9a inhibitor BIX-01294	FAS, IL6, BCL2, CASP3, TNF, STAT3, BAX	GABPA, NFE2L2, ROS1	0.0904762	2	FALSE
Huaier extract	the coumarin-copper drug	FAS, IL6, BCL2, CASP3, TNF, STAT3, BAX	BCL2, BAX	-0.031746	2	TRUE
Huaier extract	Docetaxel-Chitosan nanoparticles	FAS, IL6, BCL2, CASP3, TNF, STAT3, BAX	BCL2, BAX	-0.031746	2	TRUE
Huaier extract	LKB1/AMPK	FAS, IL6, BCL2, CASP3, TNF, STAT3, BAX	PRKAA1, PRKAB1, PRKAA2	1.05714	2	FALSE
Huaier extract	Asterosaponin 1	FAS, IL6, BCL2, CASP3, TNF, STAT3, BAX	DDIT3, MAPK8, HSPA5	0.157143	2	FALSE
Huaier extract	nintedanib was combined with cisplatin	FAS, IL6, BCL2, CASP3, TNF, STAT3, BAX	MAPK3	1.48214	2	FALSE
Huaier extract	oridonin	FAS, IL6, BCL2, CASP3, TNF, STAT3, BAX	SNAI1, IL6, BAX, CYCS	-0.392857	2	TRUE
Huaier extract	Persian shallot extract	FAS, IL6, BCL2, CASP3, TNF, STAT3, BAX	BCL2, BCL2L11, BBC3, BID, BAX, CASP8	-0.21978	2	TRUE
Huaier extract	combination of 4MU with Imatinib	FAS, IL6, BCL2, CASP3, TNF, STAT3, BAX	AKT1	1.23214	2	FALSE
Huaier extract	Tarloxotinib-E	FAS, IL6, BCL2, CASP3, TNF, STAT3, BAX	EGFR	1.10714	2	FALSE
Huaier extract	WA and 5-FU	FAS, IL6, BCL2, CASP3, TNF, STAT3, BAX	DDIT3, PLAU, HSPA5	0.290476	2	FALSE
Huaier extract	A4 [10-(3-(piperazin-1-yl)propyl)-2-(trifluoromethyl)-10H-phenothiazine]	FAS, IL6, BCL2, CASP3, TNF, STAT3, BAX	AKT1, ATG5, MAP1LC3B	0.290476	2	FALSE
Huaier extract	DHA	FAS, IL6, BCL2, CASP3, TNF, STAT3, BAX	ABCB1	2.35714	2	FALSE
Huaier extract	APS in combination with apatinib	FAS, IL6, BCL2, CASP3, TNF, STAT3, BAX	MMP9, AKT1, PTK2B	-0.00952381	2	TRUE
Huaier extract	Disulfiram-sunitinib combination	FAS, IL6, BCL2, CASP3, TNF, STAT3, BAX	AR	1.23214	2	FALSE
Huaier extract	epirubicin	FAS, IL6, BCL2, CASP3, TNF, STAT3, BAX	TBC1D9, ABCC2, ABCC1, SYCE1L, ABCB1, KLHL1		2	FALSE
Huaier extract	arsenic trioxide (As2O3)	FAS, IL6, BCL2, CASP3, TNF, STAT3, BAX	BCL2	0.732143	2	FALSE
Huaier extract	Trastuzumab	FAS, IL6, BCL2, CASP3, TNF, STAT3, BAX	AKT1	1.23214	2	FALSE
Huaier extract	ellagic acid (EA)	FAS, IL6, BCL2, CASP3, TNF, STAT3, BAX	HAS1, CASP3, CDK6, ABCC1	-0.131494	2	TRUE
Huaier extract	Aspirin	FAS, IL6, BCL2, CASP3, TNF, STAT3, BAX	AKT1, PTK2B, PIK3CB, PIK3CG, PTGS2, PIK3CA, EGF, DLX4, COX5A, RPS6KB1, CPOX, RPS6, PIK3CD, EIF4E, EGFR, HAS1, COX8A, EIF4EBP1	0.61381	2	FALSE
Huaier extract	Quercetin‑3‑methyl ether	FAS, IL6, BCL2, CASP3, TNF, STAT3, BAX	AKT1, PIK3CB, PIK3CG, NANOG, NOTCH1, PIK3CD, PIK3CA	0.785714	2	FALSE
Huaier extract	MTIF2 could interact with AIFM1	FAS, IL6, BCL2, CASP3, TNF, STAT3, BAX	AIFM1	1.48214	2	FALSE
Huaier extract	juglone	FAS, IL6, BCL2, CASP3, TNF, STAT3, BAX	MLXIP, MYLIP, MARCHF8	-0.0428571	2	TRUE
Huaier extract	DW22	FAS, IL6, BCL2, CASP3, TNF, STAT3, BAX	HDAC9	1.60714	2	FALSE
Huaier extract	Docetaxel	FAS, IL6, BCL2, CASP3, TNF, STAT3, BAX	DNMT1	1.23214	2	FALSE
Huaier extract	ATRA and sorafenib	FAS, IL6, BCL2, CASP3, TNF, STAT3, BAX	MCL1, BCL2, FH, CLEC4D		2	FALSE
Huaier extract	YK-4-279 and vincristine	FAS, IL6, BCL2, CASP3, TNF, STAT3, BAX	MCL1, BCL2, PCNA	0.0904762	2	FALSE
Huaier extract	Protein hydrolysate extracted from OR (ORPH)	FAS, IL6, BCL2, CASP3, TNF, STAT3, BAX	SLC35G1, MYLIP, FAM126A, PKM, DESI1, MLXIP, MARCHF8		2	FALSE
Huaier extract	Cisplatin combined with metformin	FAS, IL6, BCL2, CASP3, TNF, STAT3, BAX	RAD51, H2AX	0.746032	2	FALSE
Huaier extract	cisplatin-loaded M1 macrophage secreted-exosomes (DDP-M1-Exos)	FAS, IL6, BCL2, CASP3, TNF, STAT3, BAX	CASP3, BAX	-0.031746	2	TRUE
Huaier extract	ZZW-115	FAS, IL6, BCL2, CASP3, TNF, STAT3, BAX	ATP8A2	1.73214	2	FALSE
Huaier extract	nimbolide	FAS, IL6, BCL2, CASP3, TNF, STAT3, BAX	SEMA6A, MYLIP, MARCHF8, MLXIP	-0.0974026	2	TRUE
Huaier extract	Indomethacin	FAS, IL6, BCL2, CASP3, TNF, STAT3, BAX	PRKAB1, PRKAA1, RPS6KB1, PRKAA2, MTOR	0.77381	2	FALSE
Huaier extract	herb formula Yanghe Huayan (YHHY)	FAS, IL6, BCL2, CASP3, TNF, STAT3, BAX	AKT1, PIK3CB, PIK3CG, BCL2, PIK3CD, FLT1, KDR, VEGFA, PIK3CA, MYC, BAX	0.190476	2	FALSE
Huaier extract	CAB and PLI	FAS, IL6, BCL2, CASP3, TNF, STAT3, BAX	MCL1, FH, CLEC4D		2	FALSE
Huaier extract	Ferula ferulaeoides	FAS, IL6, BCL2, CASP3, TNF, STAT3, BAX	CASP3, BCL2, IL10, CASP9, BAX	-0.242857	2	TRUE
Huaier extract	combination of DDP and hesperetin	FAS, IL6, BCL2, CASP3, TNF, STAT3, BAX	AKT1, PTK2B, AIFM1, CASP3, BCL2, CASP9, CYCS, BAX, PTEN	-0.0803571	2	TRUE
Huaier extract	LY2603618	FAS, IL6, BCL2, CASP3, TNF, STAT3, BAX	CDKN1A	1.10714	2	FALSE
Huaier extract	specific B cell CLL/lymphoma 2 (Bcl-2) inhibitor ABT-199	FAS, IL6, BCL2, CASP3, TNF, STAT3, BAX	BCL2, BCL2L11	0.190476	2	FALSE
Huaier extract	Digoxin	FAS, IL6, BCL2, CASP3, TNF, STAT3, BAX	MMP2, MMP9	0.190476	2	FALSE
Huaier extract	Esculetin (EST)	FAS, IL6, BCL2, CASP3, TNF, STAT3, BAX	MMP2, CCND1, MYC, PCNA	0.368506	2	FALSE
Huaier extract	GDC-0449, a pharmacological inhibitor of Smoothened (SMO)	FAS, IL6, BCL2, CASP3, TNF, STAT3, BAX	PTCH1, CCND1, GLI1	0.0571429	2	FALSE
Huaier extract	Exo2	FAS, IL6, BCL2, CASP3, TNF, STAT3, BAX	MAPK3	1.48214	2	FALSE
Huaier extract	Diacerein	FAS, IL6, BCL2, CASP3, TNF, STAT3, BAX	AKT1	1.23214	2	FALSE
Huaier extract	API-2 (triciribidine)	FAS, IL6, BCL2, CASP3, TNF, STAT3, BAX	AKT1, PIK3CB, PIK3CG, PIK3CD, MTOR, PIK3CA	0.626374	2	FALSE
Huaier extract	combined leaf extracts of Sesamum angustifolium (Oliv.) Engl. and Hibiscus articulatus (SAHA)	FAS, IL6, BCL2, CASP3, TNF, STAT3, BAX	CASP3, CASP9	0.190476	2	FALSE
Huaier extract	daunorubicin (Dau)-GnRH-III derivative	FAS, IL6, BCL2, CASP3, TNF, STAT3, BAX	CASP3	0.732143	2	FALSE
Huaier extract	miR-512-30p and XBP-1 transcript 1/2	FAS, IL6, BCL2, CASP3, TNF, STAT3, BAX	MAP1LC3A, MAP1LC3B	0.968254	2	FALSE
Huaier extract	clioquinol (CQ) and nitroxoline (NQ)	FAS, IL6, BCL2, CASP3, TNF, STAT3, BAX	CCND1, PCNA, FOXM1	0.690476	2	FALSE
Huaier extract	ropivacaine	FAS, IL6, BCL2, CASP3, TNF, STAT3, BAX	AKT1, PIK3CB, PIK3CG, PIK3CD, MTOR, PIK3CA	0.626374	2	FALSE
Huaier extract	KSI-3716	FAS, IL6, BCL2, CASP3, TNF, STAT3, BAX	CDK4, MYC, PCNA	0.557143	2	FALSE
Huaier extract	DHN-II-84 DHN-III-14	FAS, IL6, BCL2, CASP3, TNF, STAT3, BAX	XIAP, MCL1, FH, CLEC4D		2	FALSE
Huaier extract	Paricalcitol, when combined with As2O3	FAS, IL6, BCL2, CASP3, TNF, STAT3, BAX	BCL2	0.732143	2	FALSE
Huaier extract	SAM plus GEM	FAS, IL6, BCL2, CASP3, TNF, STAT3, BAX	STAT3, JAK2	0.301587	2	FALSE
Huaier extract	poly(ethylene glycol)-poly(caprolactone) micelles (mPEG-PCL-PTX)	FAS, IL6, BCL2, CASP3, TNF, STAT3, BAX	CASP3, BCL2, BAX	-0.242857	2	TRUE
Huaier extract	Phenethyl isothiocyanate (PEITC)	FAS, IL6, BCL2, CASP3, TNF, STAT3, BAX	COL11A2, CA2, CASP3, PARP1, MCL1, CLEC4D, XIAP, DDIT3, BAX, FH		2	FALSE
Huaier extract	BI-847325	FAS, IL6, BCL2, CASP3, TNF, STAT3, BAX	MAP2K7, CCND1, PCNA	0.590476	2	FALSE
Huaier extract	Rhizochalinin (Rhiz)	FAS, IL6, BCL2, CASP3, TNF, STAT3, BAX	KLK3, IGF1	0.190476	2	FALSE
Huaier extract	Diacerein-	FAS, IL6, BCL2, CASP3, TNF, STAT3, BAX	IL6, AKT1, STAT3	-0.642857	2	TRUE
Huaier extract	α-bisabolol	FAS, IL6, BCL2, CASP3, TNF, STAT3, BAX	CASP3, MMP9, PCNA	-0.142857	2	TRUE
Huaier extract	Dihydromyricetin	FAS, IL6, BCL2, CASP3, TNF, STAT3, BAX	SOX2	1.48214	2	FALSE
Huaier extract	Mebendazole (MBZ)	FAS, IL6, BCL2, CASP3, TNF, STAT3, BAX	CASP3, NOTCH1	-0.198413	2	TRUE
Huaier extract	Cu-5-SMAG	FAS, IL6, BCL2, CASP3, TNF, STAT3, BAX	AKT1, PIK3CB, PIK3CG, PIK3CD, PIK3CA	0.77381	2	FALSE
Huaier extract	triptolide (TPL)	FAS, IL6, BCL2, CASP3, TNF, STAT3, BAX	GABPA, NFE2L2	0.357143	2	FALSE
Huaier extract	resveratrol	FAS, IL6, BCL2, CASP3, TNF, STAT3, BAX	AKT1, CCND1, MMP9, CASP3, BCL2, PCNA, MCL1, ITK, CDKN1A, CLEC4D, SLC22A3, BID, BAX, FH, CASP8		2	FALSE
Huaier extract	NVB	FAS, IL6, BCL2, CASP3, TNF, STAT3, BAX	CASP3, BAX	-0.031746	2	TRUE
Huaier extract	okadate	FAS, IL6, BCL2, CASP3, TNF, STAT3, BAX	MCL1, FH, CLEC4D		2	FALSE
Huaier extract	Huachansu (HCS)	FAS, IL6, BCL2, CASP3, TNF, STAT3, BAX	FASN, TNF, FAS, FASLG	-0.086039	2	TRUE
Huaier extract	Selinexor (KPT-330)	FAS, IL6, BCL2, CASP3, TNF, STAT3, BAX	CDK2, CDKN1A, PCNA	0.457143	2	FALSE
Huaier extract	AZD1775	FAS, IL6, BCL2, CASP3, TNF, STAT3, BAX	CDK1	1.23214	2	FALSE
Huaier extract	pristimerin	FAS, IL6, BCL2, CASP3, TNF, STAT3, BAX	AKT1, PIK3CB, PIK3CG, DLX4, TNF, PIK3CD, MTOR, PIK3CA, NFKB1	0.183532	2	FALSE
Huaier extract	Bis (2,3-dibromo-4,5-dihydroxy-phenyl)-methane (BDDPM)	FAS, IL6, BCL2, CASP3, TNF, STAT3, BAX	MMP2, MMP9	0.190476	2	FALSE
Huaier extract	EGCG and SFN	FAS, IL6, BCL2, CASP3, TNF, STAT3, BAX	COL11A2, BCL2, WDTC1, PARP1		2	FALSE
Huaier extract	The coumarin derivative osthole	FAS, IL6, BCL2, CASP3, TNF, STAT3, BAX	RIPK1, CASP8	0.190476	2	FALSE
Huaier extract	bleomycin (BLM)	FAS, IL6, BCL2, CASP3, TNF, STAT3, BAX	TNF, IL10	-0.698413	2	TRUE
Huaier extract	Solamargine	FAS, IL6, BCL2, CASP3, TNF, STAT3, BAX	XIAP, CASP3, BCL2, BAX	-0.233766	2	TRUE
Huaier extract	Haprolid	FAS, IL6, BCL2, CASP3, TNF, STAT3, BAX	CDK2, PCNA	0.634921	2	FALSE
Huaier extract	Linalyl acetate (Ly), Terpeniol (Te) and Camphor (Ca)	FAS, IL6, BCL2, CASP3, TNF, STAT3, BAX	CASP3, BCL2, BAX, CYCS	-0.233766	2	TRUE
Huaier extract	VD3 (1α,25-dihydroxy vitamin D3, also known as calcitriol)	FAS, IL6, BCL2, CASP3, TNF, STAT3, BAX	BCL2	0.732143	2	FALSE
Huaier extract	N-benzyladriamycin-14-valerate (AD198)	FAS, IL6, BCL2, CASP3, TNF, STAT3, BAX	AKT1, ROS1	0.246032	2	FALSE
Huaier extract	melatonin	FAS, IL6, BCL2, CASP3, TNF, STAT3, BAX	ABCB1	2.35714	2	FALSE
Huaier extract	KDM1A inhibitor	FAS, IL6, BCL2, CASP3, TNF, STAT3, BAX	IL6, STAT3, SLC22A3, ITK		2	FALSE
Huaier extract	5-(3,4,5-trimethoxybenzoyl)-4-methyl-2-(p-tolyl) imidazol (BZML)	FAS, IL6, BCL2, CASP3, TNF, STAT3, BAX	ROS1	1.85714	2	FALSE
Huaier extract	Icaritin	FAS, IL6, BCL2, CASP3, TNF, STAT3, BAX	CASP3, BCL2, BAX, CASP9	-0.233766	2	TRUE
Huaier extract	E-PLNs	FAS, IL6, BCL2, CASP3, TNF, STAT3, BAX	BCL2, BAX	-0.031746	2	TRUE
Huaier extract	treatment with metformin and erlotinib	FAS, IL6, BCL2, CASP3, TNF, STAT3, BAX	AKT1, EIF4EBP1, EGFR	0.457143	2	FALSE
Huaier extract	STB	FAS, IL6, BCL2, CASP3, TNF, STAT3, BAX	CCND1, PCNA	0.857143	2	FALSE
Huaier extract	olean-28,13b-olide 2 (OLO-2)	FAS, IL6, BCL2, CASP3, TNF, STAT3, BAX	AKT1, CASP3, ROS1, ERCC1, STAT3, ABCB1	-0.322344	2	TRUE
Huaier extract	Ibrutinib	FAS, IL6, BCL2, CASP3, TNF, STAT3, BAX	SEMA6A, AKT1, CASP3, PARP1, MTOR	-0.0928571	2	TRUE
Huaier extract	the combination of TAM and SIM	FAS, IL6, BCL2, CASP3, TNF, STAT3, BAX	FAS, CASP3, TNF, FLT1, KDR, VEGFA	-0.45696	2	TRUE
Huaier extract	HSP90 inhibitor, TAS-116	FAS, IL6, BCL2, CASP3, TNF, STAT3, BAX	KIT, EGFR	0.134921	2	FALSE
Huaier extract	ADM, CDDP, CPM, MTX and VCR	FAS, IL6, BCL2, CASP3, TNF, STAT3, BAX	CASP3	0.732143	2	FALSE
Huaier extract	curcumin	FAS, IL6, BCL2, CASP3, TNF, STAT3, BAX	AKT1, FAS, FASN, CASP3, MYLIP, MARCHF8, MLXIP, PTEN, ABCB1, FADD	-0.0987395	2	TRUE
Huaier extract	the combined use of dihydroartemisinin with epirubicin	FAS, IL6, BCL2, CASP3, TNF, STAT3, BAX	BAX, BECN1	-0.309524	2	TRUE
Huaier extract	a benzimidazole derivative bearing a pyrrolidine side chain (compound 9a)	FAS, IL6, BCL2, CASP3, TNF, STAT3, BAX	COL11A2, AKT1, CASP3, PARP1, GPC1, RPS6KB1, RPS6, FAM126A, GPC3		2	FALSE
Huaier extract	mitoxantrone (MTX)	FAS, IL6, BCL2, CASP3, TNF, STAT3, BAX	MTOR	1.23214	2	FALSE
Huaier extract	Gem combined with BGJ398, a pan-FGFRi	FAS, IL6, BCL2, CASP3, TNF, STAT3, BAX	LARGE1	2.73214	2	FALSE
Huaier extract	DOX and curcumin	FAS, IL6, BCL2, CASP3, TNF, STAT3, BAX	HADH, MYLIP, MLXIP, HAAO, MARCHF8		2	FALSE
Huaier extract	Adenosine	FAS, IL6, BCL2, CASP3, TNF, STAT3, BAX	COL11A2, ROS1, PARP1, RIPK1		2	FALSE
Huaier extract	JWA	FAS, IL6, BCL2, CASP3, TNF, STAT3, BAX	SEMA6A, MARCHF8	0.0238095	2	FALSE
Huaier extract	the combination of RAD001 and docetaxel	FAS, IL6, BCL2, CASP3, TNF, STAT3, BAX	AKT1	1.23214	2	FALSE
Huaier extract	The combination of metformin and BMS-754807	FAS, IL6, BCL2, CASP3, TNF, STAT3, BAX	CDKN1B	1.48214	2	FALSE
Huaier extract	Cabozantinib	FAS, IL6, BCL2, CASP3, TNF, STAT3, BAX	PIK3CB, PIK3CG, MET, IL6, PIK3CD, MTOR, PIK3CA	-0.142857	2	TRUE
Huaier extract	Dimethyl fumarate (DMF)	FAS, IL6, BCL2, CASP3, TNF, STAT3, BAX	LARGE1	2.73214	2	FALSE
Huaier extract	DS/Cu complex	FAS, IL6, BCL2, CASP3, TNF, STAT3, BAX	GABPA, MAPK8, NFE2L2	0.0904762	2	FALSE
Huaier extract	a combination treatment of EGFR-TKI, namely gefitinib, and a microRNA mimic, miR-30a-5p	FAS, IL6, BCL2, CASP3, TNF, STAT3, BAX	AKT1, PTK2B	0.134921	2	FALSE
Huaier extract	3,4-dihydropyrimidin-2(1H)-one (or thione) derivatives (DHPMs)	FAS, IL6, BCL2, CASP3, TNF, STAT3, BAX	CD44	1.23214	2	FALSE
Huaier extract	combination effects of radotinib and Ara-C	FAS, IL6, BCL2, CASP3, TNF, STAT3, BAX	CASP3	0.732143	2	FALSE
Huaier extract	total alkaloids of BFU (TAFU)	FAS, IL6, BCL2, CASP3, TNF, STAT3, BAX	CASP3	0.732143	2	FALSE
Huaier extract	TIT3	FAS, IL6, BCL2, CASP3, TNF, STAT3, BAX	UHRF1, TUBG2, TUBB2A, TUBB, CDKN1A, TUBGCP6, TPX2, DDB2, FAS, CASP3, DNMT1, TNF, BUB1B, RAD52, HDAC7, HDAC9, RAD51, CASP7, MAP7	0.0615963	2	FALSE
Huaier extract	BLU9931	FAS, IL6, BCL2, CASP3, TNF, STAT3, BAX	SIRT1	1.10714	2	FALSE
Huaier extract	isoaaptamine	FAS, IL6, BCL2, CASP3, TNF, STAT3, BAX	COL11A2, PARP1, ROS1, CASP7, XIAP		2	FALSE
Huaier extract	Bithionol (BT)	FAS, IL6, BCL2, CASP3, TNF, STAT3, BAX	XIAP, BCL2	0.190476	2	FALSE
Huaier extract	Taraxasterol	FAS, IL6, BCL2, CASP3, TNF, STAT3, BAX	CCND1, BCL2, PCNA, HINT1, BAX	-0.0761905	2	TRUE
Huaier extract	Ru(II)-thymine complex [Ru(PPh3)2(Thy)(bipy)]PF6	FAS, IL6, BCL2, CASP3, TNF, STAT3, BAX	SEMA6A, MAPK8, H2AX, MAPK3	0.0275974	2	FALSE
Huaier extract	etoposide (Vp16)	FAS, IL6, BCL2, CASP3, TNF, STAT3, BAX	ABCB1	2.35714	2	FALSE
Huaier extract	Apaziquone	FAS, IL6, BCL2, CASP3, TNF, STAT3, BAX	COL11A2, CASP3, PARP1, CASP9, WDTC1		2	FALSE
Huaier extract	Magnoflorine	FAS, IL6, BCL2, CASP3, TNF, STAT3, BAX	MLXIP, MYLIP, MARCHF8	-0.0428571	2	TRUE
Huaier extract	Nitidine Chloride	FAS, IL6, BCL2, CASP3, TNF, STAT3, BAX	MMP9, SRC, MMP2, JUN, JUND	0.12381	2	FALSE
Huaier extract	The combined effects of matrine (Mat) and cisplatin	FAS, IL6, BCL2, CASP3, TNF, STAT3, BAX	XIAP	0.982143	2	FALSE
Huaier extract	GSK2334470 in combination with ribociclib or palbociclib	FAS, IL6, BCL2, CASP3, TNF, STAT3, BAX	PIK3CB, PIK3CG, PDPK1, PDK1, PIK3CD, CDK4, PIK3CA	0.571429	2	FALSE
Huaier extract	Galiellalactone	FAS, IL6, BCL2, CASP3, TNF, STAT3, BAX	STAT3	0.857143	2	FALSE
Huaier extract	Sanguinarine	FAS, IL6, BCL2, CASP3, TNF, STAT3, BAX	BID, TNFSF10, TNFRSF10B, CASP8	0.12987	2	FALSE
Huaier extract	Raddeanin A	FAS, IL6, BCL2, CASP3, TNF, STAT3, BAX	PTGS2, CCND1, BAX, PCNA	-0.0292208	2	TRUE
Huaier extract	miR-770	FAS, IL6, BCL2, CASP3, TNF, STAT3, BAX	MLXIP, MYLIP, MARCHF8	-0.0428571	2	TRUE
Huaier extract	curcumin analog B63	FAS, IL6, BCL2, CASP3, TNF, STAT3, BAX	ROS1	1.85714	2	FALSE
Huaier extract	EZH2 inhibitors (GSK343 or DZNep)	FAS, IL6, BCL2, CASP3, TNF, STAT3, BAX	AKT1, EGFR	0.412698	2	FALSE
Huaier extract	Combined atorvastatin with celecoxib and tipifarnib	FAS, IL6, BCL2, CASP3, TNF, STAT3, BAX	AKT1, CD44, PROM1	0.390476	2	FALSE
Huaier extract	cinobufacini	FAS, IL6, BCL2, CASP3, TNF, STAT3, BAX	ATG7, CASP3, BCL2, MAP1LC3A, MAP1LC3B, BAX	0.010989	2	FALSE
Huaier extract	quinazolin-4(3H)-one analog (DFX24)	FAS, IL6, BCL2, CASP3, TNF, STAT3, BAX	AKT1, EPHB6, PIK3CB, PIK3CG, PIK3CD, SEMA6A, PIK3CA	0.571429	2	FALSE
Huaier extract	metformin	FAS, IL6, BCL2, CASP3, TNF, STAT3, BAX	AKT1, PRKAB1, ABCC2, CASP3, PRKAA1, BCL2, PRKAA2, SYCE1L, IGF1R, MTOR, STAT3, BAX, MAPK3, KLHL1		2	FALSE
Huaier extract	FL-DM1	FAS, IL6, BCL2, CASP3, TNF, STAT3, BAX	CASP3	0.732143	2	FALSE
Huaier extract	ARV-825	FAS, IL6, BCL2, CASP3, TNF, STAT3, BAX	CASP3, MYC	-0.420635	2	TRUE
Huaier extract	M9	FAS, IL6, BCL2, CASP3, TNF, STAT3, BAX	AKT1, PIK3CB, PIK3CG, PIK3CD, MTOR, PIK3CA	0.626374	2	FALSE
Huaier extract	Idarubicin (IDA) and Taxotere (TXR)	FAS, IL6, BCL2, CASP3, TNF, STAT3, BAX	CASP3, BCL2	-0.031746	2	TRUE
Huaier extract	3‑BP and TRAIL	FAS, IL6, BCL2, CASP3, TNF, STAT3, BAX	PRKAA1, PRKAB1, BAX, PRKAA2	0.277597	2	FALSE
Huaier extract	lapatinib	FAS, IL6, BCL2, CASP3, TNF, STAT3, BAX	AKT1, EGFR	0.412698	2	FALSE
Huaier extract	Aplysia Ras Homolog I (ARHI)	FAS, IL6, BCL2, CASP3, TNF, STAT3, BAX	CDKN1B, CCND1, PCNA	0.757143	2	FALSE
Huaier extract	combination of luteolin and 5-fluorouracil	FAS, IL6, BCL2, CASP3, TNF, STAT3, BAX	COL11A2, BCL2, PARP1, BAX, DPYD		2	FALSE
Huaier extract	Ginsenoside Rh1 (Rh1)	FAS, IL6, BCL2, CASP3, TNF, STAT3, BAX	MMP3, MAPK8, MMP12, MAPK3		2	FALSE
Huaier extract	n-Butylidenephthalide (BP)	FAS, IL6, BCL2, CASP3, TNF, STAT3, BAX	MMP9, MMP2, FLT1, KDR, VEGFA	0.390476	2	FALSE
Huaier extract	doxorubicin (Dox), paclitaxel (Pacl) and 5-fluorouracil (5-FU)	FAS, IL6, BCL2, CASP3, TNF, STAT3, BAX	CASP3, CASP7, CASP8	-0.0428571	2	TRUE
Huaier extract	Metformin and Silibinin	FAS, IL6, BCL2, CASP3, TNF, STAT3, BAX	RNMT, CCND1, MET, PCNA, SLTM		2	FALSE
Huaier extract	TJ-41	FAS, IL6, BCL2, CASP3, TNF, STAT3, BAX	CASP9, CASP8	0.190476	2	FALSE
Huaier extract	JQ1	FAS, IL6, BCL2, CASP3, TNF, STAT3, BAX	GLI1, MYC	0.52381	2	FALSE
Huaier extract	ethanol fraction (LAC117)	FAS, IL6, BCL2, CASP3, TNF, STAT3, BAX	AKT1, PIK3CB, PIK3CG, FAM126A, PIK3CD, PIK3CA		2	FALSE
Huaier extract	FK228 with a variety of kinase inhibitors	FAS, IL6, BCL2, CASP3, TNF, STAT3, BAX	AKT1, PIK3CB, PIK3CG, JUN, PIK3CD, PIK3CA, MAPK3	0.642857	2	FALSE
Huaier extract	Chitosan oligosaccharides (COS)	FAS, IL6, BCL2, CASP3, TNF, STAT3, BAX	BAK1, BCL2	0.190476	2	FALSE
Huaier extract	STAT3 decoy oligodeoxynucleotides (ODNs)	FAS, IL6, BCL2, CASP3, TNF, STAT3, BAX	STAT3, CCND1, PCNA	0.357143	2	FALSE
Huaier extract	MAC	FAS, IL6, BCL2, CASP3, TNF, STAT3, BAX	MAPK8	0.732143	2	FALSE
Huaier extract	GDC-0941 (0.5 μM) and PF-04691502 (0.1 μM)	FAS, IL6, BCL2, CASP3, TNF, STAT3, BAX	AKT1	1.23214	2	FALSE
Huaier extract	paclitaxel and zoledronic acid	FAS, IL6, BCL2, CASP3, TNF, STAT3, BAX	SEMA6A	2.35714	2	FALSE
Huaier extract	coronarin D	FAS, IL6, BCL2, CASP3, TNF, STAT3, BAX	CASP3, JUN, MAPK8, PCNA	-0.086039	2	TRUE
Huaier extract	Bufalin	FAS, IL6, BCL2, CASP3, TNF, STAT3, BAX	MMP9, AKT1, MMP2, JUN, PI3, MAPK8, PRRT2		2	FALSE
Huaier extract	XWL-1-48	FAS, IL6, BCL2, CASP3, TNF, STAT3, BAX	AKT1, PIK3CB, PIK3CG, MDM2, PIK3CD, PIK3CA	0.549451	2	FALSE
Huaier extract	Cisplatin	FAS, IL6, BCL2, CASP3, TNF, STAT3, BAX	COL11A2, AKT1, CASP3, BCL2, PARP1, BECN1, MAP1LC3B, MTOR, BAX		2	FALSE
Huaier extract	combination of docetaxel and ATRA	FAS, IL6, BCL2, CASP3, TNF, STAT3, BAX	MCL1, FH, CLEC4D		2	FALSE
Huaier extract	HCI-2509	FAS, IL6, BCL2, CASP3, TNF, STAT3, BAX	EGFR	1.10714	2	FALSE
Huaier extract	the triple combination treatment of ASA, Met, and OP	FAS, IL6, BCL2, CASP3, TNF, STAT3, BAX	CD44	1.23214	2	FALSE
Huaier extract	Cucurbitacin E (CuE)	FAS, IL6, BCL2, CASP3, TNF, STAT3, BAX	YAP1, CCN2	0.468254	2	FALSE
Huaier extract	Entinostat (HDAC1 inhibitor) combination with Fludarabine	FAS, IL6, BCL2, CASP3, TNF, STAT3, BAX	BCL2, BAX	-0.031746	2	TRUE
Huaier extract	Camptosar	FAS, IL6, BCL2, CASP3, TNF, STAT3, BAX	HAAO, HADH, EGFR		2	FALSE
Huaier extract	docetaxel and cisplatin	FAS, IL6, BCL2, CASP3, TNF, STAT3, BAX	AKT1	1.23214	2	FALSE
Huaier extract	nitroxoline (NXQ)	FAS, IL6, BCL2, CASP3, TNF, STAT3, BAX	MDM2	1.10714	2	FALSE
Huaier extract	gemcitabine	FAS, IL6, BCL2, CASP3, TNF, STAT3, BAX	BCL2, MCL1, CLEC4D, BAX, FH		2	FALSE
Huaier extract	histone deacetylase inhibitors (HDACi)	FAS, IL6, BCL2, CASP3, TNF, STAT3, BAX	SEMA6A, FOXM1	-0.198413	2	TRUE
Huaier extract	Plumbagin	FAS, IL6, BCL2, CASP3, TNF, STAT3, BAX	MTOR, SIVA1	0.246032	2	FALSE
Huaier extract	Sunitinib	FAS, IL6, BCL2, CASP3, TNF, STAT3, BAX	AKT1, CCND1, ID1, PCNA, FLT1, MAPK3	0.28663	2	FALSE
Huaier extract	BI6727 synergistically induces apoptosis together with paclitaxel	FAS, IL6, BCL2, CASP3, TNF, STAT3, BAX	BCL2	0.732143	2	FALSE
Huaier extract	Feroniellin A (FERO)	FAS, IL6, BCL2, CASP3, TNF, STAT3, BAX	ABCB1, TBC1D9	0.246032	2	FALSE
Huaier extract	Combination of ABT-737 with docetaxel	FAS, IL6, BCL2, CASP3, TNF, STAT3, BAX	CASP3	0.732143	2	FALSE
Huaier extract	the combination of atorvastatin and aspirin	FAS, IL6, BCL2, CASP3, TNF, STAT3, BAX	STAT3, MAPK3	-0.0873016	2	TRUE
Huaier extract	HQP1351	FAS, IL6, BCL2, CASP3, TNF, STAT3, BAX	AKT1, KIT, MAPK3, STAT3	-0.188312	2	TRUE
Huaier extract	varlitinib with PI3K inhibitor, BKM-120	FAS, IL6, BCL2, CASP3, TNF, STAT3, BAX	AKT1, MAPK3	0.246032	2	FALSE
Huaier extract	PI3K inhibitor ZSTK474	FAS, IL6, BCL2, CASP3, TNF, STAT3, BAX	CCND1, PCNA	0.857143	2	FALSE
Huaier extract	novel compounds, containing α-thioether ketone and orthothioester functionalities	FAS, IL6, BCL2, CASP3, TNF, STAT3, BAX	VEGFA, SOAT1, FLT1, KDR	0.641234	2	FALSE
Huaier extract	BLS and PLX	FAS, IL6, BCL2, CASP3, TNF, STAT3, BAX	CASP9	1.23214	2	FALSE
Huaier extract	Osimertinib	FAS, IL6, BCL2, CASP3, TNF, STAT3, BAX	AKT1	1.23214	2	FALSE
Huaier extract	FTY720 and DDP	FAS, IL6, BCL2, CASP3, TNF, STAT3, BAX	ATG7	1.48214	2	FALSE
Huaier extract	LQB-223	FAS, IL6, BCL2, CASP3, TNF, STAT3, BAX	SLC12A9, ANXA5, CDKN1A		2	FALSE
Huaier extract	1403P-3	FAS, IL6, BCL2, CASP3, TNF, STAT3, BAX	AKT1	1.23214	2	FALSE
Huaier extract	flavokawain-B flavonoid	FAS, IL6, BCL2, CASP3, TNF, STAT3, BAX	BCL2, BAX, ROS1	-0.109524	2	TRUE
Huaier extract	Platycodin D (PD)	FAS, IL6, BCL2, CASP3, TNF, STAT3, BAX	MLXIP, MYLIP, MARCHF8	-0.0428571	2	TRUE
Huaier extract	gefitinib was combined with AZD5363	FAS, IL6, BCL2, CASP3, TNF, STAT3, BAX	AKT1	1.23214	2	FALSE
Huaier extract	Paris saponin VII (PS VII)	FAS, IL6, BCL2, CASP3, TNF, STAT3, BAX	FDXR, AKR1B1, ABCB1, TBC1D9	0.402597	2	FALSE
Huaier extract	Avasimibe	FAS, IL6, BCL2, CASP3, TNF, STAT3, BAX	COL11A2, CDK1, CDK2, CASP3, PARP1, PCNA, CASP9, CDK4, BAX		2	FALSE
Huaier extract	(S)-Warfarin	FAS, IL6, BCL2, CASP3, TNF, STAT3, BAX	CYCS	1.73214	2	FALSE
Huaier extract	Dihydroartemisinin(DHA)	FAS, IL6, BCL2, CASP3, TNF, STAT3, BAX	AKT1, PTEN	0.746032	2	FALSE
Huaier extract	VEGF/VEGFR-2	FAS, IL6, BCL2, CASP3, TNF, STAT3, BAX	EZH2, MYLIP, MARCHF8, MLXIP	0.0162338	2	FALSE
Huaier extract	Vinblastine and rapamycin	FAS, IL6, BCL2, CASP3, TNF, STAT3, BAX	KDR	1.48214	2	FALSE
Huaier extract	cytarabine and obatoclax	FAS, IL6, BCL2, CASP3, TNF, STAT3, BAX	BCL2, MCL1, CLEC4D, BAX, FH		2	FALSE
Huaier extract	Shikonin	FAS, IL6, BCL2, CASP3, TNF, STAT3, BAX	MMP9, PKM	0.134921	2	FALSE
Huaier extract	AUY922	FAS, IL6, BCL2, CASP3, TNF, STAT3, BAX	MTOR, AKT1	0.52381	2	FALSE
Huaier extract	Met combined with Gef	FAS, IL6, BCL2, CASP3, TNF, STAT3, BAX	AKT1, IGF1, BCL2, BCL2L11, IGF1R	0.0238095	2	FALSE
Huaier extract	9-NC and PLGA-PEG loaded	FAS, IL6, BCL2, CASP3, TNF, STAT3, BAX	CASP3, BCL2, BAX	-0.242857	2	TRUE
Huaier extract	Circ_0009910	FAS, IL6, BCL2, CASP3, TNF, STAT3, BAX	MLXIP, MYLIP, MARCHF8, ULK1	0.198052	2	FALSE
Huaier extract	Temozolomide (TMZ)	FAS, IL6, BCL2, CASP3, TNF, STAT3, BAX	AKT1	1.23214	2	FALSE
Huaier extract	arsenic trioxide (ATO)	FAS, IL6, BCL2, CASP3, TNF, STAT3, BAX	GLI1	1.35714	2	FALSE
Huaier extract	ZD6474	FAS, IL6, BCL2, CASP3, TNF, STAT3, BAX	AKT1, PIK3CB, PIK3CG, PIK3CD, EGFR, PIK3CA	0.549451	2	FALSE
Huaier extract	evodiamine (EVO)	FAS, IL6, BCL2, CASP3, TNF, STAT3, BAX	AKT1, CYCS, BCL2	-0.342857	2	TRUE
Huaier extract	LS-007	FAS, IL6, BCL2, CASP3, TNF, STAT3, BAX	CDK9, MCL1, CLEC4D, XIAP, FH		2	FALSE
Huaier extract	ribavirin	FAS, IL6, BCL2, CASP3, TNF, STAT3, BAX	EIF4E, PCNA	0.579365	2	FALSE
Huaier extract	sorafenib in combination with pterostilbene (PTE)	FAS, IL6, BCL2, CASP3, TNF, STAT3, BAX	COL11A2, CCND1, CASP3, PARP1, PCNA, CASP9, CDKN1A		2	FALSE
Huaier extract	anti-CD20-hIFNα	FAS, IL6, BCL2, CASP3, TNF, STAT3, BAX	SOAT1, PRRT2		2	FALSE
Huaier extract	combination of chemotherapy drug carboplatin and the radish-derived isothiocyanate compound sulforaphene	FAS, IL6, BCL2, CASP3, TNF, STAT3, BAX	PIK3CB, PIK3CG, BCL2, MAPK8, CASP9, JUN, PIK3CD, CYCS, WDTC1, PIK3CA, BAX		2	FALSE
Huaier extract	polyoxometalate SbW9	FAS, IL6, BCL2, CASP3, TNF, STAT3, BAX	AKT1, PTEN	0.746032	2	FALSE
Huaier extract	Lupeol	FAS, IL6, BCL2, CASP3, TNF, STAT3, BAX	MMP9, AKT1, EGFR	0.290476	2	FALSE
Huaier extract	Bexarotene	FAS, IL6, BCL2, CASP3, TNF, STAT3, BAX	GDF15	2.23214	2	FALSE
Huaier extract	baicalein, curcumin, and resveratrol with chemotherapy drug paclitaxel	FAS, IL6, BCL2, CASP3, TNF, STAT3, BAX	BCL2, BAX	-0.031746	2	TRUE
Huaier extract	ω-3 PUFAs and Rp synergistically	FAS, IL6, BCL2, CASP3, TNF, STAT3, BAX	ROS1	1.85714	2	FALSE
Huaier extract	kazinol A derived	FAS, IL6, BCL2, CASP3, TNF, STAT3, BAX	CCND1, PCNA	0.857143	2	FALSE
Huaier extract	methylstat	FAS, IL6, BCL2, CASP3, TNF, STAT3, BAX	BCL2	0.732143	2	FALSE
Huaier extract	pectolinarigenin	FAS, IL6, BCL2, CASP3, TNF, STAT3, BAX	CASP3, BCL2, BAX, MMP9	-0.267857	2	TRUE
Huaier extract	Tefinostat (CHR-2845)	FAS, IL6, BCL2, CASP3, TNF, STAT3, BAX	H2AX	1.48214	2	FALSE
Huaier extract	Honokiol	FAS, IL6, BCL2, CASP3, TNF, STAT3, BAX	AKT1, CASP3, BCL2, IL6, CASP9, JAK2, SEMA6A, STAT3, BAX	-0.691468	2	TRUE
Huaier extract	Combined Zn and PTX	FAS, IL6, BCL2, CASP3, TNF, STAT3, BAX	TWIST1	1.48214	2	FALSE
Huaier extract	trastuzumab on iron oxide nanoparticles	FAS, IL6, BCL2, CASP3, TNF, STAT3, BAX	CDKN1B	1.48214	2	FALSE
Huaier extract	CUDC-101 (an inhibitor od HER2/NEU, EGFR and HDAC)	FAS, IL6, BCL2, CASP3, TNF, STAT3, BAX	PCNA	1.60714	2	FALSE
Huaier extract	Combination of ZA and PL	FAS, IL6, BCL2, CASP3, TNF, STAT3, BAX	COL11A2, ID1, CASP3, BCL2, PARP1, CDKN1A		2	FALSE
Huaier extract	YC-1	FAS, IL6, BCL2, CASP3, TNF, STAT3, BAX	MMP9, CDK2, CCND1, MMP2, PCNA	0.240476	2	FALSE
Huaier extract	AG014699	FAS, IL6, BCL2, CASP3, TNF, STAT3, BAX	MMP3, TIMP1, BAX, PTEN	0.243506	2	FALSE
Huaier extract	Weimaining (WMN)	FAS, IL6, BCL2, CASP3, TNF, STAT3, BAX	CASP3	0.732143	2	FALSE
Huaier extract	sorafenib + withaferin	FAS, IL6, BCL2, CASP3, TNF, STAT3, BAX	MTOR, PTK2B, ZHX2	-0.00952381	2	TRUE
Huaier extract	artesunate	FAS, IL6, BCL2, CASP3, TNF, STAT3, BAX	KLF6	2.10714	2	FALSE
Huaier extract	TJ-M2010-5	FAS, IL6, BCL2, CASP3, TNF, STAT3, BAX	CDK2, CCND1, MYD88, PCNA, CDKN1A	0.340476	2	FALSE
Huaier extract	Vinorelbine	FAS, IL6, BCL2, CASP3, TNF, STAT3, BAX	CCND1, PCNA	0.857143	2	FALSE
Huaier extract	chidamide and TRAIL	FAS, IL6, BCL2, CASP3, TNF, STAT3, BAX	MAP1LC3A, MAP1LC3B	0.968254	2	FALSE
Huaier extract	PL combined with oxaliplatin	FAS, IL6, BCL2, CASP3, TNF, STAT3, BAX	MAPK8, ROS1	-0.698413	2	TRUE
Huaier extract	KPT-330 (Selinexor)	FAS, IL6, BCL2, CASP3, TNF, STAT3, BAX	CASP3, AKT1, MTTP, STAT1		2	FALSE
Huaier extract	Simvastatin acid	FAS, IL6, BCL2, CASP3, TNF, STAT3, BAX	COL11A2, AKT1, CASP3, PARP1, JAK2		2	FALSE
Huaier extract	pan-DUB inhibitor, PR-619	FAS, IL6, BCL2, CASP3, TNF, STAT3, BAX	CA2, PRKAB1, PRKAA1, PCNA, PRKAA2	1.02381	2	FALSE
Huaier extract	PARP inhibitor olaparib	FAS, IL6, BCL2, CASP3, TNF, STAT3, BAX	AKT1, PIK3CB, PIK3CG, PIK3CD, PIK3CA	0.77381	2	FALSE
Huaier extract	cape gooseberry juice (CG)	FAS, IL6, BCL2, CASP3, TNF, STAT3, BAX	BCL2	0.732143	2	FALSE
Huaier extract	Gramicidin A (GrA)	FAS, IL6, BCL2, CASP3, TNF, STAT3, BAX	CD44, PROM1	0.246032	2	FALSE
Huaier extract	isoliquiritigenin (ISL)	FAS, IL6, BCL2, CASP3, TNF, STAT3, BAX	GABPA, H2AX, NFE2L2, KEAP1	0.459416	2	FALSE
Huaier extract	Sageretia thea (S. thea)	FAS, IL6, BCL2, CASP3, TNF, STAT3, BAX	CCND1, PCNA	0.857143	2	FALSE
Huaier extract	differentiation 1(ID1)	FAS, IL6, BCL2, CASP3, TNF, STAT3, BAX	G6PD, UBL4A, ID1	-0.242857	2	TRUE
Huaier extract	4-vinylphenol	FAS, IL6, BCL2, CASP3, TNF, STAT3, BAX	PLAU	1.60714	2	FALSE
Huaier extract	imidazopyridine (IAZP)	FAS, IL6, BCL2, CASP3, TNF, STAT3, BAX	CASP3, CDK2	0.190476	2	FALSE
Huaier extract	Fucoxanthin	FAS, IL6, BCL2, CASP3, TNF, STAT3, BAX	AKT1, PIK3CB, PIK3CG, PIK3CD, FLT1, KDR, VEGFA, PIK3CA	0.657143	2	FALSE
Huaier extract	12-imidazolyl-1-dodecanol (I-ol)	FAS, IL6, BCL2, CASP3, TNF, STAT3, BAX	CDKN1B	1.48214	2	FALSE
Huaier extract	small interfering RNA/two small-molecule inhibitors (SU11274/PF-2341066)	FAS, IL6, BCL2, CASP3, TNF, STAT3, BAX	MET, SLTM, RNMT		2	FALSE
Huaier extract	the combination of the HDACi vorinostat, with DNA damaging agents SN-38 (the active metabolite of irinotecan and topoisomerase 1 inhibitor) plus the alkylating agent temozolomide (ST)	FAS, IL6, BCL2, CASP3, TNF, STAT3, BAX	COL11A2, AKT1, CCND1, CASP3, PARP1, PCNA, STAT3		2	FALSE
Huaier extract	rocaglamide (Roc)	FAS, IL6, BCL2, CASP3, TNF, STAT3, BAX	COL11A2, AKT1, PARP1, MAPK3		2	FALSE
Huaier extract	psoralen plus DOC	FAS, IL6, BCL2, CASP3, TNF, STAT3, BAX	ABCB1	2.35714	2	FALSE
Huaier extract	combination of gemcitabine and pitavastatin	FAS, IL6, BCL2, CASP3, TNF, STAT3, BAX	CDK2, RIPK1, CASP3, PARP1, PCNA, WDTC1		2	FALSE
Huaier extract	Kaempferitrin	FAS, IL6, BCL2, CASP3, TNF, STAT3, BAX	CASP3, BCL2, BAX	-0.242857	2	TRUE
Huaier extract	Hydroxysafflor Yellow B	FAS, IL6, BCL2, CASP3, TNF, STAT3, BAX	CDK2, CCND1, AKT1, PIK3CB, PIK3CG, CASP3, PCNA, CASP9, PIK3CD, PIK3CA, BAX	0.134921	2	FALSE
Huaier extract	salinomycin (SAL)	FAS, IL6, BCL2, CASP3, TNF, STAT3, BAX	CASP3, BCL2, BAX	-0.242857	2	TRUE
Huaier extract	dinaciclib	FAS, IL6, BCL2, CASP3, TNF, STAT3, BAX	CDK1, CASP3, PCNA, MCL1, CLEC4D, FH		2	FALSE
Huaier extract	Butorphanol	FAS, IL6, BCL2, CASP3, TNF, STAT3, BAX	MTOR, AKT1	0.52381	2	FALSE
Huaier extract	4-O-methylhonokiol (MH)	FAS, IL6, BCL2, CASP3, TNF, STAT3, BAX	SEMA6A	2.35714	2	FALSE
Huaier extract	Sinuleptolide	FAS, IL6, BCL2, CASP3, TNF, STAT3, BAX	ROS1	1.85714	2	FALSE
Huaier extract	Genistoside	FAS, IL6, BCL2, CASP3, TNF, STAT3, BAX	TIMP1	2.10714	2	FALSE
Huaier extract	phentolamine	FAS, IL6, BCL2, CASP3, TNF, STAT3, BAX	CDK1, BCL2, PCNA, CASP9	-0.0292208	2	TRUE
Huaier extract	Zeaxanthin	FAS, IL6, BCL2, CASP3, TNF, STAT3, BAX	COL11A2, CDK1, AKT1, CASP3, BCL2, PARP1, PCNA, ROS1, STAT3, CYCS, MAPK8, BAX		2	FALSE
Huaier extract	dihydroartemisinin (DHA)	FAS, IL6, BCL2, CASP3, TNF, STAT3, BAX	MTOR	1.23214	2	FALSE
Huaier extract	Ado-trastuzumab emtansine (T-DM1)	FAS, IL6, BCL2, CASP3, TNF, STAT3, BAX	GPT	2.98214	2	FALSE
Huaier extract	wogonoside (WGS)	FAS, IL6, BCL2, CASP3, TNF, STAT3, BAX	CASP3	0.732143	2	FALSE
Huaier extract	Isomorellin/doxorubicin combination	FAS, IL6, BCL2, CASP3, TNF, STAT3, BAX	CASP3, BCL2, BAX, CASP9	-0.233766	2	TRUE
Huaier extract	C18H17NO6	FAS, IL6, BCL2, CASP3, TNF, STAT3, BAX	FASN, FAS	-0.0873016	2	TRUE
Huaier extract	flupentixol	FAS, IL6, BCL2, CASP3, TNF, STAT3, BAX	AKT1, BCL2	-0.309524	2	TRUE
Huaier extract	Isoniazid (INH)	FAS, IL6, BCL2, CASP3, TNF, STAT3, BAX	GABPA, NFE2L2, KEAP1	0.657143	2	FALSE
Huaier extract	Huaier	FAS, IL6, BCL2, CASP3, TNF, STAT3, BAX	SLC22A3, ITK		2	FALSE
Huaier extract	Cinobufagin	FAS, IL6, BCL2, CASP3, TNF, STAT3, BAX	CDK1, PMAIP1, MDM2, CASP3, PCNA, CASP9, BBC3, BAX	-0.20119	2	TRUE
Huaier extract	Verteporfin	FAS, IL6, BCL2, CASP3, TNF, STAT3, BAX	STAT3	0.857143	2	FALSE
Huaier extract	5-FU and Manuka honey (MH)	FAS, IL6, BCL2, CASP3, TNF, STAT3, BAX	COL11A2, MMP9, AKT1, MMP2, CASP3, BCL2, PARP1, ROS1, GABPA, FASLG, NFE2L2, EGFR, MTOR, BAX, MAPK3		2	FALSE
Huaier extract	N-(3-((1-Isonicotinoylpiperidin-4-yl)oxy)-4-methylphenyl)-3-(trifluoromethyl)benzamide (CHMFL-KIT-110)	FAS, IL6, BCL2, CASP3, TNF, STAT3, BAX	MTTP		2	FALSE
Huaier extract	LQFM064	FAS, IL6, BCL2, CASP3, TNF, STAT3, BAX	BCL2	0.732143	2	FALSE
Huaier extract	TP-0903 (tartrate salt)	FAS, IL6, BCL2, CASP3, TNF, STAT3, BAX	XIAP, MCL1, FH, CLEC4D		2	FALSE
Huaier extract	Celastrol	FAS, IL6, BCL2, CASP3, TNF, STAT3, BAX	COL11A2, CDK2, CASP3, PARP1, PCNA, BAX, TNFRSF10B, CASP8		2	FALSE
Huaier extract	Cidan	FAS, IL6, BCL2, CASP3, TNF, STAT3, BAX	PTGS2, KDR, COX5A, CPOX, FLT1, COX8A, VEGFA	0.714286	2	FALSE
Huaier extract	pioglitazone and metformin	FAS, IL6, BCL2, CASP3, TNF, STAT3, BAX	CDK4, CDK2, MYC, PCNA	0.402597	2	FALSE
Huaier extract	CRISPR-Cas9	FAS, IL6, BCL2, CASP3, TNF, STAT3, BAX	TP53	0.732143	2	FALSE
Huaier extract	Danshen extracts, especially alcohol extract	FAS, IL6, BCL2, CASP3, TNF, STAT3, BAX	CASP3	0.732143	2	FALSE
Huaier extract	didesmethylrocaglamide (DDR)	FAS, IL6, BCL2, CASP3, TNF, STAT3, BAX	COL11A2, AKT1, PARP1, MAPK3		2	FALSE
Huaier extract	isoflurane	FAS, IL6, BCL2, CASP3, TNF, STAT3, BAX	AKT1, PIK3CB, PIK3CG, PIK3CD, PIK3CA	0.77381	2	FALSE
Huaier extract	8-methoxypsoralen (8-MOP)	FAS, IL6, BCL2, CASP3, TNF, STAT3, BAX	BCL2, BAX	-0.031746	2	TRUE
Huaier extract	HDACI PCI-24781 synergizes with chemotherapeutic drugs	FAS, IL6, BCL2, CASP3, TNF, STAT3, BAX	CASP3, RAD51	0.190476	2	FALSE
Huaier extract	NSC59984	FAS, IL6, BCL2, CASP3, TNF, STAT3, BAX	IGF1R, BCL2, IGF1	-0.109524	2	TRUE
Huaier extract	Niclosamide-loaded pluronic nanoparticles (NIC-NPs)	FAS, IL6, BCL2, CASP3, TNF, STAT3, BAX	AFP, TRIM26	-0.420635	2	TRUE
Huaier extract	20-epi-vitamin D3 analogue (KH 1060) with 9-cis-retinoic acid	FAS, IL6, BCL2, CASP3, TNF, STAT3, BAX	BCL2, BAX	-0.031746	2	TRUE
Huaier extract	aspirin combined with vinorelbine	FAS, IL6, BCL2, CASP3, TNF, STAT3, BAX	CASP3, BAX, CYCS	-0.0428571	2	TRUE
Huaier extract	IND-2	FAS, IL6, BCL2, CASP3, TNF, STAT3, BAX	ABCB1, ABCG2	1.02381	2	FALSE
Huaier extract	Ivermectin	FAS, IL6, BCL2, CASP3, TNF, STAT3, BAX	MTOR, AKT1	0.52381	2	FALSE
Huaier extract	valproic acid (VPA) and a novel PARP inhibitor AZD2461	FAS, IL6, BCL2, CASP3, TNF, STAT3, BAX	RAD51, H2AX	0.746032	2	FALSE
Huaier extract	copper(II) complex in this series, 4	FAS, IL6, BCL2, CASP3, TNF, STAT3, BAX	MAPK8	0.732143	2	FALSE
Huaier extract	17-AAG	FAS, IL6, BCL2, CASP3, TNF, STAT3, BAX	SOAT1, NFKB1	-0.253968	2	TRUE
Huaier extract	Isoorientin (ISO)	FAS, IL6, BCL2, CASP3, TNF, STAT3, BAX	COL11A2, CDK1, MAPK8, PARP1, PCNA, SOAT1, WDTC1, BAX		2	FALSE
Huaier extract	(E)-4-(3-(3,5-dimethoxyphenyl)allyl)-2-methoxyphenol and nuclear factor κB (NF-κB) inhibitor, phenylarsine oxide (0.1 μM) or signal transducer and activator of transcription 3 (STAT3) inhibitor	FAS, IL6, BCL2, CASP3, TNF, STAT3, BAX	FASN, FAS	-0.0873016	2	TRUE
Huaier extract	PBOX-6/carboplatin	FAS, IL6, BCL2, CASP3, TNF, STAT3, BAX	BAK1, CASP3, BCL2, MCL1, CLEC4D, FH		2	FALSE
Huaier extract	Formononetin (FM)	FAS, IL6, BCL2, CASP3, TNF, STAT3, BAX	BCL2, MAPK3	-0.198413	2	TRUE
Huaier extract	oxaliplatin (OXA)	FAS, IL6, BCL2, CASP3, TNF, STAT3, BAX	MGMT, STAT3	-0.0873016	2	TRUE
Huaier extract	cannabidiol (cbd)	FAS, IL6, BCL2, CASP3, TNF, STAT3, BAX	CASP3	0.732143	2	FALSE
Huaier extract	CYT-Rx20	FAS, IL6, BCL2, CASP3, TNF, STAT3, BAX	SLC22A3, ITK		2	FALSE
Huaier extract	oleanolic acid (OA)	FAS, IL6, BCL2, CASP3, TNF, STAT3, BAX	AKT1, MAP1LC3A, BECN1, MAP1LC3B, MTOR	0.357143	2	FALSE
Huaier extract	59804-37-4	FAS, IL6, BCL2, CASP3, TNF, STAT3, BAX	ATG5, EIF4E	0.246032	2	FALSE
Huaier extract	glycoalkaloidic extract (GE) with cisplatin (cDDP)	FAS, IL6, BCL2, CASP3, TNF, STAT3, BAX	BCL2	0.732143	2	FALSE
Huaier extract	2-dimethylamino-N-[1-(4-methoxy-benzenesulfonyl)-2,3-dihydro-1H-indol-7-yl]-acetamide (MPT0B169)	FAS, IL6, BCL2, CASP3, TNF, STAT3, BAX	CASP3, CASP9, MCL1, CYCS, CLEC4D, WDTC1, FH		2	FALSE
Huaier extract	Naked or HA-coated PeiPLGA-MTX nanoparticles (NPs)	FAS, IL6, BCL2, CASP3, TNF, STAT3, BAX	STAT3	0.857143	2	FALSE
Huaier extract	DOX nanoparticles (DOX-nano)	FAS, IL6, BCL2, CASP3, TNF, STAT3, BAX	PRKCA, ABCG2	-0.253968	2	TRUE
Huaier extract	AKBA	FAS, IL6, BCL2, CASP3, TNF, STAT3, BAX	AKT1, PTGS2, BCL2, PCNA, COX5A, CPOX, COX8A, BAX, PTEN	0.246032	2	FALSE
Huaier extract	CytoregR	FAS, IL6, BCL2, CASP3, TNF, STAT3, BAX	SEMA6A, CASP3	-0.698413	2	TRUE
Huaier extract	7-O-geranylquercetin (GQ)	FAS, IL6, BCL2, CASP3, TNF, STAT3, BAX	FDXR, AKR1B1, ABCB1	0.357143	2	FALSE
Huaier extract	5-Fluorouracil (5-FU)	FAS, IL6, BCL2, CASP3, TNF, STAT3, BAX	PCNA	1.60714	2	FALSE
Huaier extract	PF-04691502	FAS, IL6, BCL2, CASP3, TNF, STAT3, BAX	MTOR, AKT1, EIF4EBP1, DLX4	0.550325	2	FALSE
Huaier extract	halofuginone	FAS, IL6, BCL2, CASP3, TNF, STAT3, BAX	MMP2	1.85714	2	FALSE
Huaier extract	Tet-loaded PVP-b-PCL nanoparticles (Tet-NPs)	FAS, IL6, BCL2, CASP3, TNF, STAT3, BAX	MMP3, MMP9, BCL2, TIMP1	0.368506	2	FALSE
Huaier extract	2-Methoxyestradiol (2-ME)	FAS, IL6, BCL2, CASP3, TNF, STAT3, BAX	CDK1, PCNA	0.246032	2	FALSE
Huaier extract	Caffeine	FAS, IL6, BCL2, CASP3, TNF, STAT3, BAX	PCNA	1.60714	2	FALSE
Huaier extract	combination of gefitinib and AKTi-1/2	FAS, IL6, BCL2, CASP3, TNF, STAT3, BAX	AKT1	1.23214	2	FALSE
Huaier extract	Cyclosporin A (CsA	FAS, IL6, BCL2, CASP3, TNF, STAT3, BAX	AKT1	1.23214	2	FALSE
Huaier extract	The drug BEZ235	FAS, IL6, BCL2, CASP3, TNF, STAT3, BAX	AKT1, H2AX	0.246032	2	FALSE
Huaier extract	Calycosin	FAS, IL6, BCL2, CASP3, TNF, STAT3, BAX	SLC12A9, CDKN1A		2	FALSE
Huaier extract	compound G2	FAS, IL6, BCL2, CASP3, TNF, STAT3, BAX	ROS1	1.85714	2	FALSE
Huaier extract	doxorubicin	FAS, IL6, BCL2, CASP3, TNF, STAT3, BAX	CASP3, BCL2, CYCS, NOTCH1	-0.211039	2	TRUE
Huaier extract	Cinnamtannin B-1 (CTB-1)	FAS, IL6, BCL2, CASP3, TNF, STAT3, BAX	SEMA6A	2.35714	2	FALSE
Huaier extract	STI571 and HDIs	FAS, IL6, BCL2, CASP3, TNF, STAT3, BAX	AKT1, CCND1, ZHX2, PTK2B, MAP2K7, PCNA, MCL1, JUN, CLEC4D, MTOR, FH		2	FALSE
Huaier extract	Dimethoxycurcumin (DMC)	FAS, IL6, BCL2, CASP3, TNF, STAT3, BAX	BCL2, BAX, CYCS	-0.0428571	2	TRUE
Huaier extract	wogonoside	FAS, IL6, BCL2, CASP3, TNF, STAT3, BAX	GLI1	1.35714	2	FALSE
Huaier extract	HAA2020 with 5FU	FAS, IL6, BCL2, CASP3, TNF, STAT3, BAX	AKT1, ABCC1, EGFR, PIK3CA, CASP8	-0.00952381	2	TRUE
Huaier extract	saracatinib	FAS, IL6, BCL2, CASP3, TNF, STAT3, BAX	SNAI1, SRC	0.0238095	2	FALSE
Huaier extract	methotrexate (MTX)	FAS, IL6, BCL2, CASP3, TNF, STAT3, BAX	BCL2, BAX, ROS1	-0.109524	2	TRUE
Huaier extract	Cur-coordinated PPHC nanoparticle	FAS, IL6, BCL2, CASP3, TNF, STAT3, BAX	XK, NLRP1	-0.031746	2	TRUE
Huaier extract	AZD4547	FAS, IL6, BCL2, CASP3, TNF, STAT3, BAX	MTOR	1.23214	2	FALSE
Huaier extract	HOTAIR	FAS, IL6, BCL2, CASP3, TNF, STAT3, BAX	AKT1, PIK3CB, PIK3CG, PIK3CD, PIK3CA, PTEN	0.78022	2	FALSE
Huaier extract	Gedunin	FAS, IL6, BCL2, CASP3, TNF, STAT3, BAX	AKT1, BCL2, MAP1LC3B, MAP1LC3A, BECN1, EGFR, ATG5, PIK3CA	0.0571429	2	FALSE
Huaier extract	Epibrassinolide (EBR)	FAS, IL6, BCL2, CASP3, TNF, STAT3, BAX	COL11A2, DDIT3, PARP1, HSPA5		2	FALSE
Huaier extract	Xihuang Pill (, XP)	FAS, IL6, BCL2, CASP3, TNF, STAT3, BAX	MAPK3	1.48214	2	FALSE
Huaier extract	β-dihydroartemisinin-emodin (β-DHA-emodin)	FAS, IL6, BCL2, CASP3, TNF, STAT3, BAX	CASP3, BCL2, BAX	-0.242857	2	TRUE
Huaier extract	Resveratrol	FAS, IL6, BCL2, CASP3, TNF, STAT3, BAX	BCL2, NANOG, ABCG2, SOX2, XIAP, SLC22A3, MYC, BAX		2	FALSE
Huaier extract	Ciglitazone	FAS, IL6, BCL2, CASP3, TNF, STAT3, BAX	MFAP1, ABCC3, APRT	0.590476	2	FALSE
Huaier extract	AT-533	FAS, IL6, BCL2, CASP3, TNF, STAT3, BAX	AKT1, FLT1, MTOR, KDR, VEGFA, MAPK3	0.466117	2	FALSE
Huaier extract	Tolfenamic acid (TA)	FAS, IL6, BCL2, CASP3, TNF, STAT3, BAX	CCND1, MET, BCL2, PCNA, FLT1, KDR, VEGFA	0.142857	2	FALSE
Huaier extract	3,4-bis-3,4,5-trimethoxybenzylidene-dihydrofuran (BTMB)	FAS, IL6, BCL2, CASP3, TNF, STAT3, BAX	CDK1, CCND1, PCNA	0.557143	2	FALSE
Huaier extract	scallop flesh extract (SE)	FAS, IL6, BCL2, CASP3, TNF, STAT3, BAX	CDKN1A, CCND1, PCNA	0.557143	2	FALSE
Huaier extract	beta-lapachone	FAS, IL6, BCL2, CASP3, TNF, STAT3, BAX	CYCS	1.73214	2	FALSE
Huaier extract	Tubeimoside-1 (TBMS1)	FAS, IL6, BCL2, CASP3, TNF, STAT3, BAX	COL11A2, CASP3, BCL2, PARP1, CASP9, CASP7, MAPK3, CASP8		2	FALSE
Huaier extract	MLN9708 (ixazomib)	FAS, IL6, BCL2, CASP3, TNF, STAT3, BAX	MAPK8	0.732143	2	FALSE
Huaier extract	Doxorubicin (Doxo)	FAS, IL6, BCL2, CASP3, TNF, STAT3, BAX	HAS1	2.10714	2	FALSE
Huaier extract	Niclosamide	FAS, IL6, BCL2, CASP3, TNF, STAT3, BAX	MYC, PTEN	0.634921	2	FALSE
Huaier extract	Zeylenone	FAS, IL6, BCL2, CASP3, TNF, STAT3, BAX	CCND1, PCNA	0.857143	2	FALSE
Huaier extract	FTY720 in combination with gemcitabine	FAS, IL6, BCL2, CASP3, TNF, STAT3, BAX	SHH, STAT3	-0.0873016	2	TRUE
Huaier extract	Metformin and aspirin	FAS, IL6, BCL2, CASP3, TNF, STAT3, BAX	BCL2, MCL1, BCL2L11, CLEC4D, MTOR, BBC3, STAT3, FH		2	FALSE
Huaier extract	Naphthazarin	FAS, IL6, BCL2, CASP3, TNF, STAT3, BAX	UHRF1	1.60714	2	FALSE
Huaier extract	Griffipavixanthone (GPX)	FAS, IL6, BCL2, CASP3, TNF, STAT3, BAX	COL11A2, BCL2, PARP1, CYCS, BAX, CASP8		2	FALSE
Huaier extract	Alpinia nantoensis	FAS, IL6, BCL2, CASP3, TNF, STAT3, BAX	AKT1, PIK3CB, PIK3CG, PIK3CD, EGFR, PIK3CA	0.549451	2	FALSE
Huaier extract	Lapatinib	FAS, IL6, BCL2, CASP3, TNF, STAT3, BAX	AKT1	1.23214	2	FALSE
Huaier extract	N-acetylcysteine (NAC) with taxodione	FAS, IL6, BCL2, CASP3, TNF, STAT3, BAX	AKT1, MTTP		2	FALSE
Huaier extract	A polymeric dual delivery nanoscale device (DDND) was designed for combined delivery of microRNA (miR-345) and gemcitabine (GEM)	FAS, IL6, BCL2, CASP3, TNF, STAT3, BAX	SHH, GLI1	-0.142857	2	TRUE
Huaier extract	LY294002	FAS, IL6, BCL2, CASP3, TNF, STAT3, BAX	AKT1, PIK3CB, PIK3CG, PIK3CD, PIK3CA	0.77381	2	FALSE
Huaier extract	curcumin TPP-PEG-PCL nanomicelles	FAS, IL6, BCL2, CASP3, TNF, STAT3, BAX	BAX, BCL2, CYCS	-0.0428571	2	TRUE
Huaier extract	Bis Spiro-cyclic 2-oxindole of Pyrimido[4,5-b]quinoline-4,6-dione	FAS, IL6, BCL2, CASP3, TNF, STAT3, BAX	CASP3, BCL2, BAX	-0.242857	2	TRUE
Huaier extract	SC-43	FAS, IL6, BCL2, CASP3, TNF, STAT3, BAX	PTPN11	1.23214	2	FALSE
Huaier extract	ormeloxifene	FAS, IL6, BCL2, CASP3, TNF, STAT3, BAX	SNAI1, MMP3, CCND1, MMP2, TCF4, PCNA, MCL1, CLEC4D, CDK4, FH		2	FALSE
Huaier extract	nobiletin (NBT)	FAS, IL6, BCL2, CASP3, TNF, STAT3, BAX	FDXR, MDM4, AKR1B1, MSH3, ABCC1	0.140476	2	FALSE
Huaier extract	The combined use of resminostat and an EGFR-TKI	FAS, IL6, BCL2, CASP3, TNF, STAT3, BAX	BCL2L11	1.35714	2	FALSE
Huaier extract	Myoferlin	FAS, IL6, BCL2, CASP3, TNF, STAT3, BAX	MFAP1, APRT	0.690476	2	FALSE
Huaier extract	nelarabine	FAS, IL6, BCL2, CASP3, TNF, STAT3, BAX	BCL2	0.732143	2	FALSE
Huaier extract	everolimus	FAS, IL6, BCL2, CASP3, TNF, STAT3, BAX	FLT1	1.85714	2	FALSE
Huaier extract	self-assembling nanoparticles (NPS) encapsulating zoledronic acid (NZ)	FAS, IL6, BCL2, CASP3, TNF, STAT3, BAX	IL6, VEGFA, FLT1, KDR	0.0616883	2	FALSE
Huaier extract	niclosamide and CREB inhibitor XX-650-23	FAS, IL6, BCL2, CASP3, TNF, STAT3, BAX	ATF4	1.73214	2	FALSE
Huaier extract	2-arylidene-4, 7-dimethyl indan-1-one (FXY-1)	FAS, IL6, BCL2, CASP3, TNF, STAT3, BAX	AKT1, BAK1, MAP2K4, BCL2, BID, BAX	-0.0659341	2	TRUE
Huaier extract	hinokiflavone	FAS, IL6, BCL2, CASP3, TNF, STAT3, BAX	MMP2, MMP9, ROS1	-0.0428571	2	TRUE
Huaier extract	phospho-valproic acid (MDC-1112)	FAS, IL6, BCL2, CASP3, TNF, STAT3, BAX	STAT3	0.857143	2	FALSE
Huaier extract	hesperetin	FAS, IL6, BCL2, CASP3, TNF, STAT3, BAX	AKT1, PIK3CB, PIK3CG, PIK3CD, PIK3CA	0.77381	2	FALSE
Huaier extract	(Z)-3-hydroxy-1-(2-hydroxyphenyl)-3-phenylprop-2-en-1-one (DK1)	FAS, IL6, BCL2, CASP3, TNF, STAT3, BAX	CASP3, BAX, CASP9	-0.0428571	2	TRUE
Huaier extract	BRM270	FAS, IL6, BCL2, CASP3, TNF, STAT3, BAX	BCL2, JUN	-0.420635	2	TRUE
Huaier extract	Pien Tze Huang	FAS, IL6, BCL2, CASP3, TNF, STAT3, BAX	ABCG2	2.10714	2	FALSE
Huaier extract	CPt, PTX, or both	FAS, IL6, BCL2, CASP3, TNF, STAT3, BAX	BAD, BAK1, BAX	0.157143	2	FALSE
Huaier extract	2,9-Bis[2-(pyrrolidin-1-yl)ethoxy]-6-{4-[2-(pyrrolidin-1-yl)ethoxy] phenyl}-11H-indeno[1,2-c]quinolin-11-one (BPIQ)	FAS, IL6, BCL2, CASP3, TNF, STAT3, BAX	XIAP, BAD, BCL2L11	-0.142857	2	TRUE
Huaier extract	CKD-602	FAS, IL6, BCL2, CASP3, TNF, STAT3, BAX	BAX, COL11A2, PARP1		2	FALSE
Huaier extract	Oxaliplatin	FAS, IL6, BCL2, CASP3, TNF, STAT3, BAX	AKT1, PIK3CB, PIK3CG, CASP3, PIK3CD, MTOR, PIK3CA	0.214286	2	FALSE
Huaier extract	baicalin derivative 02-036	FAS, IL6, BCL2, CASP3, TNF, STAT3, BAX	COL11A2, CASP3, BCL2, PARP1, CASP9, PROM1, MYC		2	FALSE
Huaier extract	ZD6474 and celecoxib	FAS, IL6, BCL2, CASP3, TNF, STAT3, BAX	CPOX, COX8A, PTGS2, COX5A	0.788961	2	FALSE
Huaier extract	Hybrid 5	FAS, IL6, BCL2, CASP3, TNF, STAT3, BAX	CASP3, JUN, MAPK8, MAPK3	0.038961	2	FALSE
Huaier extract	linalool nanoemulsions (LN-NEs) and doxorubicin (DOX)	FAS, IL6, BCL2, CASP3, TNF, STAT3, BAX	CASP3	0.732143	2	FALSE
Huaier extract	UNBS5162	FAS, IL6, BCL2, CASP3, TNF, STAT3, BAX	AKT1, CCND1, CASP3, BCL2, PCNA, MTOR	-0.0659341	2	TRUE
Huaier extract	ACT001	FAS, IL6, BCL2, CASP3, TNF, STAT3, BAX	CDK1, BCL2L11, BAX, PCNA	-0.0292208	2	TRUE
Huaier extract	palmitate and insulin	FAS, IL6, BCL2, CASP3, TNF, STAT3, BAX	PRKAA1, PRKAB1, MAPK3, PRKAA2	0.823052	2	FALSE
Huaier extract	ELE and 5-FU	FAS, IL6, BCL2, CASP3, TNF, STAT3, BAX	AKT1, PIK3CB, PIK3CG, ZHX2, PDPK1, MAP2K7, PDK1, PIK3CD, MTOR, PIK3CA, NFKB1	0.533911	2	FALSE
Huaier extract	Ifosfamide-loaded-lipid-core nanocapsules (IFS-LNC)	FAS, IL6, BCL2, CASP3, TNF, STAT3, BAX	CASP3, CASP9	0.190476	2	FALSE
Huaier extract	SMI‑4a	FAS, IL6, BCL2, CASP3, TNF, STAT3, BAX	WDTC1, MYC, BAX		2	FALSE
Huaier extract	EMSO combined with PTX	FAS, IL6, BCL2, CASP3, TNF, STAT3, BAX	DNAH8, YAP1	0.468254	2	FALSE
Huaier extract	miR-133b	FAS, IL6, BCL2, CASP3, TNF, STAT3, BAX	MLXIP, MYLIP, MARCHF8	-0.0428571	2	TRUE
R115777 +/- paclitaxel	AS-IV	AKT1, PTK2B, ZHX2, MAP2K7, FLT1, MTOR, KDR, VEGFA	BECN1, HSPA5	0.45	1	FALSE
R115777 +/- paclitaxel	THZ531	AKT1, PTK2B, ZHX2, MAP2K7, FLT1, MTOR, KDR, VEGFA	FAM126A		1	FALSE
R115777 +/- paclitaxel	Temsirolimus	AKT1, PTK2B, ZHX2, MAP2K7, FLT1, MTOR, KDR, VEGFA	MTOR, GOLM1	-0.05	1	TRUE
R115777 +/- paclitaxel	Ampelopsin E	AKT1, PTK2B, ZHX2, MAP2K7, FLT1, MTOR, KDR, VEGFA	MMP2, MMP9	0.35	1	FALSE
R115777 +/- paclitaxel	paclitaxel (PTX)	AKT1, PTK2B, ZHX2, MAP2K7, FLT1, MTOR, KDR, VEGFA	ABCB1, GPT	-0.15	1	TRUE
R115777 +/- paclitaxel	mycophenolic acid (MPA)	AKT1, PTK2B, ZHX2, MAP2K7, FLT1, MTOR, KDR, VEGFA	CDK4, CDKN1A, CCND1, PCNA	0.5	1	FALSE
R115777 +/- paclitaxel	carfilzomib	AKT1, PTK2B, ZHX2, MAP2K7, FLT1, MTOR, KDR, VEGFA	AKT1	0.805556	1	FALSE
R115777 +/- paclitaxel	curcumin and paclitaxel	AKT1, PTK2B, ZHX2, MAP2K7, FLT1, MTOR, KDR, VEGFA	CASP3, BCL2, BAX	0.75	1	FALSE
R115777 +/- paclitaxel	NVP-BGT226, a novel dual pan-PI3K and MTORC1/2 inhibitor	AKT1, PTK2B, ZHX2, MAP2K7, FLT1, MTOR, KDR, VEGFA	AKT1	0.805556	1	FALSE
R115777 +/- paclitaxel	honokiol	AKT1, PTK2B, ZHX2, MAP2K7, FLT1, MTOR, KDR, VEGFA	CASP3, ROS1, CASP9, CYCS, BAX, CASP8	0.380952	1	FALSE
R115777 +/- paclitaxel	SK and 4-OHT	AKT1, PTK2B, ZHX2, MAP2K7, FLT1, MTOR, KDR, VEGFA	AKT1, PIK3CB, PIK3CG, CASP9, PIK3CD, PIK3CA	0.166667	1	FALSE
R115777 +/- paclitaxel	IL-6	AKT1, PTK2B, ZHX2, MAP2K7, FLT1, MTOR, KDR, VEGFA	SEMA6A	2.69444	1	FALSE
R115777 +/- paclitaxel	MK2206	AKT1, PTK2B, ZHX2, MAP2K7, FLT1, MTOR, KDR, VEGFA	AKT1	0.805556	1	FALSE
R115777 +/- paclitaxel	curcumin analogue CH-5	AKT1, PTK2B, ZHX2, MAP2K7, FLT1, MTOR, KDR, VEGFA	DNMT1	1.36111	1	FALSE
R115777 +/- paclitaxel	ruthenium(II) amino acid	AKT1, PTK2B, ZHX2, MAP2K7, FLT1, MTOR, KDR, VEGFA	CASP3, CASP9, BAX, CASP8	0.5	1	FALSE
R115777 +/- paclitaxel	Integrinβ1	AKT1, PTK2B, ZHX2, MAP2K7, FLT1, MTOR, KDR, VEGFA	AKT1	0.805556	1	FALSE
R115777 +/- paclitaxel	suberoylanilide hydroxamic acid (SAHA)	AKT1, PTK2B, ZHX2, MAP2K7, FLT1, MTOR, KDR, VEGFA	BAX, RAD51, BCL2	0.583333	1	FALSE
R115777 +/- paclitaxel	triptonide	AKT1, PTK2B, ZHX2, MAP2K7, FLT1, MTOR, KDR, VEGFA	COL11A2, CASP3, BCL2, PARP1		1	FALSE
R115777 +/- paclitaxel	sodium aescinate (SA)	AKT1, PTK2B, ZHX2, MAP2K7, FLT1, MTOR, KDR, VEGFA	CDK1, CASP3, BCL2, CASP9, BAX, CASP8	0.535714	1	FALSE
R115777 +/- paclitaxel	Propofol	AKT1, PTK2B, ZHX2, MAP2K7, FLT1, MTOR, KDR, VEGFA	PTEN	0.916667	1	FALSE
R115777 +/- paclitaxel	Pimozide	AKT1, PTK2B, ZHX2, MAP2K7, FLT1, MTOR, KDR, VEGFA	SNAI1, AKT1, CCND1, PCNA, MYC	0.134615	1	FALSE
R115777 +/- paclitaxel	styrene substituted biscoumarin	AKT1, PTK2B, ZHX2, MAP2K7, FLT1, MTOR, KDR, VEGFA	BCL2, BAX	0.75	1	FALSE
R115777 +/- paclitaxel	Parthenolide (PTL)	AKT1, PTK2B, ZHX2, MAP2K7, FLT1, MTOR, KDR, VEGFA	ATP8A2	1.80556	1	FALSE
R115777 +/- paclitaxel	ABT-751	AKT1, PTK2B, ZHX2, MAP2K7, FLT1, MTOR, KDR, VEGFA	AKT1, BAK1, CASP3, BCL2, CDK4, CASP9, TP53, BCL2L11, MTOR, TNFRSF10B, CASP8	0.118421	1	FALSE
R115777 +/- paclitaxel	CAL-101, a selective inhibitor of PI3Kδ, in combination with bortezomib	AKT1, PTK2B, ZHX2, MAP2K7, FLT1, MTOR, KDR, VEGFA	AKT1	0.805556	1	FALSE
R115777 +/- paclitaxel	METH	AKT1, PTK2B, ZHX2, MAP2K7, FLT1, MTOR, KDR, VEGFA	TNF, IL6, FAS	0.674242	1	FALSE
R115777 +/- paclitaxel	Orlistat	AKT1, PTK2B, ZHX2, MAP2K7, FLT1, MTOR, KDR, VEGFA	FASN	1.02778	1	FALSE
R115777 +/- paclitaxel	citral	AKT1, PTK2B, ZHX2, MAP2K7, FLT1, MTOR, KDR, VEGFA	BCL2, BAX	0.75	1	FALSE
R115777 +/- paclitaxel	combined treatments of resveratrol and 5-FU	AKT1, PTK2B, ZHX2, MAP2K7, FLT1, MTOR, KDR, VEGFA	AKT1, STAT3	-0.45	1	TRUE
R115777 +/- paclitaxel	combining aspirin and nutlin‑3	AKT1, PTK2B, ZHX2, MAP2K7, FLT1, MTOR, KDR, VEGFA	BAX	1.36111	1	FALSE
R115777 +/- paclitaxel	RP02-1	AKT1, PTK2B, ZHX2, MAP2K7, FLT1, MTOR, KDR, VEGFA	CASP3, BCL2, BAX	0.75	1	FALSE
R115777 +/- paclitaxel	plumbagin	AKT1, PTK2B, ZHX2, MAP2K7, FLT1, MTOR, KDR, VEGFA	AKT1, PTK2B, STAT3	-0.75	1	TRUE
R115777 +/- paclitaxel	BMS-754807	AKT1, PTK2B, ZHX2, MAP2K7, FLT1, MTOR, KDR, VEGFA	IGF1	2.13889	1	FALSE
R115777 +/- paclitaxel	TPB15	AKT1, PTK2B, ZHX2, MAP2K7, FLT1, MTOR, KDR, VEGFA	GLI1, SMO, SMOX	-0.0681818	1	TRUE
R115777 +/- paclitaxel	MiR-30c-2*	AKT1, PTK2B, ZHX2, MAP2K7, FLT1, MTOR, KDR, VEGFA	MLXIP, MYLIP, MARCHF8	-0.295455	1	TRUE
R115777 +/- paclitaxel	NVP-BKM120	AKT1, PTK2B, ZHX2, MAP2K7, FLT1, MTOR, KDR, VEGFA	MTOR, AKT1, EIF4EBP1, PCNA	-0.0416667	1	TRUE
R115777 +/- paclitaxel	FTY720	AKT1, PTK2B, ZHX2, MAP2K7, FLT1, MTOR, KDR, VEGFA	MAP1LC3A, ATG7, MAP1LC3B	0.931818	1	FALSE
R115777 +/- paclitaxel	gossypol was combined with 5-FU	AKT1, PTK2B, ZHX2, MAP2K7, FLT1, MTOR, KDR, VEGFA	MTOR, RPS6KB1	0.35	1	FALSE
R115777 +/- paclitaxel	latrunculin A	AKT1, PTK2B, ZHX2, MAP2K7, FLT1, MTOR, KDR, VEGFA	CASP3	1.58333	1	FALSE
R115777 +/- paclitaxel	combined treatment of JQ1 and metformin	AKT1, PTK2B, ZHX2, MAP2K7, FLT1, MTOR, KDR, VEGFA	BAD, CASP3, BCL2, MCL1, BCL2L11, CLEC4D, STAT3, FH		1	FALSE
R115777 +/- paclitaxel	17DMAG (17-dimethylaminoethylamino-17-demethoxygeldanamycin)	AKT1, PTK2B, ZHX2, MAP2K7, FLT1, MTOR, KDR, VEGFA	TNFSF10, RIPK1	1.25	1	FALSE
R115777 +/- paclitaxel	Vitamin C	AKT1, PTK2B, ZHX2, MAP2K7, FLT1, MTOR, KDR, VEGFA	ATP8A2, PDP1	0.05	1	FALSE
R115777 +/- paclitaxel	Geranylgeranylacetone (GGA)	AKT1, PTK2B, ZHX2, MAP2K7, FLT1, MTOR, KDR, VEGFA	CASP3	1.58333	1	FALSE
R115777 +/- paclitaxel	ABT-737 with dinaciclib	AKT1, PTK2B, ZHX2, MAP2K7, FLT1, MTOR, KDR, VEGFA	MCL1, CYCS, CLEC4D, WDTC1, FH		1	FALSE
R115777 +/- paclitaxel	lipid coated cisplatin/oleanolic acid calcium carbonate nanoparticles (CDDP/OA-LCC NPs)	AKT1, PTK2B, ZHX2, MAP2K7, FLT1, MTOR, KDR, VEGFA	MTOR, AKT1	0.05	1	FALSE
R115777 +/- paclitaxel	Penfluridol	AKT1, PTK2B, ZHX2, MAP2K7, FLT1, MTOR, KDR, VEGFA	CASP3, ATP8A2	0.55	1	FALSE
R115777 +/- paclitaxel	LDH-A inhibitors in combination with gemcitabine	AKT1, PTK2B, ZHX2, MAP2K7, FLT1, MTOR, KDR, VEGFA	PROM1	1.80556	1	FALSE
R115777 +/- paclitaxel	curcumol	AKT1, PTK2B, ZHX2, MAP2K7, FLT1, MTOR, KDR, VEGFA	MAPK8	1.02778	1	FALSE
R115777 +/- paclitaxel	D-alpha-tocopheryl polyethylene glycol succinate (TPGS)	AKT1, PTK2B, ZHX2, MAP2K7, FLT1, MTOR, KDR, VEGFA	CDKN1B, AKT1, BCL2	0.128788	1	FALSE
R115777 +/- paclitaxel	Curcumol	AKT1, PTK2B, ZHX2, MAP2K7, FLT1, MTOR, KDR, VEGFA	SRC, CD274, JAK2, EIF4E, SEMA6A, STAT3, JAK1, MTOR	-0.125	1	TRUE
R115777 +/- paclitaxel	α-hederin	AKT1, PTK2B, ZHX2, MAP2K7, FLT1, MTOR, KDR, VEGFA	BAX, MMP9, MMP2, CASP3, BCL2, CASP9, AIFM1	0.197619	1	FALSE
R115777 +/- paclitaxel	incarvine C (IVC)	AKT1, PTK2B, ZHX2, MAP2K7, FLT1, MTOR, KDR, VEGFA	MYH14, PPP1CB	0.35	1	FALSE
R115777 +/- paclitaxel	Melanin, cisplatin, and combination of both	AKT1, PTK2B, ZHX2, MAP2K7, FLT1, MTOR, KDR, VEGFA	TNF, FAS	0.85	1	FALSE
R115777 +/- paclitaxel	Erianin	AKT1, PTK2B, ZHX2, MAP2K7, FLT1, MTOR, KDR, VEGFA	BCL2, TIMP1	0.55	1	FALSE
R115777 +/- paclitaxel	curcumin, garcinol or the garcinol derivative LTK-14	AKT1, PTK2B, ZHX2, MAP2K7, FLT1, MTOR, KDR, VEGFA	NOTCH1, EIF4E	0.05	1	FALSE
R115777 +/- paclitaxel	SoLAT	AKT1, PTK2B, ZHX2, MAP2K7, FLT1, MTOR, KDR, VEGFA	SNAI1, CCND1, CASP3, BCL2, PCNA, CDK4, SLC22A3, CDK6, FGFR1, ITK		1	FALSE
R115777 +/- paclitaxel	VPA/HU	AKT1, PTK2B, ZHX2, MAP2K7, FLT1, MTOR, KDR, VEGFA	BCL2, BCL2L11, EGFR	0.219697	1	FALSE
R115777 +/- paclitaxel	metformin in aid of sorafenib	AKT1, PTK2B, ZHX2, MAP2K7, FLT1, MTOR, KDR, VEGFA	MTOR, EIF4EBP1, MAP1LC3A, MAP1LC3B	0.416667	1	FALSE
R115777 +/- paclitaxel	LDHs-VP16	AKT1, PTK2B, ZHX2, MAP2K7, FLT1, MTOR, KDR, VEGFA	AKT1, PIK3CB, PIK3CG, PIK3CD, PIK3CA	0.211538	1	FALSE
R115777 +/- paclitaxel	Cisplatin-apigenin combination	AKT1, PTK2B, ZHX2, MAP2K7, FLT1, MTOR, KDR, VEGFA	BBC3	1.69444	1	FALSE
R115777 +/- paclitaxel	Dasatinib	AKT1, PTK2B, ZHX2, MAP2K7, FLT1, MTOR, KDR, VEGFA	CDK2, CCND1, CASP3, PCNA, CASP7	0.826923	1	FALSE
R115777 +/- paclitaxel	Bicalutamide (Bic)	AKT1, PTK2B, ZHX2, MAP2K7, FLT1, MTOR, KDR, VEGFA	TNF, CASP3, AKT1, AR	0.0833333	1	FALSE
R115777 +/- paclitaxel	harmine	AKT1, PTK2B, ZHX2, MAP2K7, FLT1, MTOR, KDR, VEGFA	EGF, MMP9, AKT1, MMP2, FLT1, KDR, VEGFA	-0.67381	1	TRUE
R115777 +/- paclitaxel	penfluridol (PF)	AKT1, PTK2B, ZHX2, MAP2K7, FLT1, MTOR, KDR, VEGFA	CDKN1A, PCNA	0.55	1	FALSE
R115777 +/- paclitaxel	SAHA and doxorubicin	AKT1, PTK2B, ZHX2, MAP2K7, FLT1, MTOR, KDR, VEGFA	COL11A2, CASP3, WDTC1, PARP1		1	FALSE
R115777 +/- paclitaxel	salinomycin	AKT1, PTK2B, ZHX2, MAP2K7, FLT1, MTOR, KDR, VEGFA	SNAI1, CD44, AKT1, SLC22A3, ITK		1	FALSE
R115777 +/- paclitaxel	cisplatin combined with sclareol	AKT1, PTK2B, ZHX2, MAP2K7, FLT1, MTOR, KDR, VEGFA	SNAI1, AKT1, ERCC1, JUN, MAPK8	-0.0192308	1	TRUE
R115777 +/- paclitaxel	(E)-2-methoxy-4-(3-(4-methoxyphenyl)prop-1-en-1-yl)phenol (MMPP)	AKT1, PTK2B, ZHX2, MAP2K7, FLT1, MTOR, KDR, VEGFA	STAT3	0.916667	1	FALSE
R115777 +/- paclitaxel	Centchroman (CC)	AKT1, PTK2B, ZHX2, MAP2K7, FLT1, MTOR, KDR, VEGFA	MAP2K1, AKT1, FLT1, KDR, VEGFA, MAPK3	-0.464286	1	TRUE
R115777 +/- paclitaxel	Bazedoxifene	AKT1, PTK2B, ZHX2, MAP2K7, FLT1, MTOR, KDR, VEGFA	STAT3	0.916667	1	FALSE
R115777 +/- paclitaxel	Epigallocatechin gallate (EGCG)	AKT1, PTK2B, ZHX2, MAP2K7, FLT1, MTOR, KDR, VEGFA	AKT1, ATG7, CASP3, BCL2, BECN1, CASP9, STAT3, MAP1LC3B, ATG5, BAX	0.25	1	FALSE
R115777 +/- paclitaxel	pterostilbene (PTS)	AKT1, PTK2B, ZHX2, MAP2K7, FLT1, MTOR, KDR, VEGFA	HAAO, HADH		1	FALSE
R115777 +/- paclitaxel	enzalutamide	AKT1, PTK2B, ZHX2, MAP2K7, FLT1, MTOR, KDR, VEGFA	BCL2, BAX	0.75	1	FALSE
R115777 +/- paclitaxel	combined aromatase inhibitor and herbal	AKT1, PTK2B, ZHX2, MAP2K7, FLT1, MTOR, KDR, VEGFA	CCND1, PCNA, FLT1, KDR, VEGFA	-0.0961538	1	TRUE
R115777 +/- paclitaxel	INS‑DDP	AKT1, PTK2B, ZHX2, MAP2K7, FLT1, MTOR, KDR, VEGFA	JUN, MAPK8	0.45	1	FALSE
R115777 +/- paclitaxel	Caffeic Acid (trans-3,4-Dihydroxycinnamic acid CA)	AKT1, PTK2B, ZHX2, MAP2K7, FLT1, MTOR, KDR, VEGFA	PRKAB1, PDP1, PRKAA1, ROS1, PRKAA2, SEMA6A	0.416667	1	FALSE
R115777 +/- paclitaxel	cisplatin and NVP-BEZ235	AKT1, PTK2B, ZHX2, MAP2K7, FLT1, MTOR, KDR, VEGFA	AKT1, RPS6KB1	0.25	1	FALSE
R115777 +/- paclitaxel	CT913	AKT1, PTK2B, ZHX2, MAP2K7, FLT1, MTOR, KDR, VEGFA	CDKN1A	1.13889	1	FALSE
R115777 +/- paclitaxel	liposomal cisplatin lipoplatin	AKT1, PTK2B, ZHX2, MAP2K7, FLT1, MTOR, KDR, VEGFA	BCL2, BAX, PROM1	0.325758	1	FALSE
R115777 +/- paclitaxel	all-trans retinoic acid (ATRA) and bisdemethoxycurcumin (BDMC)	AKT1, PTK2B, ZHX2, MAP2K7, FLT1, MTOR, KDR, VEGFA	FAS, EPHB6, FASN, CASP3, DNLZ, XIAP	0.107143	1	FALSE
R115777 +/- paclitaxel	Chidamide	AKT1, PTK2B, ZHX2, MAP2K7, FLT1, MTOR, KDR, VEGFA	MMP2, MYLIP, SHH, MLXIP, MARCHF8	-0.0423077	1	TRUE
R115777 +/- paclitaxel	Tan-I combination with Paclitaxel	AKT1, PTK2B, ZHX2, MAP2K7, FLT1, MTOR, KDR, VEGFA	BCL2, BAX	0.75	1	FALSE
R115777 +/- paclitaxel	lobaplatin combined with LY294002	AKT1, PTK2B, ZHX2, MAP2K7, FLT1, MTOR, KDR, VEGFA	AKT1, PIK3CB, PIK3CG, PIK3CD, PIK3CA	0.211538	1	FALSE
R115777 +/- paclitaxel	R-ketorolac	AKT1, PTK2B, ZHX2, MAP2K7, FLT1, MTOR, KDR, VEGFA	HIF1A	0.805556	1	FALSE
R115777 +/- paclitaxel	HMNE3	AKT1, PTK2B, ZHX2, MAP2K7, FLT1, MTOR, KDR, VEGFA	SRC	0.805556	1	FALSE
R115777 +/- paclitaxel	Rack1	AKT1, PTK2B, ZHX2, MAP2K7, FLT1, MTOR, KDR, VEGFA	SRC	0.805556	1	FALSE
R115777 +/- paclitaxel	Pect-MCP synergized with PTX	AKT1, PTK2B, ZHX2, MAP2K7, FLT1, MTOR, KDR, VEGFA	AKT1, STAT3	-0.45	1	TRUE
R115777 +/- paclitaxel	combinatorial treatment of PFD with temozolomide (TMZ)	AKT1, PTK2B, ZHX2, MAP2K7, FLT1, MTOR, KDR, VEGFA	GLI1, SOX2	0.05	1	FALSE
R115777 +/- paclitaxel	PFKFB2	AKT1, PTK2B, ZHX2, MAP2K7, FLT1, MTOR, KDR, VEGFA	BBC3	1.69444	1	FALSE
R115777 +/- paclitaxel	PdpaMn	AKT1, PTK2B, ZHX2, MAP2K7, FLT1, MTOR, KDR, VEGFA	FASN, CYCS	-0.05	1	TRUE
R115777 +/- paclitaxel	Piperlongumine（PL)	AKT1, PTK2B, ZHX2, MAP2K7, FLT1, MTOR, KDR, VEGFA	ROS1	1.80556	1	FALSE
R115777 +/- paclitaxel	combination of MLN0128 and TSA	AKT1, PTK2B, ZHX2, MAP2K7, FLT1, MTOR, KDR, VEGFA	AKT1, EIF4EBP1	0.25	1	FALSE
R115777 +/- paclitaxel	The combination of baicalein and docetaxel	AKT1, PTK2B, ZHX2, MAP2K7, FLT1, MTOR, KDR, VEGFA	AKT1, CASP3, BCL2, FLT1, MTOR, KDR, VEGFA, BAX	-0.5	1	TRUE
R115777 +/- paclitaxel	frondoside A (FrA)	AKT1, PTK2B, ZHX2, MAP2K7, FLT1, MTOR, KDR, VEGFA	COL11A2, BAD, BCL2, CASP3, PARP1, BAX, PTEN		1	FALSE
R115777 +/- paclitaxel	Docetaxel (DTX)	AKT1, PTK2B, ZHX2, MAP2K7, FLT1, MTOR, KDR, VEGFA	COL11A2, WDTC1, PARP1, CA2		1	FALSE
R115777 +/- paclitaxel	chalcone-24 (Chal-24), and TNF-related apoptosis-inducing ligand (TRAIL)	AKT1, PTK2B, ZHX2, MAP2K7, FLT1, MTOR, KDR, VEGFA	LARGE1, CFLAR, FADD, CASP8	0.375	1	FALSE
R115777 +/- paclitaxel	Alternol	AKT1, PTK2B, ZHX2, MAP2K7, FLT1, MTOR, KDR, VEGFA	DDIT3, TNFRSF10B	0.15	1	FALSE
R115777 +/- paclitaxel	the HSP90 inhibitor 17AAG	AKT1, PTK2B, ZHX2, MAP2K7, FLT1, MTOR, KDR, VEGFA	AKT1, PTK2B, STAT3, FLT1, KDR, VEGFA	-0.988095	1	TRUE
R115777 +/- paclitaxel	TRAIL	AKT1, PTK2B, ZHX2, MAP2K7, FLT1, MTOR, KDR, VEGFA	CASP3, BAX	0.75	1	FALSE
R115777 +/- paclitaxel	combination of indirubin and As2S2	AKT1, PTK2B, ZHX2, MAP2K7, FLT1, MTOR, KDR, VEGFA	BCL2, BAX	0.75	1	FALSE
R115777 +/- paclitaxel	ND-PTX-Cet	AKT1, PTK2B, ZHX2, MAP2K7, FLT1, MTOR, KDR, VEGFA	CASP3	1.58333	1	FALSE
R115777 +/- paclitaxel	the MAPK (BRAF) inhibitor vemurafenib and the PI3K pathway associated mTOR inhibitor temsirolimus	AKT1, PTK2B, ZHX2, MAP2K7, FLT1, MTOR, KDR, VEGFA	MTOR	0.916667	1	FALSE
R115777 +/- paclitaxel	propranolol (ADRB-1,2 antagonist) and ICI-118,551 (ADRB-2 antagonist)	AKT1, PTK2B, ZHX2, MAP2K7, FLT1, MTOR, KDR, VEGFA	KDR, VEGFA, FLT1	-0.25	1	TRUE
R115777 +/- paclitaxel	2-Methoxyestradiol (2-ME2)	AKT1, PTK2B, ZHX2, MAP2K7, FLT1, MTOR, KDR, VEGFA	SEMA6A, SLC22A3, HIF1A, ITK		1	FALSE
R115777 +/- paclitaxel	LCL161	AKT1, PTK2B, ZHX2, MAP2K7, FLT1, MTOR, KDR, VEGFA	XIAP, BIRC3, FAM126A, BIRC2		1	FALSE
R115777 +/- paclitaxel	zingerone	AKT1, PTK2B, ZHX2, MAP2K7, FLT1, MTOR, KDR, VEGFA	MTOR, AKT1	0.05	1	FALSE
R115777 +/- paclitaxel	regorafenib	AKT1, PTK2B, ZHX2, MAP2K7, FLT1, MTOR, KDR, VEGFA	MTOR, PTK2B, ZHX2	-1.09848	1	TRUE
R115777 +/- paclitaxel	TLC388	AKT1, PTK2B, ZHX2, MAP2K7, FLT1, MTOR, KDR, VEGFA	H2AX, PCNA	0.25	1	FALSE
R115777 +/- paclitaxel	Cyclosporine A (CsA)	AKT1, PTK2B, ZHX2, MAP2K7, FLT1, MTOR, KDR, VEGFA	MMP9, PTGS2, MMP2, COX5A, CPOX, COX8A, MYC	0.192857	1	FALSE
R115777 +/- paclitaxel	MJ‑33	AKT1, PTK2B, ZHX2, MAP2K7, FLT1, MTOR, KDR, VEGFA	AKT1, BAD, MAP1LC3A, MAP1LC3B, MTOR	0.134615	1	FALSE
R115777 +/- paclitaxel	compound 10580	AKT1, PTK2B, ZHX2, MAP2K7, FLT1, MTOR, KDR, VEGFA	SOX2	1.25	1	FALSE
R115777 +/- paclitaxel	Verbascoside (VB)	AKT1, PTK2B, ZHX2, MAP2K7, FLT1, MTOR, KDR, VEGFA	BCL2	1.58333	1	FALSE
R115777 +/- paclitaxel	Niclosamide-olamine	AKT1, PTK2B, ZHX2, MAP2K7, FLT1, MTOR, KDR, VEGFA	CDK4, CASP3, CDK2, STAT3	0.0833333	1	FALSE
R115777 +/- paclitaxel	biflorin	AKT1, PTK2B, ZHX2, MAP2K7, FLT1, MTOR, KDR, VEGFA	SEMA6A, AKT1	-0.55	1	TRUE
R115777 +/- paclitaxel	Sodium orthovanadate (SOV)	AKT1, PTK2B, ZHX2, MAP2K7, FLT1, MTOR, KDR, VEGFA	DNAH8	1.80556	1	FALSE
R115777 +/- paclitaxel	kinsenoside (KD)	AKT1, PTK2B, ZHX2, MAP2K7, FLT1, MTOR, KDR, VEGFA	AKT1, PIK3CB, PIK3CG, STAT3, PIK3CD, JAK2, SOAT1, PIK3CA	0	1	FALSE
R115777 +/- paclitaxel	5-fluorouracil (5-FU)	AKT1, PTK2B, ZHX2, MAP2K7, FLT1, MTOR, KDR, VEGFA	MMP12, DPYD		1	FALSE
R115777 +/- paclitaxel	the combination of low-dose TPL with JQ1	AKT1, PTK2B, ZHX2, MAP2K7, FLT1, MTOR, KDR, VEGFA	MYC	0.916667	1	FALSE
R115777 +/- paclitaxel	Berberine	AKT1, PTK2B, ZHX2, MAP2K7, FLT1, MTOR, KDR, VEGFA	AKT1, JUN, MAPK8, MAP1LC3A, JAK2, MTOR, SLC22A3, SNAI1, MMP2, BCL2, ULK1, BECN1, FLT1, VEGFA, BAX, MAP1LC3B, KDR, JUND, ITK		1	FALSE
R115777 +/- paclitaxel	NSC30049 (NSC49L)	AKT1, PTK2B, ZHX2, MAP2K7, FLT1, MTOR, KDR, VEGFA	H2AX	1.25	1	FALSE
R115777 +/- paclitaxel	WMJ-8-B	AKT1, PTK2B, ZHX2, MAP2K7, FLT1, MTOR, KDR, VEGFA	PTPN11, STAT3	-0.05	1	TRUE
R115777 +/- paclitaxel	ferrichrome	AKT1, PTK2B, ZHX2, MAP2K7, FLT1, MTOR, KDR, VEGFA	WDTC1		1	FALSE
R115777 +/- paclitaxel	proanthocyanidins	AKT1, PTK2B, ZHX2, MAP2K7, FLT1, MTOR, KDR, VEGFA	CASP3, BCL2, BAX	0.75	1	FALSE
R115777 +/- paclitaxel	archazolid	AKT1, PTK2B, ZHX2, MAP2K7, FLT1, MTOR, KDR, VEGFA	DNAH8	1.80556	1	FALSE
R115777 +/- paclitaxel	afatinib	AKT1, PTK2B, ZHX2, MAP2K7, FLT1, MTOR, KDR, VEGFA	EGFR	0.805556	1	FALSE
R115777 +/- paclitaxel	Oridonin	AKT1, PTK2B, ZHX2, MAP2K7, FLT1, MTOR, KDR, VEGFA	MAPK8, BAX	0.35	1	FALSE
R115777 +/- paclitaxel	bortezomib	AKT1, PTK2B, ZHX2, MAP2K7, FLT1, MTOR, KDR, VEGFA	PTCH1, NFKB1, CASP3, BCL2, GLI1, ABCB1, TBC1D9	0.183333	1	FALSE
R115777 +/- paclitaxel	NVP-BEZ235 (dactolisib) is a novel dual inhibitor of PI3K/mTOR	AKT1, PTK2B, ZHX2, MAP2K7, FLT1, MTOR, KDR, VEGFA	AKT1, GDI1, TNFSF14, PCNA, MAP1LC3B, MTOR	-0.238095	1	TRUE
R115777 +/- paclitaxel	TDP-A(TDP-A loaded DCMs (TDP-A/DCMs)	AKT1, PTK2B, ZHX2, MAP2K7, FLT1, MTOR, KDR, VEGFA	COL11A2, CASP3, BCL2, PARP1, WDTC1, BAX		1	FALSE
R115777 +/- paclitaxel	Oxaliplatin and DHA combination	AKT1, PTK2B, ZHX2, MAP2K7, FLT1, MTOR, KDR, VEGFA	DDIT3, SH3D19, EBP, GLB1	0.5	1	FALSE
R115777 +/- paclitaxel	de-6MSA-7-demethyl-7-deoxypactamycin (TM-025) and 7-demethyl-7-deoxypactamycin (TM-026)	AKT1, PTK2B, ZHX2, MAP2K7, FLT1, MTOR, KDR, VEGFA	CCND1, PCNA	0.85	1	FALSE
R115777 +/- paclitaxel	Meisoindigo	AKT1, PTK2B, ZHX2, MAP2K7, FLT1, MTOR, KDR, VEGFA	COL11A2, FAS, FASN, CASP3, BCL2, PARP1, CASP9, CYCS, BAX, CASP8		1	FALSE
R115777 +/- paclitaxel	ex C. A. Mey aqueous extract (AAE)	AKT1, PTK2B, ZHX2, MAP2K7, FLT1, MTOR, KDR, VEGFA	BUB1B	1.69444	1	FALSE
R115777 +/- paclitaxel	itraconazole	AKT1, PTK2B, ZHX2, MAP2K7, FLT1, MTOR, KDR, VEGFA	PRKAA1, PRKAB1, PRKAA2, EGFR	0.333333	1	FALSE
R115777 +/- paclitaxel	Liu Tea extracts(LTE)	AKT1, PTK2B, ZHX2, MAP2K7, FLT1, MTOR, KDR, VEGFA	CASP3, BCL2, BAX	0.75	1	FALSE
R115777 +/- paclitaxel	Osthole	AKT1, PTK2B, ZHX2, MAP2K7, FLT1, MTOR, KDR, VEGFA	TNF, CASP3, BCL2, FAS	0.833333	1	FALSE
R115777 +/- paclitaxel	Chloroquine & combination of radiation and chloroquine	AKT1, PTK2B, ZHX2, MAP2K7, FLT1, MTOR, KDR, VEGFA	CASP3, BCL2	1.05	1	FALSE
R115777 +/- paclitaxel	Bufalin with sorafenib	AKT1, PTK2B, ZHX2, MAP2K7, FLT1, MTOR, KDR, VEGFA	AKT1	0.805556	1	FALSE
R115777 +/- paclitaxel	Piperlongumine (PLGM)	AKT1, PTK2B, ZHX2, MAP2K7, FLT1, MTOR, KDR, VEGFA	CDK1, AKT1, PIK3CB, PIK3CG, THOP1, GSTK1, MDM4, CASP3, BCL2, MSH3, ABCC1, PIK3CD, SLCO6A1, PIK3CA, ABCB1, TBC1D9		1	FALSE
R115777 +/- paclitaxel	homoharringtonine (HHT)	AKT1, PTK2B, ZHX2, MAP2K7, FLT1, MTOR, KDR, VEGFA	IL6, STAT3	-0.05	1	TRUE
R115777 +/- paclitaxel	novel PDGFRα inhibitor, N-(3-((4-(benzofuran-2-yl)pyrimidin-2-yl)oxy)-4-methylphenyl)-4-((4-methylpiperazin-1-yl)methyl)benzamide (E5)	AKT1, PTK2B, ZHX2, MAP2K7, FLT1, MTOR, KDR, VEGFA	AKT1, PIK3CB, PIK3CG, MAP1LC3A, PIK3CD, MAP1LC3B, MTOR, ATG5, PIK3CA	0.161765	1	FALSE
R115777 +/- paclitaxel	Perillyl alcohol (POH)	AKT1, PTK2B, ZHX2, MAP2K7, FLT1, MTOR, KDR, VEGFA	LARGE1	2.80556	1	FALSE
R115777 +/- paclitaxel	CHMFL-ABL-039	AKT1, PTK2B, ZHX2, MAP2K7, FLT1, MTOR, KDR, VEGFA	MTTP		1	FALSE
R115777 +/- paclitaxel	puerarin	AKT1, PTK2B, ZHX2, MAP2K7, FLT1, MTOR, KDR, VEGFA	MLXIP, MYLIP, MARCHF8	-0.295455	1	TRUE
R115777 +/- paclitaxel	sCD40L	AKT1, PTK2B, ZHX2, MAP2K7, FLT1, MTOR, KDR, VEGFA	PTPRA, GSTK1, LRP1, BCL2, RPSA, MVP, SLCO6A1		1	FALSE
R115777 +/- paclitaxel	Doxorubicin (Dox)	AKT1, PTK2B, ZHX2, MAP2K7, FLT1, MTOR, KDR, VEGFA	AKT1, ROS1	-0.15	1	TRUE
R115777 +/- paclitaxel	Doxorubicin- and simvastatin	AKT1, PTK2B, ZHX2, MAP2K7, FLT1, MTOR, KDR, VEGFA	CA2, BCL2L11, MAPK3	0.507576	1	FALSE
R115777 +/- paclitaxel	BA-5	AKT1, PTK2B, ZHX2, MAP2K7, FLT1, MTOR, KDR, VEGFA	COL11A2, FAM126A, CASP7, PARP1		1	FALSE
R115777 +/- paclitaxel	MK-2206	AKT1, PTK2B, ZHX2, MAP2K7, FLT1, MTOR, KDR, VEGFA	AKT1	0.805556	1	FALSE
R115777 +/- paclitaxel	Amblyomin-X	AKT1, PTK2B, ZHX2, MAP2K7, FLT1, MTOR, KDR, VEGFA	CD44, CCND1, PCNA	0.492424	1	FALSE
R115777 +/- paclitaxel	Salvianolic acid B (Sal-B)	AKT1, PTK2B, ZHX2, MAP2K7, FLT1, MTOR, KDR, VEGFA	PTGS2, KDR, CASP3, COX5A, CPOX, FLT1, COX8A, VEGFA	-0.1875	1	TRUE
R115777 +/- paclitaxel	artesunate (ART)	AKT1, PTK2B, ZHX2, MAP2K7, FLT1, MTOR, KDR, VEGFA	COL11A2, CASP3, MAP1LC3A, PARP1, CASP9, MAP1LC3B, WDTC1		1	FALSE
R115777 +/- paclitaxel	Imatinib	AKT1, PTK2B, ZHX2, MAP2K7, FLT1, MTOR, KDR, VEGFA	CASP3, BCL2, CASP8	0.75	1	FALSE
R115777 +/- paclitaxel	triptolide and cisplatin	AKT1, PTK2B, ZHX2, MAP2K7, FLT1, MTOR, KDR, VEGFA	MAP2K4	1.36111	1	FALSE
R115777 +/- paclitaxel	AL and DDP combination	AKT1, PTK2B, ZHX2, MAP2K7, FLT1, MTOR, KDR, VEGFA	BAX, CASP3, COL11A2, PARP1		1	FALSE
R115777 +/- paclitaxel	dithiocarbamate derivative TM208	AKT1, PTK2B, ZHX2, MAP2K7, FLT1, MTOR, KDR, VEGFA	MAPK3, EGFR	0.35	1	FALSE
R115777 +/- paclitaxel	All-trans retinoic acid (ATRA)	AKT1, PTK2B, ZHX2, MAP2K7, FLT1, MTOR, KDR, VEGFA	KDR, VEGFA, FLT1	-0.25	1	TRUE
R115777 +/- paclitaxel	BKT140	AKT1, PTK2B, ZHX2, MAP2K7, FLT1, MTOR, KDR, VEGFA	BCL2, CYCS	0.45	1	FALSE
R115777 +/- paclitaxel	Telmisartan	AKT1, PTK2B, ZHX2, MAP2K7, FLT1, MTOR, KDR, VEGFA	MFAP1, PRKAB1, PRKAA1, PRKAA2, APRT, MTOR	0.22619	1	FALSE
R115777 +/- paclitaxel	all-trans retinoic acid (RA)	AKT1, PTK2B, ZHX2, MAP2K7, FLT1, MTOR, KDR, VEGFA	BCL2	1.58333	1	FALSE
R115777 +/- paclitaxel	oxaliplatin and pemetrexed	AKT1, PTK2B, ZHX2, MAP2K7, FLT1, MTOR, KDR, VEGFA	AKT1	0.805556	1	FALSE
R115777 +/- paclitaxel	gefitinib	AKT1, PTK2B, ZHX2, MAP2K7, FLT1, MTOR, KDR, VEGFA	CCND1, PCNA, EGFR	0.386364	1	FALSE
R115777 +/- paclitaxel	diethyldithiocarbamate-copper complex (CuET)	AKT1, PTK2B, ZHX2, MAP2K7, FLT1, MTOR, KDR, VEGFA	SEMA6A, MYLIP, PKM, MLXIP, MARCHF8	-0.280769	1	TRUE
R115777 +/- paclitaxel	gold nanoparticles-conjugated quercetin (AuNPs-Qu-5)	AKT1, PTK2B, ZHX2, MAP2K7, FLT1, MTOR, KDR, VEGFA	AKT1, PIK3CB, PIK3CG, CASP3, BCL2, PIK3CD, EGFR, MTOR, PIK3CA, BAX	0.0277778	1	FALSE
R115777 +/- paclitaxel	Combination of imatinib and clotrimazole	AKT1, PTK2B, ZHX2, MAP2K7, FLT1, MTOR, KDR, VEGFA	ATP8A2	1.80556	1	FALSE
R115777 +/- paclitaxel	small interfering RNA (siRNA) therapeutics to directly target the undruggable KRAS (siKRAS) in combination with the pan-PI3K inhibitor GDC-0941 (GDC)	AKT1, PTK2B, ZHX2, MAP2K7, FLT1, MTOR, KDR, VEGFA	PIK3CD, PIK3CG, PIK3CA, PIK3CB	0.333333	1	FALSE
R115777 +/- paclitaxel	PBOX-15	AKT1, PTK2B, ZHX2, MAP2K7, FLT1, MTOR, KDR, VEGFA	AKT1, PIK3CB, PIK3CG, MCL1, PIK3CD, CFLAR, CLEC4D, TNFRSF10B, PIK3CA, FH		1	FALSE
R115777 +/- paclitaxel	Chrysin	AKT1, PTK2B, ZHX2, MAP2K7, FLT1, MTOR, KDR, VEGFA	AKT1, PTK2B, MAP1LC3A, ROS1, MAP1LC3B, MTOR	-0.202381	1	TRUE
R115777 +/- paclitaxel	ponatinib	AKT1, PTK2B, ZHX2, MAP2K7, FLT1, MTOR, KDR, VEGFA	CASP3	1.58333	1	FALSE
R115777 +/- paclitaxel	Pinellia pedatisecta Schott extract (PE)	AKT1, PTK2B, ZHX2, MAP2K7, FLT1, MTOR, KDR, VEGFA	JAK2, STAT1	0.45	1	FALSE
R115777 +/- paclitaxel	Calycosin (CC)	AKT1, PTK2B, ZHX2, MAP2K7, FLT1, MTOR, KDR, VEGFA	MMP2, PCNA	-0.05	1	TRUE
R115777 +/- paclitaxel	imatinib	AKT1, PTK2B, ZHX2, MAP2K7, FLT1, MTOR, KDR, VEGFA	BCL2, MTTP, FLT1, KDR, VEGFA		1	FALSE
R115777 +/- paclitaxel	anthraquinone‑quinazoline hybrid 7B	AKT1, PTK2B, ZHX2, MAP2K7, FLT1, MTOR, KDR, VEGFA	SNAI1, EGFR	-0.25	1	TRUE
R115777 +/- paclitaxel	resveratrol and curcumin	AKT1, PTK2B, ZHX2, MAP2K7, FLT1, MTOR, KDR, VEGFA	COL11A2, CASP3, PARP1, PCNA, SHH, SMO, GLI1, CYCS, CDKN1A, MYC, BAX, SLC12A9, SMOX		1	FALSE
R115777 +/- paclitaxel	tanshinone IIA (TanIIA)	AKT1, PTK2B, ZHX2, MAP2K7, FLT1, MTOR, KDR, VEGFA	COL11A2, CASP3, PARP1, ROS1		1	FALSE
R115777 +/- paclitaxel	Licochalcone B (Lico B)	AKT1, PTK2B, ZHX2, MAP2K7, FLT1, MTOR, KDR, VEGFA	COL11A2, FH, CCND1, PARP1, ROS1, PCNA, MCL1, CYCS, CLEC4D, DDIT3, WDTC1, BID, BAX, TNFRSF10B		1	FALSE
R115777 +/- paclitaxel	podophyllotoxin	AKT1, PTK2B, ZHX2, MAP2K7, FLT1, MTOR, KDR, VEGFA	IGF1R, AKT1, IGF1	0.295455	1	FALSE
R115777 +/- paclitaxel	Dihydroartemisinin and gefitinib	AKT1, PTK2B, ZHX2, MAP2K7, FLT1, MTOR, KDR, VEGFA	AKT1	0.805556	1	FALSE
R115777 +/- paclitaxel	Vielanin K (VK)	AKT1, PTK2B, ZHX2, MAP2K7, FLT1, MTOR, KDR, VEGFA	CA2, MAPK8	-0.45	1	TRUE
R115777 +/- paclitaxel	apigenin	AKT1, PTK2B, ZHX2, MAP2K7, FLT1, MTOR, KDR, VEGFA	SNAI1, AKT1, FAS, PIK3CB, PIK3CG, NFKB1, CASP3, PCNA, TNF, PIK3CD, SEMA6A, SLC22A3, PIK3CA, BAX		1	FALSE
R115777 +/- paclitaxel	ganetespib and ABT-888	AKT1, PTK2B, ZHX2, MAP2K7, FLT1, MTOR, KDR, VEGFA	RAD51	1.80556	1	FALSE
R115777 +/- paclitaxel	Silibinin	AKT1, PTK2B, ZHX2, MAP2K7, FLT1, MTOR, KDR, VEGFA	NAGLU, NBAS, GDF15	-0.0227273	1	TRUE
R115777 +/- paclitaxel	Taxotere and vincristine	AKT1, PTK2B, ZHX2, MAP2K7, FLT1, MTOR, KDR, VEGFA	KDR, VEGFA, FLT1	-0.25	1	TRUE
R115777 +/- paclitaxel	tanshinone IIA	AKT1, PTK2B, ZHX2, MAP2K7, FLT1, MTOR, KDR, VEGFA	KDR, VEGFA, FLT1	-0.25	1	TRUE
R115777 +/- paclitaxel	Combined application of the ATR inhibitor VE-822 and oxaliplatin	AKT1, PTK2B, ZHX2, MAP2K7, FLT1, MTOR, KDR, VEGFA	ATP8A2	1.80556	1	FALSE
R115777 +/- paclitaxel	Morphine	AKT1, PTK2B, ZHX2, MAP2K7, FLT1, MTOR, KDR, VEGFA	SEMA6A, AKT1, MTOR, EGFR	-0.125	1	TRUE
R115777 +/- paclitaxel	oleanolic acid derivative	AKT1, PTK2B, ZHX2, MAP2K7, FLT1, MTOR, KDR, VEGFA	BCL2, BAX	0.75	1	FALSE
R115777 +/- paclitaxel	synergism combined with lapatinib	AKT1, PTK2B, ZHX2, MAP2K7, FLT1, MTOR, KDR, VEGFA	EGFR	0.805556	1	FALSE
R115777 +/- paclitaxel	valproic acid (VPA)	AKT1, PTK2B, ZHX2, MAP2K7, FLT1, MTOR, KDR, VEGFA	CASP3, ROS1, PCNA, CDKN1A, STAT3	0.188462	1	FALSE
R115777 +/- paclitaxel	combined treatment of MTX and CQ	AKT1, PTK2B, ZHX2, MAP2K7, FLT1, MTOR, KDR, VEGFA	COL11A2, CASP3, PARP1		1	FALSE
R115777 +/- paclitaxel	quercetin and 2-ME	AKT1, PTK2B, ZHX2, MAP2K7, FLT1, MTOR, KDR, VEGFA	BCL2, BAX	0.75	1	FALSE
R115777 +/- paclitaxel	Jiedu Sangen decoction (JSD)	AKT1, PTK2B, ZHX2, MAP2K7, FLT1, MTOR, KDR, VEGFA	AKT1, PIK3CB, PIK3CG, PIK3CD, PIK3CA	0.211538	1	FALSE
R115777 +/- paclitaxel	ABT-737	AKT1, PTK2B, ZHX2, MAP2K7, FLT1, MTOR, KDR, VEGFA	AKT1, MCL1, CLEC4D, XIAP, CFLAR, BAX, FH, CASP8		1	FALSE
R115777 +/- paclitaxel	cisplatin with radiation	AKT1, PTK2B, ZHX2, MAP2K7, FLT1, MTOR, KDR, VEGFA	CASP3	1.58333	1	FALSE
R115777 +/- paclitaxel	combination of CDDP and DAPT	AKT1, PTK2B, ZHX2, MAP2K7, FLT1, MTOR, KDR, VEGFA	AKT1	0.805556	1	FALSE
R115777 +/- paclitaxel	the nonsteroidal antiinflammatory drug (NSAID) sulindac	AKT1, PTK2B, ZHX2, MAP2K7, FLT1, MTOR, KDR, VEGFA	STAT3	0.916667	1	FALSE
R115777 +/- paclitaxel	a lower dose of radiation (1 Gy) combined with RA (5 µM)	AKT1, PTK2B, ZHX2, MAP2K7, FLT1, MTOR, KDR, VEGFA	BCL2	1.58333	1	FALSE
R115777 +/- paclitaxel	Metformin (METF)	AKT1, PTK2B, ZHX2, MAP2K7, FLT1, MTOR, KDR, VEGFA	PRKAB1, IGF1, KLF6, SPP1, PRKAA1, IGF2, FAM126A, PRKAA2, IGF1R, KRT19		1	FALSE
R115777 +/- paclitaxel	vanoxerine dihydrochloride	AKT1, PTK2B, ZHX2, MAP2K7, FLT1, MTOR, KDR, VEGFA	CDK2, PCNA	0.85	1	FALSE
R115777 +/- paclitaxel	Beta-lapachone	AKT1, PTK2B, ZHX2, MAP2K7, FLT1, MTOR, KDR, VEGFA	MTOR, MAP1LC3A, ROS1, MAP1LC3B	0.0416667	1	FALSE
R115777 +/- paclitaxel	Imatinib (IM)	AKT1, PTK2B, ZHX2, MAP2K7, FLT1, MTOR, KDR, VEGFA	ROS1	1.80556	1	FALSE
R115777 +/- paclitaxel	MnTE-2-PyP(5+)	AKT1, PTK2B, ZHX2, MAP2K7, FLT1, MTOR, KDR, VEGFA	ROS1	1.80556	1	FALSE
R115777 +/- paclitaxel	arsenic trioxide (As(2)O(3))	AKT1, PTK2B, ZHX2, MAP2K7, FLT1, MTOR, KDR, VEGFA	BAK1, CASP3, BCL2, CASP9, BAX	0.75	1	FALSE
R115777 +/- paclitaxel	MjTX-I, a phospholipase A2 isolated	AKT1, PTK2B, ZHX2, MAP2K7, FLT1, MTOR, KDR, VEGFA	BAD, BCL2	0.85	1	FALSE
R115777 +/- paclitaxel	cryptotanshinone	AKT1, PTK2B, ZHX2, MAP2K7, FLT1, MTOR, KDR, VEGFA	MMP9, BCL2, BAX, ROS1	0.291667	1	FALSE
R115777 +/- paclitaxel	R763	AKT1, PTK2B, ZHX2, MAP2K7, FLT1, MTOR, KDR, VEGFA	AKT1, KIT	-0.15	1	TRUE
R115777 +/- paclitaxel	Dynasore	AKT1, PTK2B, ZHX2, MAP2K7, FLT1, MTOR, KDR, VEGFA	CDK4, STAT3, CCND1, MMP2	0.333333	1	FALSE
R115777 +/- paclitaxel	Aromatase inhibitors	AKT1, PTK2B, ZHX2, MAP2K7, FLT1, MTOR, KDR, VEGFA	GABPA, NFE2L2, KEAP1	0.75	1	FALSE
R115777 +/- paclitaxel	Sorafenib	AKT1, PTK2B, ZHX2, MAP2K7, FLT1, MTOR, KDR, VEGFA	MAP2K1, BAK1, FH, AKT1, EBP, GLB1, ATF6, BCL2, SH3D19, ROS1, TFAM, MCL1, CLEC4D, DDIT3, MAPK3, CASP8		1	FALSE
R115777 +/- paclitaxel	curcumin was loaded into solid lipid nanoparticles (SLNs)(Cur-SLNs)	AKT1, PTK2B, ZHX2, MAP2K7, FLT1, MTOR, KDR, VEGFA	CCND1, BCL2, PCNA, CDK4, BAX	0.596154	1	FALSE
R115777 +/- paclitaxel	AZ + SFN	AKT1, PTK2B, ZHX2, MAP2K7, FLT1, MTOR, KDR, VEGFA	COL11A2, CCND1, CASP3, PARP1, PCNA		1	FALSE
R115777 +/- paclitaxel	nonsteroidal anti-inflammatory drug (NSAID)	AKT1, PTK2B, ZHX2, MAP2K7, FLT1, MTOR, KDR, VEGFA	PTGS2, PHGDH, COX5A, CPOX, COX8A	0.526923	1	FALSE
R115777 +/- paclitaxel	metformin and pitavastatin	AKT1, PTK2B, ZHX2, MAP2K7, FLT1, MTOR, KDR, VEGFA	COL11A2, CDKN1B, PRKAB1, PIK3CB, PIK3CG, CASP3, PRKAA1, MAP1LC3A, PARP1, PCNA, PRKAA2, PIK3CD, CDKN1A, MAP1LC3B, MTOR, PIK3CA, BAX		1	FALSE
R115777 +/- paclitaxel	enalapril and 5-FU	AKT1, PTK2B, ZHX2, MAP2K7, FLT1, MTOR, KDR, VEGFA	MMP9, CCND1, KDR, MMP2, BCL2, PCNA, FLT1, XIAP, VEGFA, STAT3, MYC	-0.242823	1	TRUE
R115777 +/- paclitaxel	combination of SAHA and cisplatin	AKT1, PTK2B, ZHX2, MAP2K7, FLT1, MTOR, KDR, VEGFA	BCL2	1.58333	1	FALSE
R115777 +/- paclitaxel	Ni(II) thiosemicarbazone compound	AKT1, PTK2B, ZHX2, MAP2K7, FLT1, MTOR, KDR, VEGFA	AKT1, PIK3CB, PIK3CG, CASP3, PIK3CD, PIK3CA	0.166667	1	FALSE
R115777 +/- paclitaxel	Paris forrestii (Takht.) H. Li (PCT3)	AKT1, PTK2B, ZHX2, MAP2K7, FLT1, MTOR, KDR, VEGFA	COL11A2, CASP3, BCL2, PARP1, MCL1, CLEC4D, BAX, FH		1	FALSE
R115777 +/- paclitaxel	Obatoclax	AKT1, PTK2B, ZHX2, MAP2K7, FLT1, MTOR, KDR, VEGFA	BAK1, AIFM1, BCL2, MCL1, BCL2L11, TNFSF10, CYCS, CLEC4D, BAX, FH		1	FALSE
R115777 +/- paclitaxel	lignocaine (LIG)	AKT1, PTK2B, ZHX2, MAP2K7, FLT1, MTOR, KDR, VEGFA	BAD, BCL2, BAX	0.659091	1	FALSE
R115777 +/- paclitaxel	crizotinib and temozolomide	AKT1, PTK2B, ZHX2, MAP2K7, FLT1, MTOR, KDR, VEGFA	RNMT, AKT1, MET, ROS1, MCL1, SLTM, BCL2L11, CLEC4D, FH		1	FALSE
R115777 +/- paclitaxel	Transcriptional co-activator with PDZ binding motif (TAZ)	AKT1, PTK2B, ZHX2, MAP2K7, FLT1, MTOR, KDR, VEGFA	MTOR, AKT1	0.05	1	FALSE
R115777 +/- paclitaxel	Paclitaxel	AKT1, PTK2B, ZHX2, MAP2K7, FLT1, MTOR, KDR, VEGFA	WDTC1, CASP7		1	FALSE
R115777 +/- paclitaxel	paclitaxel combined with lobaplatin	AKT1, PTK2B, ZHX2, MAP2K7, FLT1, MTOR, KDR, VEGFA	AKT1, PIK3CB, PIK3CG, PIK3CD, PIK3CA	0.211538	1	FALSE
R115777 +/- paclitaxel	Ibrutinib combined with radiation	AKT1, PTK2B, ZHX2, MAP2K7, FLT1, MTOR, KDR, VEGFA	AKT1	0.805556	1	FALSE
R115777 +/- paclitaxel	GLU-PTX	AKT1, PTK2B, ZHX2, MAP2K7, FLT1, MTOR, KDR, VEGFA	ABCB1, ABCG2	1.45	1	FALSE
R115777 +/- paclitaxel	caffeine	AKT1, PTK2B, ZHX2, MAP2K7, FLT1, MTOR, KDR, VEGFA	BAX, PTGS2, HAS1, MYLIP, COX5A, CPOX, MLXIP, COX8A, MARCHF8	0.0179739	1	FALSE
R115777 +/- paclitaxel	Met and Cis	AKT1, PTK2B, ZHX2, MAP2K7, FLT1, MTOR, KDR, VEGFA	AKT1, CCND1, PIK3CB, PIK3CG, PCNA, PIK3CD, PIK3CA	0.283333	1	FALSE
R115777 +/- paclitaxel	Baicalin	AKT1, PTK2B, ZHX2, MAP2K7, FLT1, MTOR, KDR, VEGFA	MYC	0.916667	1	FALSE
R115777 +/- paclitaxel	DHA and ABT-263	AKT1, PTK2B, ZHX2, MAP2K7, FLT1, MTOR, KDR, VEGFA	MCL1, BCL2L11, CLEC4D, STAT3, FH		1	FALSE
R115777 +/- paclitaxel	Docosahexaenoic acid (DHA)	AKT1, PTK2B, ZHX2, MAP2K7, FLT1, MTOR, KDR, VEGFA	BIRC3, BAK1, BIRC2, CYCS, XIAP, DDIT3, BAX	0.345238	1	FALSE
R115777 +/- paclitaxel	ursolic acid (UA)	AKT1, PTK2B, ZHX2, MAP2K7, FLT1, MTOR, KDR, VEGFA	AKT1	0.805556	1	FALSE
R115777 +/- paclitaxel	the halogenated monoterpene mertensene	AKT1, PTK2B, ZHX2, MAP2K7, FLT1, MTOR, KDR, VEGFA	CDK1, COL11A2, CDK2, CASP3, PARP1, PCNA, CDK4, WDTC1		1	FALSE
R115777 +/- paclitaxel	JuBei oral liquid (JB)	AKT1, PTK2B, ZHX2, MAP2K7, FLT1, MTOR, KDR, VEGFA	CASP3, BCL2, ROS1, CYCS, BAX	0.496154	1	FALSE
R115777 +/- paclitaxel	Acacetin with doxorubicin	AKT1, PTK2B, ZHX2, MAP2K7, FLT1, MTOR, KDR, VEGFA	CDKN1A, ABCB1, PCNA, TBC1D9	0.375	1	FALSE
R115777 +/- paclitaxel	simvastatin	AKT1, PTK2B, ZHX2, MAP2K7, FLT1, MTOR, KDR, VEGFA	AKT1, IGF1	-0.15	1	TRUE
R115777 +/- paclitaxel	Fisetin	AKT1, PTK2B, ZHX2, MAP2K7, FLT1, MTOR, KDR, VEGFA	NPY4R, AKT1, PPA1, IGF1R, CASP8		1	FALSE
R115777 +/- paclitaxel	bortezomib and ketoconazole	AKT1, PTK2B, ZHX2, MAP2K7, FLT1, MTOR, KDR, VEGFA	BID	1.80556	1	FALSE
R115777 +/- paclitaxel	combined TMZ treatment with BIX01294, an inhibitor of histone methyltransferase G9a	AKT1, PTK2B, ZHX2, MAP2K7, FLT1, MTOR, KDR, VEGFA	MAP1LC3A, MAP1LC3B	1.05	1	FALSE
R115777 +/- paclitaxel	FePt-Cys nanoparticles (FePt-Cys NPs)	AKT1, PTK2B, ZHX2, MAP2K7, FLT1, MTOR, KDR, VEGFA	MMP2, ROS1	-0.05	1	TRUE
R115777 +/- paclitaxel	Euplotin C (EC)	AKT1, PTK2B, ZHX2, MAP2K7, FLT1, MTOR, KDR, VEGFA	AKT1	0.805556	1	FALSE
R115777 +/- paclitaxel	UCN-01 (7-hydroxy-staurosporine)	AKT1, PTK2B, ZHX2, MAP2K7, FLT1, MTOR, KDR, VEGFA	CDKN1A, PCNA	0.55	1	FALSE
R115777 +/- paclitaxel	nelfinavir	AKT1, PTK2B, ZHX2, MAP2K7, FLT1, MTOR, KDR, VEGFA	HSPA5	1.13889	1	FALSE
R115777 +/- paclitaxel	Ilimaquinone	AKT1, PTK2B, ZHX2, MAP2K7, FLT1, MTOR, KDR, VEGFA	TNFRSF10B	1.69444	1	FALSE
R115777 +/- paclitaxel	daurisoline	AKT1, PTK2B, ZHX2, MAP2K7, FLT1, MTOR, KDR, VEGFA	CCND1, MYC, PCNA	0.477273	1	FALSE
R115777 +/- paclitaxel	PPZ and VCR	AKT1, PTK2B, ZHX2, MAP2K7, FLT1, MTOR, KDR, VEGFA	AKT1, PIK3CB, PIK3CG, PIK3CD, EGFR, MTOR, PIK3CA, ABCB1	0	1	FALSE
R115777 +/- paclitaxel	Polyphyllin VI	AKT1, PTK2B, ZHX2, MAP2K7, FLT1, MTOR, KDR, VEGFA	BCL2, MAPK8, BECN1, MAP1LC3B, WDTC1, BAX		1	FALSE
R115777 +/- paclitaxel	nigericin	AKT1, PTK2B, ZHX2, MAP2K7, FLT1, MTOR, KDR, VEGFA	MTOR	0.916667	1	FALSE
R115777 +/- paclitaxel	C₁₈H₁₇NO₆	AKT1, PTK2B, ZHX2, MAP2K7, FLT1, MTOR, KDR, VEGFA	MMP9, AKT1, PIK3CB, PIK3CG, MMP2, PIK3CD, FLT1, KDR, VEGFA, PIK3CA	-0.455556	1	TRUE
R115777 +/- paclitaxel	high-dose pulsatile gefitinib	AKT1, PTK2B, ZHX2, MAP2K7, FLT1, MTOR, KDR, VEGFA	AKT1, EGFR	0.05	1	FALSE
R115777 +/- paclitaxel	valproic acid (VPA)(combination of VPA and metformin )	AKT1, PTK2B, ZHX2, MAP2K7, FLT1, MTOR, KDR, VEGFA	AKT1	0.805556	1	FALSE
R115777 +/- paclitaxel	Gambogenic acid (GNA)	AKT1, PTK2B, ZHX2, MAP2K7, FLT1, MTOR, KDR, VEGFA	CASP3, AKT1, PTEN	0.0378788	1	FALSE
R115777 +/- paclitaxel	p-Hydroxymethoxybenzobijuglone (HMBBJ)	AKT1, PTK2B, ZHX2, MAP2K7, FLT1, MTOR, KDR, VEGFA	CASP3, BCL2	1.05	1	FALSE
R115777 +/- paclitaxel	chidamide	AKT1, PTK2B, ZHX2, MAP2K7, FLT1, MTOR, KDR, VEGFA	COL11A2, CASP3, PARP1, CASP9, CASP8		1	FALSE
R115777 +/- paclitaxel	5‑FU and Blu9931	AKT1, PTK2B, ZHX2, MAP2K7, FLT1, MTOR, KDR, VEGFA	CDKN1B	1.25	1	FALSE
R115777 +/- paclitaxel	5-FU, DTN and DHA	AKT1, PTK2B, ZHX2, MAP2K7, FLT1, MTOR, KDR, VEGFA	MCL1, FH, CLEC4D		1	FALSE
R115777 +/- paclitaxel	Auranofin (AF)	AKT1, PTK2B, ZHX2, MAP2K7, FLT1, MTOR, KDR, VEGFA	MTTP, ROS1		1	FALSE
R115777 +/- paclitaxel	β-Asarone	AKT1, PTK2B, ZHX2, MAP2K7, FLT1, MTOR, KDR, VEGFA	MYC	0.916667	1	FALSE
R115777 +/- paclitaxel	Myricetin	AKT1, PTK2B, ZHX2, MAP2K7, FLT1, MTOR, KDR, VEGFA	AKT1, PIK3CB, PIK3CG, PDPK1, PDK1, JUN, PIK3CD, MAPK8, PIK3CA	0.0441176	1	FALSE
R115777 +/- paclitaxel	Doxorubicin, Metformin, and Sodium Oxamate (DoxMetOx)	AKT1, PTK2B, ZHX2, MAP2K7, FLT1, MTOR, KDR, VEGFA	COL11A2, MAP1LC3A, PARP1, MAP1LC3B, MTOR		1	FALSE
R115777 +/- paclitaxel	Arsenic trioxide (ATO)	AKT1, PTK2B, ZHX2, MAP2K7, FLT1, MTOR, KDR, VEGFA	EIF4E	1.36111	1	FALSE
R115777 +/- paclitaxel	SKF-96365, an SOCE inhibitor	AKT1, PTK2B, ZHX2, MAP2K7, FLT1, MTOR, KDR, VEGFA	AKT1	0.805556	1	FALSE
R115777 +/- paclitaxel	IRE + FOLFIRINOX (5-fluorouracil, leucovorin, irinotecan, and oxaliplatin)	AKT1, PTK2B, ZHX2, MAP2K7, FLT1, MTOR, KDR, VEGFA	CASP3	1.58333	1	FALSE
R115777 +/- paclitaxel	Melatonin	AKT1, PTK2B, ZHX2, MAP2K7, FLT1, MTOR, KDR, VEGFA	BAX, SEMA6A, CASP3, MYLIP, BCL2, ROS1, PCNA, MLXIP, BBC3, MARCHF8	0.244444	1	FALSE
R115777 +/- paclitaxel	Nanomicellar-Curcumin	AKT1, PTK2B, ZHX2, MAP2K7, FLT1, MTOR, KDR, VEGFA	TWIST1, CCND1, BCL2, MAP1LC3A, BECN1, PCNA, MAP1LC3B, BAX, CASP8	0.45915	1	FALSE
R115777 +/- paclitaxel	reactive oxygen species modulator-1 (Romo1)	AKT1, PTK2B, ZHX2, MAP2K7, FLT1, MTOR, KDR, VEGFA	BCL2, BAX, ROS1	0.492424	1	FALSE
R115777 +/- paclitaxel	Temozolomide-conjugated gold nanoparticle functionalized with an antibody against the ephrin type-A receptor 3 (anti-EphA3-TMZ@GNPs)	AKT1, PTK2B, ZHX2, MAP2K7, FLT1, MTOR, KDR, VEGFA	MGMT	1.69444	1	FALSE
R115777 +/- paclitaxel	GSK525762A	AKT1, PTK2B, ZHX2, MAP2K7, FLT1, MTOR, KDR, VEGFA	BAK1, BCL2, CDK6, MYC, BAX	0.365385	1	FALSE
R115777 +/- paclitaxel	4-methylnitrosamino-1-3-pyridyl-1-butanone (NNK)	AKT1, PTK2B, ZHX2, MAP2K7, FLT1, MTOR, KDR, VEGFA	SNAI1, NANOG, PROM1, SLC22A3, ITK		1	FALSE
R115777 +/- paclitaxel	Ganoderma lucidum polysaccharides (GLP)	AKT1, PTK2B, ZHX2, MAP2K7, FLT1, MTOR, KDR, VEGFA	NAGLU, NBAS, GDF15	-0.0227273	1	TRUE
R115777 +/- paclitaxel	Heerak Bhasma nanoparticle (HBNP)	AKT1, PTK2B, ZHX2, MAP2K7, FLT1, MTOR, KDR, VEGFA	IL6, IL10	-0.45	1	TRUE
R115777 +/- paclitaxel	Alkannin	AKT1, PTK2B, ZHX2, MAP2K7, FLT1, MTOR, KDR, VEGFA	RNMT, SNAI1, AKT1, PIK3CB, PIK3CG, MET, BCL2, CASP9, SLTM, PIK3CD, PIK3CA		1	FALSE
R115777 +/- paclitaxel	Dibenzylideneacetone (DBA)	AKT1, PTK2B, ZHX2, MAP2K7, FLT1, MTOR, KDR, VEGFA	EIF4E	1.36111	1	FALSE
R115777 +/- paclitaxel	CL-6, a curcumin derivative	AKT1, PTK2B, ZHX2, MAP2K7, FLT1, MTOR, KDR, VEGFA	BAX, BCL2, YAP1	0.401515	1	FALSE
R115777 +/- paclitaxel	Dox-NCs	AKT1, PTK2B, ZHX2, MAP2K7, FLT1, MTOR, KDR, VEGFA	CASP3, ABCB1	0.15	1	FALSE
R115777 +/- paclitaxel	aqueous extract of Solanum nigrum (AESN)	AKT1, PTK2B, ZHX2, MAP2K7, FLT1, MTOR, KDR, VEGFA	CASP3	1.58333	1	FALSE
R115777 +/- paclitaxel	hydroxychloroquine (HCQ)	AKT1, PTK2B, ZHX2, MAP2K7, FLT1, MTOR, KDR, VEGFA	ADM, BAX, ABCB1, TBC1D9		1	FALSE
R115777 +/- paclitaxel	Hesperidin, piperine and bee venom	AKT1, PTK2B, ZHX2, MAP2K7, FLT1, MTOR, KDR, VEGFA	EGFR	0.805556	1	FALSE
R115777 +/- paclitaxel	copper (II) (Cu [II])	AKT1, PTK2B, ZHX2, MAP2K7, FLT1, MTOR, KDR, VEGFA	BCL2, BAX, CASP8	0.477273	1	FALSE
R115777 +/- paclitaxel	30-diethoxyphosphoryl-28-propynoylbetulin (compound 4)	AKT1, PTK2B, ZHX2, MAP2K7, FLT1, MTOR, KDR, VEGFA	SLC12A9, CDKN1A		1	FALSE
R115777 +/- paclitaxel	EPA and DHA	AKT1, PTK2B, ZHX2, MAP2K7, FLT1, MTOR, KDR, VEGFA	CD44	1.13889	1	FALSE
R115777 +/- paclitaxel	tepotinib	AKT1, PTK2B, ZHX2, MAP2K7, FLT1, MTOR, KDR, VEGFA	RNMT, MET, SLTM, SLC22A3, MYC, ITK		1	FALSE
R115777 +/- paclitaxel	Monensin	AKT1, PTK2B, ZHX2, MAP2K7, FLT1, MTOR, KDR, VEGFA	KDR, FLT1, EGFR	-0.598485	1	TRUE
R115777 +/- paclitaxel	TRAIL and NVB	AKT1, PTK2B, ZHX2, MAP2K7, FLT1, MTOR, KDR, VEGFA	CASP3, BCL2, BAX	0.75	1	FALSE
R115777 +/- paclitaxel	Bafilomycin A1	AKT1, PTK2B, ZHX2, MAP2K7, FLT1, MTOR, KDR, VEGFA	BCL2, BECN1	0.75	1	FALSE
R115777 +/- paclitaxel	ASR352 (7b) was identified as one of the equipotent 7a analogs	AKT1, PTK2B, ZHX2, MAP2K7, FLT1, MTOR, KDR, VEGFA	BAX, CASP3, BCL2, PARP1	0.583333	1	FALSE
R115777 +/- paclitaxel	Violacein	AKT1, PTK2B, ZHX2, MAP2K7, FLT1, MTOR, KDR, VEGFA	AKT1, CCND1, NFKB1, PCNA	-0.0833333	1	TRUE
R115777 +/- paclitaxel	DHA synergized with 2-Deoxy-D-glucose	AKT1, PTK2B, ZHX2, MAP2K7, FLT1, MTOR, KDR, VEGFA	AIFM1, CYCS, CASP9	0.659091	1	FALSE
R115777 +/- paclitaxel	n-butylidenephthalide (n-BP)	AKT1, PTK2B, ZHX2, MAP2K7, FLT1, MTOR, KDR, VEGFA	DNMT1	1.36111	1	FALSE
R115777 +/- paclitaxel	5,7-dihydroxy-4-methyl-6-(3-methylbutanoyl)-coumarin (DMAC)	AKT1, PTK2B, ZHX2, MAP2K7, FLT1, MTOR, KDR, VEGFA	COL11A2, BAK1, CASP3, PARP1, MCL1, CLEC4D, WDTC1, FH		1	FALSE
R115777 +/- paclitaxel	Artesunate (ART)	AKT1, PTK2B, ZHX2, MAP2K7, FLT1, MTOR, KDR, VEGFA	PTGS2, FAS, FASN, MYLIP, COX5A, CPOX, MLXIP, COX8A, MARCHF8	0.181373	1	FALSE
R115777 +/- paclitaxel	SI 34	AKT1, PTK2B, ZHX2, MAP2K7, FLT1, MTOR, KDR, VEGFA	CCND1, PCNA, SRC	0.219697	1	FALSE
R115777 +/- paclitaxel	GLI1/2 inhibitor GANT61 and PI3K/mTOR inhibitor PI103	AKT1, PTK2B, ZHX2, MAP2K7, FLT1, MTOR, KDR, VEGFA	PMAIP1	1.80556	1	FALSE
R115777 +/- paclitaxel	Cryptotansinone (Dsh-003) (MW 269.14)	AKT1, PTK2B, ZHX2, MAP2K7, FLT1, MTOR, KDR, VEGFA	AKT1, PIK3CB, PIK3CG, PTGER4, PTGER2, PIK3CD, PIK3CA	0.140476	1	FALSE
R115777 +/- paclitaxel	Erlotinib	AKT1, PTK2B, ZHX2, MAP2K7, FLT1, MTOR, KDR, VEGFA	COL11A2, AKT1, CASP3, PARP1, CASP9		1	FALSE
R115777 +/- paclitaxel	17β-Estradiol (E2)	AKT1, PTK2B, ZHX2, MAP2K7, FLT1, MTOR, KDR, VEGFA	IL6, STAT3, FAM126A		1	FALSE
R115777 +/- paclitaxel	Andrographis paniculata (A. paniculata) polysaccharide	AKT1, PTK2B, ZHX2, MAP2K7, FLT1, MTOR, KDR, VEGFA	CDK1, CASP3, CASP9, CASP8	0.625	1	FALSE
R115777 +/- paclitaxel	cryptolepine	AKT1, PTK2B, ZHX2, MAP2K7, FLT1, MTOR, KDR, VEGFA	WDTC1, PARP1		1	FALSE
R115777 +/- paclitaxel	TAp73alpha	AKT1, PTK2B, ZHX2, MAP2K7, FLT1, MTOR, KDR, VEGFA	BAX	1.36111	1	FALSE
R115777 +/- paclitaxel	Exenatide (Ex-4)	AKT1, PTK2B, ZHX2, MAP2K7, FLT1, MTOR, KDR, VEGFA	EGF, CAMP, CCND1, CHAMP1, BCL2, PCNA, EGFR, STAT3, MYC	0.223856	1	FALSE
R115777 +/- paclitaxel	palbociclib in combination with the rapamycin analog temsirolimus	AKT1, PTK2B, ZHX2, MAP2K7, FLT1, MTOR, KDR, VEGFA	CDK4, MTOR	-0.25	1	TRUE
R115777 +/- paclitaxel	Pulchrin A	AKT1, PTK2B, ZHX2, MAP2K7, FLT1, MTOR, KDR, VEGFA	BAX	1.36111	1	FALSE
R115777 +/- paclitaxel	ampelopsin sodium (Amp-Na)	AKT1, PTK2B, ZHX2, MAP2K7, FLT1, MTOR, KDR, VEGFA	CA2, DNAH8	0.25	1	FALSE
R115777 +/- paclitaxel	E2 plus BSO	AKT1, PTK2B, ZHX2, MAP2K7, FLT1, MTOR, KDR, VEGFA	JUN, MAPK8	0.45	1	FALSE
R115777 +/- paclitaxel	3-methyladenine (3-MA)	AKT1, PTK2B, ZHX2, MAP2K7, FLT1, MTOR, KDR, VEGFA	AKT1, MAP1LC3A, BECN1, MAP1LC3B	0.333333	1	FALSE
R115777 +/- paclitaxel	Bcl-2 antisense oligonucleotide	AKT1, PTK2B, ZHX2, MAP2K7, FLT1, MTOR, KDR, VEGFA	BCL2	1.58333	1	FALSE
R115777 +/- paclitaxel	the combination of cardamonin and 5-FU	AKT1, PTK2B, ZHX2, MAP2K7, FLT1, MTOR, KDR, VEGFA	TCF4	1.69444	1	FALSE
R115777 +/- paclitaxel	EGCG and cyclopamine (CyA)	AKT1, PTK2B, ZHX2, MAP2K7, FLT1, MTOR, KDR, VEGFA	EGFR	0.805556	1	FALSE
R115777 +/- paclitaxel	antiCD33-LONp-PMI	AKT1, PTK2B, ZHX2, MAP2K7, FLT1, MTOR, KDR, VEGFA	MDM4, MDM2	0.35	1	FALSE
R115777 +/- paclitaxel	cordycepin	AKT1, PTK2B, ZHX2, MAP2K7, FLT1, MTOR, KDR, VEGFA	MFAP1, PRKAB1, PRKAA1, ROS1, MGMT, PRKAA2, APRT, MTOR	0.1875	1	FALSE
R115777 +/- paclitaxel	Radix Sophorae Flavescentis	AKT1, PTK2B, ZHX2, MAP2K7, FLT1, MTOR, KDR, VEGFA	CASP3, BCL2, BAX	0.75	1	FALSE
R115777 +/- paclitaxel	piperlongumine (PL)	AKT1, PTK2B, ZHX2, MAP2K7, FLT1, MTOR, KDR, VEGFA	STAT3	0.916667	1	FALSE
R115777 +/- paclitaxel	ibrutinib	AKT1, PTK2B, ZHX2, MAP2K7, FLT1, MTOR, KDR, VEGFA	EGFR	0.805556	1	FALSE
R115777 +/- paclitaxel	Xanthohumol (XN)	AKT1, PTK2B, ZHX2, MAP2K7, FLT1, MTOR, KDR, VEGFA	COL11A2, AKT1, CASP3, BCL2, PARP1, ROS1, CASP9, WDTC1		1	FALSE
R115777 +/- paclitaxel	free fatty acids extract (FFAE)	AKT1, PTK2B, ZHX2, MAP2K7, FLT1, MTOR, KDR, VEGFA	CASP3, CASP9	1.05	1	FALSE
R115777 +/- paclitaxel	Simvastatin	AKT1, PTK2B, ZHX2, MAP2K7, FLT1, MTOR, KDR, VEGFA	BCL2, BAX	0.75	1	FALSE
R115777 +/- paclitaxel	FN2 in combination with GEM	AKT1, PTK2B, ZHX2, MAP2K7, FLT1, MTOR, KDR, VEGFA	BCL2, BAX	0.75	1	FALSE
R115777 +/- paclitaxel	TAK-242	AKT1, PTK2B, ZHX2, MAP2K7, FLT1, MTOR, KDR, VEGFA	IL6	2.13889	1	FALSE
R115777 +/- paclitaxel	dihydroartemisinin inhibited fibronectin-1	AKT1, PTK2B, ZHX2, MAP2K7, FLT1, MTOR, KDR, VEGFA	AKT1, PIK3CB, PIK3CG, PIK3CD, SEMA6A, PIK3CA	0.154762	1	FALSE
R115777 +/- paclitaxel	anti-diabetic drug Metformin (Met)	AKT1, PTK2B, ZHX2, MAP2K7, FLT1, MTOR, KDR, VEGFA	RNMT, CCND1, MET, PCNA, SLTM, PKM, HIF1A, MYC, BAX		1	FALSE
R115777 +/- paclitaxel	Matrine	AKT1, PTK2B, ZHX2, MAP2K7, FLT1, MTOR, KDR, VEGFA	PTCH1, MAP2K1, AKT1, PIK3CB, PIK3CG, MYLIP, BCL2, MAPK3, PIK3CD, MLXIP, KDR, PIK3CA, MARCHF8, MTOR	-0.237013	1	TRUE
R115777 +/- paclitaxel	Bithionol-paclitaxel	AKT1, PTK2B, ZHX2, MAP2K7, FLT1, MTOR, KDR, VEGFA	COL11A2, BCL2, PARP1, ROS1, XIAP		1	FALSE
R115777 +/- paclitaxel	ibuprofen	AKT1, PTK2B, ZHX2, MAP2K7, FLT1, MTOR, KDR, VEGFA	XIAP, CASP3, ABCB1, PCNA	0.375	1	FALSE
R115777 +/- paclitaxel	Malathion	AKT1, PTK2B, ZHX2, MAP2K7, FLT1, MTOR, KDR, VEGFA	AKT1, BAX, BCL2	0.295455	1	FALSE
R115777 +/- paclitaxel	curcumin and carboplatin	AKT1, PTK2B, ZHX2, MAP2K7, FLT1, MTOR, KDR, VEGFA	MMP9, AKT1, CASP3, BCL2, CASP9, MAPK3	0.214286	1	FALSE
R115777 +/- paclitaxel	Aclidinium bromide	AKT1, PTK2B, ZHX2, MAP2K7, FLT1, MTOR, KDR, VEGFA	AKT1, PIK3CB, PIK3CG, CASP3, BCL2, PIK3CD, PIK3CA, BAX	0.25	1	FALSE
R115777 +/- paclitaxel	Anlotinib	AKT1, PTK2B, ZHX2, MAP2K7, FLT1, MTOR, KDR, VEGFA	AKT1, CCND1, MMP9, PIK3CB, PIK3CG, MMP2, CASP3, BCL2, PCNA, PIK3CD, CDK4, PIK3CA, BAX	0.244505	1	FALSE
R115777 +/- paclitaxel	ferrocenyl pyrazole (FP) derivates, 5-ferrocenyl-1-phenyl-1H-pyrazole (FP-Ph) and 5-ferrocenyl-1H-pyrazole (FP-H)	AKT1, PTK2B, ZHX2, MAP2K7, FLT1, MTOR, KDR, VEGFA	AKT1, PIK3CB, PIK3CG, PIK3CD, PIK3CA	0.211538	1	FALSE
R115777 +/- paclitaxel	Tetrahydroberberine	AKT1, PTK2B, ZHX2, MAP2K7, FLT1, MTOR, KDR, VEGFA	AKT1, PIK3CB, PIK3CG, PIK3CD, MTOR, PIK3CA	0.0357143	1	FALSE
R115777 +/- paclitaxel	Celastrus orbiculatus	AKT1, PTK2B, ZHX2, MAP2K7, FLT1, MTOR, KDR, VEGFA	CASP3, BCL2, BAX	0.75	1	FALSE
R115777 +/- paclitaxel	isochaihulactone	AKT1, PTK2B, ZHX2, MAP2K7, FLT1, MTOR, KDR, VEGFA	NAGLU, NBAS, GDF15	-0.0227273	1	TRUE
R115777 +/- paclitaxel	sulindac	AKT1, PTK2B, ZHX2, MAP2K7, FLT1, MTOR, KDR, VEGFA	FAS, PCNA, TNF, CDKN1A, NFKB1, SLC12A9		1	FALSE
R115777 +/- paclitaxel	combination of celecoxib and IR	AKT1, PTK2B, ZHX2, MAP2K7, FLT1, MTOR, KDR, VEGFA	CDK1, PTGS2, COX5A, CPOX, COX8A	0.526923	1	FALSE
R115777 +/- paclitaxel	Vorinostat and quinacrine	AKT1, PTK2B, ZHX2, MAP2K7, FLT1, MTOR, KDR, VEGFA	BCL2, ROS1, MCL1, CLEC4D, BAX, FH		1	FALSE
R115777 +/- paclitaxel	Ciclopirox (CPX)	AKT1, PTK2B, ZHX2, MAP2K7, FLT1, MTOR, KDR, VEGFA	SNAI1, MMP9, MMP2	-0.431818	1	TRUE
R115777 +/- paclitaxel	astemizole and gefitinib	AKT1, PTK2B, ZHX2, MAP2K7, FLT1, MTOR, KDR, VEGFA	KCNH1	2.47222	1	FALSE
R115777 +/- paclitaxel	Bortezomib	AKT1, PTK2B, ZHX2, MAP2K7, FLT1, MTOR, KDR, VEGFA	MYC, FOXM1	0.45	1	FALSE
R115777 +/- paclitaxel	ZD1839 (Iressa)	AKT1, PTK2B, ZHX2, MAP2K7, FLT1, MTOR, KDR, VEGFA	MMP9, EGF	0.25	1	FALSE
R115777 +/- paclitaxel	Panobinostat	AKT1, PTK2B, ZHX2, MAP2K7, FLT1, MTOR, KDR, VEGFA	EGFR	0.805556	1	FALSE
R115777 +/- paclitaxel	aloe-emodin (AE)	AKT1, PTK2B, ZHX2, MAP2K7, FLT1, MTOR, KDR, VEGFA	YBX1	1.25	1	FALSE
R115777 +/- paclitaxel	β-cyclodextrin-nanosponges (CN-CPT)	AKT1, PTK2B, ZHX2, MAP2K7, FLT1, MTOR, KDR, VEGFA	RHO, RHOD, MAPK3		1	FALSE
R115777 +/- paclitaxel	frankincense essential oil (FEO)	AKT1, PTK2B, ZHX2, MAP2K7, FLT1, MTOR, KDR, VEGFA	BCL2, BAX	0.75	1	FALSE
R115777 +/- paclitaxel	Fluoxetine (FLX)	AKT1, PTK2B, ZHX2, MAP2K7, FLT1, MTOR, KDR, VEGFA	MAPK8	1.02778	1	FALSE
R115777 +/- paclitaxel	gefitinib with calcitriol	AKT1, PTK2B, ZHX2, MAP2K7, FLT1, MTOR, KDR, VEGFA	EGFR	0.805556	1	FALSE
R115777 +/- paclitaxel	Lymecycline	AKT1, PTK2B, ZHX2, MAP2K7, FLT1, MTOR, KDR, VEGFA	AKT1, STAT3, EGFR	-0.0681818	1	TRUE
R115777 +/- paclitaxel	β-elemene	AKT1, PTK2B, ZHX2, MAP2K7, FLT1, MTOR, KDR, VEGFA	ABCB1	2.58333	1	FALSE
R115777 +/- paclitaxel	sanguinarine (SG)	AKT1, PTK2B, ZHX2, MAP2K7, FLT1, MTOR, KDR, VEGFA	CCND1, MYLIP, BCL2, PCNA, MLXIP, MARCHF8	0.333333	1	FALSE
R115777 +/- paclitaxel	LukS-PV	AKT1, PTK2B, ZHX2, MAP2K7, FLT1, MTOR, KDR, VEGFA	BAK1, BAX, BCL2	0.75	1	FALSE
R115777 +/- paclitaxel	calix[6]arene (CLX6)	AKT1, PTK2B, ZHX2, MAP2K7, FLT1, MTOR, KDR, VEGFA	MMP2, MMP9	0.35	1	FALSE
R115777 +/- paclitaxel	Paclitaxel (Taxol) &Caffeine	AKT1, PTK2B, ZHX2, MAP2K7, FLT1, MTOR, KDR, VEGFA	BCL2	1.58333	1	FALSE
R115777 +/- paclitaxel	Huaier n-butanol extract (HBE)	AKT1, PTK2B, ZHX2, MAP2K7, FLT1, MTOR, KDR, VEGFA	MAP2K1, MAP2K7, SLC22A3, MAPK3, ITK		1	FALSE
R115777 +/- paclitaxel	P2 (sequence: RALGWSCL)	AKT1, PTK2B, ZHX2, MAP2K7, FLT1, MTOR, KDR, VEGFA	CASP3, BCL2	1.05	1	FALSE
R115777 +/- paclitaxel	polyester-based hyperbranched dendritic-linear (HBDL)-based NPs carrying doxorubicin (Dox)	AKT1, PTK2B, ZHX2, MAP2K7, FLT1, MTOR, KDR, VEGFA	MAPK8	1.02778	1	FALSE
R115777 +/- paclitaxel	Dual HER/IGF-insulin	AKT1, PTK2B, ZHX2, MAP2K7, FLT1, MTOR, KDR, VEGFA	AKT1	0.805556	1	FALSE
R115777 +/- paclitaxel	Bruceine D	AKT1, PTK2B, ZHX2, MAP2K7, FLT1, MTOR, KDR, VEGFA	MLXIP, MYLIP, MARCHF8, PCNA	0	1	FALSE
R115777 +/- paclitaxel	Derivate isocorydine (d-ICD)	AKT1, PTK2B, ZHX2, MAP2K7, FLT1, MTOR, KDR, VEGFA	ITGA1		1	FALSE
R115777 +/- paclitaxel	synthesized nanoparticles was modified with folic acid (FA)	AKT1, PTK2B, ZHX2, MAP2K7, FLT1, MTOR, KDR, VEGFA	COL11A2, CASP3, PARP1		1	FALSE
R115777 +/- paclitaxel	PBI-05204	AKT1, PTK2B, ZHX2, MAP2K7, FLT1, MTOR, KDR, VEGFA	AKT1, CD44, PIK3CB, PIK3CG, PIK3CD, SOX2, MTOR, PIK3CA	0	1	FALSE
R115777 +/- paclitaxel	(E)-3-(3-(benzyloxy) phenyl)-1-(4-hydroxyphenyl)prop-2-en-1-one (HM015k or 15k)	AKT1, PTK2B, ZHX2, MAP2K7, FLT1, MTOR, KDR, VEGFA	ABCG2, MYC, ABCB1, PCNA	0.416667	1	FALSE
R115777 +/- paclitaxel	Piroxicam (PXM)	AKT1, PTK2B, ZHX2, MAP2K7, FLT1, MTOR, KDR, VEGFA	CPOX, COX8A, PTGS2, COX5A	0.583333	1	FALSE
R115777 +/- paclitaxel	EEHDW	AKT1, PTK2B, ZHX2, MAP2K7, FLT1, MTOR, KDR, VEGFA	ABCB1, ABCG2	1.45	1	FALSE
R115777 +/- paclitaxel	Sesquiterpene Lactone-Santonin	AKT1, PTK2B, ZHX2, MAP2K7, FLT1, MTOR, KDR, VEGFA	PTK2B, ZHX2, CASP3, BCL2, MAP2K7, PCNA, CASP9, MTOR, BAX	-0.642157	1	TRUE
R115777 +/- paclitaxel	tamoxifen (TAM)	AKT1, PTK2B, ZHX2, MAP2K7, FLT1, MTOR, KDR, VEGFA	STAT3, JAK2	0.25	1	FALSE
R115777 +/- paclitaxel	Thymoquinone (TQ)	AKT1, PTK2B, ZHX2, MAP2K7, FLT1, MTOR, KDR, VEGFA	COL11A2, AKT1, PIK3CB, PIK3CG, PARP1, PIK3CD, PIK3CA, PTEN		1	FALSE
R115777 +/- paclitaxel	PMI combined with ADR	AKT1, PTK2B, ZHX2, MAP2K7, FLT1, MTOR, KDR, VEGFA	COL11A2, PARP1, PCNA, EGFR		1	FALSE
R115777 +/- paclitaxel	p21-activated kinase (PAK) 2	AKT1, PTK2B, ZHX2, MAP2K7, FLT1, MTOR, KDR, VEGFA	CASP7, MAP2K4	-0.25	1	TRUE
R115777 +/- paclitaxel	Sophoridine	AKT1, PTK2B, ZHX2, MAP2K7, FLT1, MTOR, KDR, VEGFA	MAPK8	1.02778	1	FALSE
R115777 +/- paclitaxel	talazoparib and TMZ	AKT1, PTK2B, ZHX2, MAP2K7, FLT1, MTOR, KDR, VEGFA	BAK1, BAX	0.85	1	FALSE
R115777 +/- paclitaxel	FMT, CpG and FMT and CpG	AKT1, PTK2B, ZHX2, MAP2K7, FLT1, MTOR, KDR, VEGFA	AKT1, IL6, TNF, EGFR, MTOR	-0.219231	1	TRUE
R115777 +/- paclitaxel	Dexamethasone (Dex)	AKT1, PTK2B, ZHX2, MAP2K7, FLT1, MTOR, KDR, VEGFA	G6PC1, PCK2		1	FALSE
R115777 +/- paclitaxel	CONPs	AKT1, PTK2B, ZHX2, MAP2K7, FLT1, MTOR, KDR, VEGFA	RNMT, AKT1, MET, CASP3, CASP9, SLTM		1	FALSE
R115777 +/- paclitaxel	flubendazole	AKT1, PTK2B, ZHX2, MAP2K7, FLT1, MTOR, KDR, VEGFA	NANOG, MYC, SOX2	0.219697	1	FALSE
R115777 +/- paclitaxel	combination of baicalin and DDP	AKT1, PTK2B, ZHX2, MAP2K7, FLT1, MTOR, KDR, VEGFA	AKT1, HAAO, HADH		1	FALSE
R115777 +/- paclitaxel	Cidofovir	AKT1, PTK2B, ZHX2, MAP2K7, FLT1, MTOR, KDR, VEGFA	CASP3	1.58333	1	FALSE
R115777 +/- paclitaxel	Dp44mT	AKT1, PTK2B, ZHX2, MAP2K7, FLT1, MTOR, KDR, VEGFA	SOAT1, MYC	-0.05	1	TRUE
R115777 +/- paclitaxel	Taxol	AKT1, PTK2B, ZHX2, MAP2K7, FLT1, MTOR, KDR, VEGFA	CDKN1B, BCL2, CDKN1A, PCNA	0.375	1	FALSE
R115777 +/- paclitaxel	BBI608 in combination with paclitaxel	AKT1, PTK2B, ZHX2, MAP2K7, FLT1, MTOR, KDR, VEGFA	STAT3	0.916667	1	FALSE
R115777 +/- paclitaxel	Ajoene (4,5,9-trithiadodeca-1,6,11-triene-9-oxide)	AKT1, PTK2B, ZHX2, MAP2K7, FLT1, MTOR, KDR, VEGFA	CASP3, BCL2, CYCS	0.765152	1	FALSE
R115777 +/- paclitaxel	MHP-1	AKT1, PTK2B, ZHX2, MAP2K7, FLT1, MTOR, KDR, VEGFA	SLC22A3, MMP9, ITK		1	FALSE
R115777 +/- paclitaxel	27652-89-7	AKT1, PTK2B, ZHX2, MAP2K7, FLT1, MTOR, KDR, VEGFA	BCL2, BAX, CYCS	0.659091	1	FALSE
R115777 +/- paclitaxel	Defactinib and PD173074	AKT1, PTK2B, ZHX2, MAP2K7, FLT1, MTOR, KDR, VEGFA	AKT1	0.805556	1	FALSE
R115777 +/- paclitaxel	2-methoxy-5((3,4,5-trimethosyphenyl)seleninyl) phenol (SQ0814061)	AKT1, PTK2B, ZHX2, MAP2K7, FLT1, MTOR, KDR, VEGFA	AKT1, PIK3CB, PIK3CG, MDM2, PCNA, PIK3CD, PIK3CA	0.15	1	FALSE
R115777 +/- paclitaxel	(MAY)	AKT1, PTK2B, ZHX2, MAP2K7, FLT1, MTOR, KDR, VEGFA	ABCB1	2.58333	1	FALSE
R115777 +/- paclitaxel	Gambogic acid (GA)	AKT1, PTK2B, ZHX2, MAP2K7, FLT1, MTOR, KDR, VEGFA	MMP9, HADH, MMP2, MAPK8, HAAO, MAPK3		1	FALSE
R115777 +/- paclitaxel	ARV-825 (ARV) and its nanoformulation development (ARV-NP)	AKT1, PTK2B, ZHX2, MAP2K7, FLT1, MTOR, KDR, VEGFA	CASP3, BCL2, MYC	0.477273	1	FALSE
R115777 +/- paclitaxel	Vidarabine	AKT1, PTK2B, ZHX2, MAP2K7, FLT1, MTOR, KDR, VEGFA	CASP3, WDTC1, BAX, BCL2		1	FALSE
R115777 +/- paclitaxel	quercetin combined with irinotecan/SN-38	AKT1, PTK2B, ZHX2, MAP2K7, FLT1, MTOR, KDR, VEGFA	TWIST1, PTGS2, FLT1, KDR, VEGFA	-0.373077	1	TRUE
R115777 +/- paclitaxel	Polyphyllin II(PP II)	AKT1, PTK2B, ZHX2, MAP2K7, FLT1, MTOR, KDR, VEGFA	AKT1, PIK3CB, PIK3CG, PIK3CD, MTOR, PIK3CA	0.0357143	1	FALSE
R115777 +/- paclitaxel	GNF-4256 (Genomics Institute of the Novartis Research Foundation	AKT1, PTK2B, ZHX2, MAP2K7, FLT1, MTOR, KDR, VEGFA	NME1	1.58333	1	FALSE
R115777 +/- paclitaxel	the combination of VPA and DOX	AKT1, PTK2B, ZHX2, MAP2K7, FLT1, MTOR, KDR, VEGFA	CASP3, PARP1, CDKN1A	0.477273	1	FALSE
R115777 +/- paclitaxel	Sotetsuflavone	AKT1, PTK2B, ZHX2, MAP2K7, FLT1, MTOR, KDR, VEGFA	MTOR, AKT1	0.05	1	FALSE
R115777 +/- paclitaxel	cisplatin and cisplatin-metformin	AKT1, PTK2B, ZHX2, MAP2K7, FLT1, MTOR, KDR, VEGFA	SEMA6A, AKT1, PRKAB1, PRKAA1, PRKAA2, MTOR	0.0833333	1	FALSE
R115777 +/- paclitaxel	gefitinib with the YAP1 inhibitor verteporfin or an MEK/ERK inhibitor AZD6244	AKT1, PTK2B, ZHX2, MAP2K7, FLT1, MTOR, KDR, VEGFA	MLXIP, BAD, MYLIP, MARCHF8	-0.25	1	TRUE
R115777 +/- paclitaxel	artocarpin	AKT1, PTK2B, ZHX2, MAP2K7, FLT1, MTOR, KDR, VEGFA	BCL2, BAX, BAK1	0.75	1	FALSE
R115777 +/- paclitaxel	Alantolactone	AKT1, PTK2B, ZHX2, MAP2K7, FLT1, MTOR, KDR, VEGFA	AKT1	0.805556	1	FALSE
R115777 +/- paclitaxel	Levetiracetam (LEV)	AKT1, PTK2B, ZHX2, MAP2K7, FLT1, MTOR, KDR, VEGFA	MGMT, HDAC4	0.35	1	FALSE
R115777 +/- paclitaxel	sFRP4	AKT1, PTK2B, ZHX2, MAP2K7, FLT1, MTOR, KDR, VEGFA	CA2, ABCG2, ABCC2	0.295455	1	FALSE
R115777 +/- paclitaxel	bazedoxifene acetate (BAZ)	AKT1, PTK2B, ZHX2, MAP2K7, FLT1, MTOR, KDR, VEGFA	STAT3, STAT1, STAT6	0.386364	1	FALSE
R115777 +/- paclitaxel	L-Pt-Py	AKT1, PTK2B, ZHX2, MAP2K7, FLT1, MTOR, KDR, VEGFA	BBC3, MYC	-0.05	1	TRUE
R115777 +/- paclitaxel	LY5	AKT1, PTK2B, ZHX2, MAP2K7, FLT1, MTOR, KDR, VEGFA	STAT3	0.916667	1	FALSE
R115777 +/- paclitaxel	CP-673451	AKT1, PTK2B, ZHX2, MAP2K7, FLT1, MTOR, KDR, VEGFA	AKT1, PIK3CB, PIK3CG, GABPA, PIK3CD, NFE2L2, PIK3CA	0.145238	1	FALSE
R115777 +/- paclitaxel	Hispolon	AKT1, PTK2B, ZHX2, MAP2K7, FLT1, MTOR, KDR, VEGFA	BCL2, BAX	0.75	1	FALSE
R115777 +/- paclitaxel	sulforaphene (SFE, 4-methylsufinyl-3-butenyl isothiocyanate)	AKT1, PTK2B, ZHX2, MAP2K7, FLT1, MTOR, KDR, VEGFA	BCL2, ATF4	-0.25	1	TRUE
R115777 +/- paclitaxel	octreotide (OCT) and cisplatin (DDP)	AKT1, PTK2B, ZHX2, MAP2K7, FLT1, MTOR, KDR, VEGFA	ABCB1, ABCG2	1.45	1	FALSE
R115777 +/- paclitaxel	Celecoxib	AKT1, PTK2B, ZHX2, MAP2K7, FLT1, MTOR, KDR, VEGFA	AKT1, PTGS2, CCND1, MDM4, ABCB1, CASP3, BCL2, MSH3, COX5A, PCNA, CPOX, ABCC1, COX8A, BAX, PTEN, TBC1D9	0.302083	1	FALSE
R115777 +/- paclitaxel	2-fluoropalmitic acid (2-FPA)	AKT1, PTK2B, ZHX2, MAP2K7, FLT1, MTOR, KDR, VEGFA	MMP2, MGMT, PROM1	-0.159091	1	TRUE
R115777 +/- paclitaxel	Doxorubicin (DOX) loaded folate-coated magnetic Fe3 O4 nanoparticles (MNPs)	AKT1, PTK2B, ZHX2, MAP2K7, FLT1, MTOR, KDR, VEGFA	CASP3, BCL2	1.05	1	FALSE
R115777 +/- paclitaxel	tolfenamic acid (TA)	AKT1, PTK2B, ZHX2, MAP2K7, FLT1, MTOR, KDR, VEGFA	NAGLU, NBAS, ROS1, GDF15	0.125	1	FALSE
R115777 +/- paclitaxel	silibinin	AKT1, PTK2B, ZHX2, MAP2K7, FLT1, MTOR, KDR, VEGFA	MMP2, MMP9, STAT3	0.143939	1	FALSE
R115777 +/- paclitaxel	paclitaxel and honokiol	AKT1, PTK2B, ZHX2, MAP2K7, FLT1, MTOR, KDR, VEGFA	ABCB1	2.58333	1	FALSE
R115777 +/- paclitaxel	Oxysophocarpine	AKT1, PTK2B, ZHX2, MAP2K7, FLT1, MTOR, KDR, VEGFA	MTOR, AKT1, FGFR1	0.0227273	1	FALSE
R115777 +/- paclitaxel	Cardiotoxin (CTX) III	AKT1, PTK2B, ZHX2, MAP2K7, FLT1, MTOR, KDR, VEGFA	AKT1, PI3, SOAT1, EGFR		1	FALSE
R115777 +/- paclitaxel	vinorelbine (NVB)	AKT1, PTK2B, ZHX2, MAP2K7, FLT1, MTOR, KDR, VEGFA	ABCC3, BCL2	-0.35	1	TRUE
R115777 +/- paclitaxel	Curcumin	AKT1, PTK2B, ZHX2, MAP2K7, FLT1, MTOR, KDR, VEGFA	EZH2, BCL2, MAP1LC3A, ROS1, SHH, GLI1, MAP1LC3B, DDIT3, BAX, HSPA5	0.383333	1	FALSE
R115777 +/- paclitaxel	bosutinib	AKT1, PTK2B, ZHX2, MAP2K7, FLT1, MTOR, KDR, VEGFA	EIF4G1	1.69444	1	FALSE
R115777 +/- paclitaxel	5-FU combined with casticin	AKT1, PTK2B, ZHX2, MAP2K7, FLT1, MTOR, KDR, VEGFA	CASP3, CASP8	0.75	1	FALSE
R115777 +/- paclitaxel	cleistanthin A (CA)	AKT1, PTK2B, ZHX2, MAP2K7, FLT1, MTOR, KDR, VEGFA	CCND1	1.47222	1	FALSE
R115777 +/- paclitaxel	cardamonin	AKT1, PTK2B, ZHX2, MAP2K7, FLT1, MTOR, KDR, VEGFA	TCF4	1.69444	1	FALSE
R115777 +/- paclitaxel	Minnelide/Triptolide (TL)	AKT1, PTK2B, ZHX2, MAP2K7, FLT1, MTOR, KDR, VEGFA	GABPA, NFE2L2	0.45	1	FALSE
R115777 +/- paclitaxel	100704-10-7	AKT1, PTK2B, ZHX2, MAP2K7, FLT1, MTOR, KDR, VEGFA	BAX, BAK1, CASP3, MYLIP, MAPK8, BCL2, JUN, CYCS, MLXIP, BBC3, XIAP, BID, MARCHF8, CASP8	0.279221	1	FALSE
R115777 +/- paclitaxel	Herbal melanin (HM)	AKT1, PTK2B, ZHX2, MAP2K7, FLT1, MTOR, KDR, VEGFA	CASP3, BCL2	1.05	1	FALSE
R115777 +/- paclitaxel	acetyl-11-keto-beta-boswellic acid (AKBA	AKT1, PTK2B, ZHX2, MAP2K7, FLT1, MTOR, KDR, VEGFA	BIRC3, MMP9, CCND1, PTGS2, BCL2, PCNA	0.440476	1	FALSE
R115777 +/- paclitaxel	pazopanib + trametinib	AKT1, PTK2B, ZHX2, MAP2K7, FLT1, MTOR, KDR, VEGFA	AKT1	0.805556	1	FALSE
R115777 +/- paclitaxel	Hymecromone plus sorafenib	AKT1, PTK2B, ZHX2, MAP2K7, FLT1, MTOR, KDR, VEGFA	EGF, CD44, MCL1, EGFR, CLEC4D, FH		1	FALSE
R115777 +/- paclitaxel	Atovaquone	AKT1, PTK2B, ZHX2, MAP2K7, FLT1, MTOR, KDR, VEGFA	CCND1, BCL2, TCF4, PCNA, MYC, BAX	0.464286	1	FALSE
R115777 +/- paclitaxel	oleanolic acid (OA) plus autophagy inhibitor 3-methyladenine (3-MA) (3-MA+OA) or chloroquine (CQ)	AKT1, PTK2B, ZHX2, MAP2K7, FLT1, MTOR, KDR, VEGFA	BCL2, MAP1LC3A, BAX, MAP1LC3B	0.666667	1	FALSE
R115777 +/- paclitaxel	LZ-106	AKT1, PTK2B, ZHX2, MAP2K7, FLT1, MTOR, KDR, VEGFA	ROS1	1.80556	1	FALSE
R115777 +/- paclitaxel	calix[6]arene	AKT1, PTK2B, ZHX2, MAP2K7, FLT1, MTOR, KDR, VEGFA	CDK4, CDK2, PIM1	0.159091	1	FALSE
R115777 +/- paclitaxel	combination (E) of Huangqi (Radix Astragali Mongolici) and Ezhu (Rhizoma Curcumae Phaeocaulis)	AKT1, PTK2B, ZHX2, MAP2K7, FLT1, MTOR, KDR, VEGFA	CASP3, BCL2, BAX	0.75	1	FALSE
R115777 +/- paclitaxel	Tetrandrine (Tet)	AKT1, PTK2B, ZHX2, MAP2K7, FLT1, MTOR, KDR, VEGFA	COL11A2, CCND1, CASP3, BCL2, PARP1, PCNA, CDKN1A, CDK4, BAX, CASP8		1	FALSE
R115777 +/- paclitaxel	miR-375 and DOX were co-delivered by liposomes (named L-miR-375/DOX-NPs)	AKT1, PTK2B, ZHX2, MAP2K7, FLT1, MTOR, KDR, VEGFA	ATG7, ABCB1, CASP3, BCL2, YAP1, MTDH, MAPK8, BAX, TBC1D9	0.240196	1	FALSE
R115777 +/- paclitaxel	Lycorine hydrochloride (LH)	AKT1, PTK2B, ZHX2, MAP2K7, FLT1, MTOR, KDR, VEGFA	MCL1	1.58333	1	FALSE
R115777 +/- paclitaxel	U3-1402	AKT1, PTK2B, ZHX2, MAP2K7, FLT1, MTOR, KDR, VEGFA	AKT1, PIK3CB, PIK3CG, PIK3CD, H2AX, PIK3CA	0.166667	1	FALSE
R115777 +/- paclitaxel	RWJ-241947 (MCC-555)	AKT1, PTK2B, ZHX2, MAP2K7, FLT1, MTOR, KDR, VEGFA	CDKN1A, PCNA	0.55	1	FALSE
R115777 +/- paclitaxel	compound 5k	AKT1, PTK2B, ZHX2, MAP2K7, FLT1, MTOR, KDR, VEGFA	BAD, BCL2, BAX	0.659091	1	FALSE
R115777 +/- paclitaxel	G3BC31	AKT1, PTK2B, ZHX2, MAP2K7, FLT1, MTOR, KDR, VEGFA	CPOX, COX8A, PTGS2, COX5A	0.583333	1	FALSE
R115777 +/- paclitaxel	rapamycin (RPM)	AKT1, PTK2B, ZHX2, MAP2K7, FLT1, MTOR, KDR, VEGFA	KDR, VEGFA, FLT1, HIF1A	-0.5	1	TRUE
R115777 +/- paclitaxel	the synthetic curcumin analog B14	AKT1, PTK2B, ZHX2, MAP2K7, FLT1, MTOR, KDR, VEGFA	CDK2, CCND1, PCNA	0.840909	1	FALSE
R115777 +/- paclitaxel	combination of metronomic topotecan and pazopanib	AKT1, PTK2B, ZHX2, MAP2K7, FLT1, MTOR, KDR, VEGFA	ABCG2	2.47222	1	FALSE
R115777 +/- paclitaxel	Kinamycin F	AKT1, PTK2B, ZHX2, MAP2K7, FLT1, MTOR, KDR, VEGFA	PCNA	1.47222	1	FALSE
R115777 +/- paclitaxel	OSU-T315	AKT1, PTK2B, ZHX2, MAP2K7, FLT1, MTOR, KDR, VEGFA	AKT1	0.805556	1	FALSE
R115777 +/- paclitaxel	Co-administration of MK siRNA and quercetin	AKT1, PTK2B, ZHX2, MAP2K7, FLT1, MTOR, KDR, VEGFA	AKT1, PIK3CB, PIK3CG, ABCG2, PIK3CD, PIK3CA, MAPK3	0.207143	1	FALSE
R115777 +/- paclitaxel	nano micelles curcumin	AKT1, PTK2B, ZHX2, MAP2K7, FLT1, MTOR, KDR, VEGFA	CCND1, PCNA	0.85	1	FALSE
R115777 +/- paclitaxel	KU711 and KU757	AKT1, PTK2B, ZHX2, MAP2K7, FLT1, MTOR, KDR, VEGFA	CD44	1.13889	1	FALSE
R115777 +/- paclitaxel	Betulinic acid	AKT1, PTK2B, ZHX2, MAP2K7, FLT1, MTOR, KDR, VEGFA	MTOR, GABPA, JAK2, NFE2L2	-0.333333	1	TRUE
R115777 +/- paclitaxel	UNC0642	AKT1, PTK2B, ZHX2, MAP2K7, FLT1, MTOR, KDR, VEGFA	CASP3, BCL2L11	0.55	1	FALSE
R115777 +/- paclitaxel	CM363	AKT1, PTK2B, ZHX2, MAP2K7, FLT1, MTOR, KDR, VEGFA	BUB1B, PCNA	0.45	1	FALSE
R115777 +/- paclitaxel	Cryptanshinone	AKT1, PTK2B, ZHX2, MAP2K7, FLT1, MTOR, KDR, VEGFA	PKM	0.916667	1	FALSE
R115777 +/- paclitaxel	Ampelopsin (AMP)	AKT1, PTK2B, ZHX2, MAP2K7, FLT1, MTOR, KDR, VEGFA	MYC, SKP2	0.25	1	FALSE
R115777 +/- paclitaxel	Pectolinarigenin	AKT1, PTK2B, ZHX2, MAP2K7, FLT1, MTOR, KDR, VEGFA	MMP9, CASP3, BCL2, ROS1, STAT3, BAX	0.142857	1	FALSE
R115777 +/- paclitaxel	histone deacetylases (HDACs) inhibitor, suberoylanilide hydroxamic acid (SAHA)	AKT1, PTK2B, ZHX2, MAP2K7, FLT1, MTOR, KDR, VEGFA	SEMA6A, PROM1	-0.15	1	TRUE
R115777 +/- paclitaxel	LZT-106 as a novel kinase inhibitor	AKT1, PTK2B, ZHX2, MAP2K7, FLT1, MTOR, KDR, VEGFA	MCL1, FH, CLEC4D		1	FALSE
R115777 +/- paclitaxel	C(60) fullerene-cisplatin nanocomplex	AKT1, PTK2B, ZHX2, MAP2K7, FLT1, MTOR, KDR, VEGFA	CASP3	1.58333	1	FALSE
R115777 +/- paclitaxel	goniothalamin	AKT1, PTK2B, ZHX2, MAP2K7, FLT1, MTOR, KDR, VEGFA	BCL2	1.58333	1	FALSE
R115777 +/- paclitaxel	PTX and RO3306	AKT1, PTK2B, ZHX2, MAP2K7, FLT1, MTOR, KDR, VEGFA	PCNA	1.47222	1	FALSE
R115777 +/- paclitaxel	HSP90AA1	AKT1, PTK2B, ZHX2, MAP2K7, FLT1, MTOR, KDR, VEGFA	AKT1, PIK3CB, PIK3CG, PIK3CD, MTOR, PIK3CA	0.0357143	1	FALSE
R115777 +/- paclitaxel	LZT-106 was shown to synergize with ABT-199	AKT1, PTK2B, ZHX2, MAP2K7, FLT1, MTOR, KDR, VEGFA	MCL1, FH, CLEC4D		1	FALSE
R115777 +/- paclitaxel	a synergistic combination of photoactive hypericin and Manumycin A	AKT1, PTK2B, ZHX2, MAP2K7, FLT1, MTOR, KDR, VEGFA	COL11A2, BIRC3, BIRC2, PARP1, XIAP		1	FALSE
R115777 +/- paclitaxel	Formononetin	AKT1, PTK2B, ZHX2, MAP2K7, FLT1, MTOR, KDR, VEGFA	MDM4, ABCC2, MSH3, ABCC1, SYCE1L, KLHL1		1	FALSE
R115777 +/- paclitaxel	paclitaxel	AKT1, PTK2B, ZHX2, MAP2K7, FLT1, MTOR, KDR, VEGFA	AKT1, PIK3CB, PIK3CG, PCNA, PIK3CD, MTOR, PIK3CA	0.0119048	1	FALSE
R115777 +/- paclitaxel	Dasatinib plus Gefitinib	AKT1, PTK2B, ZHX2, MAP2K7, FLT1, MTOR, KDR, VEGFA	SRC, AKT1, EGFR	-0.0681818	1	TRUE
R115777 +/- paclitaxel	the combined effects of gefitinib and pemetrexed	AKT1, PTK2B, ZHX2, MAP2K7, FLT1, MTOR, KDR, VEGFA	AKT1	0.805556	1	FALSE
R115777 +/- paclitaxel	11-Dehydrosinulariolide	AKT1, PTK2B, ZHX2, MAP2K7, FLT1, MTOR, KDR, VEGFA	AKT1, PTEN	0.15	1	FALSE
R115777 +/- paclitaxel	Moringin	AKT1, PTK2B, ZHX2, MAP2K7, FLT1, MTOR, KDR, VEGFA	CASP3, BAX	0.75	1	FALSE
R115777 +/- paclitaxel	superparamagnetic iron oxide nanoparticles (SPIONs)	AKT1, PTK2B, ZHX2, MAP2K7, FLT1, MTOR, KDR, VEGFA	CASP3, ROS1	-0.15	1	TRUE
R115777 +/- paclitaxel	Paeonol	AKT1, PTK2B, ZHX2, MAP2K7, FLT1, MTOR, KDR, VEGFA	AKT1, PIK3CB, PIK3CG, SMAD3, SMAD2, PIK3CD, PIK3CA	0.15	1	FALSE
R115777 +/- paclitaxel	phenothiazine (DS00329)	AKT1, PTK2B, ZHX2, MAP2K7, FLT1, MTOR, KDR, VEGFA	CDK2, CCND1, PCNA	0.840909	1	FALSE
R115777 +/- paclitaxel	a novel oral PIM inhibitor, AZD1208	AKT1, PTK2B, ZHX2, MAP2K7, FLT1, MTOR, KDR, VEGFA	CAMP, MYC, CDKN1A	-0.113636	1	TRUE
R115777 +/- paclitaxel	Daunorubicin	AKT1, PTK2B, ZHX2, MAP2K7, FLT1, MTOR, KDR, VEGFA	AKT1	0.805556	1	FALSE
R115777 +/- paclitaxel	plumbagin (PL)	AKT1, PTK2B, ZHX2, MAP2K7, FLT1, MTOR, KDR, VEGFA	AKT1, PIK3CB, PIK3CG, PIK3CD, MTOR, PIK3CA	0.0357143	1	FALSE
R115777 +/- paclitaxel	nelfinavir (NFV)	AKT1, PTK2B, ZHX2, MAP2K7, FLT1, MTOR, KDR, VEGFA	AKT1, ATP8A2, ABCB1	-0.189394	1	TRUE
R115777 +/- paclitaxel	SB-T-121205	AKT1, PTK2B, ZHX2, MAP2K7, FLT1, MTOR, KDR, VEGFA	COL11A2, CASP3, BCL2, PARP1, CASP9, WDTC1, BAX		1	FALSE
R115777 +/- paclitaxel	All trans-retinoic acid (ATRA)	AKT1, PTK2B, ZHX2, MAP2K7, FLT1, MTOR, KDR, VEGFA	AKT1, PIK3CB, PIK3CG, MAP2K7, BCL2, MCL1, PIK3CD, CLEC4D, PIK3CA, FH		1	FALSE
R115777 +/- paclitaxel	Cyproheptadine	AKT1, PTK2B, ZHX2, MAP2K7, FLT1, MTOR, KDR, VEGFA	COL11A2, PARP1		1	FALSE
R115777 +/- paclitaxel	dacomitinib	AKT1, PTK2B, ZHX2, MAP2K7, FLT1, MTOR, KDR, VEGFA	CDK1, CDK2, AKT1, BCL2, MAP1LC3B, MAP1LC3A, CASP9, EGFR, BAX	0.279412	1	FALSE
R115777 +/- paclitaxel	NVP-ADW742	AKT1, PTK2B, ZHX2, MAP2K7, FLT1, MTOR, KDR, VEGFA	AKT1, PIK3CB, PIK3CG, IGF1, PIK3CD, PIK3CA	0.166667	1	FALSE
R115777 +/- paclitaxel	fluazuron	AKT1, PTK2B, ZHX2, MAP2K7, FLT1, MTOR, KDR, VEGFA	AKT1, FGFR3	-0.15	1	TRUE
R115777 +/- paclitaxel	arsenite	AKT1, PTK2B, ZHX2, MAP2K7, FLT1, MTOR, KDR, VEGFA	PKM	0.916667	1	FALSE
R115777 +/- paclitaxel	BC2059	AKT1, PTK2B, ZHX2, MAP2K7, FLT1, MTOR, KDR, VEGFA	TCF4	1.69444	1	FALSE
R115777 +/- paclitaxel	pyrrolidinium	AKT1, PTK2B, ZHX2, MAP2K7, FLT1, MTOR, KDR, VEGFA	CASP9	1.80556	1	FALSE
R115777 +/- paclitaxel	GCCSysm-4 (G-4)	AKT1, PTK2B, ZHX2, MAP2K7, FLT1, MTOR, KDR, VEGFA	CPOX, COX8A, PTGS2, COX5A	0.583333	1	FALSE
R115777 +/- paclitaxel	PTX and TQD	AKT1, PTK2B, ZHX2, MAP2K7, FLT1, MTOR, KDR, VEGFA	ROS1	1.80556	1	FALSE
R115777 +/- paclitaxel	bromocriptine	AKT1, PTK2B, ZHX2, MAP2K7, FLT1, MTOR, KDR, VEGFA	LARGE1, PCNA	-0.45	1	TRUE
R115777 +/- paclitaxel	Baicalein	AKT1, PTK2B, ZHX2, MAP2K7, FLT1, MTOR, KDR, VEGFA	SEMA6A, ABCC3, HDAC9, ABCG2	0.208333	1	FALSE
R115777 +/- paclitaxel	Green synthesis of silver nanoparticles using Ganoderma neo-japonicum Imazeki	AKT1, PTK2B, ZHX2, MAP2K7, FLT1, MTOR, KDR, VEGFA	CASP3	1.58333	1	FALSE
R115777 +/- paclitaxel	Plitidepsin	AKT1, PTK2B, ZHX2, MAP2K7, FLT1, MTOR, KDR, VEGFA	CDK4, CCND1, PCNA	0.659091	1	FALSE
R115777 +/- paclitaxel	Aripiprazole	AKT1, PTK2B, ZHX2, MAP2K7, FLT1, MTOR, KDR, VEGFA	BAK1, MYC, BCL2	0.477273	1	FALSE
R115777 +/- paclitaxel	RUNX3	AKT1, PTK2B, ZHX2, MAP2K7, FLT1, MTOR, KDR, VEGFA	BCL2, CASP8	0.75	1	FALSE
R115777 +/- paclitaxel	HY253	AKT1, PTK2B, ZHX2, MAP2K7, FLT1, MTOR, KDR, VEGFA	COL11A2, WDTC1, PARP1, CASP9		1	FALSE
R115777 +/- paclitaxel	RBCm-OM/PLGA	AKT1, PTK2B, ZHX2, MAP2K7, FLT1, MTOR, KDR, VEGFA	CASP3, BCL2	1.05	1	FALSE
R115777 +/- paclitaxel	MLN0128	AKT1, PTK2B, ZHX2, MAP2K7, FLT1, MTOR, KDR, VEGFA	MTOR	0.916667	1	FALSE
R115777 +/- paclitaxel	ursolic acid	AKT1, PTK2B, ZHX2, MAP2K7, FLT1, MTOR, KDR, VEGFA	BCL2, BAX, AKT1	0.295455	1	FALSE
R115777 +/- paclitaxel	Retinoic acid (RA)	AKT1, PTK2B, ZHX2, MAP2K7, FLT1, MTOR, KDR, VEGFA	CASP3	1.58333	1	FALSE
R115777 +/- paclitaxel	Trametinib	AKT1, PTK2B, ZHX2, MAP2K7, FLT1, MTOR, KDR, VEGFA	MAP2K7, MCL1, CLEC4D, BBC3, FH		1	FALSE
R115777 +/- paclitaxel	2-aziridin-1-yl-3-[(2-[2-[(3-aziridin-1-yl-1,4-dioxo-1,4-dihydronaphthalen-2-yl)thio]ethoxy]ethyl)thio]naphthoquinone (AZ-1)	AKT1, PTK2B, ZHX2, MAP2K7, FLT1, MTOR, KDR, VEGFA	BCL2, PCNA	0.45	1	FALSE
R115777 +/- paclitaxel	S2E, a thia-Michael adduct of sulfonamide chalcone	AKT1, PTK2B, ZHX2, MAP2K7, FLT1, MTOR, KDR, VEGFA	CASP3, JUN, CYCS, SEMA6A, MAPK8, BAX	0.22619	1	FALSE
R115777 +/- paclitaxel	MPT0G211 combined with doxorubicin	AKT1, PTK2B, ZHX2, MAP2K7, FLT1, MTOR, KDR, VEGFA	BAX	1.36111	1	FALSE
R115777 +/- paclitaxel	combination therapy of gefitinib and cisplatin	AKT1, PTK2B, ZHX2, MAP2K7, FLT1, MTOR, KDR, VEGFA	EGFR	0.805556	1	FALSE
R115777 +/- paclitaxel	Desmopressin (dDAVP)	AKT1, PTK2B, ZHX2, MAP2K7, FLT1, MTOR, KDR, VEGFA	CAMP, CHAMP1	0.25	1	FALSE
R115777 +/- paclitaxel	ONX0912	AKT1, PTK2B, ZHX2, MAP2K7, FLT1, MTOR, KDR, VEGFA	ROS1	1.80556	1	FALSE
R115777 +/- paclitaxel	biocompatible As2O3 nanoparticles	AKT1, PTK2B, ZHX2, MAP2K7, FLT1, MTOR, KDR, VEGFA	BCL2, BAX	0.75	1	FALSE
R115777 +/- paclitaxel	CCT137690	AKT1, PTK2B, ZHX2, MAP2K7, FLT1, MTOR, KDR, VEGFA	MMP2, CASP7, PTEN	-0.189394	1	TRUE
R115777 +/- paclitaxel	VERU-111	AKT1, PTK2B, ZHX2, MAP2K7, FLT1, MTOR, KDR, VEGFA	COL11A2, CASP3, PARP1		1	FALSE
R115777 +/- paclitaxel	FK228	AKT1, PTK2B, ZHX2, MAP2K7, FLT1, MTOR, KDR, VEGFA	AKT1, PIK3CB, PIK3CG, ZHX2, SRC, MAP2K7, BCL2, PIK3CD, EGFR, MTOR, PIK3CA, BAX	-0.483333	1	TRUE
R115777 +/- paclitaxel	Chemerin	AKT1, PTK2B, ZHX2, MAP2K7, FLT1, MTOR, KDR, VEGFA	AKT1, PTEN	0.15	1	FALSE
R115777 +/- paclitaxel	Brevilin A (BA)	AKT1, PTK2B, ZHX2, MAP2K7, FLT1, MTOR, KDR, VEGFA	MTOR, AKT1, STAT3	-0.159091	1	TRUE
R115777 +/- paclitaxel	GA-TAT	AKT1, PTK2B, ZHX2, MAP2K7, FLT1, MTOR, KDR, VEGFA	CASP3, BCL2, BAX, CASP9	0.75	1	FALSE
R115777 +/- paclitaxel	lenalidomide and cisplatin	AKT1, PTK2B, ZHX2, MAP2K7, FLT1, MTOR, KDR, VEGFA	COL11A2, CASP3, BCL2, PARP1, FLT1, KDR, VEGFA		1	FALSE
R115777 +/- paclitaxel	dezocine	AKT1, PTK2B, ZHX2, MAP2K7, FLT1, MTOR, KDR, VEGFA	AKT1, EPHB6, DNLZ	-0.431818	1	TRUE
R115777 +/- paclitaxel	Triptolide (TPL)	AKT1, PTK2B, ZHX2, MAP2K7, FLT1, MTOR, KDR, VEGFA	CDK7	1.80556	1	FALSE
R115777 +/- paclitaxel	Compound 8r	AKT1, PTK2B, ZHX2, MAP2K7, FLT1, MTOR, KDR, VEGFA	MCL1, BCL2, FH, CLEC4D		1	FALSE
R115777 +/- paclitaxel	gambogic acid (GA)	AKT1, PTK2B, ZHX2, MAP2K7, FLT1, MTOR, KDR, VEGFA	CDK1, CASP3, BCL2, EGFR, BAX	0.365385	1	FALSE
R115777 +/- paclitaxel	Strobilanthes crispus	AKT1, PTK2B, ZHX2, MAP2K7, FLT1, MTOR, KDR, VEGFA	BCL2, BAX	0.75	1	FALSE
R115777 +/- paclitaxel	sunitinib	AKT1, PTK2B, ZHX2, MAP2K7, FLT1, MTOR, KDR, VEGFA	MAP1LC3A, MAP1LC3B	1.05	1	FALSE
R115777 +/- paclitaxel	nonsteroidal anti-inflammatory drug	AKT1, PTK2B, ZHX2, MAP2K7, FLT1, MTOR, KDR, VEGFA	BCL2	1.58333	1	FALSE
R115777 +/- paclitaxel	AZD8055/trametinib	AKT1, PTK2B, ZHX2, MAP2K7, FLT1, MTOR, KDR, VEGFA	BCL2L11	1.91667	1	FALSE
R115777 +/- paclitaxel	5-FU combined with forbesione	AKT1, PTK2B, ZHX2, MAP2K7, FLT1, MTOR, KDR, VEGFA	CASP3, BCL2, BAX, CASP9	0.75	1	FALSE
R115777 +/- paclitaxel	Cynara cardunculus L. (CCL)	AKT1, PTK2B, ZHX2, MAP2K7, FLT1, MTOR, KDR, VEGFA	MTTP		1	FALSE
R115777 +/- paclitaxel	Ator-loaded PSV micelles (ASM)	AKT1, PTK2B, ZHX2, MAP2K7, FLT1, MTOR, KDR, VEGFA	TWIST1, MMP9, PLAU	-0.159091	1	TRUE
R115777 +/- paclitaxel	Calebin-A	AKT1, PTK2B, ZHX2, MAP2K7, FLT1, MTOR, KDR, VEGFA	JUN, MAPK8	0.45	1	FALSE
R115777 +/- paclitaxel	cisplatin (DDP)	AKT1, PTK2B, ZHX2, MAP2K7, FLT1, MTOR, KDR, VEGFA	ABCB1	2.58333	1	FALSE
R115777 +/- paclitaxel	Artesunate	AKT1, PTK2B, ZHX2, MAP2K7, FLT1, MTOR, KDR, VEGFA	CASP3, STAT3, ROS1, CASP8	0.166667	1	FALSE
R115777 +/- paclitaxel	CYT997	AKT1, PTK2B, ZHX2, MAP2K7, FLT1, MTOR, KDR, VEGFA	STAT3, JAK2	0.25	1	FALSE
R115777 +/- paclitaxel	luteoloside	AKT1, PTK2B, ZHX2, MAP2K7, FLT1, MTOR, KDR, VEGFA	COL11A2, FAS, FASN, CASP3, BCL2, PARP1, MTOR, MAPK8, BAX, CASP8		1	FALSE
R115777 +/- paclitaxel	sertraline (STL)	AKT1, PTK2B, ZHX2, MAP2K7, FLT1, MTOR, KDR, VEGFA	BIRC3, CD44, TNFSF14, MAP1LC3A, BECN1, BIRC2, MAP1LC3B, SLC22A3, ATG5, ITK		1	FALSE
R115777 +/- paclitaxel	emodin succinyl ester (ESE)	AKT1, PTK2B, ZHX2, MAP2K7, FLT1, MTOR, KDR, VEGFA	EZH2, AR	0.55	1	FALSE
R115777 +/- paclitaxel	Ethoxysanguinarine (Eth)	AKT1, PTK2B, ZHX2, MAP2K7, FLT1, MTOR, KDR, VEGFA	MFAP1, PRKAB1, PRKAA1, PRKAA2, APRT	0.473077	1	FALSE
R115777 +/- paclitaxel	the receptor-specific agonist G-1	AKT1, PTK2B, ZHX2, MAP2K7, FLT1, MTOR, KDR, VEGFA	MAPK3, PCNA	0.35	1	FALSE
R115777 +/- paclitaxel	morin and paclitaxel	AKT1, PTK2B, ZHX2, MAP2K7, FLT1, MTOR, KDR, VEGFA	MLXIP, MYLIP, MARCHF8	-0.295455	1	TRUE
R115777 +/- paclitaxel	SNX-7081 and fludarabine nucleoside (2-FaraA)	AKT1, PTK2B, ZHX2, MAP2K7, FLT1, MTOR, KDR, VEGFA	FASN, FAS, BID	0.568182	1	FALSE
R115777 +/- paclitaxel	combining CDDP with the HSP90 inhibitor 17-N-allylamino-17-demethoxy geldanamycin (17-AAG)	AKT1, PTK2B, ZHX2, MAP2K7, FLT1, MTOR, KDR, VEGFA	COL11A2, AKT1, CASP3, PARP1, XIAP, WDTC1		1	FALSE
R115777 +/- paclitaxel	Gemini-Cur	AKT1, PTK2B, ZHX2, MAP2K7, FLT1, MTOR, KDR, VEGFA	BCL2, BAX	0.75	1	FALSE
R115777 +/- paclitaxel	the combined action of CD95L and gemcitabine	AKT1, PTK2B, ZHX2, MAP2K7, FLT1, MTOR, KDR, VEGFA	RIPK1, MCL1, CLEC4D, CFLAR, FH		1	FALSE
R115777 +/- paclitaxel	flavopiridol and carfilzomib	AKT1, PTK2B, ZHX2, MAP2K7, FLT1, MTOR, KDR, VEGFA	XIAP	1.25	1	FALSE
R115777 +/- paclitaxel	enterolactone (EL)	AKT1, PTK2B, ZHX2, MAP2K7, FLT1, MTOR, KDR, VEGFA	SNAI1, CD44, MAPK3	-0.0227273	1	TRUE
R115777 +/- paclitaxel	1,25-(OH)2D3	AKT1, PTK2B, ZHX2, MAP2K7, FLT1, MTOR, KDR, VEGFA	MAP2K7, MAPK3	-0.05	1	TRUE
R115777 +/- paclitaxel	nafamostat mesilate (NM)	AKT1, PTK2B, ZHX2, MAP2K7, FLT1, MTOR, KDR, VEGFA	CDK1, SMAD2, PCNA	0.25	1	FALSE
R115777 +/- paclitaxel	combination of Celecoxib and Plumbagin	AKT1, PTK2B, ZHX2, MAP2K7, FLT1, MTOR, KDR, VEGFA	PTGS2, COX5A, CPOX, COX8A, STAT3	0.219231	1	FALSE
R115777 +/- paclitaxel	nitazoxanide (NTZ)	AKT1, PTK2B, ZHX2, MAP2K7, FLT1, MTOR, KDR, VEGFA	KDR, IL6, BCL2, JAK2, CYCS, FLT1, VEGFA, STAT3	-0.4375	1	TRUE
R115777 +/- paclitaxel	Biochanin A and SB590885	AKT1, PTK2B, ZHX2, MAP2K7, FLT1, MTOR, KDR, VEGFA	AKT1, PIK3CB, PIK3CG, PIK3CD, PIK3CA	0.211538	1	FALSE
R115777 +/- paclitaxel	combination treatment with OSM and Sal	AKT1, PTK2B, ZHX2, MAP2K7, FLT1, MTOR, KDR, VEGFA	PROM1	1.80556	1	FALSE
R115777 +/- paclitaxel	Nimotuzumab	AKT1, PTK2B, ZHX2, MAP2K7, FLT1, MTOR, KDR, VEGFA	AKT1	0.805556	1	FALSE
R115777 +/- paclitaxel	gossypol	AKT1, PTK2B, ZHX2, MAP2K7, FLT1, MTOR, KDR, VEGFA	MTOR, CCND1, PCNA, RPS6KB1	0.333333	1	FALSE
R115777 +/- paclitaxel	YM155	AKT1, PTK2B, ZHX2, MAP2K7, FLT1, MTOR, KDR, VEGFA	BIRC3, CASP3, BIRC2, EGFR, ABCB1	0.342308	1	FALSE
R115777 +/- paclitaxel	β-elemene (β-ELE)	AKT1, PTK2B, ZHX2, MAP2K7, FLT1, MTOR, KDR, VEGFA	BAD, BCL2, CASP3, CYCS	0.625	1	FALSE
R115777 +/- paclitaxel	farnesyltransferase (FTase) inhibitor FTI-2148	AKT1, PTK2B, ZHX2, MAP2K7, FLT1, MTOR, KDR, VEGFA	AKT1, MAPK3	-0.15	1	TRUE
R115777 +/- paclitaxel	MET Vinorelbine (NVB) combined with an angiogenesis inhibitor (Endostar)	AKT1, PTK2B, ZHX2, MAP2K7, FLT1, MTOR, KDR, VEGFA	KDR, VEGFA, FLT1	-0.25	1	TRUE
R115777 +/- paclitaxel	C-phycocyanin (C-PC) pigment	AKT1, PTK2B, ZHX2, MAP2K7, FLT1, MTOR, KDR, VEGFA	CCND1, BCL2, PCNA, ATP8A2, STAT3	0.319231	1	FALSE
R115777 +/- paclitaxel	EM-2	AKT1, PTK2B, ZHX2, MAP2K7, FLT1, MTOR, KDR, VEGFA	MAPK8	1.02778	1	FALSE
R115777 +/- paclitaxel	SmacN7	AKT1, PTK2B, ZHX2, MAP2K7, FLT1, MTOR, KDR, VEGFA	AKT1, BAK1, PIK3CB, PIK3CD, BID, TNFSF10, PARP1, CASP9, CLEC4D, MTOR, TNFRSF10B, BIRC3, CASP3, BCL2, BAX, CASP8, COL11A2, PIK3CG, MCL1, PIK3CA, FH		1	FALSE
R115777 +/- paclitaxel	Navitoclax	AKT1, PTK2B, ZHX2, MAP2K7, FLT1, MTOR, KDR, VEGFA	MYC	0.916667	1	FALSE
R115777 +/- paclitaxel	Xyloketal B	AKT1, PTK2B, ZHX2, MAP2K7, FLT1, MTOR, KDR, VEGFA	AKT1, MAPK3	-0.15	1	TRUE
R115777 +/- paclitaxel	Metformin	AKT1, PTK2B, ZHX2, MAP2K7, FLT1, MTOR, KDR, VEGFA	AKT1, PRKAB1, PIK3CB, IL6, GABPA, PKM, STAT3, MAPK8, EZH2, PTGS2, CCND1, FASN, BAD, PRKAA1, PARP1, CASP9, MTOR, SLC22A3, MLXIP, PRRT2, PTEN, MMP2, BCL2, ROS1, NFE2L2, FLT1, VEGFA, BAX, MAPK3, MDM2, SIRT1, ABCC1, CPOX, SHH, PRKAA2, KDR, PIK3CA		1	FALSE
R115777 +/- paclitaxel	deguelin	AKT1, PTK2B, ZHX2, MAP2K7, FLT1, MTOR, KDR, VEGFA	PIK3CB, PIK3CG, HADH, PIK3CD, PIK3CA, HAAO		1	FALSE
R115777 +/- paclitaxel	eicosapentaenoic acid-free fatty acid (EPA-FFA), epigallocatechin-3-gallate (EGCG) and proanthocyanidins	AKT1, PTK2B, ZHX2, MAP2K7, FLT1, MTOR, KDR, VEGFA	MTOR, CCND1, MYC, PCNA	0.0416667	1	FALSE
R115777 +/- paclitaxel	combination of CPT and JQ1	AKT1, PTK2B, ZHX2, MAP2K7, FLT1, MTOR, KDR, VEGFA	H2AX	1.25	1	FALSE
R115777 +/- paclitaxel	Hypomethylating agents (HMAs) and inhibitors of poly(ADP-ribose) polymerases (PARPis) and histone deacetylases (HDACis)	AKT1, PTK2B, ZHX2, MAP2K7, FLT1, MTOR, KDR, VEGFA	PARP1, DNMT1	0.55	1	FALSE
R115777 +/- paclitaxel	Bazedoxifene combined with paclitaxel or gemcitabine	AKT1, PTK2B, ZHX2, MAP2K7, FLT1, MTOR, KDR, VEGFA	IL6, STAT3, STAT1	0.219697	1	FALSE
R115777 +/- paclitaxel	cerdulatinib	AKT1, PTK2B, ZHX2, MAP2K7, FLT1, MTOR, KDR, VEGFA	MCL1, BCL2, FH, CLEC4D		1	FALSE
R115777 +/- paclitaxel	Aza-PBHA	AKT1, PTK2B, ZHX2, MAP2K7, FLT1, MTOR, KDR, VEGFA	HDAC9	1.69444	1	FALSE
R115777 +/- paclitaxel	Dextropropranolol	AKT1, PTK2B, ZHX2, MAP2K7, FLT1, MTOR, KDR, VEGFA	MMP2, MAP2K7, ATF4, PLAU	0.208333	1	FALSE
R115777 +/- paclitaxel	vaccinia-related kinase 2 (VRK2)	AKT1, PTK2B, ZHX2, MAP2K7, FLT1, MTOR, KDR, VEGFA	BCL2, MAPK8	0.55	1	FALSE
R115777 +/- paclitaxel	soloxolone methyl (SM)	AKT1, PTK2B, ZHX2, MAP2K7, FLT1, MTOR, KDR, VEGFA	MMP9	2.02778	1	FALSE
R115777 +/- paclitaxel	PARP1 and CHK1 inhibitors	AKT1, PTK2B, ZHX2, MAP2K7, FLT1, MTOR, KDR, VEGFA	MAPK3	1.36111	1	FALSE
R115777 +/- paclitaxel	baicalein	AKT1, PTK2B, ZHX2, MAP2K7, FLT1, MTOR, KDR, VEGFA	SNAI1, SATB1	-0.45	1	TRUE
R115777 +/- paclitaxel	RAF265, a multikinase inhibitor	AKT1, PTK2B, ZHX2, MAP2K7, FLT1, MTOR, KDR, VEGFA	BCL2, CCND1, PCNA	0.674242	1	FALSE
R115777 +/- paclitaxel	taxol	AKT1, PTK2B, ZHX2, MAP2K7, FLT1, MTOR, KDR, VEGFA	BAX	1.36111	1	FALSE
R115777 +/- paclitaxel	Combination treatment with vemurafenib and AZD6244	AKT1, PTK2B, ZHX2, MAP2K7, FLT1, MTOR, KDR, VEGFA	CDKN1B, CCND1, PCNA	0.659091	1	FALSE
R115777 +/- paclitaxel	PQ1 and tamoxifen	AKT1, PTK2B, ZHX2, MAP2K7, FLT1, MTOR, KDR, VEGFA	CASP3, BAX	0.75	1	FALSE
R115777 +/- paclitaxel	β-lapachone and its 3-iodine	AKT1, PTK2B, ZHX2, MAP2K7, FLT1, MTOR, KDR, VEGFA	ROS1, CASP8	-0.25	1	TRUE
R115777 +/- paclitaxel	CADD522	AKT1, PTK2B, ZHX2, MAP2K7, FLT1, MTOR, KDR, VEGFA	ABCC3	2.47222	1	FALSE
R115777 +/- paclitaxel	the combination of LY294002 (LY), a phosphatidylinositide-3-kinase (PI3K) inhibitor, with the traditional cytotoxic anti-estrogen drug tamoxifen (TAM)	AKT1, PTK2B, ZHX2, MAP2K7, FLT1, MTOR, KDR, VEGFA	CCND1, CASP3, BCL2, PCNA, CASP7	0.826923	1	FALSE
R115777 +/- paclitaxel	IP-Se-06 (3-((2-methoxyphenyl)selanyl)-7-methyl-2-phenylimidazol[1,2-a]pyridine)	AKT1, PTK2B, ZHX2, MAP2K7, FLT1, MTOR, KDR, VEGFA	MAPK3	1.36111	1	FALSE
R115777 +/- paclitaxel	β-Elemene	AKT1, PTK2B, ZHX2, MAP2K7, FLT1, MTOR, KDR, VEGFA	AKT1, MMP2, MYLIP, BCL2, EGFR, MLXIP, MARCHF8	-0.0738095	1	TRUE
R115777 +/- paclitaxel	Combinatorial resveratrol and pterostilbene	AKT1, PTK2B, ZHX2, MAP2K7, FLT1, MTOR, KDR, VEGFA	DNMT1	1.36111	1	FALSE
R115777 +/- paclitaxel	ABT-737 and cisplatin	AKT1, PTK2B, ZHX2, MAP2K7, FLT1, MTOR, KDR, VEGFA	AKT1	0.805556	1	FALSE
R115777 +/- paclitaxel	Co-treatment with SAHA and S116836	AKT1, PTK2B, ZHX2, MAP2K7, FLT1, MTOR, KDR, VEGFA	MCL1, BCL2L11, CLEC4D, XIAP, FH		1	FALSE
R115777 +/- paclitaxel	GLU	AKT1, PTK2B, ZHX2, MAP2K7, FLT1, MTOR, KDR, VEGFA	SEMA6A, ROS1	-0.15	1	TRUE
R115777 +/- paclitaxel	Strophalloside	AKT1, PTK2B, ZHX2, MAP2K7, FLT1, MTOR, KDR, VEGFA	CASP3, CYCS, CASP9	0.931818	1	FALSE
R115777 +/- paclitaxel	thymoquinone (TQ)	AKT1, PTK2B, ZHX2, MAP2K7, FLT1, MTOR, KDR, VEGFA	CCND1, BCL2, TNFSF14, PCNA, JAK2, H2AX, STAT3, BAX	0.1875	1	FALSE
R115777 +/- paclitaxel	osimertinib	AKT1, PTK2B, ZHX2, MAP2K7, FLT1, MTOR, KDR, VEGFA	AGFG1		1	FALSE
R115777 +/- paclitaxel	Ruthenium(II) complexes with 6-methyl-2-thiouracil cis-[Ru(6m2tu)2(PPh3)2] (1) and [Ru(6m2tu)2(dppb)] (2) (where PPh3 = triphenylphosphine; dppb = 1,4-bis(diphenylphosphino)butane; and 6m2tu = 6-methyl-2-thiouracil)	AKT1, PTK2B, ZHX2, MAP2K7, FLT1, MTOR, KDR, VEGFA	MAPK8, H2AX	0.35	1	FALSE
R115777 +/- paclitaxel	ndrographolide	AKT1, PTK2B, ZHX2, MAP2K7, FLT1, MTOR, KDR, VEGFA	BCL2, BAX	0.75	1	FALSE
R115777 +/- paclitaxel	difluoromethylornithine (DFMO)	AKT1, PTK2B, ZHX2, MAP2K7, FLT1, MTOR, KDR, VEGFA	SPP1	2.02778	1	FALSE
R115777 +/- paclitaxel	OSU-53	AKT1, PTK2B, ZHX2, MAP2K7, FLT1, MTOR, KDR, VEGFA	PRKAB1, IL6, PRKAA1, PRKAA2, STAT3	0.242308	1	FALSE
R115777 +/- paclitaxel	α-Hispanolol (α-H)	AKT1, PTK2B, ZHX2, MAP2K7, FLT1, MTOR, KDR, VEGFA	MMP9, MMP2, BCL2, TIMP1, BID, BAX	0.583333	1	FALSE
R115777 +/- paclitaxel	BKM120 and TMZ	AKT1, PTK2B, ZHX2, MAP2K7, FLT1, MTOR, KDR, VEGFA	MGMT	1.69444	1	FALSE
R115777 +/- paclitaxel	CURC + CISP	AKT1, PTK2B, ZHX2, MAP2K7, FLT1, MTOR, KDR, VEGFA	CA2, ROS1	0.05	1	FALSE
R115777 +/- paclitaxel	Psammaplin A (PsA)	AKT1, PTK2B, ZHX2, MAP2K7, FLT1, MTOR, KDR, VEGFA	SIRT1	1.02778	1	FALSE
R115777 +/- paclitaxel	Galangin (3,5,7-trihydroxyflavone)	AKT1, PTK2B, ZHX2, MAP2K7, FLT1, MTOR, KDR, VEGFA	AKT1, PTK2B, PTEN	-0.0681818	1	TRUE
R115777 +/- paclitaxel	Methoxyeugenol	AKT1, PTK2B, ZHX2, MAP2K7, FLT1, MTOR, KDR, VEGFA	CDK4	1.13889	1	FALSE
R115777 +/- paclitaxel	Chitosan nanoparticles	AKT1, PTK2B, ZHX2, MAP2K7, FLT1, MTOR, KDR, VEGFA	SLC22A3, ITK		1	FALSE
R115777 +/- paclitaxel	The total flavonoid aglycone extracted (TFAE)	AKT1, PTK2B, ZHX2, MAP2K7, FLT1, MTOR, KDR, VEGFA	AKT1, PIK3CB, PIK3CG, MAP1LC3A, PIK3CD, MAP1LC3B, MTOR, PIK3CA	0.125	1	FALSE
R115777 +/- paclitaxel	2-imino-6-methoxy-2H-chromene-3-carbothioamide (IMCA)	AKT1, PTK2B, ZHX2, MAP2K7, FLT1, MTOR, KDR, VEGFA	MTOR, PRKAA1, PRKAB1, PRKAA2	0.333333	1	FALSE
R115777 +/- paclitaxel	Rosiglitazone metformin adduct (RZM)	AKT1, PTK2B, ZHX2, MAP2K7, FLT1, MTOR, KDR, VEGFA	PRKAA1, PRKAB1, PRKAA2	0.659091	1	FALSE
R115777 +/- paclitaxel	Betulinic acid (BA)	AKT1, PTK2B, ZHX2, MAP2K7, FLT1, MTOR, KDR, VEGFA	CASP3, BCL2, DDIT3, BAX, HSPA5	0.596154	1	FALSE
R115777 +/- paclitaxel	BSI‑201	AKT1, PTK2B, ZHX2, MAP2K7, FLT1, MTOR, KDR, VEGFA	MMP3, TIMP1, BAX, PTEN	0.25	1	FALSE
R115777 +/- paclitaxel	ganodermanontriol	AKT1, PTK2B, ZHX2, MAP2K7, FLT1, MTOR, KDR, VEGFA	SATB1	1.91667	1	FALSE
R115777 +/- paclitaxel	Griseofulvin	AKT1, PTK2B, ZHX2, MAP2K7, FLT1, MTOR, KDR, VEGFA	CASP3	1.58333	1	FALSE
R115777 +/- paclitaxel	Astragaloside IV	AKT1, PTK2B, ZHX2, MAP2K7, FLT1, MTOR, KDR, VEGFA	KLHL1, SYCE1L, ABCC2		1	FALSE
R115777 +/- paclitaxel	ee-As4S4	AKT1, PTK2B, ZHX2, MAP2K7, FLT1, MTOR, KDR, VEGFA	MTTP, ROS1		1	FALSE
R115777 +/- paclitaxel	carboplatin	AKT1, PTK2B, ZHX2, MAP2K7, FLT1, MTOR, KDR, VEGFA	FADD	1.69444	1	FALSE
R115777 +/- paclitaxel	cisplatin + siRNA	AKT1, PTK2B, ZHX2, MAP2K7, FLT1, MTOR, KDR, VEGFA	KDR, VEGFA, FLT1	-0.25	1	TRUE
R115777 +/- paclitaxel	TW37	AKT1, PTK2B, ZHX2, MAP2K7, FLT1, MTOR, KDR, VEGFA	EGFR	0.805556	1	FALSE
R115777 +/- paclitaxel	chloroquine plus cisplatin	AKT1, PTK2B, ZHX2, MAP2K7, FLT1, MTOR, KDR, VEGFA	CASP3	1.58333	1	FALSE
R115777 +/- paclitaxel	capped with glycine and pluronic polymer (CPGF NPs)	AKT1, PTK2B, ZHX2, MAP2K7, FLT1, MTOR, KDR, VEGFA	KDR, VEGFA, CASP3, FLT1	-0.291667	1	TRUE
R115777 +/- paclitaxel	anthracycline, pivarubicin	AKT1, PTK2B, ZHX2, MAP2K7, FLT1, MTOR, KDR, VEGFA	BCL2, MTTP		1	FALSE
R115777 +/- paclitaxel	pirfenidone alone or in combination with cisplatin	AKT1, PTK2B, ZHX2, MAP2K7, FLT1, MTOR, KDR, VEGFA	AKT1	0.805556	1	FALSE
R115777 +/- paclitaxel	Rapalink-1	AKT1, PTK2B, ZHX2, MAP2K7, FLT1, MTOR, KDR, VEGFA	MTOR, EGFR	0.05	1	FALSE
R115777 +/- paclitaxel	penflurido (PFD)	AKT1, PTK2B, ZHX2, MAP2K7, FLT1, MTOR, KDR, VEGFA	PLAUR, SLC22A3, ITK		1	FALSE
R115777 +/- paclitaxel	rapamycin+AICAR	AKT1, PTK2B, ZHX2, MAP2K7, FLT1, MTOR, KDR, VEGFA	AKT1	0.805556	1	FALSE
R115777 +/- paclitaxel	EHop-016	AKT1, PTK2B, ZHX2, MAP2K7, FLT1, MTOR, KDR, VEGFA	AKT1	0.805556	1	FALSE
R115777 +/- paclitaxel	STI 571	AKT1, PTK2B, ZHX2, MAP2K7, FLT1, MTOR, KDR, VEGFA	KIT	1.58333	1	FALSE
R115777 +/- paclitaxel	Romidepsin	AKT1, PTK2B, ZHX2, MAP2K7, FLT1, MTOR, KDR, VEGFA	RNMT, PIK3CB, PIK3CG, MET, JUN, PIK3CD, SLTM, PIK3CA		1	FALSE
R115777 +/- paclitaxel	5-AZA and vitamin C	AKT1, PTK2B, ZHX2, MAP2K7, FLT1, MTOR, KDR, VEGFA	SNAI1	1.02778	1	FALSE
R115777 +/- paclitaxel	A combination of Wee1 and mTOR	AKT1, PTK2B, ZHX2, MAP2K7, FLT1, MTOR, KDR, VEGFA	MTOR	0.916667	1	FALSE
R115777 +/- paclitaxel	Chelidonine	AKT1, PTK2B, ZHX2, MAP2K7, FLT1, MTOR, KDR, VEGFA	EGFR	0.805556	1	FALSE
R115777 +/- paclitaxel	combination of PTX with curcumin	AKT1, PTK2B, ZHX2, MAP2K7, FLT1, MTOR, KDR, VEGFA	CASP3, BCL2	1.05	1	FALSE
R115777 +/- paclitaxel	sorafenib	AKT1, PTK2B, ZHX2, MAP2K7, FLT1, MTOR, KDR, VEGFA	FLT1, PCNA	-0.75	1	TRUE
R115777 +/- paclitaxel	pyrrolo-1,5-benzoxazepine (PBOX)	AKT1, PTK2B, ZHX2, MAP2K7, FLT1, MTOR, KDR, VEGFA	MFAP1, PRKAB1, PRKAA1, PRKAA2, APRT, MTOR	0.22619	1	FALSE
R115777 +/- paclitaxel	digitoxin	AKT1, PTK2B, ZHX2, MAP2K7, FLT1, MTOR, KDR, VEGFA	PTK2B	1.13889	1	FALSE
R115777 +/- paclitaxel	celastrol	AKT1, PTK2B, ZHX2, MAP2K7, FLT1, MTOR, KDR, VEGFA	ROS1	1.80556	1	FALSE
R115777 +/- paclitaxel	hydrogen gas	AKT1, PTK2B, ZHX2, MAP2K7, FLT1, MTOR, KDR, VEGFA	CDK4, CDK6, CCND1, PCNA	0.583333	1	FALSE
R115777 +/- paclitaxel	cisplatin and fractionated IR	AKT1, PTK2B, ZHX2, MAP2K7, FLT1, MTOR, KDR, VEGFA	BCL2, DRAM1, BECN1		1	FALSE
R115777 +/- paclitaxel	RO-3306 (CDK1 inhibitor) or dinaciclib (CDK1, 2, 5, 9 inhibitors)	AKT1, PTK2B, ZHX2, MAP2K7, FLT1, MTOR, KDR, VEGFA	CASP8	1.36111	1	FALSE
R115777 +/- paclitaxel	nifuroxazide	AKT1, PTK2B, ZHX2, MAP2K7, FLT1, MTOR, KDR, VEGFA	MMP2, MMP9	0.35	1	FALSE
R115777 +/- paclitaxel	parthenolide-SAHA hybrids:Compound 26	AKT1, PTK2B, ZHX2, MAP2K7, FLT1, MTOR, KDR, VEGFA	ABCC1	2.02778	1	FALSE
R115777 +/- paclitaxel	17-AAG and celecoxib	AKT1, PTK2B, ZHX2, MAP2K7, FLT1, MTOR, KDR, VEGFA	BCL2	1.58333	1	FALSE
R115777 +/- paclitaxel	icaritin	AKT1, PTK2B, ZHX2, MAP2K7, FLT1, MTOR, KDR, VEGFA	MMP9, MMP2, STAT3, FLT1, KDR, VEGFA	-0.416667	1	TRUE
R115777 +/- paclitaxel	VS-5584	AKT1, PTK2B, ZHX2, MAP2K7, FLT1, MTOR, KDR, VEGFA	PIK3CB, PIK3CG, PIK3CD, MTOR, PIK3CA	-0.0884615	1	TRUE
R115777 +/- paclitaxel	Resiniferatoxin (RTX)	AKT1, PTK2B, ZHX2, MAP2K7, FLT1, MTOR, KDR, VEGFA	WDTC1, ATP8A2, ROS1		1	FALSE
R115777 +/- paclitaxel	allicin and 5-FU	AKT1, PTK2B, ZHX2, MAP2K7, FLT1, MTOR, KDR, VEGFA	COL11A2, CASP3, BCL2, PARP1		1	FALSE
R115777 +/- paclitaxel	Rottlerin (Rott)	AKT1, PTK2B, ZHX2, MAP2K7, FLT1, MTOR, KDR, VEGFA	ATG7, MAP1LC3A, TNFSF14, BECN1, MAP1LC3B, ATG5	0.666667	1	FALSE
R115777 +/- paclitaxel	O,O\'-diethyl-(S,S)-ethylenediamine-N,N\'-di-2-(3-cyclohexyl)propanoate dihydrochloride (named DE-EDCP)	AKT1, PTK2B, ZHX2, MAP2K7, FLT1, MTOR, KDR, VEGFA	CASP3, BCL2, BAX, PCNA	0.541667	1	FALSE
R115777 +/- paclitaxel	4-((5-(tert-butyl)-3-chloro-2-hydroxybenzyl) amino)-2- hydroxybenzoic acid, named LX009	AKT1, PTK2B, ZHX2, MAP2K7, FLT1, MTOR, KDR, VEGFA	GABPA, AKT1, NFE2L2	0.128788	1	FALSE
R115777 +/- paclitaxel	2-((1, 2, 3, 4-Tetrahydroquinolin-1-yl) (4 methoxyphenyl) methyl) phenol (THMPP)	AKT1, PTK2B, ZHX2, MAP2K7, FLT1, MTOR, KDR, VEGFA	PIK3CB, PIK3CG, CASP3, RPS6KB1, PIK3CD, EGFR, SEMA6A, PIK3CA	0.1875	1	FALSE
R115777 +/- paclitaxel	Cytotoxicity of silica nanoparticles (Nano-SiO2)	AKT1, PTK2B, ZHX2, MAP2K7, FLT1, MTOR, KDR, VEGFA	IGF2BP1	1.47222	1	FALSE
R115777 +/- paclitaxel	melatonin and sorafenib	AKT1, PTK2B, ZHX2, MAP2K7, FLT1, MTOR, KDR, VEGFA	COL11A2, MFN2, PARP1, PINK1, BAX		1	FALSE
R115777 +/- paclitaxel	(4-hydroxy-3,5-dimethylphenyl) sulfone (TMBPS)	AKT1, PTK2B, ZHX2, MAP2K7, FLT1, MTOR, KDR, VEGFA	AKT1, PTK2B, MAPK3	-0.477273	1	TRUE
R115777 +/- paclitaxel	PACAP	AKT1, PTK2B, ZHX2, MAP2K7, FLT1, MTOR, KDR, VEGFA	GLI1	1.36111	1	FALSE
R115777 +/- paclitaxel	petroleum ether (PE)	AKT1, PTK2B, ZHX2, MAP2K7, FLT1, MTOR, KDR, VEGFA	AKT1, PIK3CB, PIK3CG, CASP3, BCL2, CASP9, PIK3CD, PIK3CA, BAX, PTEN	0.194444	1	FALSE
R115777 +/- paclitaxel	penta-O-galloyl-β-D-glucose (PGG)	AKT1, PTK2B, ZHX2, MAP2K7, FLT1, MTOR, KDR, VEGFA	MMP9, EGF, AKT1, PIK3CB, PIK3CG, PIK3CD, MTOR, PIK3CA	0	1	FALSE
R115777 +/- paclitaxel	Teriflunomide	AKT1, PTK2B, ZHX2, MAP2K7, FLT1, MTOR, KDR, VEGFA	CCND1, PCNA, SEMA6A, MYC, BAX	0.219231	1	FALSE
R115777 +/- paclitaxel	SNS-032	AKT1, PTK2B, ZHX2, MAP2K7, FLT1, MTOR, KDR, VEGFA	BIRC3, CDK7, CDK9, BIRC2, MCL1, CLEC4D, XIAP, FH		1	FALSE
R115777 +/- paclitaxel	PREC and cisplatin	AKT1, PTK2B, ZHX2, MAP2K7, FLT1, MTOR, KDR, VEGFA	AKT1	0.805556	1	FALSE
R115777 +/- paclitaxel	1-furan-2-yl-3-pyridin-2-yl-propenone (FPP-3)	AKT1, PTK2B, ZHX2, MAP2K7, FLT1, MTOR, KDR, VEGFA	MMP2, MMP9, MT1B		1	FALSE
R115777 +/- paclitaxel	TA + VCR	AKT1, PTK2B, ZHX2, MAP2K7, FLT1, MTOR, KDR, VEGFA	COL11A2, CASP3, PARP1		1	FALSE
R115777 +/- paclitaxel	Trametinib and Palbociclib	AKT1, PTK2B, ZHX2, MAP2K7, FLT1, MTOR, KDR, VEGFA	MAP2K7	1.25	1	FALSE
R115777 +/- paclitaxel	pan-aurora kinase inhibitor (AKI) AMG 900	AKT1, PTK2B, ZHX2, MAP2K7, FLT1, MTOR, KDR, VEGFA	BCL2	1.58333	1	FALSE
R115777 +/- paclitaxel	heparan sulfate (HS) mimic/heparanase inhibitor roneparstat (SST0001)	AKT1, PTK2B, ZHX2, MAP2K7, FLT1, MTOR, KDR, VEGFA	IGF1, PDGFRB, EGFR	0.0378788	1	FALSE
R115777 +/- paclitaxel	chloroquine (CQ) combination with cisplatin (CDDP)	AKT1, PTK2B, ZHX2, MAP2K7, FLT1, MTOR, KDR, VEGFA	SLC12A9, CDKN1A		1	FALSE
R115777 +/- paclitaxel	AZD8055	AKT1, PTK2B, ZHX2, MAP2K7, FLT1, MTOR, KDR, VEGFA	MCL1, BCL2L11, CLEC4D, MTOR, BBC3, FH		1	FALSE
R115777 +/- paclitaxel	Bosutinib	AKT1, PTK2B, ZHX2, MAP2K7, FLT1, MTOR, KDR, VEGFA	SRC, EGF, EGFR	0.204545	1	FALSE
R115777 +/- paclitaxel	Apatinib	AKT1, PTK2B, ZHX2, MAP2K7, FLT1, MTOR, KDR, VEGFA	MTOR, SEMA6A, AKT1, GDI1	-0.291667	1	TRUE
R115777 +/- paclitaxel	BZ and VNR	AKT1, PTK2B, ZHX2, MAP2K7, FLT1, MTOR, KDR, VEGFA	DDIT3, HSPA5	0.65	1	FALSE
R115777 +/- paclitaxel	PLK1 (BI6727)	AKT1, PTK2B, ZHX2, MAP2K7, FLT1, MTOR, KDR, VEGFA	PCNA	1.47222	1	FALSE
R115777 +/- paclitaxel	DMH1	AKT1, PTK2B, ZHX2, MAP2K7, FLT1, MTOR, KDR, VEGFA	ID1	2.69444	1	FALSE
R115777 +/- paclitaxel	Sodium meta-arsenite (NaAsO2)	AKT1, PTK2B, ZHX2, MAP2K7, FLT1, MTOR, KDR, VEGFA	XK, MAP1LC3A, TNFSF14, ROS1, NLRP1, MAP1LC3B	0.297619	1	FALSE
R115777 +/- paclitaxel	Portulaca oleracea extract	AKT1, PTK2B, ZHX2, MAP2K7, FLT1, MTOR, KDR, VEGFA	NOTCH1	1.36111	1	FALSE
R115777 +/- paclitaxel	retinoic acid (RA)	AKT1, PTK2B, ZHX2, MAP2K7, FLT1, MTOR, KDR, VEGFA	FASN, FAS	0.05	1	FALSE
R115777 +/- paclitaxel	hCEC-Exo-214 in combination with anti-cancer agents, oxaliplatin or sorafenib	AKT1, PTK2B, ZHX2, MAP2K7, FLT1, MTOR, KDR, VEGFA	FAM126A, SLU7, ABCB1, SF3B3		1	FALSE
R115777 +/- paclitaxel	17β-estradiol (E2)	AKT1, PTK2B, ZHX2, MAP2K7, FLT1, MTOR, KDR, VEGFA	CYP1A2		1	FALSE
R115777 +/- paclitaxel	Xanthoangelol	AKT1, PTK2B, ZHX2, MAP2K7, FLT1, MTOR, KDR, VEGFA	CASP3	1.58333	1	FALSE
R115777 +/- paclitaxel	MG with 5-Fluorouracil (5-FU)	AKT1, PTK2B, ZHX2, MAP2K7, FLT1, MTOR, KDR, VEGFA	CDK4, CDK6, ROS1	0.401515	1	FALSE
R115777 +/- paclitaxel	Cucurbitacin B	AKT1, PTK2B, ZHX2, MAP2K7, FLT1, MTOR, KDR, VEGFA	CCND1, PCNA	0.85	1	FALSE
R115777 +/- paclitaxel	n-butylidenephthalide (BP)	AKT1, PTK2B, ZHX2, MAP2K7, FLT1, MTOR, KDR, VEGFA	SLC22A3, ITK		1	FALSE
R115777 +/- paclitaxel	Lycopene	AKT1, PTK2B, ZHX2, MAP2K7, FLT1, MTOR, KDR, VEGFA	TNF, IL6, FAS	0.674242	1	FALSE
R115777 +/- paclitaxel	BKM120	AKT1, PTK2B, ZHX2, MAP2K7, FLT1, MTOR, KDR, VEGFA	AKT1, PIK3CB, PIK3CG, PIK3CD, PIK3CA	0.211538	1	FALSE
R115777 +/- paclitaxel	Quisinostat	AKT1, PTK2B, ZHX2, MAP2K7, FLT1, MTOR, KDR, VEGFA	CASP3, BCL2, BAX	0.75	1	FALSE
R115777 +/- paclitaxel	Rafoxanide	AKT1, PTK2B, ZHX2, MAP2K7, FLT1, MTOR, KDR, VEGFA	AKT1, PIK3CB, PIK3CG, PIK3CD, MTOR, PIK3CA	0.0357143	1	FALSE
R115777 +/- paclitaxel	KML001	AKT1, PTK2B, ZHX2, MAP2K7, FLT1, MTOR, KDR, VEGFA	COL11A2, H2AX, PARP1		1	FALSE
R115777 +/- paclitaxel	nonhypercalcemic vitamin D analogue BXL-628	AKT1, PTK2B, ZHX2, MAP2K7, FLT1, MTOR, KDR, VEGFA	AKT1, PIK3CB, PIK3CG, PIK3CD, PIK3CA	0.211538	1	FALSE
R115777 +/- paclitaxel	PF-573,228 in combination with erlotinib	AKT1, PTK2B, ZHX2, MAP2K7, FLT1, MTOR, KDR, VEGFA	AKT1	0.805556	1	FALSE
R115777 +/- paclitaxel	Apicidin	AKT1, PTK2B, ZHX2, MAP2K7, FLT1, MTOR, KDR, VEGFA	MTTP, PARP1, CYCS, WDTC1, BAX		1	FALSE
R115777 +/- paclitaxel	Tranilast	AKT1, PTK2B, ZHX2, MAP2K7, FLT1, MTOR, KDR, VEGFA	BCL2L11	1.91667	1	FALSE
R115777 +/- paclitaxel	Fenofibrate	AKT1, PTK2B, ZHX2, MAP2K7, FLT1, MTOR, KDR, VEGFA	AKT1, BCL2, FLT1, MTOR, KDR, VEGFA	-0.690476	1	TRUE
R115777 +/- paclitaxel	Brucea javanica oil	AKT1, PTK2B, ZHX2, MAP2K7, FLT1, MTOR, KDR, VEGFA	PTGS2, CASP3, COX5A, CASP9, CPOX, COX8A, NFKB1	0.611905	1	FALSE
R115777 +/- paclitaxel	radotinib	AKT1, PTK2B, ZHX2, MAP2K7, FLT1, MTOR, KDR, VEGFA	CASP3	1.58333	1	FALSE
R115777 +/- paclitaxel	ginger extract	AKT1, PTK2B, ZHX2, MAP2K7, FLT1, MTOR, KDR, VEGFA	PRKAB1, PRKAA1, MAP1LC3A, PRKAA2, MAP1LC3B, MTOR	0.392857	1	FALSE
R115777 +/- paclitaxel	extract of Hedyotis diffusa Willd (EEHDW)	AKT1, PTK2B, ZHX2, MAP2K7, FLT1, MTOR, KDR, VEGFA	AKT1, CCND1, PIK3CB, PIK3CG, PCNA, PIK3CD, CDK4, PIK3CA, BAX, PTEN	0.138889	1	FALSE
R115777 +/- paclitaxel	Salinomycin	AKT1, PTK2B, ZHX2, MAP2K7, FLT1, MTOR, KDR, VEGFA	CA2, MFAP1, MYLIP, ROS1, APRT, MAP1LC3B, MLXIP, MARCHF8	0.3125	1	FALSE
R115777 +/- paclitaxel	DOC-PEG-PCL-mAb NPs	AKT1, PTK2B, ZHX2, MAP2K7, FLT1, MTOR, KDR, VEGFA	CD274	1.25	1	FALSE
R115777 +/- paclitaxel	doxorubicin, actinomycin D or vincristine	AKT1, PTK2B, ZHX2, MAP2K7, FLT1, MTOR, KDR, VEGFA	STAT1, BCL2, STAT3, CYCS, SOAT1	0.142308	1	FALSE
R115777 +/- paclitaxel	The combination of CDDP/PXD and TK or CuD	AKT1, PTK2B, ZHX2, MAP2K7, FLT1, MTOR, KDR, VEGFA	AKT1, MAPK8, STAT3	-0.0681818	1	TRUE
R115777 +/- paclitaxel	CWF-145	AKT1, PTK2B, ZHX2, MAP2K7, FLT1, MTOR, KDR, VEGFA	MTOR, AKT1	0.05	1	FALSE
R115777 +/- paclitaxel	proTAME	AKT1, PTK2B, ZHX2, MAP2K7, FLT1, MTOR, KDR, VEGFA	PCNA	1.47222	1	FALSE
R115777 +/- paclitaxel	benzofuran compounds	AKT1, PTK2B, ZHX2, MAP2K7, FLT1, MTOR, KDR, VEGFA	CDKN1A	1.13889	1	FALSE
R115777 +/- paclitaxel	Quercetin	AKT1, PTK2B, ZHX2, MAP2K7, FLT1, MTOR, KDR, VEGFA	NBAS, CASP3, BCL2, NAGLU, GDF15, BAX	0.321429	1	FALSE
R115777 +/- paclitaxel	cisplatin and hypericin	AKT1, PTK2B, ZHX2, MAP2K7, FLT1, MTOR, KDR, VEGFA	BCL2	1.58333	1	FALSE
R115777 +/- paclitaxel	LB-100	AKT1, PTK2B, ZHX2, MAP2K7, FLT1, MTOR, KDR, VEGFA	SMAD3, BCL2	0.25	1	FALSE
R115777 +/- paclitaxel	sodium selenite (SS)	AKT1, PTK2B, ZHX2, MAP2K7, FLT1, MTOR, KDR, VEGFA	HDAC9	1.69444	1	FALSE
R115777 +/- paclitaxel	chlorpyrifos (CPF	AKT1, PTK2B, ZHX2, MAP2K7, FLT1, MTOR, KDR, VEGFA	CASP3	1.58333	1	FALSE
R115777 +/- paclitaxel	Eugenol	AKT1, PTK2B, ZHX2, MAP2K7, FLT1, MTOR, KDR, VEGFA	AKT1, CCND1, PDPK1, BAD, BCL2, PDK1, PCNA	0.283333	1	FALSE
R115777 +/- paclitaxel	(E)-4-(3-(3,5-dimethoxyphenyl)allyl)-2-methoxyphenol	AKT1, PTK2B, ZHX2, MAP2K7, FLT1, MTOR, KDR, VEGFA	STAT3	0.916667	1	FALSE
R115777 +/- paclitaxel	2-benzylthio-5,8-dimethoxy-1,4-phthoquinone (DMNQ)	AKT1, PTK2B, ZHX2, MAP2K7, FLT1, MTOR, KDR, VEGFA	PTK2B	1.13889	1	FALSE
R115777 +/- paclitaxel	Ginsenoside Rk1 (Rk1)	AKT1, PTK2B, ZHX2, MAP2K7, FLT1, MTOR, KDR, VEGFA	AKT1, PIK3CB, PIK3CG, CASP3, BCL2, PIK3CD, CYCS, PIK3CA, BAX	0.279412	1	FALSE
R115777 +/- paclitaxel	Brucine	AKT1, PTK2B, ZHX2, MAP2K7, FLT1, MTOR, KDR, VEGFA	PTGS2, BCL2, COX5A, CPOX, COX8A, BAX	0.440476	1	FALSE
R115777 +/- paclitaxel	1, 25-dihydroxyvitamin D(3) [1, 25 (OH)(2)D(3)]	AKT1, PTK2B, ZHX2, MAP2K7, FLT1, MTOR, KDR, VEGFA	BCL2	1.58333	1	FALSE
R115777 +/- paclitaxel	Complexes 1 and 2	AKT1, PTK2B, ZHX2, MAP2K7, FLT1, MTOR, KDR, VEGFA	MAP2K7, MAPK3	-0.05	1	TRUE
R115777 +/- paclitaxel	concanamycin A1	AKT1, PTK2B, ZHX2, MAP2K7, FLT1, MTOR, KDR, VEGFA	BCL2, BAX	0.75	1	FALSE
R115777 +/- paclitaxel	KWM-EO	AKT1, PTK2B, ZHX2, MAP2K7, FLT1, MTOR, KDR, VEGFA	CPOX, COX8A, PTGS2, COX5A	0.583333	1	FALSE
R115777 +/- paclitaxel	Tamoxifen (TAM)	AKT1, PTK2B, ZHX2, MAP2K7, FLT1, MTOR, KDR, VEGFA	HSPA5	1.13889	1	FALSE
R115777 +/- paclitaxel	Bisnaphthalimide (C8)	AKT1, PTK2B, ZHX2, MAP2K7, FLT1, MTOR, KDR, VEGFA	BCL2	1.58333	1	FALSE
R115777 +/- paclitaxel	Triptonide	AKT1, PTK2B, ZHX2, MAP2K7, FLT1, MTOR, KDR, VEGFA	SEMA6A, NOTCH1	-0.55	1	TRUE
R115777 +/- paclitaxel	TH588 and BKM120	AKT1, PTK2B, ZHX2, MAP2K7, FLT1, MTOR, KDR, VEGFA	PIK3CD, PIK3CG, PIK3CA, PIK3CB	0.333333	1	FALSE
R115777 +/- paclitaxel	total flavones	AKT1, PTK2B, ZHX2, MAP2K7, FLT1, MTOR, KDR, VEGFA	CASP3, BCL2, BAX	0.75	1	FALSE
R115777 +/- paclitaxel	DMAMCL	AKT1, PTK2B, ZHX2, MAP2K7, FLT1, MTOR, KDR, VEGFA	MTOR, AKT1, ROS1, MAP1LC3B	-0.0833333	1	TRUE
R115777 +/- paclitaxel	Lapatinib and panobinostat	AKT1, PTK2B, ZHX2, MAP2K7, FLT1, MTOR, KDR, VEGFA	COL11A2, PARP1, CASP8		1	FALSE
R115777 +/- paclitaxel	4-HBA/ADM co-treatment	AKT1, PTK2B, ZHX2, MAP2K7, FLT1, MTOR, KDR, VEGFA	COL11A2, CASP3, PARP1		1	FALSE
R115777 +/- paclitaxel	Bcl-2 siRNA/Dox-TPGS-LPs	AKT1, PTK2B, ZHX2, MAP2K7, FLT1, MTOR, KDR, VEGFA	BCL2	1.58333	1	FALSE
R115777 +/- paclitaxel	CAA45	AKT1, PTK2B, ZHX2, MAP2K7, FLT1, MTOR, KDR, VEGFA	MMP2, MMP9	0.35	1	FALSE
R115777 +/- paclitaxel	Axitinib	AKT1, PTK2B, ZHX2, MAP2K7, FLT1, MTOR, KDR, VEGFA	GABPA, KDR, AKT1, NFE2L2	-0.416667	1	TRUE
R115777 +/- paclitaxel	Cantharidin	AKT1, PTK2B, ZHX2, MAP2K7, FLT1, MTOR, KDR, VEGFA	MYLIP, BCL2, MARCHF8, CASP9, MLXIP, BAX	0.178571	1	FALSE
R115777 +/- paclitaxel	miR-1291 prodrug monotherapy	AKT1, PTK2B, ZHX2, MAP2K7, FLT1, MTOR, KDR, VEGFA	MLXIP, MYLIP, MARCHF8	-0.295455	1	TRUE
R115777 +/- paclitaxel	Valproic acid (VPA)	AKT1, PTK2B, ZHX2, MAP2K7, FLT1, MTOR, KDR, VEGFA	EZH2, FASN, BCL2, PTEN	0.125	1	FALSE
R115777 +/- paclitaxel	(7-Carbethoxyamino-2-oxo-2H-chromen-4-yl)methylpyrrolidine-1 carbodithioate (CPP)	AKT1, PTK2B, ZHX2, MAP2K7, FLT1, MTOR, KDR, VEGFA	CCND1, BCL2, PCNA, MMP12, MYC		1	FALSE
R115777 +/- paclitaxel	paratocarpin E	AKT1, PTK2B, ZHX2, MAP2K7, FLT1, MTOR, KDR, VEGFA	COL11A2, BCL2, MAP1LC3A, PARP1, BECN1, MAP1LC3B, BAX, CASP8		1	FALSE
R115777 +/- paclitaxel	The combination of gefitinib and vorinostat	AKT1, PTK2B, ZHX2, MAP2K7, FLT1, MTOR, KDR, VEGFA	IGF1R, AKT1, PTK2B, IGF1	-0.125	1	TRUE
R115777 +/- paclitaxel	combination of a CD30-targeting ADC (anti-CD30-lidamycin [LDM]) with a small-molecule inhibitor (crizotinib) of nucleophosmin-anaplastic lymphoma kinase NPM-ALK	AKT1, PTK2B, ZHX2, MAP2K7, FLT1, MTOR, KDR, VEGFA	MAPK3	1.36111	1	FALSE
R115777 +/- paclitaxel	PTX and CpdA were combined	AKT1, PTK2B, ZHX2, MAP2K7, FLT1, MTOR, KDR, VEGFA	XIAP, IL6	-0.25	1	TRUE
R115777 +/- paclitaxel	Moxifloxacin and ciprofloxacin	AKT1, PTK2B, ZHX2, MAP2K7, FLT1, MTOR, KDR, VEGFA	CDK2, BAK1, PCNA, BID, CASP8	0.673077	1	FALSE
R115777 +/- paclitaxel	sorafenib and 5-FU, alone or in combination	AKT1, PTK2B, ZHX2, MAP2K7, FLT1, MTOR, KDR, VEGFA	MTOR, MAP2K7, STAT3, ZHX2	-0.75	1	TRUE
R115777 +/- paclitaxel	new synthesized sixteen 2,3-dihydro-1H-cyclopenta[b]quinoline derivatives (cyclopentaquinoline)	AKT1, PTK2B, ZHX2, MAP2K7, FLT1, MTOR, KDR, VEGFA	CASP3	1.58333	1	FALSE
R115777 +/- paclitaxel	5-fluorouracil (5-Fu)	AKT1, PTK2B, ZHX2, MAP2K7, FLT1, MTOR, KDR, VEGFA	BAX, CYCS	0.75	1	FALSE
R115777 +/- paclitaxel	the histone deacetylase inhibitor panobinostat	AKT1, PTK2B, ZHX2, MAP2K7, FLT1, MTOR, KDR, VEGFA	BECN1, MAP1LC3B	0.15	1	FALSE
R115777 +/- paclitaxel	Brown algae phlorotannins	AKT1, PTK2B, ZHX2, MAP2K7, FLT1, MTOR, KDR, VEGFA	ROS1	1.80556	1	FALSE
R115777 +/- paclitaxel	ketoconazole (KT)	AKT1, PTK2B, ZHX2, MAP2K7, FLT1, MTOR, KDR, VEGFA	COL11A2, EPHB6, CASP3, BCL2, PARP1, DNLZ, WDTC1, BAX		1	FALSE
R115777 +/- paclitaxel	bromelain and N-acetylcysteine	AKT1, PTK2B, ZHX2, MAP2K7, FLT1, MTOR, KDR, VEGFA	BCL2, CYCS, AKT1	-0.204545	1	TRUE
R115777 +/- paclitaxel	Arnicolide D	AKT1, PTK2B, ZHX2, MAP2K7, FLT1, MTOR, KDR, VEGFA	CDK1, COL11A2, AKT1, PIK3CB, PIK3CG, CDK6, BCL2, PARP1, PCNA, CASP9, PIK3CD, MTOR, STAT3, PIK3CA, BAX		1	FALSE
R115777 +/- paclitaxel	3-(4-Bromo phenylazo)-2,4-pentanedione	AKT1, PTK2B, ZHX2, MAP2K7, FLT1, MTOR, KDR, VEGFA	CASP3, VEGFA, FLT1, KDR	-0.291667	1	TRUE
R115777 +/- paclitaxel	DHTS	AKT1, PTK2B, ZHX2, MAP2K7, FLT1, MTOR, KDR, VEGFA	CASP3, XK, NLRP1	0.613636	1	FALSE
R115777 +/- paclitaxel	Glibenclamide (Gli)	AKT1, PTK2B, ZHX2, MAP2K7, FLT1, MTOR, KDR, VEGFA	PCNA	1.47222	1	FALSE
R115777 +/- paclitaxel	polysaccharides isolated from Rhizoma Pleionis (PRP)	AKT1, PTK2B, ZHX2, MAP2K7, FLT1, MTOR, KDR, VEGFA	CASP3, BCL2, STAT3, JAK1, BAX, CASP8	0.178571	1	FALSE
R115777 +/- paclitaxel	bicalutamide and/or metformin	AKT1, PTK2B, ZHX2, MAP2K7, FLT1, MTOR, KDR, VEGFA	MTOR, CASP3, BCL2	0.310606	1	FALSE
R115777 +/- paclitaxel	Dasatinib and bosutinib	AKT1, PTK2B, ZHX2, MAP2K7, FLT1, MTOR, KDR, VEGFA	KIT	1.58333	1	FALSE
R115777 +/- paclitaxel	vincristine or paclitaxel in combination with belinostat and observed synergistic cytotoxicity	AKT1, PTK2B, ZHX2, MAP2K7, FLT1, MTOR, KDR, VEGFA	MCL1, BCL2L11, FH, CLEC4D		1	FALSE
R115777 +/- paclitaxel	metapristone	AKT1, PTK2B, ZHX2, MAP2K7, FLT1, MTOR, KDR, VEGFA	MLXIP, MYLIP, MARCHF8	-0.295455	1	TRUE
R115777 +/- paclitaxel	arginine deiminase in combination with gemcitabine	AKT1, PTK2B, ZHX2, MAP2K7, FLT1, MTOR, KDR, VEGFA	CASP3	1.58333	1	FALSE
R115777 +/- paclitaxel	Methoxyacetic acid	AKT1, PTK2B, ZHX2, MAP2K7, FLT1, MTOR, KDR, VEGFA	BIRC3, CDK2, HDAC9, BIRC2, PCNA, CDK4	0.380952	1	FALSE
R115777 +/- paclitaxel	sulforaphane (SFN)	AKT1, PTK2B, ZHX2, MAP2K7, FLT1, MTOR, KDR, VEGFA	SNAI1, MYLIP, MARCHF8, MLXIP	-0.25	1	TRUE
R115777 +/- paclitaxel	Betulinic Acid	AKT1, PTK2B, ZHX2, MAP2K7, FLT1, MTOR, KDR, VEGFA	HSPA5	1.13889	1	FALSE
R115777 +/- paclitaxel	AZD6244 combination with BKM120 or GDC-0941	AKT1, PTK2B, ZHX2, MAP2K7, FLT1, MTOR, KDR, VEGFA	PIK3CB, PIK3CG, MAP2K7, PIK3CD, PIK3CA	-0.0884615	1	TRUE
R115777 +/- paclitaxel	topotecan	AKT1, PTK2B, ZHX2, MAP2K7, FLT1, MTOR, KDR, VEGFA	CASP3, AKT1	-0.15	1	TRUE
R115777 +/- paclitaxel	potent AR antagonist enzalutamide	AKT1, PTK2B, ZHX2, MAP2K7, FLT1, MTOR, KDR, VEGFA	SNAI1, TWIST1	0.05	1	FALSE
R115777 +/- paclitaxel	everolimus (RAD-001)	AKT1, PTK2B, ZHX2, MAP2K7, FLT1, MTOR, KDR, VEGFA	AKT1, PIK3CB, PIK3CG, PIK3CD, MTOR, PIK3CA	0.0357143	1	FALSE
R115777 +/- paclitaxel	Decitabine	AKT1, PTK2B, ZHX2, MAP2K7, FLT1, MTOR, KDR, VEGFA	CASP3, BCL2, BAX, DNMT1	0.541667	1	FALSE
R115777 +/- paclitaxel	Dihydroartemisinin (DHA)	AKT1, PTK2B, ZHX2, MAP2K7, FLT1, MTOR, KDR, VEGFA	SNAI1, AKT1, PI3, TNFRSF10B		1	FALSE
R115777 +/- paclitaxel	Vernodalin	AKT1, PTK2B, ZHX2, MAP2K7, FLT1, MTOR, KDR, VEGFA	BCL2, CYCS, ROS1	0.0833333	1	FALSE
R115777 +/- paclitaxel	osimertinib (AZD9291)	AKT1, PTK2B, ZHX2, MAP2K7, FLT1, MTOR, KDR, VEGFA	SEMA6A, CFLAR	-0.15	1	TRUE
R115777 +/- paclitaxel	Suberoylanilide hydroxamic acid and paclitaxel	AKT1, PTK2B, ZHX2, MAP2K7, FLT1, MTOR, KDR, VEGFA	ID1, CASP3, BCL2, MYC, BAX	0.419231	1	FALSE
R115777 +/- paclitaxel	Fucoxanthin (FX)	AKT1, PTK2B, ZHX2, MAP2K7, FLT1, MTOR, KDR, VEGFA	SNAI1, TWIST1, AKT1, PIK3CB, PIK3CG, MMP2, TIMP1, PIK3CD, SLC22A3, PIK3CA, ITK		1	FALSE
R115777 +/- paclitaxel	Melphalan-flufenamide	AKT1, PTK2B, ZHX2, MAP2K7, FLT1, MTOR, KDR, VEGFA	MAP2K1, BAK1, BAX	0.477273	1	FALSE
R115777 +/- paclitaxel	DOX-Vit D by conjugating Vit-D to DOX	AKT1, PTK2B, ZHX2, MAP2K7, FLT1, MTOR, KDR, VEGFA	MTOR, AKT1, MAPK8	-0.0681818	1	TRUE
R115777 +/- paclitaxel	4SC-202 (a novel selective class I HDAC inhibitor) and INK128 (a selective mTORC1/C2 inhibitor)	AKT1, PTK2B, ZHX2, MAP2K7, FLT1, MTOR, KDR, VEGFA	SOX2	1.25	1	FALSE
R115777 +/- paclitaxel	Delicaflavone	AKT1, PTK2B, ZHX2, MAP2K7, FLT1, MTOR, KDR, VEGFA	CASP3, DDIT3, HSPA5	0.659091	1	FALSE
R115777 +/- paclitaxel	Triptolide (TP)	AKT1, PTK2B, ZHX2, MAP2K7, FLT1, MTOR, KDR, VEGFA	TP53	0.805556	1	FALSE
R115777 +/- paclitaxel	Aloperine	AKT1, PTK2B, ZHX2, MAP2K7, FLT1, MTOR, KDR, VEGFA	PTEN, CASP9, FADD, CASP8	0.333333	1	FALSE
R115777 +/- paclitaxel	cisplatin & in a combination with non-steroidal anti inflammatory drug (NSAID) aspirin	AKT1, PTK2B, ZHX2, MAP2K7, FLT1, MTOR, KDR, VEGFA	SNAI1, SEMA6A, AKT1, NOTCH1, MTOR, SLC22A3, ITK		1	FALSE
R115777 +/- paclitaxel	Idelalisib	AKT1, PTK2B, ZHX2, MAP2K7, FLT1, MTOR, KDR, VEGFA	MTOR, MAP2K7, AKT1	-0.416667	1	TRUE
R115777 +/- paclitaxel	Ginsenoside Rh2 (G-Rh2)	AKT1, PTK2B, ZHX2, MAP2K7, FLT1, MTOR, KDR, VEGFA	CASP3, BCL2, BAX, ABCB1	0.583333	1	FALSE
R115777 +/- paclitaxel	beet root juice (BRJ)	AKT1, PTK2B, ZHX2, MAP2K7, FLT1, MTOR, KDR, VEGFA	BCL2, BAX	0.75	1	FALSE
R115777 +/- paclitaxel	AE-CA	AKT1, PTK2B, ZHX2, MAP2K7, FLT1, MTOR, KDR, VEGFA	CASP3, CASP7, PCNA	0.765152	1	FALSE
R115777 +/- paclitaxel	CPI203 combined with lenalidomide	AKT1, PTK2B, ZHX2, MAP2K7, FLT1, MTOR, KDR, VEGFA	MYC	0.916667	1	FALSE
R115777 +/- paclitaxel	lithium chloride (LiCl)	AKT1, PTK2B, ZHX2, MAP2K7, FLT1, MTOR, KDR, VEGFA	EGF, CAMP, CHAMP1, CASP3, ABCC1, EGFR, PDGFRB	-0.00714286	1	TRUE
R115777 +/- paclitaxel	combination of simvastatin and meclofenamic acid, an AKR1C3 inhibitor	AKT1, PTK2B, ZHX2, MAP2K7, FLT1, MTOR, KDR, VEGFA	AKT1	0.805556	1	FALSE
R115777 +/- paclitaxel	ABT-737 and Obatoclax	AKT1, PTK2B, ZHX2, MAP2K7, FLT1, MTOR, KDR, VEGFA	CCND1, PCNA	0.85	1	FALSE
R115777 +/- paclitaxel	combined treatment of aspirin and cisplatin	AKT1, PTK2B, ZHX2, MAP2K7, FLT1, MTOR, KDR, VEGFA	COL11A2, AKT1, PIK3CB, PIK3CG, ZHX2, MAP2K7, BCL2, PARP1, PIK3CD, MTOR, SLC22A3, PIK3CA, BAX, ITK		1	FALSE
R115777 +/- paclitaxel	PKCZI195.17	AKT1, PTK2B, ZHX2, MAP2K7, FLT1, MTOR, KDR, VEGFA	PRRT2		1	FALSE
R115777 +/- paclitaxel	ibrutinib (PCI-32765)	AKT1, PTK2B, ZHX2, MAP2K7, FLT1, MTOR, KDR, VEGFA	CASP3, AKT1, EGFR	-0.0530303	1	TRUE
R115777 +/- paclitaxel	(-)-Thalidomide	AKT1, PTK2B, ZHX2, MAP2K7, FLT1, MTOR, KDR, VEGFA	CASP3, FLT1, ANXA5, KDR, VEGFA	-0.273077	1	TRUE
R115777 +/- paclitaxel	JTC-801	AKT1, PTK2B, ZHX2, MAP2K7, FLT1, MTOR, KDR, VEGFA	AKT1, PIK3CB, PIK3CG, PIK3CD, MTOR, PIK3CA	0.0357143	1	FALSE
R115777 +/- paclitaxel	indomethacin (IN)	AKT1, PTK2B, ZHX2, MAP2K7, FLT1, MTOR, KDR, VEGFA	BCL2	1.58333	1	FALSE
R115777 +/- paclitaxel	everolimus (Evr)	AKT1, PTK2B, ZHX2, MAP2K7, FLT1, MTOR, KDR, VEGFA	ABCC3, BCL2, BAX	0.340909	1	FALSE
R115777 +/- paclitaxel	renieramycin T (RT)	AKT1, PTK2B, ZHX2, MAP2K7, FLT1, MTOR, KDR, VEGFA	BCL2, CASP9, MCL1, CLEC4D, FH		1	FALSE
R115777 +/- paclitaxel	100μM TMZ and EMF (100Hz, 100G)	AKT1, PTK2B, ZHX2, MAP2K7, FLT1, MTOR, KDR, VEGFA	CASP3, BCL2, ROS1, PCNA, BAX	0.473077	1	FALSE
R115777 +/- paclitaxel	combinational treatment of ABT-263 with NCTD	AKT1, PTK2B, ZHX2, MAP2K7, FLT1, MTOR, KDR, VEGFA	COL11A2, PMAIP1, PARP1, CASP9, CYCS		1	FALSE
R115777 +/- paclitaxel	combination 5-FU and Huaier	AKT1, PTK2B, ZHX2, MAP2K7, FLT1, MTOR, KDR, VEGFA	CCND1, MMP2, BCL2, PCNA, STAT3	0.419231	1	FALSE
R115777 +/- paclitaxel	Glycyrrhizic acid (GA)	AKT1, PTK2B, ZHX2, MAP2K7, FLT1, MTOR, KDR, VEGFA	BCL2, CCND1, PCNA	0.674242	1	FALSE
R115777 +/- paclitaxel	self-micellizing anticancer lipid (SMAL)	AKT1, PTK2B, ZHX2, MAP2K7, FLT1, MTOR, KDR, VEGFA	COL11A2, CASP3, PARP1, CASP9		1	FALSE
R115777 +/- paclitaxel	the combined treatment of ATO and GEM	AKT1, PTK2B, ZHX2, MAP2K7, FLT1, MTOR, KDR, VEGFA	SKP2	1.25	1	FALSE
R115777 +/- paclitaxel	Berbamine	AKT1, PTK2B, ZHX2, MAP2K7, FLT1, MTOR, KDR, VEGFA	CASP3	1.58333	1	FALSE
R115777 +/- paclitaxel	L. taraxacifolia extract	AKT1, PTK2B, ZHX2, MAP2K7, FLT1, MTOR, KDR, VEGFA	CYP1A2		1	FALSE
R115777 +/- paclitaxel	cisplatin	AKT1, PTK2B, ZHX2, MAP2K7, FLT1, MTOR, KDR, VEGFA	RAD51	1.80556	1	FALSE
R115777 +/- paclitaxel	thiostrepton	AKT1, PTK2B, ZHX2, MAP2K7, FLT1, MTOR, KDR, VEGFA	PCNA, FOXM1	0.35	1	FALSE
R115777 +/- paclitaxel	Emodin	AKT1, PTK2B, ZHX2, MAP2K7, FLT1, MTOR, KDR, VEGFA	AKT1, PIK3CB, PIK3CG, MTTP, PIK3CD, PIK3CA		1	FALSE
R115777 +/- paclitaxel	CDK4/6 kinase inhibitor palbociclib	AKT1, PTK2B, ZHX2, MAP2K7, FLT1, MTOR, KDR, VEGFA	CDK4, CDK6, PIM1	0.401515	1	FALSE
R115777 +/- paclitaxel	methanol extract of Ptercarpus santalinus (MEPS)	AKT1, PTK2B, ZHX2, MAP2K7, FLT1, MTOR, KDR, VEGFA	COL11A2, CYCS, PARP1		1	FALSE
R115777 +/- paclitaxel	silibinin Na₂[VO(silibinin)₂2]·6H₂O (VOsil)	AKT1, PTK2B, ZHX2, MAP2K7, FLT1, MTOR, KDR, VEGFA	CASP3, NFKB1	0.15	1	FALSE
R115777 +/- paclitaxel	Ilamycin C	AKT1, PTK2B, ZHX2, MAP2K7, FLT1, MTOR, KDR, VEGFA	MMP9, MMP2, IL6, BCL2, STAT3, BAX	0.142857	1	FALSE
R115777 +/- paclitaxel	Qizhen capsule (QZC)	AKT1, PTK2B, ZHX2, MAP2K7, FLT1, MTOR, KDR, VEGFA	COL11A2, PRKAB1, CASP3, BCL2, PRKAA1, PARP1, CASP9, PRKAA2, MTOR, BAX		1	FALSE
R115777 +/- paclitaxel	dasatinib	AKT1, PTK2B, ZHX2, MAP2K7, FLT1, MTOR, KDR, VEGFA	SRC	0.805556	1	FALSE
R115777 +/- paclitaxel	Costunolide	AKT1, PTK2B, ZHX2, MAP2K7, FLT1, MTOR, KDR, VEGFA	COL11A2, BAK1, CASP3, BCL2, PARP1, CASP9, CASP7, BBC3, WDTC1, BAX		1	FALSE
R115777 +/- paclitaxel	Norcantharidin (NCTD)	AKT1, PTK2B, ZHX2, MAP2K7, FLT1, MTOR, KDR, VEGFA	WDTC1, ROS1, SOAT1		1	FALSE
R115777 +/- paclitaxel	Brucea javanica oil emulsion (BJOE)	AKT1, PTK2B, ZHX2, MAP2K7, FLT1, MTOR, KDR, VEGFA	CDK4, CCND1, BAX, PCNA	0.458333	1	FALSE
R115777 +/- paclitaxel	CPHSP	AKT1, PTK2B, ZHX2, MAP2K7, FLT1, MTOR, KDR, VEGFA	MAP2K4, MDM2, MAP2K7, JUN, MAPK8	-0.0192308	1	TRUE
R115777 +/- paclitaxel	Taheebo-NFD-Marugoto (TNM)	AKT1, PTK2B, ZHX2, MAP2K7, FLT1, MTOR, KDR, VEGFA	CCND1, CASP3, BCL2, PCNA, BAX	0.673077	1	FALSE
R115777 +/- paclitaxel	Tranilast and cisplatin	AKT1, PTK2B, ZHX2, MAP2K7, FLT1, MTOR, KDR, VEGFA	WDTC1, H2AX, PCNA		1	FALSE
R115777 +/- paclitaxel	G9a inhibitor BIX-01294	AKT1, PTK2B, ZHX2, MAP2K7, FLT1, MTOR, KDR, VEGFA	GABPA, NFE2L2, ROS1	-0.00757576	1	TRUE
R115777 +/- paclitaxel	the coumarin-copper drug	AKT1, PTK2B, ZHX2, MAP2K7, FLT1, MTOR, KDR, VEGFA	BCL2, BAX	0.75	1	FALSE
R115777 +/- paclitaxel	Docetaxel-Chitosan nanoparticles	AKT1, PTK2B, ZHX2, MAP2K7, FLT1, MTOR, KDR, VEGFA	BCL2, BAX	0.75	1	FALSE
R115777 +/- paclitaxel	LKB1/AMPK	AKT1, PTK2B, ZHX2, MAP2K7, FLT1, MTOR, KDR, VEGFA	PRKAA1, PRKAB1, PRKAA2	0.659091	1	FALSE
R115777 +/- paclitaxel	Asterosaponin 1	AKT1, PTK2B, ZHX2, MAP2K7, FLT1, MTOR, KDR, VEGFA	DDIT3, MAPK8, HSPA5	0.386364	1	FALSE
R115777 +/- paclitaxel	nintedanib was combined with cisplatin	AKT1, PTK2B, ZHX2, MAP2K7, FLT1, MTOR, KDR, VEGFA	MAPK3	1.36111	1	FALSE
R115777 +/- paclitaxel	oridonin	AKT1, PTK2B, ZHX2, MAP2K7, FLT1, MTOR, KDR, VEGFA	SNAI1, IL6, BAX, CYCS	0.25	1	FALSE
R115777 +/- paclitaxel	Persian shallot extract	AKT1, PTK2B, ZHX2, MAP2K7, FLT1, MTOR, KDR, VEGFA	BCL2, BCL2L11, BBC3, BID, BAX, CASP8	0.535714	1	FALSE
R115777 +/- paclitaxel	combination of 4MU with Imatinib	AKT1, PTK2B, ZHX2, MAP2K7, FLT1, MTOR, KDR, VEGFA	AKT1	0.805556	1	FALSE
R115777 +/- paclitaxel	Tarloxotinib-E	AKT1, PTK2B, ZHX2, MAP2K7, FLT1, MTOR, KDR, VEGFA	EGFR	0.805556	1	FALSE
R115777 +/- paclitaxel	WA and 5-FU	AKT1, PTK2B, ZHX2, MAP2K7, FLT1, MTOR, KDR, VEGFA	DDIT3, PLAU, HSPA5	0.492424	1	FALSE
R115777 +/- paclitaxel	A4 [10-(3-(piperazin-1-yl)propyl)-2-(trifluoromethyl)-10H-phenothiazine]	AKT1, PTK2B, ZHX2, MAP2K7, FLT1, MTOR, KDR, VEGFA	AKT1, ATG5, MAP1LC3B	0.219697	1	FALSE
R115777 +/- paclitaxel	DHA	AKT1, PTK2B, ZHX2, MAP2K7, FLT1, MTOR, KDR, VEGFA	ABCB1	2.58333	1	FALSE
R115777 +/- paclitaxel	APS in combination with apatinib	AKT1, PTK2B, ZHX2, MAP2K7, FLT1, MTOR, KDR, VEGFA	MMP9, AKT1, PTK2B	-0.643939	1	TRUE
R115777 +/- paclitaxel	Disulfiram-sunitinib combination	AKT1, PTK2B, ZHX2, MAP2K7, FLT1, MTOR, KDR, VEGFA	AR	1.13889	1	FALSE
R115777 +/- paclitaxel	epirubicin	AKT1, PTK2B, ZHX2, MAP2K7, FLT1, MTOR, KDR, VEGFA	TBC1D9, ABCC2, ABCC1, SYCE1L, ABCB1, KLHL1		1	FALSE
R115777 +/- paclitaxel	arsenic trioxide (As2O3)	AKT1, PTK2B, ZHX2, MAP2K7, FLT1, MTOR, KDR, VEGFA	BCL2	1.58333	1	FALSE
R115777 +/- paclitaxel	Trastuzumab	AKT1, PTK2B, ZHX2, MAP2K7, FLT1, MTOR, KDR, VEGFA	AKT1	0.805556	1	FALSE
R115777 +/- paclitaxel	ellagic acid (EA)	AKT1, PTK2B, ZHX2, MAP2K7, FLT1, MTOR, KDR, VEGFA	HAS1, CASP3, CDK6, ABCC1	0.0416667	1	FALSE
R115777 +/- paclitaxel	Aspirin	AKT1, PTK2B, ZHX2, MAP2K7, FLT1, MTOR, KDR, VEGFA	AKT1, PTK2B, PIK3CB, PIK3CG, PTGS2, PIK3CA, EGF, DLX4, COX5A, RPS6KB1, CPOX, RPS6, PIK3CD, EIF4E, EGFR, HAS1, COX8A, EIF4EBP1	0.0512821	1	FALSE
R115777 +/- paclitaxel	Quercetin‑3‑methyl ether	AKT1, PTK2B, ZHX2, MAP2K7, FLT1, MTOR, KDR, VEGFA	AKT1, PIK3CB, PIK3CG, NANOG, NOTCH1, PIK3CD, PIK3CA	0.145238	1	FALSE
[truncated: 697,154+ more rows]
