# Supplementary material for: Network-based prediction of anti-cancer drug combinations
Source: Front Pharmacol. 2024 Aug 28;15:1418902. doi: 10.3389/fphar.2024.1418902 (PMC11357946; doi:10.3389/fphar.2024.1418902)
Supplement: Supplementary file 14 [file Table8.XLSX]

## Sheet: Sheet1
drug A	drug B	target hits A	target hits B	network-based proximity	community overlap	prediction
Huaier extract	Trastuzumab and dasatinib combination	FAS, IL6, BCL2, CASP3, NKX3-1, TNF, STAT3, BAX	ERBB2		1	FALSE
Huaier extract	R115777 +/- paclitaxel	FAS, IL6, BCL2, CASP3, NKX3-1, TNF, STAT3, BAX	AKT1, MAP2K7, FLT1, MTOR, KDR, VEGFA		1	FALSE
Huaier extract	AS-IV	FAS, IL6, BCL2, CASP3, NKX3-1, TNF, STAT3, BAX	BECN1, HSPA5		1	FALSE
Huaier extract	Temsirolimus	FAS, IL6, BCL2, CASP3, NKX3-1, TNF, STAT3, BAX	MTOR		1	FALSE
Huaier extract	Ampelopsin E	FAS, IL6, BCL2, CASP3, NKX3-1, TNF, STAT3, BAX	MMP2, MMP9		1	FALSE
Huaier extract	paclitaxel (PTX)	FAS, IL6, BCL2, CASP3, NKX3-1, TNF, STAT3, BAX	ABCB1		1	FALSE
Huaier extract	mycophenolic acid (MPA)	FAS, IL6, BCL2, CASP3, NKX3-1, TNF, STAT3, BAX	CCND1, MCM7, CDC25C, MCM2, PCNA, ZEB1, CCNB1, CDKN1A, CDK4, CDK5		1	FALSE
Huaier extract	carfilzomib	FAS, IL6, BCL2, CASP3, NKX3-1, TNF, STAT3, BAX	AKT1		1	FALSE
Huaier extract	curcumin and paclitaxel	FAS, IL6, BCL2, CASP3, NKX3-1, TNF, STAT3, BAX	CASP3, BCL2, NKX3-1, BAX		1	FALSE
Huaier extract	NVP-BGT226, a novel dual pan-PI3K and MTORC1/2 inhibitor	FAS, IL6, BCL2, CASP3, NKX3-1, TNF, STAT3, BAX	AKT1		1	FALSE
Huaier extract	honokiol	FAS, IL6, BCL2, CASP3, NKX3-1, TNF, STAT3, BAX	CASP3, NKX3-1, ROS1, CASP9, CYCS, BAX, CASP8		1	FALSE
Huaier extract	SK and 4-OHT	FAS, IL6, BCL2, CASP3, NKX3-1, TNF, STAT3, BAX	AKT1, PIK3CB, PIK3CG, CASP9, PIK3CD, PIK3CA		1	FALSE
Huaier extract	IL-6	FAS, IL6, BCL2, CASP3, NKX3-1, TNF, STAT3, BAX	SEMA6A		1	FALSE
Huaier extract	MK2206	FAS, IL6, BCL2, CASP3, NKX3-1, TNF, STAT3, BAX	AKT1		1	FALSE
Huaier extract	curcumin analogue CH-5	FAS, IL6, BCL2, CASP3, NKX3-1, TNF, STAT3, BAX	DNMT1		1	FALSE
Huaier extract	ruthenium(II) amino acid	FAS, IL6, BCL2, CASP3, NKX3-1, TNF, STAT3, BAX	CASP3, CASP9, BAX, CASP8		1	FALSE
Huaier extract	Integrinβ1	FAS, IL6, BCL2, CASP3, NKX3-1, TNF, STAT3, BAX	AKT1, ZEB1		1	FALSE
Huaier extract	suberoylanilide hydroxamic acid (SAHA)	FAS, IL6, BCL2, CASP3, NKX3-1, TNF, STAT3, BAX	BAX, RAD51, NKX3-1, BCL2		1	FALSE
Huaier extract	triptonide	FAS, IL6, BCL2, CASP3, NKX3-1, TNF, STAT3, BAX	COL11A2, CASP3, BCL2, PARP1		1	FALSE
Huaier extract	sodium aescinate (SA)	FAS, IL6, BCL2, CASP3, NKX3-1, TNF, STAT3, BAX	CDK1, CASP3, BCL2, NKX3-1, CASP9, BAX, CASP8		1	FALSE
Huaier extract	Propofol	FAS, IL6, BCL2, CASP3, NKX3-1, TNF, STAT3, BAX	PTEN		1	FALSE
Huaier extract	Pimozide	FAS, IL6, BCL2, CASP3, NKX3-1, TNF, STAT3, BAX	SNAI1, AKT1, CCND1, BIRC5, PCNA, VIM, MYC		1	FALSE
Huaier extract	styrene substituted biscoumarin	FAS, IL6, BCL2, CASP3, NKX3-1, TNF, STAT3, BAX	BCL2, BAX		1	FALSE
Huaier extract	Parthenolide (PTL)	FAS, IL6, BCL2, CASP3, NKX3-1, TNF, STAT3, BAX	ATP8A2		1	FALSE
Huaier extract	ABT-751	FAS, IL6, BCL2, CASP3, NKX3-1, TNF, STAT3, BAX	AKT1, BAK1, CASP3, BCL2, CDK4, CASP9, BCL2L11, MTOR, TNFRSF10B, CASP8		1	FALSE
Huaier extract	CAL-101, a selective inhibitor of PI3Kδ, in combination with bortezomib	FAS, IL6, BCL2, CASP3, NKX3-1, TNF, STAT3, BAX	AKT1		1	FALSE
Huaier extract	METH	FAS, IL6, BCL2, CASP3, NKX3-1, TNF, STAT3, BAX	TNF, IL6, FAS		1	FALSE
Huaier extract	Orlistat	FAS, IL6, BCL2, CASP3, NKX3-1, TNF, STAT3, BAX	FASN, ERBB2, NEURL1, NEU1		1	FALSE
Huaier extract	citral	FAS, IL6, BCL2, CASP3, NKX3-1, TNF, STAT3, BAX	BCL2, BAX		1	FALSE
Huaier extract	combined treatments of resveratrol and 5-FU	FAS, IL6, BCL2, CASP3, NKX3-1, TNF, STAT3, BAX	AKT1, STAT3		1	FALSE
Huaier extract	combining aspirin and nutlin‑3	FAS, IL6, BCL2, CASP3, NKX3-1, TNF, STAT3, BAX	NKX3-1, BAX		1	FALSE
Huaier extract	RP02-1	FAS, IL6, BCL2, CASP3, NKX3-1, TNF, STAT3, BAX	CASP3, BCL2, NKX3-1, BAX		1	FALSE
Huaier extract	plumbagin	FAS, IL6, BCL2, CASP3, NKX3-1, TNF, STAT3, BAX	AKT1, STAT3		1	FALSE
Huaier extract	BMS-754807	FAS, IL6, BCL2, CASP3, NKX3-1, TNF, STAT3, BAX	IGF1		1	FALSE
Huaier extract	TPB15	FAS, IL6, BCL2, CASP3, NKX3-1, TNF, STAT3, BAX	GLI1		1	FALSE
Huaier extract	MiR-30c-2*	FAS, IL6, BCL2, CASP3, NKX3-1, TNF, STAT3, BAX	MLXIP, MYLIP, MARCHF8		1	FALSE
Huaier extract	NVP-BKM120	FAS, IL6, BCL2, CASP3, NKX3-1, TNF, STAT3, BAX	CCNB1, MTOR, AKT1, PCNA		1	FALSE
Huaier extract	FTY720	FAS, IL6, BCL2, CASP3, NKX3-1, TNF, STAT3, BAX	MAP1LC3A, ATG7, PTK2		1	FALSE
Huaier extract	gossypol was combined with 5-FU	FAS, IL6, BCL2, CASP3, NKX3-1, TNF, STAT3, BAX	MTOR, RPS6KB1		1	FALSE
Huaier extract	latrunculin A	FAS, IL6, BCL2, CASP3, NKX3-1, TNF, STAT3, BAX	CASP3		1	FALSE
Huaier extract	combined treatment of JQ1 and metformin	FAS, IL6, BCL2, CASP3, NKX3-1, TNF, STAT3, BAX	BIRC5, BAD, CASP3, BCL2, MCL1, BCL2L11, CLEC4D, STAT3, FH		1	FALSE
Huaier extract	17DMAG (17-dimethylaminoethylamino-17-demethoxygeldanamycin)	FAS, IL6, BCL2, CASP3, NKX3-1, TNF, STAT3, BAX	TNFSF10		1	FALSE
Huaier extract	C-1311	FAS, IL6, BCL2, CASP3, NKX3-1, TNF, STAT3, BAX	BIRC5		1	FALSE
Huaier extract	Vitamin C	FAS, IL6, BCL2, CASP3, NKX3-1, TNF, STAT3, BAX	ATP8A2		1	FALSE
Huaier extract	Geranylgeranylacetone (GGA)	FAS, IL6, BCL2, CASP3, NKX3-1, TNF, STAT3, BAX	CASP3		1	FALSE
Huaier extract	ABT-737 with dinaciclib	FAS, IL6, BCL2, CASP3, NKX3-1, TNF, STAT3, BAX	MCL1, CYCS, CLEC4D, WDTC1, FH		1	FALSE
Huaier extract	lipid coated cisplatin/oleanolic acid calcium carbonate nanoparticles (CDDP/OA-LCC NPs)	FAS, IL6, BCL2, CASP3, NKX3-1, TNF, STAT3, BAX	MTOR, AKT1		1	FALSE
Huaier extract	Penfluridol	FAS, IL6, BCL2, CASP3, NKX3-1, TNF, STAT3, BAX	CASP3, ATP8A2		1	FALSE
Huaier extract	curcumol	FAS, IL6, BCL2, CASP3, NKX3-1, TNF, STAT3, BAX	MAPK8		1	FALSE
Huaier extract	D-alpha-tocopheryl polyethylene glycol succinate (TPGS)	FAS, IL6, BCL2, CASP3, NKX3-1, TNF, STAT3, BAX	CDKN1B, AKT1, BCL2		1	FALSE
Huaier extract	Curcumol	FAS, IL6, BCL2, CASP3, NKX3-1, TNF, STAT3, BAX	SRC, JAK2, SEMA6A, STAT3, MTOR		1	FALSE
Huaier extract	α-hederin	FAS, IL6, BCL2, CASP3, NKX3-1, TNF, STAT3, BAX	MMP9, BIRC5, MMP2, CASP3, NKX3-1, BCL2, CASP9, BAX		1	FALSE
Huaier extract	Melanin, cisplatin, and combination of both	FAS, IL6, BCL2, CASP3, NKX3-1, TNF, STAT3, BAX	TNF, FAS		1	FALSE
Huaier extract	Erianin	FAS, IL6, BCL2, CASP3, NKX3-1, TNF, STAT3, BAX	BCL2, TIMP1		1	FALSE
Huaier extract	metformin in aid of sorafenib	FAS, IL6, BCL2, CASP3, NKX3-1, TNF, STAT3, BAX	MTOR, MAP1LC3A		1	FALSE
Huaier extract	SoLAT	FAS, IL6, BCL2, CASP3, NKX3-1, TNF, STAT3, BAX	SNAI1, CCND1, CASP3, BCL2, PCNA, ZEB1, VIM, CDK4, SLC22A3, ITK		1	FALSE
Huaier extract	VPA/HU	FAS, IL6, BCL2, CASP3, NKX3-1, TNF, STAT3, BAX	BCL2, BCL2L11, EGFR		1	FALSE
Huaier extract	LDHs-VP16	FAS, IL6, BCL2, CASP3, NKX3-1, TNF, STAT3, BAX	AKT1, PIK3CB, PIK3CG, PIK3CD, PIK3CA		1	FALSE
Huaier extract	Dasatinib	FAS, IL6, BCL2, CASP3, NKX3-1, TNF, STAT3, BAX	CASP3, CDK2, CCND1, PCNA		1	FALSE
Huaier extract	Bicalutamide (Bic)	FAS, IL6, BCL2, CASP3, NKX3-1, TNF, STAT3, BAX	FN1, AKT1, AR, CASP3, TNF		1	FALSE
Huaier extract	harmine	FAS, IL6, BCL2, CASP3, NKX3-1, TNF, STAT3, BAX	EGF, MMP9, AKT1, MMP2, PTK2, FLT1, KDR, VEGFA		1	FALSE
Huaier extract	penfluridol (PF)	FAS, IL6, BCL2, CASP3, NKX3-1, TNF, STAT3, BAX	CDKN1A, PCNA		1	FALSE
Huaier extract	SAHA and doxorubicin	FAS, IL6, BCL2, CASP3, NKX3-1, TNF, STAT3, BAX	COL11A2, CASP3, WDTC1, PARP1		1	FALSE
Huaier extract	salinomycin	FAS, IL6, BCL2, CASP3, NKX3-1, TNF, STAT3, BAX	SNAI1, CD44, AKT1, ZEB1, VIM, SLC22A3, ITK		1	FALSE
Huaier extract	cisplatin combined with sclareol	FAS, IL6, BCL2, CASP3, NKX3-1, TNF, STAT3, BAX	SNAI1, AKT1, MAPK8, JUN		1	FALSE
Huaier extract	(E)-2-methoxy-4-(3-(4-methoxyphenyl)prop-1-en-1-yl)phenol (MMPP)	FAS, IL6, BCL2, CASP3, NKX3-1, TNF, STAT3, BAX	STAT3		1	FALSE
Huaier extract	Centchroman (CC)	FAS, IL6, BCL2, CASP3, NKX3-1, TNF, STAT3, BAX	AKT1, FLT1, KDR, VEGFA, MAPK3		1	FALSE
Huaier extract	BA6 (heteronemin), the marine sponge sesterterpene	FAS, IL6, BCL2, CASP3, NKX3-1, TNF, STAT3, BAX	SOD1		1	FALSE
Huaier extract	Bazedoxifene	FAS, IL6, BCL2, CASP3, NKX3-1, TNF, STAT3, BAX	STAT3		1	FALSE
Huaier extract	Epigallocatechin gallate (EGCG)	FAS, IL6, BCL2, CASP3, NKX3-1, TNF, STAT3, BAX	AKT1, ATG7, CASP3, NKX3-1, BCL2, BECN1, CASP9, STAT3, ATG12, ATG5, BAX		1	FALSE
Huaier extract	enzalutamide	FAS, IL6, BCL2, CASP3, NKX3-1, TNF, STAT3, BAX	FLVCR1, STX6, BCL2, CD63, BAX		1	FALSE
Huaier extract	combined aromatase inhibitor and herbal	FAS, IL6, BCL2, CASP3, NKX3-1, TNF, STAT3, BAX	CCND1, PCNA, FLT1, KDR, VEGFA		1	FALSE
Huaier extract	INS‑DDP	FAS, IL6, BCL2, CASP3, NKX3-1, TNF, STAT3, BAX	JUN, MAPK8		1	FALSE
Huaier extract	Caffeic Acid (trans-3,4-Dihydroxycinnamic acid CA)	FAS, IL6, BCL2, CASP3, NKX3-1, TNF, STAT3, BAX	PRKAB1, PRKAA1, ROS1, PRKAA2, SEMA6A		1	FALSE
Huaier extract	cisplatin and NVP-BEZ235	FAS, IL6, BCL2, CASP3, NKX3-1, TNF, STAT3, BAX	AKT1, RPS6KB1		1	FALSE
Huaier extract	CT913	FAS, IL6, BCL2, CASP3, NKX3-1, TNF, STAT3, BAX	CDKN1A		1	FALSE
Huaier extract	liposomal cisplatin lipoplatin	FAS, IL6, BCL2, CASP3, NKX3-1, TNF, STAT3, BAX	BCL2, NKX3-1, BAX		1	FALSE
Huaier extract	all-trans retinoic acid (ATRA) and bisdemethoxycurcumin (BDMC)	FAS, IL6, BCL2, CASP3, NKX3-1, TNF, STAT3, BAX	FASN, CASP3, XIAP, FAS		1	FALSE
Huaier extract	Chidamide	FAS, IL6, BCL2, CASP3, NKX3-1, TNF, STAT3, BAX	MMP2, MYLIP, SHH, MLXIP, MARCHF8		1	FALSE
Huaier extract	Tan-I combination with Paclitaxel	FAS, IL6, BCL2, CASP3, NKX3-1, TNF, STAT3, BAX	BCL2, NKX3-1, BAX		1	FALSE
Huaier extract	lobaplatin combined with LY294002	FAS, IL6, BCL2, CASP3, NKX3-1, TNF, STAT3, BAX	AKT1, PIK3CB, PIK3CG, PIK3CD, PIK3CA		1	FALSE
Huaier extract	HMNE3	FAS, IL6, BCL2, CASP3, NKX3-1, TNF, STAT3, BAX	SRC		1	FALSE
Huaier extract	Rack1	FAS, IL6, BCL2, CASP3, NKX3-1, TNF, STAT3, BAX	SRC		1	FALSE
Huaier extract	Pect-MCP synergized with PTX	FAS, IL6, BCL2, CASP3, NKX3-1, TNF, STAT3, BAX	AKT1, STAT3		1	FALSE
Huaier extract	combinatorial treatment of PFD with temozolomide (TMZ)	FAS, IL6, BCL2, CASP3, NKX3-1, TNF, STAT3, BAX	GLI1, VIM		1	FALSE
Huaier extract	PdpaMn	FAS, IL6, BCL2, CASP3, NKX3-1, TNF, STAT3, BAX	FASN, CYCS		1	FALSE
Huaier extract	Piperlongumine（PL)	FAS, IL6, BCL2, CASP3, NKX3-1, TNF, STAT3, BAX	SNAI2, ROS1, ZEB1		1	FALSE
Huaier extract	combination of MLN0128 and TSA	FAS, IL6, BCL2, CASP3, NKX3-1, TNF, STAT3, BAX	AKT1		1	FALSE
Huaier extract	The combination of baicalein and docetaxel	FAS, IL6, BCL2, CASP3, NKX3-1, TNF, STAT3, BAX	AKT1, CASP3, BCL2, NKX3-1, FLT1, MTOR, KDR, VEGFA, BAX		1	FALSE
Huaier extract	frondoside A (FrA)	FAS, IL6, BCL2, CASP3, NKX3-1, TNF, STAT3, BAX	COL11A2, BIRC5, BAD, BCL2, CASP3, NKX3-1, PARP1, BAX, PTEN		1	FALSE
Huaier extract	Docetaxel (DTX)	FAS, IL6, BCL2, CASP3, NKX3-1, TNF, STAT3, BAX	COL11A2, CA2, CLU, PARP1, WDTC1		1	FALSE
Huaier extract	chalcone-24 (Chal-24), and TNF-related apoptosis-inducing ligand (TRAIL)	FAS, IL6, BCL2, CASP3, NKX3-1, TNF, STAT3, BAX	CASP8		1	FALSE
Huaier extract	Alternol	FAS, IL6, BCL2, CASP3, NKX3-1, TNF, STAT3, BAX	DDIT3, TNFRSF10B		1	FALSE
Huaier extract	the HSP90 inhibitor 17AAG	FAS, IL6, BCL2, CASP3, NKX3-1, TNF, STAT3, BAX	AKT1, STAT3, FLT1, KDR, VEGFA		1	FALSE
Huaier extract	TRAIL	FAS, IL6, BCL2, CASP3, NKX3-1, TNF, STAT3, BAX	CASP3, NKX3-1, BAX		1	FALSE
Huaier extract	combination of indirubin and As2S2	FAS, IL6, BCL2, CASP3, NKX3-1, TNF, STAT3, BAX	NKX3-1, BAX, BCL2		1	FALSE
Huaier extract	ND-PTX-Cet	FAS, IL6, BCL2, CASP3, NKX3-1, TNF, STAT3, BAX	CASP3		1	FALSE
Huaier extract	the MAPK (BRAF) inhibitor vemurafenib and the PI3K pathway associated mTOR inhibitor temsirolimus	FAS, IL6, BCL2, CASP3, NKX3-1, TNF, STAT3, BAX	MTOR		1	FALSE
Huaier extract	propranolol (ADRB-1,2 antagonist) and ICI-118,551 (ADRB-2 antagonist)	FAS, IL6, BCL2, CASP3, NKX3-1, TNF, STAT3, BAX	KDR, VEGFA, FLT1		1	FALSE
Huaier extract	2-Methoxyestradiol (2-ME2)	FAS, IL6, BCL2, CASP3, NKX3-1, TNF, STAT3, BAX	SEMA6A, SLC22A3, ITK		1	FALSE
Huaier extract	LCL161	FAS, IL6, BCL2, CASP3, NKX3-1, TNF, STAT3, BAX	XIAP, BIRC3, BIRC2		1	FALSE
Huaier extract	zingerone	FAS, IL6, BCL2, CASP3, NKX3-1, TNF, STAT3, BAX	MTOR, AKT1		1	FALSE
Huaier extract	regorafenib	FAS, IL6, BCL2, CASP3, NKX3-1, TNF, STAT3, BAX	MTOR		1	FALSE
Huaier extract	TLC388	FAS, IL6, BCL2, CASP3, NKX3-1, TNF, STAT3, BAX	CCNB1, H2AX, CDC25C, PCNA		1	FALSE
Huaier extract	Cyclosporine A (CsA)	FAS, IL6, BCL2, CASP3, NKX3-1, TNF, STAT3, BAX	MMP9, PTGS2, MMP2, COX5A, CPOX, COX8A, MYC		1	FALSE
Huaier extract	MJ‑33	FAS, IL6, BCL2, CASP3, NKX3-1, TNF, STAT3, BAX	MTOR, BAD, AKT1, MAP1LC3A		1	FALSE
Huaier extract	Verbascoside (VB)	FAS, IL6, BCL2, CASP3, NKX3-1, TNF, STAT3, BAX	BCL2		1	FALSE
Huaier extract	Niclosamide-olamine	FAS, IL6, BCL2, CASP3, NKX3-1, TNF, STAT3, BAX	CDK2, MCM7, CASP3, MCM2, ACACA, CDK4, STAT3		1	FALSE
Huaier extract	biflorin	FAS, IL6, BCL2, CASP3, NKX3-1, TNF, STAT3, BAX	SEMA6A, AKT1		1	FALSE
Huaier extract	kinsenoside (KD)	FAS, IL6, BCL2, CASP3, NKX3-1, TNF, STAT3, BAX	AKT1, PIK3CB, PIK3CG, STAT3, PIK3CD, JAK2, SOAT1, PIK3CA		1	FALSE
Huaier extract	the combination of low-dose TPL with JQ1	FAS, IL6, BCL2, CASP3, NKX3-1, TNF, STAT3, BAX	MYC		1	FALSE
Huaier extract	Berberine	FAS, IL6, BCL2, CASP3, NKX3-1, TNF, STAT3, BAX	AKT1, JUN, MAPK8, MAP1LC3A, NODAL, JAK2, MTOR, SLC22A3, SNAI1, BMP7, MMP2, BCL2, NKX3-1, BECN1, FLT1, VEGFA, BAX, KDR, ITK		1	FALSE
Huaier extract	NSC30049 (NSC49L)	FAS, IL6, BCL2, CASP3, NKX3-1, TNF, STAT3, BAX	H2AX		1	FALSE
Huaier extract	WMJ-8-B	FAS, IL6, BCL2, CASP3, NKX3-1, TNF, STAT3, BAX	STAT3, BIRC5		1	FALSE
Huaier extract	BP10A combination treatments with oxaliplatin	FAS, IL6, BCL2, CASP3, NKX3-1, TNF, STAT3, BAX	PECAM1		1	FALSE
Huaier extract	ferrichrome	FAS, IL6, BCL2, CASP3, NKX3-1, TNF, STAT3, BAX	WDTC1		1	FALSE
Huaier extract	proanthocyanidins	FAS, IL6, BCL2, CASP3, NKX3-1, TNF, STAT3, BAX	CASP3, BCL2, NKX3-1, BAX		1	FALSE
Huaier extract	archazolid	FAS, IL6, BCL2, CASP3, NKX3-1, TNF, STAT3, BAX	ERBB2		1	FALSE
Huaier extract	afatinib	FAS, IL6, BCL2, CASP3, NKX3-1, TNF, STAT3, BAX	EGFR		1	FALSE
Huaier extract	Oridonin	FAS, IL6, BCL2, CASP3, NKX3-1, TNF, STAT3, BAX	NKX3-1, MAPK8, BAX		1	FALSE
Huaier extract	bortezomib	FAS, IL6, BCL2, CASP3, NKX3-1, TNF, STAT3, BAX	CASP3, BCL2, GLI1, ABCB1		1	FALSE
Huaier extract	NVP-BEZ235 (dactolisib) is a novel dual inhibitor of PI3K/mTOR	FAS, IL6, BCL2, CASP3, NKX3-1, TNF, STAT3, BAX	MTOR, AKT1, TNFSF14, PCNA		1	FALSE
Huaier extract	TDP-A(TDP-A loaded DCMs (TDP-A/DCMs)	FAS, IL6, BCL2, CASP3, NKX3-1, TNF, STAT3, BAX	COL11A2, CASP3, NKX3-1, BCL2, PARP1, WDTC1, BAX		1	FALSE
Huaier extract	Oxaliplatin and DHA combination	FAS, IL6, BCL2, CASP3, NKX3-1, TNF, STAT3, BAX	DDIT3, SESN2		1	FALSE
Huaier extract	de-6MSA-7-demethyl-7-deoxypactamycin (TM-025) and 7-demethyl-7-deoxypactamycin (TM-026)	FAS, IL6, BCL2, CASP3, NKX3-1, TNF, STAT3, BAX	CCND1, PCNA		1	FALSE
Huaier extract	Meisoindigo	FAS, IL6, BCL2, CASP3, NKX3-1, TNF, STAT3, BAX	COL11A2, FAS, FASN, CASP3, BCL2, NKX3-1, PARP1, CASP9, CYCS, BAX, CASP8		1	FALSE
Huaier extract	ex C. A. Mey aqueous extract (AAE)	FAS, IL6, BCL2, CASP3, NKX3-1, TNF, STAT3, BAX	DDIT4		1	FALSE
Huaier extract	itraconazole	FAS, IL6, BCL2, CASP3, NKX3-1, TNF, STAT3, BAX	PRKAA1, PRKAB1, PRKAA2, EGFR		1	FALSE
Huaier extract	Liu Tea extracts(LTE)	FAS, IL6, BCL2, CASP3, NKX3-1, TNF, STAT3, BAX	CASP3, BCL2, NKX3-1, BAX		1	FALSE
Huaier extract	Osthole	FAS, IL6, BCL2, CASP3, NKX3-1, TNF, STAT3, BAX	TNF, CASP3, BCL2, FAS		1	FALSE
Huaier extract	Chloroquine & combination of radiation and chloroquine	FAS, IL6, BCL2, CASP3, NKX3-1, TNF, STAT3, BAX	CASP3, BCL2		1	FALSE
Huaier extract	Bufalin with sorafenib	FAS, IL6, BCL2, CASP3, NKX3-1, TNF, STAT3, BAX	AKT1		1	FALSE
Huaier extract	Piperlongumine (PLGM)	FAS, IL6, BCL2, CASP3, NKX3-1, TNF, STAT3, BAX	CDK1, AKT1, PIK3CB, PIK3CG, GSTK1, MDM4, CASP3, BCL2, MSH3, ABCC1, PIK3CD, SLCO6A1, PIK3CA, ABCB1		1	FALSE
Huaier extract	homoharringtonine (HHT)	FAS, IL6, BCL2, CASP3, NKX3-1, TNF, STAT3, BAX	IL6, STAT3		1	FALSE
Huaier extract	novel PDGFRα inhibitor, N-(3-((4-(benzofuran-2-yl)pyrimidin-2-yl)oxy)-4-methylphenyl)-4-((4-methylpiperazin-1-yl)methyl)benzamide (E5)	FAS, IL6, BCL2, CASP3, NKX3-1, TNF, STAT3, BAX	AKT1, PIK3CB, PIK3CG, MAP1LC3A, PIK3CD, MTOR, ATG5, PIK3CA		1	FALSE
Huaier extract	puerarin	FAS, IL6, BCL2, CASP3, NKX3-1, TNF, STAT3, BAX	DUSP12, MYLIP, DUSP1, MLXIP, MARCHF8		1	FALSE
Huaier extract	CHMFL-ABL-039	FAS, IL6, BCL2, CASP3, NKX3-1, TNF, STAT3, BAX	ABL1, MTTP		1	FALSE
Huaier extract	Doxorubicin- and simvastatin	FAS, IL6, BCL2, CASP3, NKX3-1, TNF, STAT3, BAX	CA2, BCL2L11, MAPK3, ZEB1		1	FALSE
Huaier extract	sCD40L	FAS, IL6, BCL2, CASP3, NKX3-1, TNF, STAT3, BAX	SLCO6A1, BCL2, BIRC5, GSTK1		1	FALSE
Huaier extract	Doxorubicin (Dox)	FAS, IL6, BCL2, CASP3, NKX3-1, TNF, STAT3, BAX	AKT1, ROS1		1	FALSE
Huaier extract	BA-5	FAS, IL6, BCL2, CASP3, NKX3-1, TNF, STAT3, BAX	COL11A2, PARP1		1	FALSE
Huaier extract	MK-2206	FAS, IL6, BCL2, CASP3, NKX3-1, TNF, STAT3, BAX	AKT1		1	FALSE
Huaier extract	Amblyomin-X	FAS, IL6, BCL2, CASP3, NKX3-1, TNF, STAT3, BAX	CD44, CCND1, PCNA		1	FALSE
Huaier extract	Salvianolic acid B (Sal-B)	FAS, IL6, BCL2, CASP3, NKX3-1, TNF, STAT3, BAX	PTGS2, KDR, CASP3, COX5A, CPOX, FLT1, COX8A, VEGFA		1	FALSE
Huaier extract	artesunate (ART)	FAS, IL6, BCL2, CASP3, NKX3-1, TNF, STAT3, BAX	COL11A2, CASP3, MAP1LC3A, PARP1, CASP9, WDTC1		1	FALSE
Huaier extract	Imatinib	FAS, IL6, BCL2, CASP3, NKX3-1, TNF, STAT3, BAX	CASP3, BCL2, CASP8		1	FALSE
Huaier extract	triptolide and cisplatin	FAS, IL6, BCL2, CASP3, NKX3-1, TNF, STAT3, BAX	ATP2A3		1	FALSE
Huaier extract	oxaliplatin	FAS, IL6, BCL2, CASP3, NKX3-1, TNF, STAT3, BAX	MAPK1		1	FALSE
Huaier extract	AL and DDP combination	FAS, IL6, BCL2, CASP3, NKX3-1, TNF, STAT3, BAX	COL11A2, CASP3, NKX3-1, PARP1, BAX		1	FALSE
Huaier extract	dithiocarbamate derivative TM208	FAS, IL6, BCL2, CASP3, NKX3-1, TNF, STAT3, BAX	MAPK3, EGFR		1	FALSE
Huaier extract	All-trans retinoic acid (ATRA)	FAS, IL6, BCL2, CASP3, NKX3-1, TNF, STAT3, BAX	PECAM1, ANG, FLT1, KDR, VEGFA		1	FALSE
Huaier extract	BKT140	FAS, IL6, BCL2, CASP3, NKX3-1, TNF, STAT3, BAX	BCL2, CYCS, HSP90AA1		1	FALSE
Huaier extract	AZD5153	FAS, IL6, BCL2, CASP3, NKX3-1, TNF, STAT3, BAX	ZEB1		1	FALSE
Huaier extract	Telmisartan	FAS, IL6, BCL2, CASP3, NKX3-1, TNF, STAT3, BAX	MFAP1, PRKAB1, PRKAA1, PRKAA2, APRT, MTOR		1	FALSE
Huaier extract	all-trans retinoic acid (RA)	FAS, IL6, BCL2, CASP3, NKX3-1, TNF, STAT3, BAX	BCL2		1	FALSE
Huaier extract	artemisinin	FAS, IL6, BCL2, CASP3, NKX3-1, TNF, STAT3, BAX	ERBB2		1	FALSE
Huaier extract	oxaliplatin and pemetrexed	FAS, IL6, BCL2, CASP3, NKX3-1, TNF, STAT3, BAX	AKT1		1	FALSE
Huaier extract	gefitinib	FAS, IL6, BCL2, CASP3, NKX3-1, TNF, STAT3, BAX	CCNB1, CCND1, PCNA, EGFR		1	FALSE
Huaier extract	diethyldithiocarbamate-copper complex (CuET)	FAS, IL6, BCL2, CASP3, NKX3-1, TNF, STAT3, BAX	MLXIP, SEMA6A, MYLIP, MARCHF8		1	FALSE
Huaier extract	gold nanoparticles-conjugated quercetin (AuNPs-Qu-5)	FAS, IL6, BCL2, CASP3, NKX3-1, TNF, STAT3, BAX	AKT1, PIK3CB, PIK3CG, CASP3, BCL2, NKX3-1, PIK3CD, EGFR, MTOR, PIK3CA, BAX		1	FALSE
Huaier extract	Combination of imatinib and clotrimazole	FAS, IL6, BCL2, CASP3, NKX3-1, TNF, STAT3, BAX	ATP8A2		1	FALSE
Huaier extract	small interfering RNA (siRNA) therapeutics to directly target the undruggable KRAS (siKRAS) in combination with the pan-PI3K inhibitor GDC-0941 (GDC)	FAS, IL6, BCL2, CASP3, NKX3-1, TNF, STAT3, BAX	PIK3CD, PIK3CG, PIK3CA, PIK3CB		1	FALSE
Huaier extract	PBOX-15	FAS, IL6, BCL2, CASP3, NKX3-1, TNF, STAT3, BAX	AKT1, PIK3CB, PIK3CG, MCL1, PIK3CD, CLEC4D, TNFRSF10B, PIK3CA, FH		1	FALSE
Huaier extract	Chrysin	FAS, IL6, BCL2, CASP3, NKX3-1, TNF, STAT3, BAX	MTOR, AKT1, MAP1LC3A, ROS1		1	FALSE
Huaier extract	ponatinib	FAS, IL6, BCL2, CASP3, NKX3-1, TNF, STAT3, BAX	CASP3		1	FALSE
Huaier extract	Pinellia pedatisecta Schott extract (PE)	FAS, IL6, BCL2, CASP3, NKX3-1, TNF, STAT3, BAX	JAK2, STAT1		1	FALSE
Huaier extract	Calycosin (CC)	FAS, IL6, BCL2, CASP3, NKX3-1, TNF, STAT3, BAX	MMP2, PCNA		1	FALSE
Huaier extract	imatinib	FAS, IL6, BCL2, CASP3, NKX3-1, TNF, STAT3, BAX	ABL1, BCL2, MTTP, FLT1, KDR, VEGFA		1	FALSE
Huaier extract	anthraquinone‑quinazoline hybrid 7B	FAS, IL6, BCL2, CASP3, NKX3-1, TNF, STAT3, BAX	SNAI1, VIM, EGFR		1	FALSE
Huaier extract	resveratrol and curcumin	FAS, IL6, BCL2, CASP3, NKX3-1, TNF, STAT3, BAX	COL11A2, CASP3, NKX3-1, PARP1, PCNA, SHH, GLI1, CYCS, CDKN1A, MYC, BAX, SLC12A9		1	FALSE
Huaier extract	tanshinone IIA (TanIIA)	FAS, IL6, BCL2, CASP3, NKX3-1, TNF, STAT3, BAX	COL11A2, CASP3, PARP1, ROS1		1	FALSE
Huaier extract	Licochalcone B (Lico B)	FAS, IL6, BCL2, CASP3, NKX3-1, TNF, STAT3, BAX	COL11A2, FH, CCND1, NKX3-1, PARP1, ROS1, PCNA, MCL1, CYCS, CLEC4D, DDIT3, WDTC1, BID, BAX, TNFRSF10B		1	FALSE
Huaier extract	podophyllotoxin	FAS, IL6, BCL2, CASP3, NKX3-1, TNF, STAT3, BAX	AKT1, IGF1		1	FALSE
Huaier extract	Dihydroartemisinin and gefitinib	FAS, IL6, BCL2, CASP3, NKX3-1, TNF, STAT3, BAX	AKT1		1	FALSE
Huaier extract	Vielanin K (VK)	FAS, IL6, BCL2, CASP3, NKX3-1, TNF, STAT3, BAX	CA2, MAPK8		1	FALSE
Huaier extract	apigenin	FAS, IL6, BCL2, CASP3, NKX3-1, TNF, STAT3, BAX	SNAI1, SNAI2, FAS, AKT1, PIK3CB, PIK3CG, CDH13, POU5F1, CASP3, NKX3-1, PCNA, TNF, PIK3CD, SCYL1, SEMA6A, SLC22A3, PIK3CA, BAX		1	FALSE
Huaier extract	ganetespib and ABT-888	FAS, IL6, BCL2, CASP3, NKX3-1, TNF, STAT3, BAX	RAD51		1	FALSE
Huaier extract	Silibinin	FAS, IL6, BCL2, CASP3, NKX3-1, TNF, STAT3, BAX	NAGLU, NBAS, GDF15		1	FALSE
Huaier extract	Taxotere and vincristine	FAS, IL6, BCL2, CASP3, NKX3-1, TNF, STAT3, BAX	KDR, VEGFA, FLT1		1	FALSE
Huaier extract	tanshinone IIA	FAS, IL6, BCL2, CASP3, NKX3-1, TNF, STAT3, BAX	KDR, VEGFA, FLT1		1	FALSE
Huaier extract	Combined application of the ATR inhibitor VE-822 and oxaliplatin	FAS, IL6, BCL2, CASP3, NKX3-1, TNF, STAT3, BAX	ATP8A2		1	FALSE
Huaier extract	Morphine	FAS, IL6, BCL2, CASP3, NKX3-1, TNF, STAT3, BAX	SEMA6A, AKT1, MTOR, EGFR		1	FALSE
Huaier extract	oleanolic acid derivative	FAS, IL6, BCL2, CASP3, NKX3-1, TNF, STAT3, BAX	BCL2, NKX3-1, BAX		1	FALSE
Huaier extract	synergism combined with lapatinib	FAS, IL6, BCL2, CASP3, NKX3-1, TNF, STAT3, BAX	EGFR		1	FALSE
Huaier extract	valproic acid (VPA)	FAS, IL6, BCL2, CASP3, NKX3-1, TNF, STAT3, BAX	CDKN3, CASP3, ROS1, PCNA, CDKN1A, STAT3		1	FALSE
Huaier extract	combined treatment of MTX and CQ	FAS, IL6, BCL2, CASP3, NKX3-1, TNF, STAT3, BAX	COL11A2, CASP3, PARP1		1	FALSE
Huaier extract	quercetin and 2-ME	FAS, IL6, BCL2, CASP3, NKX3-1, TNF, STAT3, BAX	BCL2, NKX3-1, BAX		1	FALSE
Huaier extract	HDAC inhibitor 23g	FAS, IL6, BCL2, CASP3, NKX3-1, TNF, STAT3, BAX	HSP90AA1		1	FALSE
Huaier extract	Jiedu Sangen decoction (JSD)	FAS, IL6, BCL2, CASP3, NKX3-1, TNF, STAT3, BAX	AKT1, PIK3CB, PIK3CG, PIK3CD, PIK3CA		1	FALSE
Huaier extract	ABT-737	FAS, IL6, BCL2, CASP3, NKX3-1, TNF, STAT3, BAX	AKT1, NKX3-1, MCL1, CLEC4D, XIAP, BAX, FH, CASP8		1	FALSE
Huaier extract	cisplatin with radiation	FAS, IL6, BCL2, CASP3, NKX3-1, TNF, STAT3, BAX	CASP3		1	FALSE
Huaier extract	combination of CDDP and DAPT	FAS, IL6, BCL2, CASP3, NKX3-1, TNF, STAT3, BAX	AKT1		1	FALSE
Huaier extract	the nonsteroidal antiinflammatory drug (NSAID) sulindac	FAS, IL6, BCL2, CASP3, NKX3-1, TNF, STAT3, BAX	STAT3, BIRC5		1	FALSE
Huaier extract	a lower dose of radiation (1 Gy) combined with RA (5 µM)	FAS, IL6, BCL2, CASP3, NKX3-1, TNF, STAT3, BAX	BCL2		1	FALSE
Huaier extract	Metformin (METF)	FAS, IL6, BCL2, CASP3, NKX3-1, TNF, STAT3, BAX	PRKAA1, PRKAB1, IGF1, PRKAA2		1	FALSE
Huaier extract	vanoxerine dihydrochloride	FAS, IL6, BCL2, CASP3, NKX3-1, TNF, STAT3, BAX	CDK2, PCNA		1	FALSE
Huaier extract	Beta-lapachone	FAS, IL6, BCL2, CASP3, NKX3-1, TNF, STAT3, BAX	MTOR, MAP1LC3A, ROS1		1	FALSE
Huaier extract	Imatinib (IM)	FAS, IL6, BCL2, CASP3, NKX3-1, TNF, STAT3, BAX	ROS1		1	FALSE
Huaier extract	MnTE-2-PyP(5+)	FAS, IL6, BCL2, CASP3, NKX3-1, TNF, STAT3, BAX	ROS1		1	FALSE
Huaier extract	arsenic trioxide (As(2)O(3))	FAS, IL6, BCL2, CASP3, NKX3-1, TNF, STAT3, BAX	BAK1, CASP3, BCL2, NKX3-1, CASP9, BAX		1	FALSE
Huaier extract	MjTX-I, a phospholipase A2 isolated	FAS, IL6, BCL2, CASP3, NKX3-1, TNF, STAT3, BAX	BAD, BCL2		1	FALSE
Huaier extract	cryptotanshinone	FAS, IL6, BCL2, CASP3, NKX3-1, TNF, STAT3, BAX	MMP9, BCL2, NKX3-1, ROS1, BAX		1	FALSE
Huaier extract	R763	FAS, IL6, BCL2, CASP3, NKX3-1, TNF, STAT3, BAX	ABL1, AKT1		1	FALSE
Huaier extract	Dynasore	FAS, IL6, BCL2, CASP3, NKX3-1, TNF, STAT3, BAX	CDK4, STAT3, CCND1, MMP2		1	FALSE
Huaier extract	enalapril and 5-FU	FAS, IL6, BCL2, CASP3, NKX3-1, TNF, STAT3, BAX	MMP9, CCND1, KDR, MMP2, BCL2, PCNA, FLT1, XIAP, VEGFA, STAT3, MYC		1	FALSE
Huaier extract	Sorafenib	FAS, IL6, BCL2, CASP3, NKX3-1, TNF, STAT3, BAX	BAK1, FH, AKT1, BCL2, ROS1, MCL1, CLEC4D, DDIT3, MAPK3, CASP8		1	FALSE
Huaier extract	curcumin was loaded into solid lipid nanoparticles (SLNs)(Cur-SLNs)	FAS, IL6, BCL2, CASP3, NKX3-1, TNF, STAT3, BAX	CCND1, BCL2, NKX3-1, PCNA, CDK4, BAX		1	FALSE
Huaier extract	AZ + SFN	FAS, IL6, BCL2, CASP3, NKX3-1, TNF, STAT3, BAX	COL11A2, CCND1, CASP3, PARP1, PCNA		1	FALSE
Huaier extract	nonsteroidal anti-inflammatory drug (NSAID)	FAS, IL6, BCL2, CASP3, NKX3-1, TNF, STAT3, BAX	CPOX, COX8A, PTGS2, COX5A		1	FALSE
Huaier extract	metformin and pitavastatin	FAS, IL6, BCL2, CASP3, NKX3-1, TNF, STAT3, BAX	COL11A2, CDKN1B, PRKAB1, PIK3CB, PIK3CG, CASP3, NKX3-1, PRKAA1, MAP1LC3A, PARP1, PCNA, CIB1, PRKAA2, PIK3CD, CDKN1A, MTOR, PIK3CA, BAX		1	FALSE
Huaier extract	combination of SAHA and cisplatin	FAS, IL6, BCL2, CASP3, NKX3-1, TNF, STAT3, BAX	BCL2		1	FALSE
Huaier extract	Ni(II) thiosemicarbazone compound	FAS, IL6, BCL2, CASP3, NKX3-1, TNF, STAT3, BAX	AKT1, PIK3CB, PIK3CG, CASP3, PIK3CD, PIK3CA		1	FALSE
Huaier extract	paclitaxel combined with lobaplatin	FAS, IL6, BCL2, CASP3, NKX3-1, TNF, STAT3, BAX	AKT1, PIK3CB, PIK3CG, PIK3CD, PIK3CA		1	FALSE
Huaier extract	Paris forrestii (Takht.) H. Li (PCT3)	FAS, IL6, BCL2, CASP3, NKX3-1, TNF, STAT3, BAX	COL11A2, CASP3, BCL2, PARP1, MCL1, CLEC4D, BAX, FH		1	FALSE
Huaier extract	Tranilast	FAS, IL6, BCL2, CASP3, NKX3-1, TNF, STAT3, BAX	BCL2L11		1	FALSE
Huaier extract	lignocaine (LIG)	FAS, IL6, BCL2, CASP3, NKX3-1, TNF, STAT3, BAX	BAD, BCL2, NKX3-1, BAX		1	FALSE
Huaier extract	crizotinib and temozolomide	FAS, IL6, BCL2, CASP3, NKX3-1, TNF, STAT3, BAX	AKT1, BIRC5, ROS1, MCL1, BCL2L11, CLEC4D, FH		1	FALSE
Huaier extract	Transcriptional co-activator with PDZ binding motif (TAZ)	FAS, IL6, BCL2, CASP3, NKX3-1, TNF, STAT3, BAX	MTOR, AKT1		1	FALSE
Huaier extract	Paclitaxel	FAS, IL6, BCL2, CASP3, NKX3-1, TNF, STAT3, BAX	WDTC1		1	FALSE
Huaier extract	Ibrutinib combined with radiation	FAS, IL6, BCL2, CASP3, NKX3-1, TNF, STAT3, BAX	AKT1		1	FALSE
Huaier extract	PF-04554878	FAS, IL6, BCL2, CASP3, NKX3-1, TNF, STAT3, BAX	PTK2		1	FALSE
Huaier extract	GLU-PTX	FAS, IL6, BCL2, CASP3, NKX3-1, TNF, STAT3, BAX	ABCB1, ABCG2		1	FALSE
Huaier extract	caffeine	FAS, IL6, BCL2, CASP3, NKX3-1, TNF, STAT3, BAX	BAX, PTGS2, HAS1, MYLIP, NKX3-1, COX5A, CPOX, MLXIP, COX8A, MARCHF8		1	FALSE
Huaier extract	Met and Cis	FAS, IL6, BCL2, CASP3, NKX3-1, TNF, STAT3, BAX	AKT1, CCND1, PIK3CB, PIK3CG, PCNA, PIK3CD, PIK3CA		1	FALSE
Huaier extract	Baicalin	FAS, IL6, BCL2, CASP3, NKX3-1, TNF, STAT3, BAX	MYC		1	FALSE
Huaier extract	DHA and ABT-263	FAS, IL6, BCL2, CASP3, NKX3-1, TNF, STAT3, BAX	MCL1, BCL2L11, CLEC4D, STAT3, FH		1	FALSE
Huaier extract	Docosahexaenoic acid (DHA)	FAS, IL6, BCL2, CASP3, NKX3-1, TNF, STAT3, BAX	BIRC3, BAK1, NKX3-1, BIRC2, CYCS, XIAP, DDIT3, BAX		1	FALSE
Huaier extract	ursolic acid (UA)	FAS, IL6, BCL2, CASP3, NKX3-1, TNF, STAT3, BAX	AKT1		1	FALSE
Huaier extract	the halogenated monoterpene mertensene	FAS, IL6, BCL2, CASP3, NKX3-1, TNF, STAT3, BAX	CDK1, COL11A2, CDK2, CASP3, PARP1, PCNA, POLD1, CDK4, WDTC1		1	FALSE
Huaier extract	JuBei oral liquid (JB)	FAS, IL6, BCL2, CASP3, NKX3-1, TNF, STAT3, BAX	CASP3, BCL2, NKX3-1, ROS1, CYCS, BAX		1	FALSE
Huaier extract	Acacetin with doxorubicin	FAS, IL6, BCL2, CASP3, NKX3-1, TNF, STAT3, BAX	CDKN1A, ABCB1, PCNA		1	FALSE
Huaier extract	simvastatin	FAS, IL6, BCL2, CASP3, NKX3-1, TNF, STAT3, BAX	INS, AKT1, IGF1, INS-IGF2		1	FALSE
Huaier extract	Fisetin	FAS, IL6, BCL2, CASP3, NKX3-1, TNF, STAT3, BAX	AKT1, CASP8		1	FALSE
Huaier extract	bortezomib and ketoconazole	FAS, IL6, BCL2, CASP3, NKX3-1, TNF, STAT3, BAX	BID		1	FALSE
Huaier extract	combined TMZ treatment with BIX01294, an inhibitor of histone methyltransferase G9a	FAS, IL6, BCL2, CASP3, NKX3-1, TNF, STAT3, BAX	MAP1LC3A		1	FALSE
Huaier extract	FePt-Cys nanoparticles (FePt-Cys NPs)	FAS, IL6, BCL2, CASP3, NKX3-1, TNF, STAT3, BAX	MMP2, ROS1		1	FALSE
Huaier extract	Euplotin C (EC)	FAS, IL6, BCL2, CASP3, NKX3-1, TNF, STAT3, BAX	AKT1		1	FALSE
Huaier extract	UCN-01 (7-hydroxy-staurosporine)	FAS, IL6, BCL2, CASP3, NKX3-1, TNF, STAT3, BAX	CDKN1A, PCNA		1	FALSE
Huaier extract	nelfinavir	FAS, IL6, BCL2, CASP3, NKX3-1, TNF, STAT3, BAX	HSPA5, GDF10		1	FALSE
Huaier extract	Ilimaquinone	FAS, IL6, BCL2, CASP3, NKX3-1, TNF, STAT3, BAX	TNFRSF10B		1	FALSE
Huaier extract	daurisoline	FAS, IL6, BCL2, CASP3, NKX3-1, TNF, STAT3, BAX	CCND1, MYC, PCNA, HSP90AA1		1	FALSE
Huaier extract	PPZ and VCR	FAS, IL6, BCL2, CASP3, NKX3-1, TNF, STAT3, BAX	AKT1, PIK3CB, PIK3CG, PIK3CD, EGFR, MTOR, PIK3CA, ABCB1		1	FALSE
Huaier extract	Polyphyllin VI	FAS, IL6, BCL2, CASP3, NKX3-1, TNF, STAT3, BAX	BCL2, NKX3-1, MAPK8, BECN1, WDTC1, BAX		1	FALSE
Huaier extract	nigericin	FAS, IL6, BCL2, CASP3, NKX3-1, TNF, STAT3, BAX	MTOR		1	FALSE
Huaier extract	C₁₈H₁₇NO₆	FAS, IL6, BCL2, CASP3, NKX3-1, TNF, STAT3, BAX	MMP9, AKT1, PIK3CB, PIK3CG, MMP2, PIK3CD, FLT1, VIM, KDR, VEGFA, PIK3CA		1	FALSE
Huaier extract	high-dose pulsatile gefitinib	FAS, IL6, BCL2, CASP3, NKX3-1, TNF, STAT3, BAX	AKT1, EGFR		1	FALSE
Huaier extract	valproic acid (VPA)(combination of VPA and metformin )	FAS, IL6, BCL2, CASP3, NKX3-1, TNF, STAT3, BAX	AKT1		1	FALSE
Huaier extract	Gambogenic acid (GNA)	FAS, IL6, BCL2, CASP3, NKX3-1, TNF, STAT3, BAX	CASP3, AKT1, PTEN		1	FALSE
Huaier extract	p-Hydroxymethoxybenzobijuglone (HMBBJ)	FAS, IL6, BCL2, CASP3, NKX3-1, TNF, STAT3, BAX	CASP3, BCL2		1	FALSE
Huaier extract	chidamide	FAS, IL6, BCL2, CASP3, NKX3-1, TNF, STAT3, BAX	COL11A2, CASP3, PARP1, CASP9, CASP8		1	FALSE
Huaier extract	5‑FU and Blu9931	FAS, IL6, BCL2, CASP3, NKX3-1, TNF, STAT3, BAX	CDKN1B		1	FALSE
Huaier extract	5-FU, DTN and DHA	FAS, IL6, BCL2, CASP3, NKX3-1, TNF, STAT3, BAX	MCL1, FH, CLEC4D		1	FALSE
Huaier extract	Auranofin (AF)	FAS, IL6, BCL2, CASP3, NKX3-1, TNF, STAT3, BAX	ABL1, MTTP, ROS1		1	FALSE
Huaier extract	β-Asarone	FAS, IL6, BCL2, CASP3, NKX3-1, TNF, STAT3, BAX	MYC		1	FALSE
Huaier extract	Myricetin	FAS, IL6, BCL2, CASP3, NKX3-1, TNF, STAT3, BAX	AKT1, PIK3CB, PIK3CG, PDPK1, PDK1, JUN, PIK3CD, MAPK8, PIK3CA		1	FALSE
Huaier extract	Doxorubicin, Metformin, and Sodium Oxamate (DoxMetOx)	FAS, IL6, BCL2, CASP3, NKX3-1, TNF, STAT3, BAX	MTOR, MAP1LC3A, COL11A2, PARP1		1	FALSE
Huaier extract	PF-00562271	FAS, IL6, BCL2, CASP3, NKX3-1, TNF, STAT3, BAX	PTK2, RNPEP, ORAI1		1	FALSE
Huaier extract	SKF-96365, an SOCE inhibitor	FAS, IL6, BCL2, CASP3, NKX3-1, TNF, STAT3, BAX	AKT1		1	FALSE
Huaier extract	IRE + FOLFIRINOX (5-fluorouracil, leucovorin, irinotecan, and oxaliplatin)	FAS, IL6, BCL2, CASP3, NKX3-1, TNF, STAT3, BAX	CASP3		1	FALSE
Huaier extract	Melatonin	FAS, IL6, BCL2, CASP3, NKX3-1, TNF, STAT3, BAX	BAX, SEMA6A, CASP3, MYLIP, NKX3-1, BCL2, ROS1, PCNA, MLXIP, MARCHF8		1	FALSE
Huaier extract	Nanomicellar-Curcumin	FAS, IL6, BCL2, CASP3, NKX3-1, TNF, STAT3, BAX	TWIST1, CCND1, BCL2, NKX3-1, MAP1LC3A, BECN1, PCNA, ZEB1, BAX, CASP8		1	FALSE
Huaier extract	reactive oxygen species modulator-1 (Romo1)	FAS, IL6, BCL2, CASP3, NKX3-1, TNF, STAT3, BAX	BCL2, NKX3-1, BAX, ROS1		1	FALSE
Huaier extract	GSK525762A	FAS, IL6, BCL2, CASP3, NKX3-1, TNF, STAT3, BAX	BCL2, MYC, BAX, BAK1		1	FALSE
Huaier extract	4-methylnitrosamino-1-3-pyridyl-1-butanone (NNK)	FAS, IL6, BCL2, CASP3, NKX3-1, TNF, STAT3, BAX	SNAI1, SLC22A3, POU5F1, ITK		1	FALSE
Huaier extract	Ganoderma lucidum polysaccharides (GLP)	FAS, IL6, BCL2, CASP3, NKX3-1, TNF, STAT3, BAX	NAGLU, NBAS, GDF15		1	FALSE
Huaier extract	Heerak Bhasma nanoparticle (HBNP)	FAS, IL6, BCL2, CASP3, NKX3-1, TNF, STAT3, BAX	IL6		1	FALSE
Huaier extract	Alkannin	FAS, IL6, BCL2, CASP3, NKX3-1, TNF, STAT3, BAX	SNAI1, AKT1, PIK3CB, PIK3CG, SNAI2, BCL2, CASP9, PIK3CD, VIM, PIK3CA		1	FALSE
Huaier extract	CL-6, a curcumin derivative	FAS, IL6, BCL2, CASP3, NKX3-1, TNF, STAT3, BAX	NKX3-1, BAX, BCL2		1	FALSE
Huaier extract	Dox-NCs	FAS, IL6, BCL2, CASP3, NKX3-1, TNF, STAT3, BAX	CASP3, ABCB1		1	FALSE
Huaier extract	aqueous extract of Solanum nigrum (AESN)	FAS, IL6, BCL2, CASP3, NKX3-1, TNF, STAT3, BAX	CASP3, VIM, ZEB1		1	FALSE
Huaier extract	hydroxychloroquine (HCQ)	FAS, IL6, BCL2, CASP3, NKX3-1, TNF, STAT3, BAX	BAX, NKX3-1, ABCB1		1	FALSE
Huaier extract	Hesperidin, piperine and bee venom	FAS, IL6, BCL2, CASP3, NKX3-1, TNF, STAT3, BAX	EGFR		1	FALSE
Huaier extract	copper (II) (Cu [II])	FAS, IL6, BCL2, CASP3, NKX3-1, TNF, STAT3, BAX	BCL2, BAX, CASP8		1	FALSE
Huaier extract	30-diethoxyphosphoryl-28-propynoylbetulin (compound 4)	FAS, IL6, BCL2, CASP3, NKX3-1, TNF, STAT3, BAX	SLC12A9, CDKN1A		1	FALSE
Huaier extract	EPA and DHA	FAS, IL6, BCL2, CASP3, NKX3-1, TNF, STAT3, BAX	CD44, SCYL1		1	FALSE
Huaier extract	tepotinib	FAS, IL6, BCL2, CASP3, NKX3-1, TNF, STAT3, BAX	SLC22A3, MYC, ITK		1	FALSE
Huaier extract	Monensin	FAS, IL6, BCL2, CASP3, NKX3-1, TNF, STAT3, BAX	KDR, FLT1, EGFR		1	FALSE
Huaier extract	TRAIL and NVB	FAS, IL6, BCL2, CASP3, NKX3-1, TNF, STAT3, BAX	CASP3, NKX3-1, BAX, BCL2		1	FALSE
Huaier extract	Bafilomycin A1	FAS, IL6, BCL2, CASP3, NKX3-1, TNF, STAT3, BAX	BCL2, BECN1		1	FALSE
Huaier extract	ASR352 (7b) was identified as one of the equipotent 7a analogs	FAS, IL6, BCL2, CASP3, NKX3-1, TNF, STAT3, BAX	CASP3, BCL2, NKX3-1, PARP1, BAX		1	FALSE
Huaier extract	Violacein	FAS, IL6, BCL2, CASP3, NKX3-1, TNF, STAT3, BAX	AKT1, CCND1, PCNA		1	FALSE
Huaier extract	DHA synergized with 2-Deoxy-D-glucose	FAS, IL6, BCL2, CASP3, NKX3-1, TNF, STAT3, BAX	CYCS, CASP9		1	FALSE
Huaier extract	n-butylidenephthalide (n-BP)	FAS, IL6, BCL2, CASP3, NKX3-1, TNF, STAT3, BAX	DNMT1		1	FALSE
Huaier extract	5,7-dihydroxy-4-methyl-6-(3-methylbutanoyl)-coumarin (DMAC)	FAS, IL6, BCL2, CASP3, NKX3-1, TNF, STAT3, BAX	COL11A2, BAK1, CASP3, PARP1, MCL1, CLEC4D, WDTC1, FH		1	FALSE
Huaier extract	Artesunate (ART)	FAS, IL6, BCL2, CASP3, NKX3-1, TNF, STAT3, BAX	PTGS2, FAS, FASN, MYLIP, COX5A, CPOX, MLXIP, COX8A, MARCHF8		1	FALSE
Huaier extract	SI 34	FAS, IL6, BCL2, CASP3, NKX3-1, TNF, STAT3, BAX	CCND1, PCNA, SRC		1	FALSE
Huaier extract	Cryptotansinone (Dsh-003) (MW 269.14)	FAS, IL6, BCL2, CASP3, NKX3-1, TNF, STAT3, BAX	AKT1, PIK3CB, PIK3CG, PIK3CD, PIK3CA		1	FALSE
Huaier extract	Erlotinib	FAS, IL6, BCL2, CASP3, NKX3-1, TNF, STAT3, BAX	COL11A2, AKT1, CASP3, PARP1, CASP9		1	FALSE
Huaier extract	17β-Estradiol (E2)	FAS, IL6, BCL2, CASP3, NKX3-1, TNF, STAT3, BAX	IL6, STAT3		1	FALSE
Huaier extract	Andrographis paniculata (A. paniculata) polysaccharide	FAS, IL6, BCL2, CASP3, NKX3-1, TNF, STAT3, BAX	CDK1, CASP3, CASP9, CASP8		1	FALSE
Huaier extract	cryptolepine	FAS, IL6, BCL2, CASP3, NKX3-1, TNF, STAT3, BAX	WDTC1, PARP1		1	FALSE
Huaier extract	TAp73alpha	FAS, IL6, BCL2, CASP3, NKX3-1, TNF, STAT3, BAX	NKX3-1, BAX		1	FALSE
Huaier extract	Exenatide (Ex-4)	FAS, IL6, BCL2, CASP3, NKX3-1, TNF, STAT3, BAX	EGF, CCND1, BIRC5, BCL2, PCNA, EGFR, STAT3, MYC		1	FALSE
Huaier extract	palbociclib in combination with the rapamycin analog temsirolimus	FAS, IL6, BCL2, CASP3, NKX3-1, TNF, STAT3, BAX	CDK4, MTOR		1	FALSE
Huaier extract	Pulchrin A	FAS, IL6, BCL2, CASP3, NKX3-1, TNF, STAT3, BAX	NKX3-1, BAX		1	FALSE
Huaier extract	Y15	FAS, IL6, BCL2, CASP3, NKX3-1, TNF, STAT3, BAX	PTK2		1	FALSE
Huaier extract	ampelopsin sodium (Amp-Na)	FAS, IL6, BCL2, CASP3, NKX3-1, TNF, STAT3, BAX	CA2, UCN3		1	FALSE
Huaier extract	E2 plus BSO	FAS, IL6, BCL2, CASP3, NKX3-1, TNF, STAT3, BAX	JUN, MAPK8		1	FALSE
Huaier extract	3-methyladenine (3-MA)	FAS, IL6, BCL2, CASP3, NKX3-1, TNF, STAT3, BAX	AKT1, MAP1LC3A, BECN1		1	FALSE
Huaier extract	Bcl-2 antisense oligonucleotide	FAS, IL6, BCL2, CASP3, NKX3-1, TNF, STAT3, BAX	BCL2		1	FALSE
Huaier extract	the combination of cardamonin and 5-FU	FAS, IL6, BCL2, CASP3, NKX3-1, TNF, STAT3, BAX	TCF4, TCF7L2		1	FALSE
Huaier extract	EGCG and cyclopamine (CyA)	FAS, IL6, BCL2, CASP3, NKX3-1, TNF, STAT3, BAX	EGFR		1	FALSE
Huaier extract	antiCD33-LONp-PMI	FAS, IL6, BCL2, CASP3, NKX3-1, TNF, STAT3, BAX	MDM4		1	FALSE
Huaier extract	cordycepin	FAS, IL6, BCL2, CASP3, NKX3-1, TNF, STAT3, BAX	MFAP1, PRKAB1, PRKAA1, ROS1, PRKAA2, APRT, MTOR		1	FALSE
Huaier extract	Radix Sophorae Flavescentis	FAS, IL6, BCL2, CASP3, NKX3-1, TNF, STAT3, BAX	CASP3, NKX3-1, BAX, BCL2		1	FALSE
Huaier extract	piperlongumine (PL)	FAS, IL6, BCL2, CASP3, NKX3-1, TNF, STAT3, BAX	STAT3		1	FALSE
Huaier extract	ibrutinib	FAS, IL6, BCL2, CASP3, NKX3-1, TNF, STAT3, BAX	EGFR		1	FALSE
Huaier extract	Xanthohumol (XN)	FAS, IL6, BCL2, CASP3, NKX3-1, TNF, STAT3, BAX	COL11A2, AKT1, CASP3, BCL2, STIM1, PARP1, ROS1, CASP9, WDTC1		1	FALSE
Huaier extract	free fatty acids extract (FFAE)	FAS, IL6, BCL2, CASP3, NKX3-1, TNF, STAT3, BAX	CASP3, CASP9		1	FALSE
Huaier extract	Simvastatin	FAS, IL6, BCL2, CASP3, NKX3-1, TNF, STAT3, BAX	BCL2, NKX3-1, BAX		1	FALSE
Huaier extract	FN2 in combination with GEM	FAS, IL6, BCL2, CASP3, NKX3-1, TNF, STAT3, BAX	BCL2, NKX3-1, BAX		1	FALSE
Huaier extract	TAK-242	FAS, IL6, BCL2, CASP3, NKX3-1, TNF, STAT3, BAX	IL6		1	FALSE
Huaier extract	dihydroartemisinin inhibited fibronectin-1	FAS, IL6, BCL2, CASP3, NKX3-1, TNF, STAT3, BAX	FN1, AKT1, PIK3CB, PIK3CG, PIK3CD, SEMA6A, PIK3CA		1	FALSE
Huaier extract	anti-diabetic drug Metformin (Met)	FAS, IL6, BCL2, CASP3, NKX3-1, TNF, STAT3, BAX	CCND1, MYC, BAX, PCNA		1	FALSE
Huaier extract	Matrine	FAS, IL6, BCL2, CASP3, NKX3-1, TNF, STAT3, BAX	AKT1, PIK3CB, PIK3CG, MYLIP, BCL2, PTK2, MAPK3, PIK3CD, MLXIP, KDR, PIK3CA, MARCHF8, MTOR		1	FALSE
Huaier extract	Bithionol-paclitaxel	FAS, IL6, BCL2, CASP3, NKX3-1, TNF, STAT3, BAX	COL11A2, BCL2, PARP1, ROS1, XIAP		1	FALSE
Huaier extract	ibuprofen	FAS, IL6, BCL2, CASP3, NKX3-1, TNF, STAT3, BAX	XIAP, CASP3, ABCB1, PCNA		1	FALSE
Huaier extract	Malathion	FAS, IL6, BCL2, CASP3, NKX3-1, TNF, STAT3, BAX	NKX3-1, BAX, BCL2, AKT1		1	FALSE
Huaier extract	curcumin and carboplatin	FAS, IL6, BCL2, CASP3, NKX3-1, TNF, STAT3, BAX	MMP9, AKT1, CASP3, BCL2, CASP9, MAPK3		1	FALSE
Huaier extract	Aclidinium bromide	FAS, IL6, BCL2, CASP3, NKX3-1, TNF, STAT3, BAX	AKT1, PIK3CB, PIK3CG, CASP3, BCL2, NKX3-1, PIK3CD, PIK3CA, BAX		1	FALSE
Huaier extract	Anlotinib	FAS, IL6, BCL2, CASP3, NKX3-1, TNF, STAT3, BAX	AKT1, CCND1, MMP9, PIK3CB, PIK3CG, BIRC5, MMP2, CASP3, BCL2, NKX3-1, PCNA, PIK3CD, VIM, CDK4, PIK3CA, BAX		1	FALSE
Huaier extract	ferrocenyl pyrazole (FP) derivates, 5-ferrocenyl-1-phenyl-1H-pyrazole (FP-Ph) and 5-ferrocenyl-1H-pyrazole (FP-H)	FAS, IL6, BCL2, CASP3, NKX3-1, TNF, STAT3, BAX	AKT1, PIK3CB, PIK3CG, PIK3CD, PIK3CA		1	FALSE
Huaier extract	Tetrahydroberberine	FAS, IL6, BCL2, CASP3, NKX3-1, TNF, STAT3, BAX	AKT1, PIK3CB, PIK3CG, PIK3CD, MTOR, PIK3CA		1	FALSE
Huaier extract	Celastrus orbiculatus	FAS, IL6, BCL2, CASP3, NKX3-1, TNF, STAT3, BAX	CASP3, BCL2, NKX3-1, BAX		1	FALSE
Huaier extract	isochaihulactone	FAS, IL6, BCL2, CASP3, NKX3-1, TNF, STAT3, BAX	NAGLU, NBAS, GDF15		1	FALSE
Huaier extract	sulindac	FAS, IL6, BCL2, CASP3, NKX3-1, TNF, STAT3, BAX	FAS, PCNA, TNF, CDKN1A, SLC12A9		1	FALSE
Huaier extract	combination of celecoxib and IR	FAS, IL6, BCL2, CASP3, NKX3-1, TNF, STAT3, BAX	CDK1, PTGS2, COX5A, POLD1, CPOX, COX8A		1	FALSE
Huaier extract	Vorinostat and quinacrine	FAS, IL6, BCL2, CASP3, NKX3-1, TNF, STAT3, BAX	BCL2, NKX3-1, ROS1, MCL1, CLEC4D, BAX, FH		1	FALSE
Huaier extract	Ciclopirox (CPX)	FAS, IL6, BCL2, CASP3, NKX3-1, TNF, STAT3, BAX	SNAI1, MMP9, MMP2		1	FALSE
Huaier extract	Bortezomib	FAS, IL6, BCL2, CASP3, NKX3-1, TNF, STAT3, BAX	NKX3-1, MYC		1	FALSE
Huaier extract	ZD1839 (Iressa)	FAS, IL6, BCL2, CASP3, NKX3-1, TNF, STAT3, BAX	MMP9, EGF		1	FALSE
Huaier extract	Panobinostat	FAS, IL6, BCL2, CASP3, NKX3-1, TNF, STAT3, BAX	ERBB2, EGFR		1	FALSE
Huaier extract	aloe-emodin (AE)	FAS, IL6, BCL2, CASP3, NKX3-1, TNF, STAT3, BAX	ERBB2		1	FALSE
Huaier extract	β-cyclodextrin-nanosponges (CN-CPT)	FAS, IL6, BCL2, CASP3, NKX3-1, TNF, STAT3, BAX	RHO, RHOD, MAPK3		1	FALSE
Huaier extract	frankincense essential oil (FEO)	FAS, IL6, BCL2, CASP3, NKX3-1, TNF, STAT3, BAX	BCL2, BAX		1	FALSE
Huaier extract	Fluoxetine (FLX)	FAS, IL6, BCL2, CASP3, NKX3-1, TNF, STAT3, BAX	MAPK8		1	FALSE
Huaier extract	gefitinib with calcitriol	FAS, IL6, BCL2, CASP3, NKX3-1, TNF, STAT3, BAX	ERBB2, EGFR		1	FALSE
Huaier extract	Lymecycline	FAS, IL6, BCL2, CASP3, NKX3-1, TNF, STAT3, BAX	AKT1, STAT3, EGFR		1	FALSE
Huaier extract	β-elemene	FAS, IL6, BCL2, CASP3, NKX3-1, TNF, STAT3, BAX	ABCB1		1	FALSE
Huaier extract	sanguinarine (SG)	FAS, IL6, BCL2, CASP3, NKX3-1, TNF, STAT3, BAX	CCND1, MYLIP, BCL2, PCNA, MLXIP, MARCHF8		1	FALSE
Huaier extract	LukS-PV	FAS, IL6, BCL2, CASP3, NKX3-1, TNF, STAT3, BAX	BAK1, NKX3-1, BAX, BCL2		1	FALSE
Huaier extract	calix[6]arene (CLX6)	FAS, IL6, BCL2, CASP3, NKX3-1, TNF, STAT3, BAX	MMP2, MMP9, PTK2, AXL		1	FALSE
Huaier extract	Paclitaxel (Taxol) &Caffeine	FAS, IL6, BCL2, CASP3, NKX3-1, TNF, STAT3, BAX	BCL2		1	FALSE
Huaier extract	Huaier n-butanol extract (HBE)	FAS, IL6, BCL2, CASP3, NKX3-1, TNF, STAT3, BAX	MAP2K7, MAPK1, SLC22A3, MAPK3, ITK		1	FALSE
Huaier extract	P2 (sequence: RALGWSCL)	FAS, IL6, BCL2, CASP3, NKX3-1, TNF, STAT3, BAX	CASP3, BCL2		1	FALSE
Huaier extract	polyester-based hyperbranched dendritic-linear (HBDL)-based NPs carrying doxorubicin (Dox)	FAS, IL6, BCL2, CASP3, NKX3-1, TNF, STAT3, BAX	MAPK8		1	FALSE
Huaier extract	Dual HER/IGF-insulin	FAS, IL6, BCL2, CASP3, NKX3-1, TNF, STAT3, BAX	AKT1		1	FALSE
Huaier extract	Bruceine D	FAS, IL6, BCL2, CASP3, NKX3-1, TNF, STAT3, BAX	MLXIP, MYLIP, MARCHF8, PCNA		1	FALSE
Huaier extract	Piroxicam (PXM)	FAS, IL6, BCL2, CASP3, NKX3-1, TNF, STAT3, BAX	CPOX, COX8A, PTGS2, COX5A		1	FALSE
Huaier extract	synthesized nanoparticles was modified with folic acid (FA)	FAS, IL6, BCL2, CASP3, NKX3-1, TNF, STAT3, BAX	COL11A2, CASP3, PARP1		1	FALSE
Huaier extract	PBI-05204	FAS, IL6, BCL2, CASP3, NKX3-1, TNF, STAT3, BAX	AKT1, PIK3CB, CD44, PIK3CG, PIK3CD, MTOR, PIK3CA		1	FALSE
Huaier extract	(E)-3-(3-(benzyloxy) phenyl)-1-(4-hydroxyphenyl)prop-2-en-1-one (HM015k or 15k)	FAS, IL6, BCL2, CASP3, NKX3-1, TNF, STAT3, BAX	ABCG2, PCNA, CCNB1, MYC, ABCB1		1	FALSE
Huaier extract	EEHDW	FAS, IL6, BCL2, CASP3, NKX3-1, TNF, STAT3, BAX	ABCB1, ABCG2		1	FALSE
Huaier extract	Sesquiterpene Lactone-Santonin	FAS, IL6, BCL2, CASP3, NKX3-1, TNF, STAT3, BAX	CASP3, NKX3-1, BCL2, MAP2K7, PCNA, CASP9, MTOR, BAX		1	FALSE
Huaier extract	Thymoquinone (TQ)	FAS, IL6, BCL2, CASP3, NKX3-1, TNF, STAT3, BAX	COL11A2, AKT1, PIK3CB, PIK3CG, PARP1, PIK3CD, PIK3CA, PTEN		1	FALSE
Huaier extract	tamoxifen (TAM)	FAS, IL6, BCL2, CASP3, NKX3-1, TNF, STAT3, BAX	STAT3, JAK2		1	FALSE
Huaier extract	diethyllaminaldehyde (DEAB)	FAS, IL6, BCL2, CASP3, NKX3-1, TNF, STAT3, BAX	ALDH1A1		1	FALSE
Huaier extract	PMI combined with ADR	FAS, IL6, BCL2, CASP3, NKX3-1, TNF, STAT3, BAX	COL11A2, PTK2, PARP1, PCNA, EGFR		1	FALSE
Huaier extract	p21-activated kinase (PAK) 2	FAS, IL6, BCL2, CASP3, NKX3-1, TNF, STAT3, BAX	ATP2A3		1	FALSE
Huaier extract	Sophoridine	FAS, IL6, BCL2, CASP3, NKX3-1, TNF, STAT3, BAX	MAPK8		1	FALSE
Huaier extract	talazoparib and TMZ	FAS, IL6, BCL2, CASP3, NKX3-1, TNF, STAT3, BAX	BAK1, BAX		1	FALSE
Huaier extract	FMT, CpG and FMT and CpG	FAS, IL6, BCL2, CASP3, NKX3-1, TNF, STAT3, BAX	AKT1, IL6, TNF, EGFR, MTOR		1	FALSE
Huaier extract	flubendazole	FAS, IL6, BCL2, CASP3, NKX3-1, TNF, STAT3, BAX	MYC, VIM, POU5F1		1	FALSE
Huaier extract	CONPs	FAS, IL6, BCL2, CASP3, NKX3-1, TNF, STAT3, BAX	CASP3, AKT1, AXL, CASP9		1	FALSE
Huaier extract	combination of baicalin and DDP	FAS, IL6, BCL2, CASP3, NKX3-1, TNF, STAT3, BAX	AKT1		1	FALSE
Huaier extract	Cidofovir	FAS, IL6, BCL2, CASP3, NKX3-1, TNF, STAT3, BAX	CASP3, FGF2		1	FALSE
Huaier extract	Taxol	FAS, IL6, BCL2, CASP3, NKX3-1, TNF, STAT3, BAX	CDKN1B, BCL2, PCNA, CIB1, CDKN1A		1	FALSE
Huaier extract	Dp44mT	FAS, IL6, BCL2, CASP3, NKX3-1, TNF, STAT3, BAX	SOAT1, MYC		1	FALSE
Huaier extract	BBI608 in combination with paclitaxel	FAS, IL6, BCL2, CASP3, NKX3-1, TNF, STAT3, BAX	STAT3		1	FALSE
Huaier extract	Ajoene (4,5,9-trithiadodeca-1,6,11-triene-9-oxide)	FAS, IL6, BCL2, CASP3, NKX3-1, TNF, STAT3, BAX	CASP3, BCL2, CYCS		1	FALSE
Huaier extract	MHP-1	FAS, IL6, BCL2, CASP3, NKX3-1, TNF, STAT3, BAX	SLC22A3, MMP9, VIM, ITK		1	FALSE
Huaier extract	27652-89-7	FAS, IL6, BCL2, CASP3, NKX3-1, TNF, STAT3, BAX	BCL2, BAX, CYCS		1	FALSE
Huaier extract	Defactinib and PD173074	FAS, IL6, BCL2, CASP3, NKX3-1, TNF, STAT3, BAX	PTK2, AKT1		1	FALSE
Huaier extract	2-methoxy-5((3,4,5-trimethosyphenyl)seleninyl) phenol (SQ0814061)	FAS, IL6, BCL2, CASP3, NKX3-1, TNF, STAT3, BAX	AKT1, PIK3CB, PIK3CG, PCNA, CCNB1, PIK3CD, PIK3CA		1	FALSE
Huaier extract	(MAY)	FAS, IL6, BCL2, CASP3, NKX3-1, TNF, STAT3, BAX	ABCB1		1	FALSE
Huaier extract	Gambogic acid (GA)	FAS, IL6, BCL2, CASP3, NKX3-1, TNF, STAT3, BAX	MMP2, MMP9, MAPK8, MAPK3		1	FALSE
Huaier extract	ARV-825 (ARV) and its nanoformulation development (ARV-NP)	FAS, IL6, BCL2, CASP3, NKX3-1, TNF, STAT3, BAX	CASP3, BCL2, MYC, BRD4		1	FALSE
Huaier extract	Vidarabine	FAS, IL6, BCL2, CASP3, NKX3-1, TNF, STAT3, BAX	CASP3, NKX3-1, BCL2, WDTC1, BAX		1	FALSE
Huaier extract	quercetin combined with irinotecan/SN-38	FAS, IL6, BCL2, CASP3, NKX3-1, TNF, STAT3, BAX	TWIST1, PTGS2, FLT1, KDR, VEGFA		1	FALSE
Huaier extract	Polyphyllin II(PP II)	FAS, IL6, BCL2, CASP3, NKX3-1, TNF, STAT3, BAX	AKT1, PIK3CB, PIK3CG, PIK3CD, MTOR, PIK3CA		1	FALSE
Huaier extract	the combination of VPA and DOX	FAS, IL6, BCL2, CASP3, NKX3-1, TNF, STAT3, BAX	CASP3, PARP1, CDKN1A		1	FALSE
Huaier extract	Sotetsuflavone	FAS, IL6, BCL2, CASP3, NKX3-1, TNF, STAT3, BAX	MTOR, AKT1		1	FALSE
Huaier extract	cisplatin and cisplatin-metformin	FAS, IL6, BCL2, CASP3, NKX3-1, TNF, STAT3, BAX	SEMA6A, AKT1, PRKAB1, PRKAA1, PRKAA2, MTOR		1	FALSE
Huaier extract	gefitinib with the YAP1 inhibitor verteporfin or an MEK/ERK inhibitor AZD6244	FAS, IL6, BCL2, CASP3, NKX3-1, TNF, STAT3, BAX	MLXIP, BAD, MYLIP, MARCHF8		1	FALSE
Huaier extract	artocarpin	FAS, IL6, BCL2, CASP3, NKX3-1, TNF, STAT3, BAX	BCL2, NKX3-1, BAX, BAK1		1	FALSE
Huaier extract	Alantolactone	FAS, IL6, BCL2, CASP3, NKX3-1, TNF, STAT3, BAX	AKT1		1	FALSE
Huaier extract	sFRP4	FAS, IL6, BCL2, CASP3, NKX3-1, TNF, STAT3, BAX	CA2, ABCG2		1	FALSE
Huaier extract	bazedoxifene acetate (BAZ)	FAS, IL6, BCL2, CASP3, NKX3-1, TNF, STAT3, BAX	STAT3, STAT1		1	FALSE
Huaier extract	L-Pt-Py	FAS, IL6, BCL2, CASP3, NKX3-1, TNF, STAT3, BAX	MYC		1	FALSE
Huaier extract	LY5	FAS, IL6, BCL2, CASP3, NKX3-1, TNF, STAT3, BAX	STAT3		1	FALSE
Huaier extract	CP-673451	FAS, IL6, BCL2, CASP3, NKX3-1, TNF, STAT3, BAX	AKT1, PIK3CB, PIK3CG, PIK3CD, PIK3CA		1	FALSE
Huaier extract	Hispolon	FAS, IL6, BCL2, CASP3, NKX3-1, TNF, STAT3, BAX	BCL2, NKX3-1, BAX		1	FALSE
Huaier extract	sulforaphene (SFE, 4-methylsufinyl-3-butenyl isothiocyanate)	FAS, IL6, BCL2, CASP3, NKX3-1, TNF, STAT3, BAX	BCL2		1	FALSE
Huaier extract	octreotide (OCT) and cisplatin (DDP)	FAS, IL6, BCL2, CASP3, NKX3-1, TNF, STAT3, BAX	ABCB1, ABCG2		1	FALSE
Huaier extract	Celecoxib	FAS, IL6, BCL2, CASP3, NKX3-1, TNF, STAT3, BAX	AKT1, PTGS2, CCND1, BIRC5, MDM4, ABCB1, CASP3, NKX3-1, BCL2, MSH3, COX5A, PCNA, CPOX, ABCC1, COX8A, BAX, PTEN		1	FALSE
Huaier extract	the regorafenib/ginsenoside combination	FAS, IL6, BCL2, CASP3, NKX3-1, TNF, STAT3, BAX	BIRC5		1	FALSE
Huaier extract	Doxorubicin (DOX) loaded folate-coated magnetic Fe3 O4 nanoparticles (MNPs)	FAS, IL6, BCL2, CASP3, NKX3-1, TNF, STAT3, BAX	CASP3, BCL2		1	FALSE
Huaier extract	tolfenamic acid (TA)	FAS, IL6, BCL2, CASP3, NKX3-1, TNF, STAT3, BAX	NAGLU, NBAS, ROS1, GDF15		1	FALSE
Huaier extract	A005	FAS, IL6, BCL2, CASP3, NKX3-1, TNF, STAT3, BAX	TNFSF11		1	FALSE
Huaier extract	silibinin	FAS, IL6, BCL2, CASP3, NKX3-1, TNF, STAT3, BAX	MMP2, MMP9, STAT3		1	FALSE
Huaier extract	paclitaxel and honokiol	FAS, IL6, BCL2, CASP3, NKX3-1, TNF, STAT3, BAX	ABCB1		1	FALSE
Huaier extract	Oxysophocarpine	FAS, IL6, BCL2, CASP3, NKX3-1, TNF, STAT3, BAX	MTOR, AKT1		1	FALSE
Huaier extract	Cardiotoxin (CTX) III	FAS, IL6, BCL2, CASP3, NKX3-1, TNF, STAT3, BAX	AKT1, ZEB1, PI3, EGFR, SOAT1		1	FALSE
Huaier extract	vinorelbine (NVB)	FAS, IL6, BCL2, CASP3, NKX3-1, TNF, STAT3, BAX	BCL2		1	FALSE
Huaier extract	Curcumin	FAS, IL6, BCL2, CASP3, NKX3-1, TNF, STAT3, BAX	GDF10, BCL2, NKX3-1, MAP1LC3A, ROS1, SHH, GLI1, VIM, DDIT3, BAX, HSPA5		1	FALSE
Huaier extract	5-FU combined with casticin	FAS, IL6, BCL2, CASP3, NKX3-1, TNF, STAT3, BAX	CASP3, CASP8		1	FALSE
Huaier extract	cleistanthin A (CA)	FAS, IL6, BCL2, CASP3, NKX3-1, TNF, STAT3, BAX	CCND1, BIRC5		1	FALSE
Huaier extract	cardamonin	FAS, IL6, BCL2, CASP3, NKX3-1, TNF, STAT3, BAX	TCF4, TCF7L2		1	FALSE
Huaier extract	100704-10-7	FAS, IL6, BCL2, CASP3, NKX3-1, TNF, STAT3, BAX	BAX, BAK1, CASP3, MYLIP, MAPK8, BCL2, NKX3-1, JUN, CYCS, MLXIP, XIAP, BID, MARCHF8, CASP8		1	FALSE
Huaier extract	Herbal melanin (HM)	FAS, IL6, BCL2, CASP3, NKX3-1, TNF, STAT3, BAX	CASP3, BCL2		1	FALSE
Huaier extract	acetyl-11-keto-beta-boswellic acid (AKBA	FAS, IL6, BCL2, CASP3, NKX3-1, TNF, STAT3, BAX	BIRC3, MMP9, CCND1, PTGS2, BIRC5, BCL2, PCNA		1	FALSE
Huaier extract	pazopanib + trametinib	FAS, IL6, BCL2, CASP3, NKX3-1, TNF, STAT3, BAX	AKT1		1	FALSE
Huaier extract	Hymecromone plus sorafenib	FAS, IL6, BCL2, CASP3, NKX3-1, TNF, STAT3, BAX	EGF, CD44, MCL1, EGFR, CLEC4D, FH		1	FALSE
Huaier extract	Atovaquone	FAS, IL6, BCL2, CASP3, NKX3-1, TNF, STAT3, BAX	ERBB2, CCND1, HNF4A, TCF7L2, NKX3-1, BCL2, TCF4, PCNA, DDIT4, MYC, BAX		1	FALSE
Huaier extract	oleanolic acid (OA) plus autophagy inhibitor 3-methyladenine (3-MA) (3-MA+OA) or chloroquine (CQ)	FAS, IL6, BCL2, CASP3, NKX3-1, TNF, STAT3, BAX	NKX3-1, MAP1LC3A, BAX, BCL2		1	FALSE
Huaier extract	LZ-106	FAS, IL6, BCL2, CASP3, NKX3-1, TNF, STAT3, BAX	ROS1		1	FALSE
Huaier extract	calix[6]arene	FAS, IL6, BCL2, CASP3, NKX3-1, TNF, STAT3, BAX	CDK4, CDK2		1	FALSE
Huaier extract	combination (E) of Huangqi (Radix Astragali Mongolici) and Ezhu (Rhizoma Curcumae Phaeocaulis)	FAS, IL6, BCL2, CASP3, NKX3-1, TNF, STAT3, BAX	CASP3, NKX3-1, BAX, BCL2		1	FALSE
Huaier extract	Tetrandrine (Tet)	FAS, IL6, BCL2, CASP3, NKX3-1, TNF, STAT3, BAX	COL11A2, CCND1, CASP3, BCL2, NKX3-1, PARP1, PCNA, CDKN1A, CDK4, BAX, CASP8		1	FALSE
Huaier extract	miR-375 and DOX were co-delivered by liposomes (named L-miR-375/DOX-NPs)	FAS, IL6, BCL2, CASP3, NKX3-1, TNF, STAT3, BAX	ATG7, ABCB1, CASP3, BCL2, NKX3-1, MAPK8, BAX		1	FALSE
Huaier extract	Lycorine hydrochloride (LH)	FAS, IL6, BCL2, CASP3, NKX3-1, TNF, STAT3, BAX	MCL1		1	FALSE
Huaier extract	U3-1402	FAS, IL6, BCL2, CASP3, NKX3-1, TNF, STAT3, BAX	AKT1, PIK3CB, PIK3CG, PIK3CD, H2AX, PIK3CA		1	FALSE
Huaier extract	RWJ-241947 (MCC-555)	FAS, IL6, BCL2, CASP3, NKX3-1, TNF, STAT3, BAX	CDKN3, CDKN1A, PCNA		1	FALSE
Huaier extract	compound 5k	FAS, IL6, BCL2, CASP3, NKX3-1, TNF, STAT3, BAX	BAD, NKX3-1, BAX, BCL2		1	FALSE
Huaier extract	G3BC31	FAS, IL6, BCL2, CASP3, NKX3-1, TNF, STAT3, BAX	CPOX, COX8A, PTGS2, COX5A		1	FALSE
Huaier extract	rapamycin (RPM)	FAS, IL6, BCL2, CASP3, NKX3-1, TNF, STAT3, BAX	KDR, VEGFA, FLT1		1	FALSE
Huaier extract	the synthetic curcumin analog B14	FAS, IL6, BCL2, CASP3, NKX3-1, TNF, STAT3, BAX	CDK2, CCND1, PCNA		1	FALSE
Huaier extract	combination of metronomic topotecan and pazopanib	FAS, IL6, BCL2, CASP3, NKX3-1, TNF, STAT3, BAX	ABCG2		1	FALSE
Huaier extract	Kinamycin F	FAS, IL6, BCL2, CASP3, NKX3-1, TNF, STAT3, BAX	PCNA		1	FALSE
Huaier extract	OSU-T315	FAS, IL6, BCL2, CASP3, NKX3-1, TNF, STAT3, BAX	AKT1		1	FALSE
Huaier extract	Co-administration of MK siRNA and quercetin	FAS, IL6, BCL2, CASP3, NKX3-1, TNF, STAT3, BAX	AKT1, PIK3CB, PIK3CG, ABCG2, PIK3CD, PIK3CA, MAPK3		1	FALSE
Huaier extract	nano micelles curcumin	FAS, IL6, BCL2, CASP3, NKX3-1, TNF, STAT3, BAX	CCND1, PCNA		1	FALSE
Huaier extract	KU711 and KU757	FAS, IL6, BCL2, CASP3, NKX3-1, TNF, STAT3, BAX	CD44		1	FALSE
Huaier extract	Betulinic acid	FAS, IL6, BCL2, CASP3, NKX3-1, TNF, STAT3, BAX	MTOR, JAK2		1	FALSE
Huaier extract	vaticanol C (VTC)	FAS, IL6, BCL2, CASP3, NKX3-1, TNF, STAT3, BAX	SPHK1		1	FALSE
Huaier extract	UNC0642	FAS, IL6, BCL2, CASP3, NKX3-1, TNF, STAT3, BAX	CASP3, BCL2L11		1	FALSE
Huaier extract	CM363	FAS, IL6, BCL2, CASP3, NKX3-1, TNF, STAT3, BAX	RB1, PCNA, WEE1		1	FALSE
Huaier extract	histone deacetylases (HDACs) inhibitor, suberoylanilide hydroxamic acid (SAHA)	FAS, IL6, BCL2, CASP3, NKX3-1, TNF, STAT3, BAX	SEMA6A		1	FALSE
Huaier extract	Ampelopsin (AMP)	FAS, IL6, BCL2, CASP3, NKX3-1, TNF, STAT3, BAX	MYC		1	FALSE
Huaier extract	Pectolinarigenin	FAS, IL6, BCL2, CASP3, NKX3-1, TNF, STAT3, BAX	MMP9, CASP3, BCL2, NKX3-1, ROS1, STAT3, BAX		1	FALSE
Huaier extract	LZT-106 as a novel kinase inhibitor	FAS, IL6, BCL2, CASP3, NKX3-1, TNF, STAT3, BAX	MCL1, FH, CLEC4D		1	FALSE
Huaier extract	goniothalamin	FAS, IL6, BCL2, CASP3, NKX3-1, TNF, STAT3, BAX	BCL2		1	FALSE
Huaier extract	C(60) fullerene-cisplatin nanocomplex	FAS, IL6, BCL2, CASP3, NKX3-1, TNF, STAT3, BAX	CASP3		1	FALSE
Huaier extract	PTX and RO3306	FAS, IL6, BCL2, CASP3, NKX3-1, TNF, STAT3, BAX	PCNA		1	FALSE
Huaier extract	LZT-106 was shown to synergize with ABT-199	FAS, IL6, BCL2, CASP3, NKX3-1, TNF, STAT3, BAX	MCL1, FH, CLEC4D		1	FALSE
Huaier extract	HSP90AA1	FAS, IL6, BCL2, CASP3, NKX3-1, TNF, STAT3, BAX	AKT1, PIK3CB, PIK3CG, PIK3CD, MTOR, PIK3CA		1	FALSE
Huaier extract	a synergistic combination of photoactive hypericin and Manumycin A	FAS, IL6, BCL2, CASP3, NKX3-1, TNF, STAT3, BAX	COL11A2, BIRC3, BIRC5, BIRC2, PARP1, XIAP		1	FALSE
Huaier extract	Flubendazole	FAS, IL6, BCL2, CASP3, NKX3-1, TNF, STAT3, BAX	BSG, GPX4, SLC7A11		1	FALSE
Huaier extract	Formononetin	FAS, IL6, BCL2, CASP3, NKX3-1, TNF, STAT3, BAX	ABCC1, MSH3, MDM4		1	FALSE
Huaier extract	HDAC inhibitors 23h	FAS, IL6, BCL2, CASP3, NKX3-1, TNF, STAT3, BAX	HSP90AA1		1	FALSE
Huaier extract	paclitaxel	FAS, IL6, BCL2, CASP3, NKX3-1, TNF, STAT3, BAX	AKT1, PIK3CB, PIK3CG, PCNA, CCNB1, PIK3CD, MTOR, PIK3CA		1	FALSE
Huaier extract	Dasatinib plus Gefitinib	FAS, IL6, BCL2, CASP3, NKX3-1, TNF, STAT3, BAX	SRC, AKT1, EGFR		1	FALSE
Huaier extract	the combined effects of gefitinib and pemetrexed	FAS, IL6, BCL2, CASP3, NKX3-1, TNF, STAT3, BAX	AKT1		1	FALSE
Huaier extract	11-Dehydrosinulariolide	FAS, IL6, BCL2, CASP3, NKX3-1, TNF, STAT3, BAX	AKT1, PTEN		1	FALSE
Huaier extract	Moringin	FAS, IL6, BCL2, CASP3, NKX3-1, TNF, STAT3, BAX	CASP3, NKX3-1, BAX		1	FALSE
Huaier extract	superparamagnetic iron oxide nanoparticles (SPIONs)	FAS, IL6, BCL2, CASP3, NKX3-1, TNF, STAT3, BAX	CASP3, ROS1		1	FALSE
Huaier extract	Paeonol	FAS, IL6, BCL2, CASP3, NKX3-1, TNF, STAT3, BAX	AKT1, PIK3CB, PIK3CG, PIK3CD, VIM, PIK3CA		1	FALSE
Huaier extract	phenothiazine (DS00329)	FAS, IL6, BCL2, CASP3, NKX3-1, TNF, STAT3, BAX	CDK2, CCND1, PCNA		1	FALSE
Huaier extract	a novel oral PIM inhibitor, AZD1208	FAS, IL6, BCL2, CASP3, NKX3-1, TNF, STAT3, BAX	MYC, SORBS1, LNPEP, BRD4, HACD1, CDKN1A, SERPINB6, CAP1		1	FALSE
Huaier extract	Daunorubicin	FAS, IL6, BCL2, CASP3, NKX3-1, TNF, STAT3, BAX	AKT1		1	FALSE
Huaier extract	plumbagin (PL)	FAS, IL6, BCL2, CASP3, NKX3-1, TNF, STAT3, BAX	AKT1, PIK3CB, PIK3CG, PIK3CD, MTOR, PIK3CA		1	FALSE
Huaier extract	nelfinavir (NFV)	FAS, IL6, BCL2, CASP3, NKX3-1, TNF, STAT3, BAX	AKT1, ATP8A2, ABCB1		1	FALSE
Huaier extract	SB-T-121205	FAS, IL6, BCL2, CASP3, NKX3-1, TNF, STAT3, BAX	COL11A2, CASP3, BCL2, NKX3-1, PARP1, CASP9, WDTC1, BAX		1	FALSE
Huaier extract	All trans-retinoic acid (ATRA)	FAS, IL6, BCL2, CASP3, NKX3-1, TNF, STAT3, BAX	AKT1, PIK3CB, PIK3CG, MAP2K7, BCL2, MCL1, PIK3CD, CLEC4D, PIK3CA, FH		1	FALSE
Huaier extract	Cyproheptadine	FAS, IL6, BCL2, CASP3, NKX3-1, TNF, STAT3, BAX	COL11A2, PARP1		1	FALSE
Huaier extract	dacomitinib	FAS, IL6, BCL2, CASP3, NKX3-1, TNF, STAT3, BAX	CDK1, CDK2, AKT1, BCL2, NKX3-1, MAP1LC3A, CASP9, EGFR, BAX		1	FALSE
Huaier extract	NVP-ADW742	FAS, IL6, BCL2, CASP3, NKX3-1, TNF, STAT3, BAX	AKT1, PIK3CB, PIK3CG, IGF1, PIK3CD, PIK3CA		1	FALSE
Huaier extract	IL-1α and IL-1β	FAS, IL6, BCL2, CASP3, NKX3-1, TNF, STAT3, BAX	ZEB1		1	FALSE
Huaier extract	fluazuron	FAS, IL6, BCL2, CASP3, NKX3-1, TNF, STAT3, BAX	AKT1, FGFR3		1	FALSE
Huaier extract	BC2059	FAS, IL6, BCL2, CASP3, NKX3-1, TNF, STAT3, BAX	TCF4, TCF7L2		1	FALSE
Huaier extract	pyrrolidinium	FAS, IL6, BCL2, CASP3, NKX3-1, TNF, STAT3, BAX	CASP9		1	FALSE
Huaier extract	GCCSysm-4 (G-4)	FAS, IL6, BCL2, CASP3, NKX3-1, TNF, STAT3, BAX	CPOX, COX8A, PTGS2, COX5A		1	FALSE
Huaier extract	PTX and TQD	FAS, IL6, BCL2, CASP3, NKX3-1, TNF, STAT3, BAX	ROS1		1	FALSE
Huaier extract	bromocriptine	FAS, IL6, BCL2, CASP3, NKX3-1, TNF, STAT3, BAX	PCNA		1	FALSE
Huaier extract	Baicalein	FAS, IL6, BCL2, CASP3, NKX3-1, TNF, STAT3, BAX	SEMA6A, HDAC9, ABCG2, HSP90AA1		1	FALSE
Huaier extract	Green synthesis of silver nanoparticles using Ganoderma neo-japonicum Imazeki	FAS, IL6, BCL2, CASP3, NKX3-1, TNF, STAT3, BAX	CASP3		1	FALSE
Huaier extract	Plitidepsin	FAS, IL6, BCL2, CASP3, NKX3-1, TNF, STAT3, BAX	CDK4, CCND1, RB1, PCNA		1	FALSE
Huaier extract	Aripiprazole	FAS, IL6, BCL2, CASP3, NKX3-1, TNF, STAT3, BAX	BAK1, MYC, BCL2		1	FALSE
Huaier extract	RUNX3	FAS, IL6, BCL2, CASP3, NKX3-1, TNF, STAT3, BAX	BCL2, CASP8		1	FALSE
Huaier extract	HY253	FAS, IL6, BCL2, CASP3, NKX3-1, TNF, STAT3, BAX	COL11A2, RB1, PARP1, CASP9, WDTC1		1	FALSE
Huaier extract	RBCm-OM/PLGA	FAS, IL6, BCL2, CASP3, NKX3-1, TNF, STAT3, BAX	CASP3, BCL2		1	FALSE
Huaier extract	MLN0128	FAS, IL6, BCL2, CASP3, NKX3-1, TNF, STAT3, BAX	MTOR		1	FALSE
Huaier extract	ursolic acid	FAS, IL6, BCL2, CASP3, NKX3-1, TNF, STAT3, BAX	NKX3-1, BAX, BCL2, AKT1		1	FALSE
Huaier extract	Retinoic acid (RA)	FAS, IL6, BCL2, CASP3, NKX3-1, TNF, STAT3, BAX	CASP3, CDK5		1	FALSE
Huaier extract	Trametinib	FAS, IL6, BCL2, CASP3, NKX3-1, TNF, STAT3, BAX	MCL1, MAP2K7, FH, CLEC4D		1	FALSE
Huaier extract	2-aziridin-1-yl-3-[(2-[2-[(3-aziridin-1-yl-1,4-dioxo-1,4-dihydronaphthalen-2-yl)thio]ethoxy]ethyl)thio]naphthoquinone (AZ-1)	FAS, IL6, BCL2, CASP3, NKX3-1, TNF, STAT3, BAX	BCL2, PCNA		1	FALSE
Huaier extract	S2E, a thia-Michael adduct of sulfonamide chalcone	FAS, IL6, BCL2, CASP3, NKX3-1, TNF, STAT3, BAX	CASP3, JUN, CYCS, SEMA6A, MAPK8, BAX		1	FALSE
Huaier extract	Istaroxime	FAS, IL6, BCL2, CASP3, NKX3-1, TNF, STAT3, BAX	PTK2, STIM1, ORAI1		1	FALSE
Huaier extract	MPT0G211 combined with doxorubicin	FAS, IL6, BCL2, CASP3, NKX3-1, TNF, STAT3, BAX	BAX		1	FALSE
Huaier extract	combination therapy of gefitinib and cisplatin	FAS, IL6, BCL2, CASP3, NKX3-1, TNF, STAT3, BAX	EGFR		1	FALSE
Huaier extract	ONX0912	FAS, IL6, BCL2, CASP3, NKX3-1, TNF, STAT3, BAX	ROS1		1	FALSE
Huaier extract	WJ-26210-2, in combination with gefitinib	FAS, IL6, BCL2, CASP3, NKX3-1, TNF, STAT3, BAX	DUSP1, DUSP12		1	FALSE
Huaier extract	biocompatible As2O3 nanoparticles	FAS, IL6, BCL2, CASP3, NKX3-1, TNF, STAT3, BAX	NKX3-1, BAX, BCL2		1	FALSE
Huaier extract	CCT137690	FAS, IL6, BCL2, CASP3, NKX3-1, TNF, STAT3, BAX	CCNB1, PTEN, MMP2		1	FALSE
Huaier extract	VERU-111	FAS, IL6, BCL2, CASP3, NKX3-1, TNF, STAT3, BAX	COL11A2, CASP3, PARP1		1	FALSE
Huaier extract	FK228	FAS, IL6, BCL2, CASP3, NKX3-1, TNF, STAT3, BAX	AKT1, PIK3CB, PIK3CG, SRC, MAP2K7, BCL2, NKX3-1, PIK3CD, EGFR, MTOR, PIK3CA, BAX		1	FALSE
Huaier extract	Chemerin	FAS, IL6, BCL2, CASP3, NKX3-1, TNF, STAT3, BAX	AKT1, PTEN		1	FALSE
Huaier extract	Brevilin A (BA)	FAS, IL6, BCL2, CASP3, NKX3-1, TNF, STAT3, BAX	MTOR, AKT1, STAT3		1	FALSE
Huaier extract	GA-TAT	FAS, IL6, BCL2, CASP3, NKX3-1, TNF, STAT3, BAX	CASP3, BCL2, NKX3-1, CASP9, BAX		1	FALSE
Huaier extract	lenalidomide and cisplatin	FAS, IL6, BCL2, CASP3, NKX3-1, TNF, STAT3, BAX	COL11A2, CASP3, BCL2, PARP1, FGF2, FLT1, KDR, VEGFA		1	FALSE
Huaier extract	dezocine	FAS, IL6, BCL2, CASP3, NKX3-1, TNF, STAT3, BAX	AKT1		1	FALSE
Huaier extract	Triptolide (TPL)	FAS, IL6, BCL2, CASP3, NKX3-1, TNF, STAT3, BAX	GTF2H5, CDK7, GTF2H2, ERCC2, GTF2H1, GTF2H4, ERCC3, GTF2H3		1	FALSE
Huaier extract	Compound 8r	FAS, IL6, BCL2, CASP3, NKX3-1, TNF, STAT3, BAX	MCL1, BCL2, FH, CLEC4D		1	FALSE
Huaier extract	gambogic acid (GA)	FAS, IL6, BCL2, CASP3, NKX3-1, TNF, STAT3, BAX	CDK1, CASP3, BCL2, NKX3-1, POLD1, EGFR, BAX		1	FALSE
Huaier extract	Strobilanthes crispus	FAS, IL6, BCL2, CASP3, NKX3-1, TNF, STAT3, BAX	PROC, BCL2, NKX3-1, SOD1, APC, BAX		1	FALSE
Huaier extract	sunitinib	FAS, IL6, BCL2, CASP3, NKX3-1, TNF, STAT3, BAX	MAP1LC3A		1	FALSE
Huaier extract	nonsteroidal anti-inflammatory drug	FAS, IL6, BCL2, CASP3, NKX3-1, TNF, STAT3, BAX	BCL2		1	FALSE
Huaier extract	AZD8055/trametinib	FAS, IL6, BCL2, CASP3, NKX3-1, TNF, STAT3, BAX	BCL2L11		1	FALSE
Huaier extract	5-FU combined with forbesione	FAS, IL6, BCL2, CASP3, NKX3-1, TNF, STAT3, BAX	CASP3, BCL2, NKX3-1, CASP9, BAX		1	FALSE
Huaier extract	Cynara cardunculus L. (CCL)	FAS, IL6, BCL2, CASP3, NKX3-1, TNF, STAT3, BAX	ABL1, MTTP		1	FALSE
Huaier extract	Ator-loaded PSV micelles (ASM)	FAS, IL6, BCL2, CASP3, NKX3-1, TNF, STAT3, BAX	TWIST1, MMP9		1	FALSE
Huaier extract	Calebin-A	FAS, IL6, BCL2, CASP3, NKX3-1, TNF, STAT3, BAX	JUN, MAPK8		1	FALSE
Huaier extract	cisplatin (DDP)	FAS, IL6, BCL2, CASP3, NKX3-1, TNF, STAT3, BAX	ABCB1		1	FALSE
Huaier extract	Artesunate	FAS, IL6, BCL2, CASP3, NKX3-1, TNF, STAT3, BAX	CASP3, STAT3, ROS1, CASP8		1	FALSE
Huaier extract	CYT997	FAS, IL6, BCL2, CASP3, NKX3-1, TNF, STAT3, BAX	STAT3, JAK2		1	FALSE
Huaier extract	luteoloside	FAS, IL6, BCL2, CASP3, NKX3-1, TNF, STAT3, BAX	COL11A2, FAS, FASN, CASP3, NKX3-1, BCL2, PARP1, MTOR, MAPK8, BAX, CASP8		1	FALSE
Huaier extract	sertraline (STL)	FAS, IL6, BCL2, CASP3, NKX3-1, TNF, STAT3, BAX	BIRC3, CD44, BIRC5, TNFSF14, MAP1LC3A, BECN1, ZEB1, BIRC2, TPT1, SLC22A3, ATG5, LEF1, ALDH1A1, ITK		1	FALSE
Huaier extract	emodin succinyl ester (ESE)	FAS, IL6, BCL2, CASP3, NKX3-1, TNF, STAT3, BAX	AR		1	FALSE
Huaier extract	Ethoxysanguinarine (Eth)	FAS, IL6, BCL2, CASP3, NKX3-1, TNF, STAT3, BAX	MFAP1, PRKAB1, PRKAA1, PRKAA2, APRT		1	FALSE
Huaier extract	the receptor-specific agonist G-1	FAS, IL6, BCL2, CASP3, NKX3-1, TNF, STAT3, BAX	MAPK3, PCNA		1	FALSE
Huaier extract	morin and paclitaxel	FAS, IL6, BCL2, CASP3, NKX3-1, TNF, STAT3, BAX	GATA3, QRSL1, MYLIP, HSPB3, MLXIP, MARCHF8		1	FALSE
Huaier extract	SNX-7081 and fludarabine nucleoside (2-FaraA)	FAS, IL6, BCL2, CASP3, NKX3-1, TNF, STAT3, BAX	FASN, FAS, BID		1	FALSE
Huaier extract	combining CDDP with the HSP90 inhibitor 17-N-allylamino-17-demethoxy geldanamycin (17-AAG)	FAS, IL6, BCL2, CASP3, NKX3-1, TNF, STAT3, BAX	COL11A2, AKT1, CASP3, PARP1, XIAP, WDTC1		1	FALSE
Huaier extract	Gemini-Cur	FAS, IL6, BCL2, CASP3, NKX3-1, TNF, STAT3, BAX	NKX3-1, BAX, BCL2		1	FALSE
Huaier extract	the combined action of CD95L and gemcitabine	FAS, IL6, BCL2, CASP3, NKX3-1, TNF, STAT3, BAX	MCL1, FH, CLEC4D		1	FALSE
Huaier extract	flavopiridol and carfilzomib	FAS, IL6, BCL2, CASP3, NKX3-1, TNF, STAT3, BAX	XIAP, ACACA		1	FALSE
Huaier extract	enterolactone (EL)	FAS, IL6, BCL2, CASP3, NKX3-1, TNF, STAT3, BAX	SNAI1, CD44, MAPK3		1	FALSE
Huaier extract	1,25-(OH)2D3	FAS, IL6, BCL2, CASP3, NKX3-1, TNF, STAT3, BAX	MAP2K7, MAPK3		1	FALSE
Huaier extract	nafamostat mesilate (NM)	FAS, IL6, BCL2, CASP3, NKX3-1, TNF, STAT3, BAX	CDK1, PCNA		1	FALSE
Huaier extract	combination of Celecoxib and Plumbagin	FAS, IL6, BCL2, CASP3, NKX3-1, TNF, STAT3, BAX	PTGS2, COX5A, CPOX, COX8A, STAT3		1	FALSE
Huaier extract	nitazoxanide (NTZ)	FAS, IL6, BCL2, CASP3, NKX3-1, TNF, STAT3, BAX	KDR, IL6, BCL2, JAK2, CYCS, FLT1, VEGFA, STAT3		1	FALSE
Huaier extract	Biochanin A and SB590885	FAS, IL6, BCL2, CASP3, NKX3-1, TNF, STAT3, BAX	AKT1, PIK3CB, PIK3CG, PIK3CD, PIK3CA		1	FALSE
Huaier extract	Nimotuzumab	FAS, IL6, BCL2, CASP3, NKX3-1, TNF, STAT3, BAX	AKT1		1	FALSE
Huaier extract	gossypol	FAS, IL6, BCL2, CASP3, NKX3-1, TNF, STAT3, BAX	MTOR, CCND1, PCNA, RPS6KB1		1	FALSE
Huaier extract	YM155	FAS, IL6, BCL2, CASP3, NKX3-1, TNF, STAT3, BAX	BIRC3, BIRC5, CASP3, BIRC2, EGFR, ABCB1		1	FALSE
Huaier extract	β-elemene (β-ELE)	FAS, IL6, BCL2, CASP3, NKX3-1, TNF, STAT3, BAX	BAD, BCL2, CASP3, CYCS		1	FALSE
Huaier extract	farnesyltransferase (FTase) inhibitor FTI-2148	FAS, IL6, BCL2, CASP3, NKX3-1, TNF, STAT3, BAX	AKT1, MAPK3		1	FALSE
Huaier extract	MET Vinorelbine (NVB) combined with an angiogenesis inhibitor (Endostar)	FAS, IL6, BCL2, CASP3, NKX3-1, TNF, STAT3, BAX	KDR, VEGFA, PECAM1, FLT1		1	FALSE
Huaier extract	C-phycocyanin (C-PC) pigment	FAS, IL6, BCL2, CASP3, NKX3-1, TNF, STAT3, BAX	CCND1, BCL2, PCNA, ATP8A2, STAT3		1	FALSE
Huaier extract	EM-2	FAS, IL6, BCL2, CASP3, NKX3-1, TNF, STAT3, BAX	MAPK8		1	FALSE
Huaier extract	SmacN7	FAS, IL6, BCL2, CASP3, NKX3-1, TNF, STAT3, BAX	AKT1, BAK1, PIK3CB, PIK3CD, BID, TNFSF10, HLA-DRB4, PARP1, CASP9, CLEC4D, MTOR, TNFRSF10B, TNFRSF10A, BIRC3, CASP3, BCL2, NKX3-1, BAX, CASP8, COL11A2, PIK3CG, MCL1, PIK3CA, FH		1	FALSE
Huaier extract	Navitoclax	FAS, IL6, BCL2, CASP3, NKX3-1, TNF, STAT3, BAX	MYC		1	FALSE
Huaier extract	Xyloketal B	FAS, IL6, BCL2, CASP3, NKX3-1, TNF, STAT3, BAX	AKT1, MAPK3		1	FALSE
Huaier extract	Metformin	FAS, IL6, BCL2, CASP3, NKX3-1, TNF, STAT3, BAX	AKT1, PRKAB1, PIK3CB, IL6, STAT3, MAPK8, PTGS2, CCND1, FASN, BAD, PRKAA1, PARP1, FOXO3, CASP9, VIM, MTOR, SLC22A3, MLXIP, PRRT2, PTEN, MMP2, BCL2, NKX3-1, ROS1, FLT1, VEGFA, BAX, MAPK3, FN1, ABCC1, CPOX, SHH, PRKAA2, KDR, PIK3CA		1	FALSE
Huaier extract	deguelin	FAS, IL6, BCL2, CASP3, NKX3-1, TNF, STAT3, BAX	PIK3CD, PIK3CG, PIK3CA, PIK3CB		1	FALSE
Huaier extract	eicosapentaenoic acid-free fatty acid (EPA-FFA), epigallocatechin-3-gallate (EGCG) and proanthocyanidins	FAS, IL6, BCL2, CASP3, NKX3-1, TNF, STAT3, BAX	MTOR, CCND1, MYC, PCNA		1	FALSE
Huaier extract	combination of CPT and JQ1	FAS, IL6, BCL2, CASP3, NKX3-1, TNF, STAT3, BAX	H2AX, MRE11		1	FALSE
Huaier extract	Hypomethylating agents (HMAs) and inhibitors of poly(ADP-ribose) polymerases (PARPis) and histone deacetylases (HDACis)	FAS, IL6, BCL2, CASP3, NKX3-1, TNF, STAT3, BAX	PARP1, DNMT1		1	FALSE
Huaier extract	Bazedoxifene combined with paclitaxel or gemcitabine	FAS, IL6, BCL2, CASP3, NKX3-1, TNF, STAT3, BAX	IL6, STAT3, STAT1		1	FALSE
Huaier extract	cerdulatinib	FAS, IL6, BCL2, CASP3, NKX3-1, TNF, STAT3, BAX	MCL1, BCL2, FH, CLEC4D		1	FALSE
Huaier extract	Aza-PBHA	FAS, IL6, BCL2, CASP3, NKX3-1, TNF, STAT3, BAX	HDAC9		1	FALSE
Huaier extract	Dextropropranolol	FAS, IL6, BCL2, CASP3, NKX3-1, TNF, STAT3, BAX	MMP2, MAP2K7		1	FALSE
Huaier extract	vaccinia-related kinase 2 (VRK2)	FAS, IL6, BCL2, CASP3, NKX3-1, TNF, STAT3, BAX	BCL2, MAPK8		1	FALSE
Huaier extract	soloxolone methyl (SM)	FAS, IL6, BCL2, CASP3, NKX3-1, TNF, STAT3, BAX	MMP9		1	FALSE
Huaier extract	PARP1 and CHK1 inhibitors	FAS, IL6, BCL2, CASP3, NKX3-1, TNF, STAT3, BAX	MAPK3		1	FALSE
Huaier extract	baicalein	FAS, IL6, BCL2, CASP3, NKX3-1, TNF, STAT3, BAX	SNAI1, VIM		1	FALSE
Huaier extract	RAF265, a multikinase inhibitor	FAS, IL6, BCL2, CASP3, NKX3-1, TNF, STAT3, BAX	BCL2, CCND1, PCNA		1	FALSE
Huaier extract	taxol	FAS, IL6, BCL2, CASP3, NKX3-1, TNF, STAT3, BAX	BAX		1	FALSE
Huaier extract	Combination treatment with vemurafenib and AZD6244	FAS, IL6, BCL2, CASP3, NKX3-1, TNF, STAT3, BAX	CDKN1B, CCND1, PCNA		1	FALSE
Huaier extract	PQ1 and tamoxifen	FAS, IL6, BCL2, CASP3, NKX3-1, TNF, STAT3, BAX	BAX, CASP3, BIRC5		1	FALSE
Huaier extract	β-lapachone and its 3-iodine	FAS, IL6, BCL2, CASP3, NKX3-1, TNF, STAT3, BAX	ROS1, CASP8		1	FALSE
Huaier extract	the combination of LY294002 (LY), a phosphatidylinositide-3-kinase (PI3K) inhibitor, with the traditional cytotoxic anti-estrogen drug tamoxifen (TAM)	FAS, IL6, BCL2, CASP3, NKX3-1, TNF, STAT3, BAX	CCND1, BIRC5, CASP3, BCL2, PCNA		1	FALSE
Huaier extract	IP-Se-06 (3-((2-methoxyphenyl)selanyl)-7-methyl-2-phenylimidazol[1,2-a]pyridine)	FAS, IL6, BCL2, CASP3, NKX3-1, TNF, STAT3, BAX	MAPK3		1	FALSE
Huaier extract	β-Elemene	FAS, IL6, BCL2, CASP3, NKX3-1, TNF, STAT3, BAX	AKT1, MMP2, MYLIP, BCL2, EGFR, MLXIP, MARCHF8		1	FALSE
Huaier extract	Combinatorial resveratrol and pterostilbene	FAS, IL6, BCL2, CASP3, NKX3-1, TNF, STAT3, BAX	DNMT1		1	FALSE
Huaier extract	ABT-737 and cisplatin	FAS, IL6, BCL2, CASP3, NKX3-1, TNF, STAT3, BAX	AKT1		1	FALSE
Huaier extract	Co-treatment with SAHA and S116836	FAS, IL6, BCL2, CASP3, NKX3-1, TNF, STAT3, BAX	MCL1, BCL2L11, CLEC4D, XIAP, FH		1	FALSE
Huaier extract	the sulfated benzaldehyde chitosan (SBCS)	FAS, IL6, BCL2, CASP3, NKX3-1, TNF, STAT3, BAX	FGF2		1	FALSE
Huaier extract	GLU	FAS, IL6, BCL2, CASP3, NKX3-1, TNF, STAT3, BAX	SEMA6A, ROS1		1	FALSE
Huaier extract	Strophalloside	FAS, IL6, BCL2, CASP3, NKX3-1, TNF, STAT3, BAX	CASP3, CYCS, CASP9		1	FALSE
Huaier extract	thymoquinone (TQ)	FAS, IL6, BCL2, CASP3, NKX3-1, TNF, STAT3, BAX	CCND1, BIRC5, BCL2, NKX3-1, TNFSF14, PCNA, JAK2, H2AX, STAT3, BAX		1	FALSE
Huaier extract	Ruthenium(II) complexes with 6-methyl-2-thiouracil cis-[Ru(6m2tu)2(PPh3)2] (1) and [Ru(6m2tu)2(dppb)] (2) (where PPh3 = triphenylphosphine; dppb = 1,4-bis(diphenylphosphino)butane; and 6m2tu = 6-methyl-2-thiouracil)	FAS, IL6, BCL2, CASP3, NKX3-1, TNF, STAT3, BAX	MAPK8, H2AX		1	FALSE
Huaier extract	ndrographolide	FAS, IL6, BCL2, CASP3, NKX3-1, TNF, STAT3, BAX	NKX3-1, BAX, BCL2		1	FALSE
Huaier extract	OSU-53	FAS, IL6, BCL2, CASP3, NKX3-1, TNF, STAT3, BAX	PRKAB1, IL6, PRKAA1, PRKAA2, STAT3		1	FALSE
Huaier extract	α-Hispanolol (α-H)	FAS, IL6, BCL2, CASP3, NKX3-1, TNF, STAT3, BAX	MMP9, MMP2, BCL2, NKX3-1, TIMP1, BID, BAX		1	FALSE
Huaier extract	CURC + CISP	FAS, IL6, BCL2, CASP3, NKX3-1, TNF, STAT3, BAX	CA2, CLU, ROS1		1	FALSE
Huaier extract	Galangin (3,5,7-trihydroxyflavone)	FAS, IL6, BCL2, CASP3, NKX3-1, TNF, STAT3, BAX	AKT1, PTEN		1	FALSE
Huaier extract	Methoxyeugenol	FAS, IL6, BCL2, CASP3, NKX3-1, TNF, STAT3, BAX	CDK4		1	FALSE
Huaier extract	Chitosan nanoparticles	FAS, IL6, BCL2, CASP3, NKX3-1, TNF, STAT3, BAX	SLC22A3, ITK		1	FALSE
Huaier extract	The total flavonoid aglycone extracted (TFAE)	FAS, IL6, BCL2, CASP3, NKX3-1, TNF, STAT3, BAX	AKT1, PIK3CB, PIK3CG, MAP1LC3A, PIK3CD, MTOR, PIK3CA		1	FALSE
Huaier extract	2-imino-6-methoxy-2H-chromene-3-carbothioamide (IMCA)	FAS, IL6, BCL2, CASP3, NKX3-1, TNF, STAT3, BAX	PRKAB1, PRKAA1, BSG, PRKAA2, MTOR, SLC7A11		1	FALSE
Huaier extract	Rosiglitazone metformin adduct (RZM)	FAS, IL6, BCL2, CASP3, NKX3-1, TNF, STAT3, BAX	PRKAA1, PRKAB1, PRKAA2		1	FALSE
Huaier extract	Betulinic acid (BA)	FAS, IL6, BCL2, CASP3, NKX3-1, TNF, STAT3, BAX	CASP3, NKX3-1, BCL2, DDIT3, BAX, HSPA5		1	FALSE
Huaier extract	BSI‑201	FAS, IL6, BCL2, CASP3, NKX3-1, TNF, STAT3, BAX	MMP3, NKX3-1, TIMP1, BAX, PTEN		1	FALSE
Huaier extract	Griseofulvin	FAS, IL6, BCL2, CASP3, NKX3-1, TNF, STAT3, BAX	CASP3		1	FALSE
Huaier extract	ee-As4S4	FAS, IL6, BCL2, CASP3, NKX3-1, TNF, STAT3, BAX	ABL1, MTTP, ROS1		1	FALSE
Huaier extract	chloroquine plus cisplatin	FAS, IL6, BCL2, CASP3, NKX3-1, TNF, STAT3, BAX	CASP3		1	FALSE
Huaier extract	cisplatin + siRNA	FAS, IL6, BCL2, CASP3, NKX3-1, TNF, STAT3, BAX	KDR, VEGFA, FLT1		1	FALSE
Huaier extract	TW37	FAS, IL6, BCL2, CASP3, NKX3-1, TNF, STAT3, BAX	EGFR		1	FALSE
Huaier extract	carboplatin	FAS, IL6, BCL2, CASP3, NKX3-1, TNF, STAT3, BAX	GLMN, PTPN13, FAP		1	FALSE
Huaier extract	nedaplatin	FAS, IL6, BCL2, CASP3, NKX3-1, TNF, STAT3, BAX	VIM		1	FALSE
Huaier extract	capped with glycine and pluronic polymer (CPGF NPs)	FAS, IL6, BCL2, CASP3, NKX3-1, TNF, STAT3, BAX	KDR, VEGFA, CASP3, FLT1		1	FALSE
Huaier extract	anthracycline, pivarubicin	FAS, IL6, BCL2, CASP3, NKX3-1, TNF, STAT3, BAX	ABL1, BCL2, MTTP		1	FALSE
Huaier extract	pirfenidone alone or in combination with cisplatin	FAS, IL6, BCL2, CASP3, NKX3-1, TNF, STAT3, BAX	AKT1		1	FALSE
Huaier extract	Rapalink-1	FAS, IL6, BCL2, CASP3, NKX3-1, TNF, STAT3, BAX	MTOR, EGFR		1	FALSE
Huaier extract	penflurido (PFD)	FAS, IL6, BCL2, CASP3, NKX3-1, TNF, STAT3, BAX	SLC22A3, ZEB1, VIM, ITK		1	FALSE
Huaier extract	rapamycin+AICAR	FAS, IL6, BCL2, CASP3, NKX3-1, TNF, STAT3, BAX	AKT1		1	FALSE
Huaier extract	EHop-016	FAS, IL6, BCL2, CASP3, NKX3-1, TNF, STAT3, BAX	AKT1		1	FALSE
Huaier extract	entinostat	FAS, IL6, BCL2, CASP3, NKX3-1, TNF, STAT3, BAX	HSP90AA1		1	FALSE
Huaier extract	Romidepsin	FAS, IL6, BCL2, CASP3, NKX3-1, TNF, STAT3, BAX	PIK3CB, PIK3CG, JUN, PIK3CD, PIK3CA		1	FALSE
Huaier extract	5-AZA and vitamin C	FAS, IL6, BCL2, CASP3, NKX3-1, TNF, STAT3, BAX	SNAI1		1	FALSE
Huaier extract	A combination of Wee1 and mTOR	FAS, IL6, BCL2, CASP3, NKX3-1, TNF, STAT3, BAX	MTOR, WEE1		1	FALSE
Huaier extract	Chelidonine	FAS, IL6, BCL2, CASP3, NKX3-1, TNF, STAT3, BAX	EGFR		1	FALSE
Huaier extract	combination of PTX with curcumin	FAS, IL6, BCL2, CASP3, NKX3-1, TNF, STAT3, BAX	CASP3, BCL2		1	FALSE
Huaier extract	sorafenib	FAS, IL6, BCL2, CASP3, NKX3-1, TNF, STAT3, BAX	FLT1, PCNA		1	FALSE
Huaier extract	pyrrolo-1,5-benzoxazepine (PBOX)	FAS, IL6, BCL2, CASP3, NKX3-1, TNF, STAT3, BAX	MFAP1, PRKAB1, PRKAA1, PRKAA2, APRT, MTOR		1	FALSE
Huaier extract	digitoxin	FAS, IL6, BCL2, CASP3, NKX3-1, TNF, STAT3, BAX	PTK2		1	FALSE
Huaier extract	celastrol	FAS, IL6, BCL2, CASP3, NKX3-1, TNF, STAT3, BAX	ROS1		1	FALSE
Huaier extract	hydrogen gas	FAS, IL6, BCL2, CASP3, NKX3-1, TNF, STAT3, BAX	CDK4, CCND1, PCNA		1	FALSE
Huaier extract	cisplatin and fractionated IR	FAS, IL6, BCL2, CASP3, NKX3-1, TNF, STAT3, BAX	BCL2, BECN1		1	FALSE
Huaier extract	RO-3306 (CDK1 inhibitor) or dinaciclib (CDK1, 2, 5, 9 inhibitors)	FAS, IL6, BCL2, CASP3, NKX3-1, TNF, STAT3, BAX	CASP8		1	FALSE
Huaier extract	nifuroxazide	FAS, IL6, BCL2, CASP3, NKX3-1, TNF, STAT3, BAX	MMP2, MMP9		1	FALSE
Huaier extract	parthenolide-SAHA hybrids:Compound 26	FAS, IL6, BCL2, CASP3, NKX3-1, TNF, STAT3, BAX	ABCC1		1	FALSE
Huaier extract	17-AAG and celecoxib	FAS, IL6, BCL2, CASP3, NKX3-1, TNF, STAT3, BAX	BCL2		1	FALSE
Huaier extract	icaritin	FAS, IL6, BCL2, CASP3, NKX3-1, TNF, STAT3, BAX	MMP9, MMP2, STAT3, FGF2, FLT1, KDR, VEGFA		1	FALSE
Huaier extract	VS-5584	FAS, IL6, BCL2, CASP3, NKX3-1, TNF, STAT3, BAX	PIK3CB, PIK3CG, PIK3CD, MTOR, PIK3CA		1	FALSE
Huaier extract	Resiniferatoxin (RTX)	FAS, IL6, BCL2, CASP3, NKX3-1, TNF, STAT3, BAX	WDTC1, ATP8A2, ROS1		1	FALSE
Huaier extract	allicin and 5-FU	FAS, IL6, BCL2, CASP3, NKX3-1, TNF, STAT3, BAX	COL11A2, CASP3, BCL2, PARP1		1	FALSE
Huaier extract	Rottlerin (Rott)	FAS, IL6, BCL2, CASP3, NKX3-1, TNF, STAT3, BAX	ATG7, MAP1LC3A, TNFSF14, BECN1, ATG12, ATG5		1	FALSE
Huaier extract	O,O\'-diethyl-(S,S)-ethylenediamine-N,N\'-di-2-(3-cyclohexyl)propanoate dihydrochloride (named DE-EDCP)	FAS, IL6, BCL2, CASP3, NKX3-1, TNF, STAT3, BAX	CASP3, NKX3-1, BCL2, PCNA, BAX		1	FALSE
Huaier extract	4-((5-(tert-butyl)-3-chloro-2-hydroxybenzyl) amino)-2- hydroxybenzoic acid, named LX009	FAS, IL6, BCL2, CASP3, NKX3-1, TNF, STAT3, BAX	AKT1		1	FALSE
Huaier extract	2-((1, 2, 3, 4-Tetrahydroquinolin-1-yl) (4 methoxyphenyl) methyl) phenol (THMPP)	FAS, IL6, BCL2, CASP3, NKX3-1, TNF, STAT3, BAX	PIK3CB, PIK3CG, CASP3, RPS6KB1, PIK3CD, EGFR, SEMA6A, PIK3CA		1	FALSE
Huaier extract	melatonin and sorafenib	FAS, IL6, BCL2, CASP3, NKX3-1, TNF, STAT3, BAX	BAX, COL11A2, PARP1		1	FALSE
Huaier extract	(4-hydroxy-3,5-dimethylphenyl) sulfone (TMBPS)	FAS, IL6, BCL2, CASP3, NKX3-1, TNF, STAT3, BAX	AKT1, MAPK3		1	FALSE
Huaier extract	PACAP	FAS, IL6, BCL2, CASP3, NKX3-1, TNF, STAT3, BAX	GLI1		1	FALSE
Huaier extract	petroleum ether (PE)	FAS, IL6, BCL2, CASP3, NKX3-1, TNF, STAT3, BAX	AKT1, PIK3CB, PIK3CG, CASP3, BCL2, CASP9, PIK3CD, PIK3CA, BAX, PTEN		1	FALSE
Huaier extract	penta-O-galloyl-β-D-glucose (PGG)	FAS, IL6, BCL2, CASP3, NKX3-1, TNF, STAT3, BAX	AKT1, MMP9, EGF, PIK3CB, PIK3CG, EIF3I, PIK3CD, MTOR, PIK3CA		1	FALSE
Huaier extract	Teriflunomide	FAS, IL6, BCL2, CASP3, NKX3-1, TNF, STAT3, BAX	CCND1, PCNA, SEMA6A, MYC, BAX		1	FALSE
Huaier extract	SNS-032	FAS, IL6, BCL2, CASP3, NKX3-1, TNF, STAT3, BAX	BIRC3, BIRC5, CDK7, BIRC2, MCL1, CLEC4D, XIAP, FH		1	FALSE
Huaier extract	PREC and cisplatin	FAS, IL6, BCL2, CASP3, NKX3-1, TNF, STAT3, BAX	AKT1		1	FALSE
Huaier extract	1-furan-2-yl-3-pyridin-2-yl-propenone (FPP-3)	FAS, IL6, BCL2, CASP3, NKX3-1, TNF, STAT3, BAX	MMP2, MMP9		1	FALSE
Huaier extract	TA + VCR	FAS, IL6, BCL2, CASP3, NKX3-1, TNF, STAT3, BAX	COL11A2, CASP3, PARP1		1	FALSE
Huaier extract	Trametinib and Palbociclib	FAS, IL6, BCL2, CASP3, NKX3-1, TNF, STAT3, BAX	MAP2K7		1	FALSE
Huaier extract	pan-aurora kinase inhibitor (AKI) AMG 900	FAS, IL6, BCL2, CASP3, NKX3-1, TNF, STAT3, BAX	BCL2		1	FALSE
Huaier extract	heparan sulfate (HS) mimic/heparanase inhibitor roneparstat (SST0001)	FAS, IL6, BCL2, CASP3, NKX3-1, TNF, STAT3, BAX	PTK2, IGF1, EGFR		1	FALSE
Huaier extract	chloroquine (CQ) combination with cisplatin (CDDP)	FAS, IL6, BCL2, CASP3, NKX3-1, TNF, STAT3, BAX	SLC12A9, CDKN1A		1	FALSE
Huaier extract	AZD8055	FAS, IL6, BCL2, CASP3, NKX3-1, TNF, STAT3, BAX	MCL1, BCL2L11, CLEC4D, MTOR, FH		1	FALSE
Huaier extract	Bosutinib	FAS, IL6, BCL2, CASP3, NKX3-1, TNF, STAT3, BAX	SRC, EGF, EGFR		1	FALSE
Huaier extract	Apatinib	FAS, IL6, BCL2, CASP3, NKX3-1, TNF, STAT3, BAX	MTOR, SEMA6A, AKT1, GPX4		1	FALSE
Huaier extract	BZ and VNR	FAS, IL6, BCL2, CASP3, NKX3-1, TNF, STAT3, BAX	DDIT3, HSPA5		1	FALSE
Huaier extract	PLK1 (BI6727)	FAS, IL6, BCL2, CASP3, NKX3-1, TNF, STAT3, BAX	CCNB1, PCNA		1	FALSE
Huaier extract	DMH1	FAS, IL6, BCL2, CASP3, NKX3-1, TNF, STAT3, BAX	ID1		1	FALSE
Huaier extract	Sodium meta-arsenite (NaAsO2)	FAS, IL6, BCL2, CASP3, NKX3-1, TNF, STAT3, BAX	RMDN2, RMDN3, XK, RMDN1, MAP1LC3A, TNFSF14, ROS1, NLRP1, SYBU		1	FALSE
Huaier extract	retinoic acid (RA)	FAS, IL6, BCL2, CASP3, NKX3-1, TNF, STAT3, BAX	FASN, FAS		1	FALSE
Huaier extract	Xanthoangelol	FAS, IL6, BCL2, CASP3, NKX3-1, TNF, STAT3, BAX	CASP3		1	FALSE
Huaier extract	hCEC-Exo-214 in combination with anti-cancer agents, oxaliplatin or sorafenib	FAS, IL6, BCL2, CASP3, NKX3-1, TNF, STAT3, BAX	ABCB1		1	FALSE
Huaier extract	Cucurbitacin B	FAS, IL6, BCL2, CASP3, NKX3-1, TNF, STAT3, BAX	CCND1, PCNA		1	FALSE
Huaier extract	MG with 5-Fluorouracil (5-FU)	FAS, IL6, BCL2, CASP3, NKX3-1, TNF, STAT3, BAX	CDK4, ROS1		1	FALSE
Huaier extract	BKM120	FAS, IL6, BCL2, CASP3, NKX3-1, TNF, STAT3, BAX	AKT1, PIK3CB, PIK3CG, PIK3CD, PIK3CA		1	FALSE
Huaier extract	n-butylidenephthalide (BP)	FAS, IL6, BCL2, CASP3, NKX3-1, TNF, STAT3, BAX	SLC22A3, ITK		1	FALSE
Huaier extract	Lycopene	FAS, IL6, BCL2, CASP3, NKX3-1, TNF, STAT3, BAX	FAS, IL6, TNF, CXCL8, IL1A		1	FALSE
Huaier extract	Quisinostat	FAS, IL6, BCL2, CASP3, NKX3-1, TNF, STAT3, BAX	GPX4, CASP3, BCL2, NKX3-1, BAX		1	FALSE
Huaier extract	Rafoxanide	FAS, IL6, BCL2, CASP3, NKX3-1, TNF, STAT3, BAX	AKT1, PIK3CB, PIK3CG, PIK3CD, MTOR, PIK3CA		1	FALSE
Huaier extract	KML001	FAS, IL6, BCL2, CASP3, NKX3-1, TNF, STAT3, BAX	COL11A2, H2AX, PARP1		1	FALSE
Huaier extract	nonhypercalcemic vitamin D analogue BXL-628	FAS, IL6, BCL2, CASP3, NKX3-1, TNF, STAT3, BAX	AKT1, PIK3CB, PIK3CG, FGFR2, PIK3CD, PIK3CA		1	FALSE
Huaier extract	PF-573,228 in combination with erlotinib	FAS, IL6, BCL2, CASP3, NKX3-1, TNF, STAT3, BAX	AKT1		1	FALSE
Huaier extract	Apicidin	FAS, IL6, BCL2, CASP3, NKX3-1, TNF, STAT3, BAX	ABL1, NKX3-1, MTTP, PARP1, CYCS, WDTC1, BAX		1	FALSE
Huaier extract	Fenofibrate	FAS, IL6, BCL2, CASP3, NKX3-1, TNF, STAT3, BAX	AKT1, BIRC5, BCL2, FLT1, MTOR, KDR, VEGFA		1	FALSE
Huaier extract	Brucea javanica oil	FAS, IL6, BCL2, CASP3, NKX3-1, TNF, STAT3, BAX	PTGS2, CASP3, COX5A, CASP9, CPOX, COX8A		1	FALSE
Huaier extract	radotinib	FAS, IL6, BCL2, CASP3, NKX3-1, TNF, STAT3, BAX	CASP3		1	FALSE
Huaier extract	ginger extract	FAS, IL6, BCL2, CASP3, NKX3-1, TNF, STAT3, BAX	PRKAB1, PRKAA1, MAP1LC3A, PRKAA2, MTOR		1	FALSE
Huaier extract	extract of Hedyotis diffusa Willd (EEHDW)	FAS, IL6, BCL2, CASP3, NKX3-1, TNF, STAT3, BAX	AKT1, CCND1, PIK3CB, PIK3CG, NKX3-1, PCNA, PIK3CD, CDK4, PIK3CA, BAX, PTEN		1	FALSE
Huaier extract	Salinomycin	FAS, IL6, BCL2, CASP3, NKX3-1, TNF, STAT3, BAX	CA2, MFAP1, MYLIP, WNT5A, ROS1, ATP2A3, APRT, MLXIP, MARCHF8		1	FALSE
Huaier extract	doxorubicin, actinomycin D or vincristine	FAS, IL6, BCL2, CASP3, NKX3-1, TNF, STAT3, BAX	STAT1, BCL2, STAT3, CYCS, SOAT1		1	FALSE
Huaier extract	The combination of CDDP/PXD and TK or CuD	FAS, IL6, BCL2, CASP3, NKX3-1, TNF, STAT3, BAX	AKT1, MAPK8, ERBB2, STAT3		1	FALSE
Huaier extract	CWF-145	FAS, IL6, BCL2, CASP3, NKX3-1, TNF, STAT3, BAX	AKT1, PROC, FBXO5, APC, MTOR		1	FALSE
Huaier extract	proTAME	FAS, IL6, BCL2, CASP3, NKX3-1, TNF, STAT3, BAX	CCNB1, PCNA		1	FALSE
Huaier extract	benzofuran compounds	FAS, IL6, BCL2, CASP3, NKX3-1, TNF, STAT3, BAX	CDKN1A		1	FALSE
Huaier extract	Quercetin	FAS, IL6, BCL2, CASP3, NKX3-1, TNF, STAT3, BAX	NBAS, CASP3, BCL2, NAGLU, GDF15, BAX		1	FALSE
Huaier extract	cisplatin and hypericin	FAS, IL6, BCL2, CASP3, NKX3-1, TNF, STAT3, BAX	BCL2		1	FALSE
Huaier extract	LB-100	FAS, IL6, BCL2, CASP3, NKX3-1, TNF, STAT3, BAX	BCL2		1	FALSE
Huaier extract	sodium selenite (SS)	FAS, IL6, BCL2, CASP3, NKX3-1, TNF, STAT3, BAX	HDAC9		1	FALSE
Huaier extract	chlorpyrifos (CPF	FAS, IL6, BCL2, CASP3, NKX3-1, TNF, STAT3, BAX	CASP3		1	FALSE
Huaier extract	Eugenol	FAS, IL6, BCL2, CASP3, NKX3-1, TNF, STAT3, BAX	AKT1, CCND1, ERBB2, PDPK1, BAD, BCL2, PDK1, PCNA		1	FALSE
Huaier extract	(E)-4-(3-(3,5-dimethoxyphenyl)allyl)-2-methoxyphenol	FAS, IL6, BCL2, CASP3, NKX3-1, TNF, STAT3, BAX	STAT3		1	FALSE
Huaier extract	Ginsenoside Rk1 (Rk1)	FAS, IL6, BCL2, CASP3, NKX3-1, TNF, STAT3, BAX	AKT1, PIK3CB, PIK3CG, CASP3, NKX3-1, BCL2, PIK3CD, CYCS, PIK3CA, BAX		1	FALSE
Huaier extract	Brucine	FAS, IL6, BCL2, CASP3, NKX3-1, TNF, STAT3, BAX	PTGS2, BCL2, COX5A, CPOX, COX8A, BAX		1	FALSE
Huaier extract	1, 25-dihydroxyvitamin D(3) [1, 25 (OH)(2)D(3)]	FAS, IL6, BCL2, CASP3, NKX3-1, TNF, STAT3, BAX	BCL2		1	FALSE
Huaier extract	Complexes 1 and 2	FAS, IL6, BCL2, CASP3, NKX3-1, TNF, STAT3, BAX	MAP2K7, MAPK3		1	FALSE
Huaier extract	KWM-EO	FAS, IL6, BCL2, CASP3, NKX3-1, TNF, STAT3, BAX	CPOX, COX8A, PTGS2, COX5A		1	FALSE
Huaier extract	Tamoxifen (TAM)	FAS, IL6, BCL2, CASP3, NKX3-1, TNF, STAT3, BAX	HSPA5		1	FALSE
Huaier extract	Bisnaphthalimide (C8)	FAS, IL6, BCL2, CASP3, NKX3-1, TNF, STAT3, BAX	BCL2		1	FALSE
Huaier extract	Triptonide	FAS, IL6, BCL2, CASP3, NKX3-1, TNF, STAT3, BAX	SEMA6A		1	FALSE
Huaier extract	TH588 and BKM120	FAS, IL6, BCL2, CASP3, NKX3-1, TNF, STAT3, BAX	PIK3CD, PIK3CG, PIK3CA, PIK3CB		1	FALSE
Huaier extract	total flavones	FAS, IL6, BCL2, CASP3, NKX3-1, TNF, STAT3, BAX	CASP3, BCL2, BAX		1	FALSE
Huaier extract	DMAMCL	FAS, IL6, BCL2, CASP3, NKX3-1, TNF, STAT3, BAX	MTOR, AKT1, ROS1		1	FALSE
Huaier extract	Lapatinib and panobinostat	FAS, IL6, BCL2, CASP3, NKX3-1, TNF, STAT3, BAX	COL11A2, PARP1, CASP8		1	FALSE
Huaier extract	4-HBA/ADM co-treatment	FAS, IL6, BCL2, CASP3, NKX3-1, TNF, STAT3, BAX	COL11A2, CASP3, PARP1		1	FALSE
Huaier extract	Bcl-2 siRNA/Dox-TPGS-LPs	FAS, IL6, BCL2, CASP3, NKX3-1, TNF, STAT3, BAX	BCL2		1	FALSE
Huaier extract	CAA45	FAS, IL6, BCL2, CASP3, NKX3-1, TNF, STAT3, BAX	MMP2, MMP9		1	FALSE
Huaier extract	Axitinib	FAS, IL6, BCL2, CASP3, NKX3-1, TNF, STAT3, BAX	KDR, AKT1		1	FALSE
Huaier extract	Cantharidin	FAS, IL6, BCL2, CASP3, NKX3-1, TNF, STAT3, BAX	MYLIP, BCL2, NKX3-1, MARCHF8, CASP9, MLXIP, BAX		1	FALSE
Huaier extract	miR-1291 prodrug monotherapy	FAS, IL6, BCL2, CASP3, NKX3-1, TNF, STAT3, BAX	MLXIP, MYLIP, MARCHF8		1	FALSE
Huaier extract	Valproic acid (VPA)	FAS, IL6, BCL2, CASP3, NKX3-1, TNF, STAT3, BAX	FASN, BCL2, ACACA, BCL2A1, PTEN		1	FALSE
Huaier extract	(7-Carbethoxyamino-2-oxo-2H-chromen-4-yl)methylpyrrolidine-1 carbodithioate (CPP)	FAS, IL6, BCL2, CASP3, NKX3-1, TNF, STAT3, BAX	CCND1, BIRC5, BCL2, PCNA, MYC		1	FALSE
Huaier extract	paratocarpin E	FAS, IL6, BCL2, CASP3, NKX3-1, TNF, STAT3, BAX	COL11A2, BCL2, NKX3-1, MAP1LC3A, PARP1, BECN1, BAX, CASP8		1	FALSE
Huaier extract	The combination of gefitinib and vorinostat	FAS, IL6, BCL2, CASP3, NKX3-1, TNF, STAT3, BAX	INS, AKT1, IGF1, INS-IGF2		1	FALSE
Huaier extract	combination of a CD30-targeting ADC (anti-CD30-lidamycin [LDM]) with a small-molecule inhibitor (crizotinib) of nucleophosmin-anaplastic lymphoma kinase NPM-ALK	FAS, IL6, BCL2, CASP3, NKX3-1, TNF, STAT3, BAX	MAPK3		1	FALSE
Huaier extract	PTX and CpdA were combined	FAS, IL6, BCL2, CASP3, NKX3-1, TNF, STAT3, BAX	XIAP, IL6		1	FALSE
Huaier extract	Moxifloxacin and ciprofloxacin	FAS, IL6, BCL2, CASP3, NKX3-1, TNF, STAT3, BAX	CDK2, BAK1, PCNA, BID, CASP8		1	FALSE
Huaier extract	sorafenib and 5-FU, alone or in combination	FAS, IL6, BCL2, CASP3, NKX3-1, TNF, STAT3, BAX	MTOR, MAP2K7, STAT3		1	FALSE
Huaier extract	new synthesized sixteen 2,3-dihydro-1H-cyclopenta[b]quinoline derivatives (cyclopentaquinoline)	FAS, IL6, BCL2, CASP3, NKX3-1, TNF, STAT3, BAX	CASP3		1	FALSE
Huaier extract	5-fluorouracil (5-Fu)	FAS, IL6, BCL2, CASP3, NKX3-1, TNF, STAT3, BAX	NKX3-1, BAX, CYCS		1	FALSE
Huaier extract	the histone deacetylase inhibitor panobinostat	FAS, IL6, BCL2, CASP3, NKX3-1, TNF, STAT3, BAX	BECN1		1	FALSE
Huaier extract	Brown algae phlorotannins	FAS, IL6, BCL2, CASP3, NKX3-1, TNF, STAT3, BAX	ROS1		1	FALSE
Huaier extract	ketoconazole (KT)	FAS, IL6, BCL2, CASP3, NKX3-1, TNF, STAT3, BAX	COL11A2, CASP3, BCL2, PARP1, WDTC1, BAX		1	FALSE
Huaier extract	bromelain and N-acetylcysteine	FAS, IL6, BCL2, CASP3, NKX3-1, TNF, STAT3, BAX	BCL2, CYCS, AKT1		1	FALSE
Huaier extract	Arnicolide D	FAS, IL6, BCL2, CASP3, NKX3-1, TNF, STAT3, BAX	CDK1, COL11A2, AKT1, PIK3CB, PIK3CG, NKX3-1, BCL2, PARP1, PCNA, POLD1, CASP9, CCNB1, PIK3CD, MTOR, STAT3, PIK3CA, BAX		1	FALSE
Huaier extract	3-(4-Bromo phenylazo)-2,4-pentanedione	FAS, IL6, BCL2, CASP3, NKX3-1, TNF, STAT3, BAX	CASP3, VEGFA, FLT1, KDR		1	FALSE
Huaier extract	DHTS	FAS, IL6, BCL2, CASP3, NKX3-1, TNF, STAT3, BAX	CASP3, XK, NLRP1		1	FALSE
Huaier extract	Glibenclamide (Gli)	FAS, IL6, BCL2, CASP3, NKX3-1, TNF, STAT3, BAX	PCNA		1	FALSE
Huaier extract	polysaccharides isolated from Rhizoma Pleionis (PRP)	FAS, IL6, BCL2, CASP3, NKX3-1, TNF, STAT3, BAX	CASP3, BCL2, NKX3-1, STAT3, BAX, CASP8		1	FALSE
Huaier extract	neratinib	FAS, IL6, BCL2, CASP3, NKX3-1, TNF, STAT3, BAX	ERBB2		1	FALSE
Huaier extract	bicalutamide and/or metformin	FAS, IL6, BCL2, CASP3, NKX3-1, TNF, STAT3, BAX	MTOR, CASP3, BCL2		1	FALSE
Huaier extract	vincristine or paclitaxel in combination with belinostat and observed synergistic cytotoxicity	FAS, IL6, BCL2, CASP3, NKX3-1, TNF, STAT3, BAX	MCL1, BCL2L11, FH, CLEC4D		1	FALSE
Huaier extract	arginine deiminase in combination with gemcitabine	FAS, IL6, BCL2, CASP3, NKX3-1, TNF, STAT3, BAX	CASP3		1	FALSE
Huaier extract	metapristone	FAS, IL6, BCL2, CASP3, NKX3-1, TNF, STAT3, BAX	MLXIP, MYLIP, MARCHF8		1	FALSE
Huaier extract	Methoxyacetic acid	FAS, IL6, BCL2, CASP3, NKX3-1, TNF, STAT3, BAX	BIRC3, CDK2, HDAC9, BIRC2, PCNA, CDK4		1	FALSE
Huaier extract	sulforaphane (SFN)	FAS, IL6, BCL2, CASP3, NKX3-1, TNF, STAT3, BAX	SNAI1, MYLIP, MARCHF8, MLXIP		1	FALSE
Huaier extract	Betulinic Acid	FAS, IL6, BCL2, CASP3, NKX3-1, TNF, STAT3, BAX	HSPA5		1	FALSE
Huaier extract	AZD6244 combination with BKM120 or GDC-0941	FAS, IL6, BCL2, CASP3, NKX3-1, TNF, STAT3, BAX	PIK3CB, PIK3CG, MAP2K7, PIK3CD, PIK3CA		1	FALSE
Huaier extract	topotecan	FAS, IL6, BCL2, CASP3, NKX3-1, TNF, STAT3, BAX	CASP3, AKT1		1	FALSE
Huaier extract	potent AR antagonist enzalutamide	FAS, IL6, BCL2, CASP3, NKX3-1, TNF, STAT3, BAX	FN1, SNAI1, TWIST1, ZEB2, MAEA, ZEB1, VIM, FOXC2		1	FALSE
Huaier extract	everolimus (RAD-001)	FAS, IL6, BCL2, CASP3, NKX3-1, TNF, STAT3, BAX	AKT1, PIK3CB, PIK3CG, PIK3CD, MTOR, PIK3CA		1	FALSE
Huaier extract	Decitabine	FAS, IL6, BCL2, CASP3, NKX3-1, TNF, STAT3, BAX	CASP3, BCL2, BAX, DNMT1		1	FALSE
Huaier extract	Dihydroartemisinin (DHA)	FAS, IL6, BCL2, CASP3, NKX3-1, TNF, STAT3, BAX	SNAI1, AKT1, PI3, TNFRSF10B		1	FALSE
Huaier extract	Vernodalin	FAS, IL6, BCL2, CASP3, NKX3-1, TNF, STAT3, BAX	BCL2, CYCS, ROS1		1	FALSE
Huaier extract	osimertinib (AZD9291)	FAS, IL6, BCL2, CASP3, NKX3-1, TNF, STAT3, BAX	SEMA6A		1	FALSE
Huaier extract	Suberoylanilide hydroxamic acid and paclitaxel	FAS, IL6, BCL2, CASP3, NKX3-1, TNF, STAT3, BAX	ID1, CASP3, BCL2, MYC, BAX		1	FALSE
Huaier extract	Fucoxanthin (FX)	FAS, IL6, BCL2, CASP3, NKX3-1, TNF, STAT3, BAX	FN1, SNAI1, AKT1, PIK3CB, PIK3CG, TWIST1, MMP2, TIMP1, PIK3CD, SLC22A3, PIK3CA, ITK		1	FALSE
Huaier extract	Melphalan-flufenamide	FAS, IL6, BCL2, CASP3, NKX3-1, TNF, STAT3, BAX	BAK1, NKX3-1, BAX		1	FALSE
Huaier extract	DOX-Vit D by conjugating Vit-D to DOX	FAS, IL6, BCL2, CASP3, NKX3-1, TNF, STAT3, BAX	MTOR, AKT1, MAPK8		1	FALSE
Huaier extract	Delicaflavone	FAS, IL6, BCL2, CASP3, NKX3-1, TNF, STAT3, BAX	CASP3, DDIT3, HSPA5		1	FALSE
Huaier extract	concanamycin A1	FAS, IL6, BCL2, CASP3, NKX3-1, TNF, STAT3, BAX	BCL2, NKX3-1, BAX		1	FALSE
Huaier extract	AZ64	FAS, IL6, BCL2, CASP3, NKX3-1, TNF, STAT3, BAX	CDC25C		1	FALSE
Huaier extract	T-DM1, trastuzumab emtansine is an antibody-drug conjugate composed by the monoclonal antibody trastuzumab and the microtubule polymerization inhibitor DM1	FAS, IL6, BCL2, CASP3, NKX3-1, TNF, STAT3, BAX	ERBB2		1	FALSE
Huaier extract	Aloperine	FAS, IL6, BCL2, CASP3, NKX3-1, TNF, STAT3, BAX	CASP9, PTEN, CASP8		1	FALSE
Huaier extract	cisplatin & in a combination with non-steroidal anti inflammatory drug (NSAID) aspirin	FAS, IL6, BCL2, CASP3, NKX3-1, TNF, STAT3, BAX	SNAI1, SEMA6A, AKT1, MTOR, SLC22A3, ITK		1	FALSE
Huaier extract	Idelalisib	FAS, IL6, BCL2, CASP3, NKX3-1, TNF, STAT3, BAX	MTOR, MAP2K7, AKT1		1	FALSE
Huaier extract	Ginsenoside Rh2 (G-Rh2)	FAS, IL6, BCL2, CASP3, NKX3-1, TNF, STAT3, BAX	ABCB1, CASP3, NKX3-1, BCL2, BAX		1	FALSE
Huaier extract	beet root juice (BRJ)	FAS, IL6, BCL2, CASP3, NKX3-1, TNF, STAT3, BAX	BCL2, NKX3-1, BAX		1	FALSE
Huaier extract	AE-CA	FAS, IL6, BCL2, CASP3, NKX3-1, TNF, STAT3, BAX	CASP3, PCNA		1	FALSE
Huaier extract	CPI203 combined with lenalidomide	FAS, IL6, BCL2, CASP3, NKX3-1, TNF, STAT3, BAX	MYC		1	FALSE
Huaier extract	lithium chloride (LiCl)	FAS, IL6, BCL2, CASP3, NKX3-1, TNF, STAT3, BAX	CASP3, EGF, ABCC1, EGFR		1	FALSE
Huaier extract	combination of simvastatin and meclofenamic acid, an AKR1C3 inhibitor	FAS, IL6, BCL2, CASP3, NKX3-1, TNF, STAT3, BAX	AKT1		1	FALSE
Huaier extract	ABT-737 and Obatoclax	FAS, IL6, BCL2, CASP3, NKX3-1, TNF, STAT3, BAX	CCND1, PCNA		1	FALSE
Huaier extract	combined treatment of aspirin and cisplatin	FAS, IL6, BCL2, CASP3, NKX3-1, TNF, STAT3, BAX	COL11A2, AKT1, PIK3CB, PIK3CG, MAP2K7, BCL2, NKX3-1, PARP1, PIK3CD, MTOR, SLC22A3, PIK3CA, BAX, ITK		1	FALSE
Huaier extract	PKCZI195.17	FAS, IL6, BCL2, CASP3, NKX3-1, TNF, STAT3, BAX	PRRT2		1	FALSE
Huaier extract	ibrutinib (PCI-32765)	FAS, IL6, BCL2, CASP3, NKX3-1, TNF, STAT3, BAX	AKT1, ERBB2, CASP3, ZEB1, EGFR		1	FALSE
Huaier extract	higenamine	FAS, IL6, BCL2, CASP3, NKX3-1, TNF, STAT3, BAX	ZEB1		1	FALSE
Huaier extract	(-)-Thalidomide	FAS, IL6, BCL2, CASP3, NKX3-1, TNF, STAT3, BAX	KDR, VEGFA, CASP3, FLT1		1	FALSE
Huaier extract	JTC-801	FAS, IL6, BCL2, CASP3, NKX3-1, TNF, STAT3, BAX	AKT1, PIK3CB, PIK3CG, PIK3CD, MTOR, PIK3CA		1	FALSE
Huaier extract	indomethacin (IN)	FAS, IL6, BCL2, CASP3, NKX3-1, TNF, STAT3, BAX	BCL2		1	FALSE
Huaier extract	rotundic acid (RA)	FAS, IL6, BCL2, CASP3, NKX3-1, TNF, STAT3, BAX	USP14		1	FALSE
Huaier extract	renieramycin T (RT)	FAS, IL6, BCL2, CASP3, NKX3-1, TNF, STAT3, BAX	BCL2, CASP9, MCL1, CLEC4D, FH		1	FALSE
Huaier extract	100μM TMZ and EMF (100Hz, 100G)	FAS, IL6, BCL2, CASP3, NKX3-1, TNF, STAT3, BAX	CASP3, BCL2, NKX3-1, PCNA, ROS1, BAX		1	FALSE
Huaier extract	combinational treatment of ABT-263 with NCTD	FAS, IL6, BCL2, CASP3, NKX3-1, TNF, STAT3, BAX	COL11A2, PARP1, CYCS, CASP9		1	FALSE
Huaier extract	combination 5-FU and Huaier	FAS, IL6, BCL2, CASP3, NKX3-1, TNF, STAT3, BAX	CCND1, MMP2, BCL2, PCNA, STAT3		1	FALSE
Huaier extract	Glycyrrhizic acid (GA)	FAS, IL6, BCL2, CASP3, NKX3-1, TNF, STAT3, BAX	BCL2, CCND1, BIRC5, PCNA		1	FALSE
Huaier extract	everolimus (Evr)	FAS, IL6, BCL2, CASP3, NKX3-1, TNF, STAT3, BAX	NKX3-1, BAX, BCL2		1	FALSE
Huaier extract	self-micellizing anticancer lipid (SMAL)	FAS, IL6, BCL2, CASP3, NKX3-1, TNF, STAT3, BAX	COL11A2, CASP3, PARP1, CASP9		1	FALSE
Huaier extract	Berbamine	FAS, IL6, BCL2, CASP3, NKX3-1, TNF, STAT3, BAX	CASP3		1	FALSE
Huaier extract	cisplatin	FAS, IL6, BCL2, CASP3, NKX3-1, TNF, STAT3, BAX	RAD51		1	FALSE
Huaier extract	thiostrepton	FAS, IL6, BCL2, CASP3, NKX3-1, TNF, STAT3, BAX	CCNB1, PCNA		1	FALSE
Huaier extract	Emodin	FAS, IL6, BCL2, CASP3, NKX3-1, TNF, STAT3, BAX	AKT1, PIK3CB, PIK3CG, ABL1, MTTP, PIK3CD, PIK3CA		1	FALSE
Huaier extract	CDK4/6 kinase inhibitor palbociclib	FAS, IL6, BCL2, CASP3, NKX3-1, TNF, STAT3, BAX	CDK4		1	FALSE
Huaier extract	methanol extract of Ptercarpus santalinus (MEPS)	FAS, IL6, BCL2, CASP3, NKX3-1, TNF, STAT3, BAX	COL11A2, CYCS, PARP1		1	FALSE
Huaier extract	silibinin Na₂[VO(silibinin)₂2]·6H₂O (VOsil)	FAS, IL6, BCL2, CASP3, NKX3-1, TNF, STAT3, BAX	CASP3		1	FALSE
Huaier extract	Ilamycin C	FAS, IL6, BCL2, CASP3, NKX3-1, TNF, STAT3, BAX	MMP9, MMP2, IL6, BCL2, NKX3-1, VIM, STAT3, BAX		1	FALSE
Huaier extract	Qizhen capsule (QZC)	FAS, IL6, BCL2, CASP3, NKX3-1, TNF, STAT3, BAX	COL11A2, PRKAB1, CASP3, BCL2, NKX3-1, PRKAA1, PARP1, CASP9, PRKAA2, MTOR, BAX		1	FALSE
Huaier extract	dasatinib	FAS, IL6, BCL2, CASP3, NKX3-1, TNF, STAT3, BAX	SRC		1	FALSE
Huaier extract	Costunolide	FAS, IL6, BCL2, CASP3, NKX3-1, TNF, STAT3, BAX	COL11A2, BAK1, CASP3, NKX3-1, BCL2, PARP1, CASP9, WDTC1, BAX		1	FALSE
Huaier extract	Norcantharidin (NCTD)	FAS, IL6, BCL2, CASP3, NKX3-1, TNF, STAT3, BAX	WDTC1, ROS1, SOAT1		1	FALSE
Huaier extract	Brucea javanica oil emulsion (BJOE)	FAS, IL6, BCL2, CASP3, NKX3-1, TNF, STAT3, BAX	CCND1, NKX3-1, PCNA, CDK4, BAX		1	FALSE
Huaier extract	CPHSP	FAS, IL6, BCL2, CASP3, NKX3-1, TNF, STAT3, BAX	MAP2K7, JUN, MAPK8		1	FALSE
Huaier extract	Taheebo-NFD-Marugoto (TNM)	FAS, IL6, BCL2, CASP3, NKX3-1, TNF, STAT3, BAX	CCND1, CASP3, BCL2, PCNA, BAX		1	FALSE
Huaier extract	Tranilast and cisplatin	FAS, IL6, BCL2, CASP3, NKX3-1, TNF, STAT3, BAX	WDTC1, H2AX, PCNA		1	FALSE
Huaier extract	G9a inhibitor BIX-01294	FAS, IL6, BCL2, CASP3, NKX3-1, TNF, STAT3, BAX	ROS1		1	FALSE
Huaier extract	the coumarin-copper drug	FAS, IL6, BCL2, CASP3, NKX3-1, TNF, STAT3, BAX	BCL2, NKX3-1, BAX		1	FALSE
Huaier extract	Docetaxel-Chitosan nanoparticles	FAS, IL6, BCL2, CASP3, NKX3-1, TNF, STAT3, BAX	BCL2, BAX		1	FALSE
Huaier extract	LKB1/AMPK	FAS, IL6, BCL2, CASP3, NKX3-1, TNF, STAT3, BAX	PRKAA1, PRKAB1, PRKAA2		1	FALSE
Huaier extract	Asterosaponin 1	FAS, IL6, BCL2, CASP3, NKX3-1, TNF, STAT3, BAX	DDIT3, MAPK8, HSPA5		1	FALSE
Huaier extract	nintedanib was combined with cisplatin	FAS, IL6, BCL2, CASP3, NKX3-1, TNF, STAT3, BAX	MAPK3		1	FALSE
Huaier extract	oridonin	FAS, IL6, BCL2, CASP3, NKX3-1, TNF, STAT3, BAX	SNAI1, SNAI2, IL6, NKX3-1, VIM, CYCS, BAX		1	FALSE
Huaier extract	Persian shallot extract	FAS, IL6, BCL2, CASP3, NKX3-1, TNF, STAT3, BAX	BCL2, BCL2L11, BID, BAX, CASP8		1	FALSE
Huaier extract	combination of 4MU with Imatinib	FAS, IL6, BCL2, CASP3, NKX3-1, TNF, STAT3, BAX	AKT1		1	FALSE
Huaier extract	Tarloxotinib-E	FAS, IL6, BCL2, CASP3, NKX3-1, TNF, STAT3, BAX	ERBB2, EGFR		1	FALSE
Huaier extract	WA and 5-FU	FAS, IL6, BCL2, CASP3, NKX3-1, TNF, STAT3, BAX	HSPA5, DDIT3, GDF10		1	FALSE
Huaier extract	A4 [10-(3-(piperazin-1-yl)propyl)-2-(trifluoromethyl)-10H-phenothiazine]	FAS, IL6, BCL2, CASP3, NKX3-1, TNF, STAT3, BAX	AKT1, ATG5		1	FALSE
Huaier extract	DHA	FAS, IL6, BCL2, CASP3, NKX3-1, TNF, STAT3, BAX	ABCB1		1	FALSE
Huaier extract	APS in combination with apatinib	FAS, IL6, BCL2, CASP3, NKX3-1, TNF, STAT3, BAX	MMP9, AKT1		1	FALSE
Huaier extract	Disulfiram-sunitinib combination	FAS, IL6, BCL2, CASP3, NKX3-1, TNF, STAT3, BAX	AR		1	FALSE
Huaier extract	epirubicin	FAS, IL6, BCL2, CASP3, NKX3-1, TNF, STAT3, BAX	ABCB1, ABCC1		1	FALSE
Huaier extract	arsenic trioxide (As2O3)	FAS, IL6, BCL2, CASP3, NKX3-1, TNF, STAT3, BAX	BCL2		1	FALSE
Huaier extract	Trastuzumab	FAS, IL6, BCL2, CASP3, NKX3-1, TNF, STAT3, BAX	AKT1		1	FALSE
Huaier extract	ellagic acid (EA)	FAS, IL6, BCL2, CASP3, NKX3-1, TNF, STAT3, BAX	HAS1, CASP3, ABCC1		1	FALSE
Huaier extract	Aspirin	FAS, IL6, BCL2, CASP3, NKX3-1, TNF, STAT3, BAX	AKT1, PIK3CB, PIK3CG, PTGS2, EGF, COX5A, RPS6KB1, CPOX, PIK3CD, EGFR, HAS1, COX8A, PIK3CA		1	FALSE
Huaier extract	Quercetin‑3‑methyl ether	FAS, IL6, BCL2, CASP3, NKX3-1, TNF, STAT3, BAX	AKT1, PIK3CB, PIK3CG, PIK3CD, VIM, PIK3CA		1	FALSE
Huaier extract	juglone	FAS, IL6, BCL2, CASP3, NKX3-1, TNF, STAT3, BAX	MLXIP, MYLIP, MARCHF8		1	FALSE
Huaier extract	DW22	FAS, IL6, BCL2, CASP3, NKX3-1, TNF, STAT3, BAX	HDAC9		1	FALSE
Huaier extract	Docetaxel	FAS, IL6, BCL2, CASP3, NKX3-1, TNF, STAT3, BAX	DNMT1		1	FALSE
Huaier extract	ATRA and sorafenib	FAS, IL6, BCL2, CASP3, NKX3-1, TNF, STAT3, BAX	MCL1, BCL2, FH, CLEC4D		1	FALSE
Huaier extract	YK-4-279 and vincristine	FAS, IL6, BCL2, CASP3, NKX3-1, TNF, STAT3, BAX	CCNB1, BCL2, MCL1, PCNA		1	FALSE
Huaier extract	Protein hydrolysate extracted from OR (ORPH)	FAS, IL6, BCL2, CASP3, NKX3-1, TNF, STAT3, BAX	MLXIP, MYLIP, MARCHF8		1	FALSE
Huaier extract	Cisplatin combined with metformin	FAS, IL6, BCL2, CASP3, NKX3-1, TNF, STAT3, BAX	RAD51, H2AX		1	FALSE
Huaier extract	cisplatin-loaded M1 macrophage secreted-exosomes (DDP-M1-Exos)	FAS, IL6, BCL2, CASP3, NKX3-1, TNF, STAT3, BAX	CASP3, NKX3-1, BAX		1	FALSE
Huaier extract	ZZW-115	FAS, IL6, BCL2, CASP3, NKX3-1, TNF, STAT3, BAX	ATP8A2		1	FALSE
Huaier extract	nimbolide	FAS, IL6, BCL2, CASP3, NKX3-1, TNF, STAT3, BAX	SEMA6A, MYLIP, MARCHF8, MLXIP		1	FALSE
Huaier extract	Indomethacin	FAS, IL6, BCL2, CASP3, NKX3-1, TNF, STAT3, BAX	PRKAB1, PRKAA1, ACACA, RPS6KB1, PRKAA2, MTOR		1	FALSE
Huaier extract	herb formula Yanghe Huayan (YHHY)	FAS, IL6, BCL2, CASP3, NKX3-1, TNF, STAT3, BAX	AKT1, PIK3CB, PIK3CG, BCL2, NKX3-1, PIK3CD, FLT1, KDR, VEGFA, PIK3CA, MYC, BAX		1	FALSE
Huaier extract	CAB and PLI	FAS, IL6, BCL2, CASP3, NKX3-1, TNF, STAT3, BAX	MCL1, FH, CLEC4D		1	FALSE
Huaier extract	Ferula ferulaeoides	FAS, IL6, BCL2, CASP3, NKX3-1, TNF, STAT3, BAX	BIRC5, CASP3, BCL2, NKX3-1, CASP9, BAX		1	FALSE
Huaier extract	combination of DDP and hesperetin	FAS, IL6, BCL2, CASP3, NKX3-1, TNF, STAT3, BAX	AKT1, CASP3, BCL2, CASP9, CYCS, BAX, PTEN		1	FALSE
Huaier extract	LY2603618	FAS, IL6, BCL2, CASP3, NKX3-1, TNF, STAT3, BAX	CDKN1A		1	FALSE
Huaier extract	specific B cell CLL/lymphoma 2 (Bcl-2) inhibitor ABT-199	FAS, IL6, BCL2, CASP3, NKX3-1, TNF, STAT3, BAX	BCL2, BCL2L11		1	FALSE
Huaier extract	Digoxin	FAS, IL6, BCL2, CASP3, NKX3-1, TNF, STAT3, BAX	MMP2, MMP9		1	FALSE
Huaier extract	Esculetin (EST)	FAS, IL6, BCL2, CASP3, NKX3-1, TNF, STAT3, BAX	FN1, CCND1, MMP2, PCNA, VIM, MYC		1	FALSE
Huaier extract	GDC-0449, a pharmacological inhibitor of Smoothened (SMO)	FAS, IL6, BCL2, CASP3, NKX3-1, TNF, STAT3, BAX	CCND1, GLI1		1	FALSE
Huaier extract	Exo2	FAS, IL6, BCL2, CASP3, NKX3-1, TNF, STAT3, BAX	ARF1, MAPK3		1	FALSE
Huaier extract	Diacerein	FAS, IL6, BCL2, CASP3, NKX3-1, TNF, STAT3, BAX	AKT1		1	FALSE
Huaier extract	API-2 (triciribidine)	FAS, IL6, BCL2, CASP3, NKX3-1, TNF, STAT3, BAX	AKT1, PIK3CB, PIK3CG, PIK3CD, MTOR, PIK3CA		1	FALSE
Huaier extract	combined leaf extracts of Sesamum angustifolium (Oliv.) Engl. and Hibiscus articulatus (SAHA)	FAS, IL6, BCL2, CASP3, NKX3-1, TNF, STAT3, BAX	CASP3, CASP9		1	FALSE
Huaier extract	daunorubicin (Dau)-GnRH-III derivative	FAS, IL6, BCL2, CASP3, NKX3-1, TNF, STAT3, BAX	CASP3		1	FALSE
Huaier extract	miR-512-30p and XBP-1 transcript 1/2	FAS, IL6, BCL2, CASP3, NKX3-1, TNF, STAT3, BAX	MAP1LC3A		1	FALSE
Huaier extract	clioquinol (CQ) and nitroxoline (NQ)	FAS, IL6, BCL2, CASP3, NKX3-1, TNF, STAT3, BAX	CCND1, PCNA		1	FALSE
Huaier extract	ropivacaine	FAS, IL6, BCL2, CASP3, NKX3-1, TNF, STAT3, BAX	AKT1, PIK3CB, PIK3CG, PIK3CD, MTOR, PIK3CA		1	FALSE
Huaier extract	KSI-3716	FAS, IL6, BCL2, CASP3, NKX3-1, TNF, STAT3, BAX	CDK4, MYC, PCNA		1	FALSE
Huaier extract	DHN-II-84 DHN-III-14	FAS, IL6, BCL2, CASP3, NKX3-1, TNF, STAT3, BAX	XIAP, MCL1, FH, CLEC4D		1	FALSE
Huaier extract	Paricalcitol, when combined with As2O3	FAS, IL6, BCL2, CASP3, NKX3-1, TNF, STAT3, BAX	BCL2		1	FALSE
Huaier extract	SAM plus GEM	FAS, IL6, BCL2, CASP3, NKX3-1, TNF, STAT3, BAX	STAT3, JAK2		1	FALSE
Huaier extract	poly(ethylene glycol)-poly(caprolactone) micelles (mPEG-PCL-PTX)	FAS, IL6, BCL2, CASP3, NKX3-1, TNF, STAT3, BAX	CASP3, NKX3-1, BAX, BCL2		1	FALSE
Huaier extract	Phenethyl isothiocyanate (PEITC)	FAS, IL6, BCL2, CASP3, NKX3-1, TNF, STAT3, BAX	COL11A2, CA2, CASP3, NKX3-1, PARP1, MCL1, CLEC4D, XIAP, DDIT3, BAX, FH		1	FALSE
Huaier extract	BI-847325	FAS, IL6, BCL2, CASP3, NKX3-1, TNF, STAT3, BAX	MAP2K7, CCND1, PCNA		1	FALSE
Huaier extract	Rhizochalinin (Rhiz)	FAS, IL6, BCL2, CASP3, NKX3-1, TNF, STAT3, BAX	KLK3, IGF1, PROS1, PSAT1, PLAG1, NPEPPS		1	FALSE
Huaier extract	Diacerein-	FAS, IL6, BCL2, CASP3, NKX3-1, TNF, STAT3, BAX	IL6, AKT1, STAT3		1	FALSE
Huaier extract	α-bisabolol	FAS, IL6, BCL2, CASP3, NKX3-1, TNF, STAT3, BAX	CASP3, MMP9, PCNA		1	FALSE
Huaier extract	Mebendazole (MBZ)	FAS, IL6, BCL2, CASP3, NKX3-1, TNF, STAT3, BAX	CASP3		1	FALSE
Huaier extract	Cu-5-SMAG	FAS, IL6, BCL2, CASP3, NKX3-1, TNF, STAT3, BAX	AKT1, PIK3CB, PIK3CG, PIK3CD, PIK3CA		1	FALSE
Huaier extract	resveratrol	FAS, IL6, BCL2, CASP3, NKX3-1, TNF, STAT3, BAX	AKT1, SNAI2, PCNA, CDKN1A, CCND1, CCNB1, VIM, CLEC4D, SLC22A3, CASP3, NKX3-1, BCL2, BAX, CASP8, MMP9, MCL1, BID, FH, ITK		1	FALSE
Huaier extract	NVB	FAS, IL6, BCL2, CASP3, NKX3-1, TNF, STAT3, BAX	CASP3, NKX3-1, BAX		1	FALSE
Huaier extract	okadate	FAS, IL6, BCL2, CASP3, NKX3-1, TNF, STAT3, BAX	MCL1, FH, CLEC4D		1	FALSE
Huaier extract	Huachansu (HCS)	FAS, IL6, BCL2, CASP3, NKX3-1, TNF, STAT3, BAX	FASN, TNF, FAS, FASLG		1	FALSE
Huaier extract	Selinexor (KPT-330)	FAS, IL6, BCL2, CASP3, NKX3-1, TNF, STAT3, BAX	CDK2, CDKN1A, PCNA		1	FALSE
Huaier extract	[2,3-f]quinoxaline-7,12-dione (NSC745887)	FAS, IL6, BCL2, CASP3, NKX3-1, TNF, STAT3, BAX	USP14		1	FALSE
Huaier extract	AZD1775	FAS, IL6, BCL2, CASP3, NKX3-1, TNF, STAT3, BAX	CDK1, POLD1		1	FALSE
Huaier extract	pristimerin	FAS, IL6, BCL2, CASP3, NKX3-1, TNF, STAT3, BAX	AKT1, PIK3CB, PIK3CG, TNF, PIK3CD, MTOR, PIK3CA		1	FALSE
Huaier extract	Bis (2,3-dibromo-4,5-dihydroxy-phenyl)-methane (BDDPM)	FAS, IL6, BCL2, CASP3, NKX3-1, TNF, STAT3, BAX	MMP2, MMP9, PTK2		1	FALSE
Huaier extract	EGCG and SFN	FAS, IL6, BCL2, CASP3, NKX3-1, TNF, STAT3, BAX	COL11A2, BCL2, WDTC1, PARP1		1	FALSE
Huaier extract	The coumarin derivative osthole	FAS, IL6, BCL2, CASP3, NKX3-1, TNF, STAT3, BAX	CASP8		1	FALSE
Huaier extract	bleomycin (BLM)	FAS, IL6, BCL2, CASP3, NKX3-1, TNF, STAT3, BAX	TNF		1	FALSE
Huaier extract	apigenin (5,7,4-trihydroxyflavone)	FAS, IL6, BCL2, CASP3, NKX3-1, TNF, STAT3, BAX	PSMA5, USP14		1	FALSE
Huaier extract	Solamargine	FAS, IL6, BCL2, CASP3, NKX3-1, TNF, STAT3, BAX	CASP3, BCL2, NKX3-1, XIAP, BAX		1	FALSE
Huaier extract	Haprolid	FAS, IL6, BCL2, CASP3, NKX3-1, TNF, STAT3, BAX	CDK2, PCNA		1	FALSE
Huaier extract	Linalyl acetate (Ly), Terpeniol (Te) and Camphor (Ca)	FAS, IL6, BCL2, CASP3, NKX3-1, TNF, STAT3, BAX	CASP3, BCL2, NKX3-1, CYCS, BAX		1	FALSE
Huaier extract	WJ-26210-2, in combination with gefitinib	FAS, IL6, BCL2, CASP3, NKX3-1, TNF, STAT3, BAX	DUSP1, DUSP12		1	FALSE
Huaier extract	VD3 (1α,25-dihydroxy vitamin D3, also known as calcitriol)	FAS, IL6, BCL2, CASP3, NKX3-1, TNF, STAT3, BAX	BCL2, IGFBP3		1	FALSE
Huaier extract	N-benzyladriamycin-14-valerate (AD198)	FAS, IL6, BCL2, CASP3, NKX3-1, TNF, STAT3, BAX	AKT1, ROS1		1	FALSE
Huaier extract	melatonin	FAS, IL6, BCL2, CASP3, NKX3-1, TNF, STAT3, BAX	ABCB1		1	FALSE
Huaier extract	KDM1A inhibitor	FAS, IL6, BCL2, CASP3, NKX3-1, TNF, STAT3, BAX	IL6, STAT3, SLC22A3, ITK		1	FALSE
Huaier extract	Icaritin	FAS, IL6, BCL2, CASP3, NKX3-1, TNF, STAT3, BAX	CASP3, NKX3-1, BCL2, CASP9, BAX		1	FALSE
Huaier extract	5-(3,4,5-trimethoxybenzoyl)-4-methyl-2-(p-tolyl) imidazol (BZML)	FAS, IL6, BCL2, CASP3, NKX3-1, TNF, STAT3, BAX	ROS1		1	FALSE
Huaier extract	E-PLNs	FAS, IL6, BCL2, CASP3, NKX3-1, TNF, STAT3, BAX	BCL2, NKX3-1, BAX		1	FALSE
Huaier extract	treatment with metformin and erlotinib	FAS, IL6, BCL2, CASP3, NKX3-1, TNF, STAT3, BAX	AKT1, EGFR		1	FALSE
Huaier extract	STB	FAS, IL6, BCL2, CASP3, NKX3-1, TNF, STAT3, BAX	CCND1, PCNA		1	FALSE
Huaier extract	olean-28,13b-olide 2 (OLO-2)	FAS, IL6, BCL2, CASP3, NKX3-1, TNF, STAT3, BAX	AKT1, CASP3, ROS1, STAT3, ABCB1		1	FALSE
Huaier extract	Ibrutinib	FAS, IL6, BCL2, CASP3, NKX3-1, TNF, STAT3, BAX	SEMA6A, AKT1, CASP3, PARP1, MTOR		1	FALSE
Huaier extract	the combination of TAM and SIM	FAS, IL6, BCL2, CASP3, NKX3-1, TNF, STAT3, BAX	FAS, CASP3, STIM1, TNF, FLT1, KDR, VEGFA		1	FALSE
Huaier extract	HSP90 inhibitor, TAS-116	FAS, IL6, BCL2, CASP3, NKX3-1, TNF, STAT3, BAX	EGFR		1	FALSE
Huaier extract	ADM, CDDP, CPM, MTX and VCR	FAS, IL6, BCL2, CASP3, NKX3-1, TNF, STAT3, BAX	CASP3		1	FALSE
Huaier extract	curcumin	FAS, IL6, BCL2, CASP3, NKX3-1, TNF, STAT3, BAX	AKT1, FAS, FASN, CASP3, MYLIP, MARCHF8, MLXIP, ABCB1, PTEN		1	FALSE
Huaier extract	RAD001, AEE788 or VPA or with a RAD-AEE-VPA combination	FAS, IL6, BCL2, CASP3, NKX3-1, TNF, STAT3, BAX	PTK2, ILK		1	FALSE
Huaier extract	The sulfated chitosan (SCS) and the sulfated benzaldehyde chitosan (SBCS)	FAS, IL6, BCL2, CASP3, NKX3-1, TNF, STAT3, BAX	FGF2		1	FALSE
Huaier extract	a novel ferroptosis inducer, talaroconvolutin A (TalaA)	FAS, IL6, BCL2, CASP3, NKX3-1, TNF, STAT3, BAX	BSG, SLC7A11		1	FALSE
Huaier extract	the combined use of dihydroartemisinin with epirubicin	FAS, IL6, BCL2, CASP3, NKX3-1, TNF, STAT3, BAX	NKX3-1, BAX, BECN1		1	FALSE
Huaier extract	a benzimidazole derivative bearing a pyrrolidine side chain (compound 9a)	FAS, IL6, BCL2, CASP3, NKX3-1, TNF, STAT3, BAX	COL11A2, AKT1, BIRC5, CASP3, PARP1, RPS6KB1		1	FALSE
Huaier extract	mitoxantrone (MTX)	FAS, IL6, BCL2, CASP3, NKX3-1, TNF, STAT3, BAX	MTOR		1	FALSE
Huaier extract	DOX and curcumin	FAS, IL6, BCL2, CASP3, NKX3-1, TNF, STAT3, BAX	MLXIP, MYLIP, MARCHF8		1	FALSE
Huaier extract	Adenosine	FAS, IL6, BCL2, CASP3, NKX3-1, TNF, STAT3, BAX	COL11A2, PARP1, ROS1		1	FALSE
Huaier extract	JWA	FAS, IL6, BCL2, CASP3, NKX3-1, TNF, STAT3, BAX	TNFRSF10A, SEMA6A, MARCHF8, HLA-DRB4		1	FALSE
Huaier extract	the combination of RAD001 and docetaxel	FAS, IL6, BCL2, CASP3, NKX3-1, TNF, STAT3, BAX	AKT1, PECAM1		1	FALSE
Huaier extract	The combination of metformin and BMS-754807	FAS, IL6, BCL2, CASP3, NKX3-1, TNF, STAT3, BAX	CDKN1B		1	FALSE
Huaier extract	Cabozantinib	FAS, IL6, BCL2, CASP3, NKX3-1, TNF, STAT3, BAX	PIK3CB, PIK3CG, IL6, PIK3CD, MTOR, PIK3CA		1	FALSE
Huaier extract	DS/Cu complex	FAS, IL6, BCL2, CASP3, NKX3-1, TNF, STAT3, BAX	MAPK8		1	FALSE
Huaier extract	a combination treatment of EGFR-TKI, namely gefitinib, and a microRNA mimic, miR-30a-5p	FAS, IL6, BCL2, CASP3, NKX3-1, TNF, STAT3, BAX	AKT1		1	FALSE
Huaier extract	dihydroartemisinin	FAS, IL6, BCL2, CASP3, NKX3-1, TNF, STAT3, BAX	AXL		1	FALSE
Huaier extract	3,4-dihydropyrimidin-2(1H)-one (or thione) derivatives (DHPMs)	FAS, IL6, BCL2, CASP3, NKX3-1, TNF, STAT3, BAX	CD44		1	FALSE
Huaier extract	combination effects of radotinib and Ara-C	FAS, IL6, BCL2, CASP3, NKX3-1, TNF, STAT3, BAX	CASP3		1	FALSE
Huaier extract	total alkaloids of BFU (TAFU)	FAS, IL6, BCL2, CASP3, NKX3-1, TNF, STAT3, BAX	CASP3		1	FALSE
Huaier extract	TIT3	FAS, IL6, BCL2, CASP3, NKX3-1, TNF, STAT3, BAX	FAS, CASP3, HDAC9, DNMT1, TNF, RAD51, CDKN1A		1	FALSE
Huaier extract	Propranolol	FAS, IL6, BCL2, CASP3, NKX3-1, TNF, STAT3, BAX	ANG		1	FALSE
Huaier extract	isoaaptamine	FAS, IL6, BCL2, CASP3, NKX3-1, TNF, STAT3, BAX	XIAP, COL11A2, PARP1, ROS1		1	FALSE
Huaier extract	Bithionol (BT)	FAS, IL6, BCL2, CASP3, NKX3-1, TNF, STAT3, BAX	XIAP, BCL2		1	FALSE
Huaier extract	Taraxasterol	FAS, IL6, BCL2, CASP3, NKX3-1, TNF, STAT3, BAX	CCND1, NKX3-1, BCL2, PCNA, BAX		1	FALSE
Huaier extract	Ru(II)-thymine complex [Ru(PPh3)2(Thy)(bipy)]PF6	FAS, IL6, BCL2, CASP3, NKX3-1, TNF, STAT3, BAX	SEMA6A, MAPK8, H2AX, MAPK3		1	FALSE
Huaier extract	etoposide (Vp16)	FAS, IL6, BCL2, CASP3, NKX3-1, TNF, STAT3, BAX	ABCB1		1	FALSE
Huaier extract	Apaziquone	FAS, IL6, BCL2, CASP3, NKX3-1, TNF, STAT3, BAX	COL11A2, CASP3, PARP1, CASP9, WDTC1		1	FALSE
Huaier extract	2-fluoropalmitic acid (2-FPA)	FAS, IL6, BCL2, CASP3, NKX3-1, TNF, STAT3, BAX	MMP2		1	FALSE
Huaier extract	Magnoflorine	FAS, IL6, BCL2, CASP3, NKX3-1, TNF, STAT3, BAX	MLXIP, MYLIP, MARCHF8		1	FALSE
Huaier extract	Nitidine Chloride	FAS, IL6, BCL2, CASP3, NKX3-1, TNF, STAT3, BAX	MMP9, SRC, MMP2, PTK2, JUN		1	FALSE
Huaier extract	The combined effects of matrine (Mat) and cisplatin	FAS, IL6, BCL2, CASP3, NKX3-1, TNF, STAT3, BAX	XIAP		1	FALSE
Huaier extract	GSK2334470 in combination with ribociclib or palbociclib	FAS, IL6, BCL2, CASP3, NKX3-1, TNF, STAT3, BAX	PIK3CB, PIK3CG, PDPK1, PDK1, PIK3CD, CDK4, PIK3CA		1	FALSE
Huaier extract	Galiellalactone	FAS, IL6, BCL2, CASP3, NKX3-1, TNF, STAT3, BAX	STAT3		1	FALSE
Huaier extract	Sanguinarine	FAS, IL6, BCL2, CASP3, NKX3-1, TNF, STAT3, BAX	BID, TNFSF10, TNFRSF10B, CASP8		1	FALSE
Huaier extract	Raddeanin A	FAS, IL6, BCL2, CASP3, NKX3-1, TNF, STAT3, BAX	PTGS2, CCND1, WEE1, NKX3-1, PCNA, BAX		1	FALSE
Huaier extract	miR-770	FAS, IL6, BCL2, CASP3, NKX3-1, TNF, STAT3, BAX	MLXIP, MYLIP, MARCHF8		1	FALSE
Huaier extract	curcumin analog B63	FAS, IL6, BCL2, CASP3, NKX3-1, TNF, STAT3, BAX	ROS1		1	FALSE
Huaier extract	EZH2 inhibitors (GSK343 or DZNep)	FAS, IL6, BCL2, CASP3, NKX3-1, TNF, STAT3, BAX	AKT1, EGFR		1	FALSE
Huaier extract	Combined atorvastatin with celecoxib and tipifarnib	FAS, IL6, BCL2, CASP3, NKX3-1, TNF, STAT3, BAX	AKT1, CD44, ALDH1A1		1	FALSE
Huaier extract	cinobufacini	FAS, IL6, BCL2, CASP3, NKX3-1, TNF, STAT3, BAX	ATG7, CASP3, BCL2, NKX3-1, MAP1LC3A, BAX		1	FALSE
Huaier extract	RG7388 and temsirolimus	FAS, IL6, BCL2, CASP3, NKX3-1, TNF, STAT3, BAX	BIRC5		1	FALSE
Huaier extract	quinazolin-4(3H)-one analog (DFX24)	FAS, IL6, BCL2, CASP3, NKX3-1, TNF, STAT3, BAX	AKT1, PIK3CB, PIK3CG, PIK3CD, SEMA6A, PIK3CA		1	FALSE
Huaier extract	metformin	FAS, IL6, BCL2, CASP3, NKX3-1, TNF, STAT3, BAX	AKT1, PRKAB1, CASP3, PRKAA1, NKX3-1, SOD1, BCL2, FOXO3, PRKAA2, MTOR, STAT3, BAX, MAPK3		1	FALSE
Huaier extract	FL-DM1	FAS, IL6, BCL2, CASP3, NKX3-1, TNF, STAT3, BAX	CASP3		1	FALSE
Huaier extract	ARV-825	FAS, IL6, BCL2, CASP3, NKX3-1, TNF, STAT3, BAX	CASP3, MYC		1	FALSE
Huaier extract	M9	FAS, IL6, BCL2, CASP3, NKX3-1, TNF, STAT3, BAX	AKT1, PIK3CB, PIK3CG, PIK3CD, MTOR, PIK3CA		1	FALSE
Huaier extract	Idarubicin (IDA) and Taxotere (TXR)	FAS, IL6, BCL2, CASP3, NKX3-1, TNF, STAT3, BAX	CASP3, BCL2		1	FALSE
Huaier extract	3‑BP and TRAIL	FAS, IL6, BCL2, CASP3, NKX3-1, TNF, STAT3, BAX	PRKAB1, PRKAA1, NKX3-1, PRKAA2, BAX		1	FALSE
Huaier extract	lapatinib	FAS, IL6, BCL2, CASP3, NKX3-1, TNF, STAT3, BAX	AKT1, ERBB2, EGFR		1	FALSE
Huaier extract	Aplysia Ras Homolog I (ARHI)	FAS, IL6, BCL2, CASP3, NKX3-1, TNF, STAT3, BAX	CDKN1B, CCND1, PCNA, CIB1		1	FALSE
Huaier extract	combination of luteolin and 5-fluorouracil	FAS, IL6, BCL2, CASP3, NKX3-1, TNF, STAT3, BAX	COL11A2, BCL2, BAX, PARP1		1	FALSE
Huaier extract	Ginsenoside Rh1 (Rh1)	FAS, IL6, BCL2, CASP3, NKX3-1, TNF, STAT3, BAX	MMP3, TIMP3, MAPK8, MAPK3		1	FALSE
Huaier extract	n-Butylidenephthalide (BP)	FAS, IL6, BCL2, CASP3, NKX3-1, TNF, STAT3, BAX	MMP9, MMP2, FLT1, KDR, VEGFA		1	FALSE
Huaier extract	doxorubicin (Dox), paclitaxel (Pacl) and 5-fluorouracil (5-FU)	FAS, IL6, BCL2, CASP3, NKX3-1, TNF, STAT3, BAX	CASP3, CASP8		1	FALSE
Huaier extract	Metformin and Silibinin	FAS, IL6, BCL2, CASP3, NKX3-1, TNF, STAT3, BAX	CCND1, PCNA		1	FALSE
Huaier extract	TJ-41	FAS, IL6, BCL2, CASP3, NKX3-1, TNF, STAT3, BAX	CASP9, CASP8		1	FALSE
Huaier extract	JQ1	FAS, IL6, BCL2, CASP3, NKX3-1, TNF, STAT3, BAX	GLI1, MYC		1	FALSE
Huaier extract	ethanol fraction (LAC117)	FAS, IL6, BCL2, CASP3, NKX3-1, TNF, STAT3, BAX	AKT1, PIK3CB, PIK3CG, PIK3CD, PIK3CA		1	FALSE
Huaier extract	FK228 with a variety of kinase inhibitors	FAS, IL6, BCL2, CASP3, NKX3-1, TNF, STAT3, BAX	AKT1, PIK3CB, PIK3CG, JUN, PIK3CD, PIK3CA, MAPK3		1	FALSE
Huaier extract	Chitosan oligosaccharides (COS)	FAS, IL6, BCL2, CASP3, NKX3-1, TNF, STAT3, BAX	BAK1, BCL2		1	FALSE
Huaier extract	STAT3 decoy oligodeoxynucleotides (ODNs)	FAS, IL6, BCL2, CASP3, NKX3-1, TNF, STAT3, BAX	STAT3, CCND1, PCNA		1	FALSE
Huaier extract	MAC	FAS, IL6, BCL2, CASP3, NKX3-1, TNF, STAT3, BAX	MAPK8		1	FALSE
Huaier extract	GDC-0941 (0.5 μM) and PF-04691502 (0.1 μM)	FAS, IL6, BCL2, CASP3, NKX3-1, TNF, STAT3, BAX	AKT1		1	FALSE
Huaier extract	paclitaxel and zoledronic acid	FAS, IL6, BCL2, CASP3, NKX3-1, TNF, STAT3, BAX	SEMA6A		1	FALSE
Huaier extract	coronarin D	FAS, IL6, BCL2, CASP3, NKX3-1, TNF, STAT3, BAX	CASP3, PCNA, CCNB1, JUN, MAPK8		1	FALSE
Huaier extract	Bufalin	FAS, IL6, BCL2, CASP3, NKX3-1, TNF, STAT3, BAX	MMP9, AKT1, MMP2, JUN, PI3, MAPK8, PRRT2		1	FALSE
Huaier extract	XWL-1-48	FAS, IL6, BCL2, CASP3, NKX3-1, TNF, STAT3, BAX	AKT1, PIK3CB, PIK3CG, PIK3CD, PIK3CA		1	FALSE
Huaier extract	Cisplatin	FAS, IL6, BCL2, CASP3, NKX3-1, TNF, STAT3, BAX	COL11A2, AKT1, CASP3, NKX3-1, BCL2, PARP1, BECN1, MTOR, BAX		1	FALSE
Huaier extract	combination of docetaxel and ATRA	FAS, IL6, BCL2, CASP3, NKX3-1, TNF, STAT3, BAX	BIRC5, MCL1, LTB, CLEC4D, FH		1	FALSE
Huaier extract	HCI-2509	FAS, IL6, BCL2, CASP3, NKX3-1, TNF, STAT3, BAX	EGFR		1	FALSE
Huaier extract	the triple combination treatment of ASA, Met, and OP	FAS, IL6, BCL2, CASP3, NKX3-1, TNF, STAT3, BAX	CD44, ALDH1A1		1	FALSE
Huaier extract	Camptosar	FAS, IL6, BCL2, CASP3, NKX3-1, TNF, STAT3, BAX	EGFR		1	FALSE
Huaier extract	Entinostat (HDAC1 inhibitor) combination with Fludarabine	FAS, IL6, BCL2, CASP3, NKX3-1, TNF, STAT3, BAX	BCL2, NKX3-1, BAX		1	FALSE
Huaier extract	Obatoclax	FAS, IL6, BCL2, CASP3, NKX3-1, TNF, STAT3, BAX	BAK1, BCL2, NKX3-1, MCL1, BCL2L11, TNFSF10, CYCS, CLEC4D, BAX, FH		1	FALSE
Huaier extract	docetaxel and cisplatin	FAS, IL6, BCL2, CASP3, NKX3-1, TNF, STAT3, BAX	AKT1		1	FALSE
Huaier extract	gemcitabine	FAS, IL6, BCL2, CASP3, NKX3-1, TNF, STAT3, BAX	NKX3-1, BCL2, MCL1, CLEC4D, BAX, FH		1	FALSE
Huaier extract	histone deacetylase inhibitors (HDACi)	FAS, IL6, BCL2, CASP3, NKX3-1, TNF, STAT3, BAX	SEMA6A		1	FALSE
Huaier extract	Plumbagin	FAS, IL6, BCL2, CASP3, NKX3-1, TNF, STAT3, BAX	MTOR		1	FALSE
Huaier extract	Sunitinib	FAS, IL6, BCL2, CASP3, NKX3-1, TNF, STAT3, BAX	AKT1, CCND1, ID1, PCNA, FLT1, MAPK3		1	FALSE
Huaier extract	BI6727 synergistically induces apoptosis together with paclitaxel	FAS, IL6, BCL2, CASP3, NKX3-1, TNF, STAT3, BAX	BCL2		1	FALSE
Huaier extract	Feroniellin A (FERO)	FAS, IL6, BCL2, CASP3, NKX3-1, TNF, STAT3, BAX	ABCB1		1	FALSE
Huaier extract	Combination of ABT-737 with docetaxel	FAS, IL6, BCL2, CASP3, NKX3-1, TNF, STAT3, BAX	CASP3		1	FALSE
Huaier extract	the combination of atorvastatin and aspirin	FAS, IL6, BCL2, CASP3, NKX3-1, TNF, STAT3, BAX	STAT3, MAPK3		1	FALSE
Huaier extract	HQP1351	FAS, IL6, BCL2, CASP3, NKX3-1, TNF, STAT3, BAX	AKT1, MAPK3, STAT3		1	FALSE
Huaier extract	taxanes alone or combined with estramustine phosphate	FAS, IL6, BCL2, CASP3, NKX3-1, TNF, STAT3, BAX	CYP3A4, ERBB2, NEURL1, NEU1		1	FALSE
Huaier extract	varlitinib with PI3K inhibitor, BKM-120	FAS, IL6, BCL2, CASP3, NKX3-1, TNF, STAT3, BAX	AKT1, MAPK3		1	FALSE
Huaier extract	PI3K inhibitor ZSTK474	FAS, IL6, BCL2, CASP3, NKX3-1, TNF, STAT3, BAX	CCND1, PCNA		1	FALSE
Huaier extract	novel compounds, containing α-thioether ketone and orthothioester functionalities	FAS, IL6, BCL2, CASP3, NKX3-1, TNF, STAT3, BAX	VEGFA, SOAT1, FLT1, KDR		1	FALSE
Huaier extract	BLS and PLX	FAS, IL6, BCL2, CASP3, NKX3-1, TNF, STAT3, BAX	CASP9		1	FALSE
Huaier extract	Osimertinib	FAS, IL6, BCL2, CASP3, NKX3-1, TNF, STAT3, BAX	AKT1		1	FALSE
Huaier extract	FTY720 and DDP	FAS, IL6, BCL2, CASP3, NKX3-1, TNF, STAT3, BAX	ATG7		1	FALSE
Huaier extract	LQB-223	FAS, IL6, BCL2, CASP3, NKX3-1, TNF, STAT3, BAX	SLC12A9, CDKN1A		1	FALSE
Huaier extract	1403P-3	FAS, IL6, BCL2, CASP3, NKX3-1, TNF, STAT3, BAX	AKT1		1	FALSE
Huaier extract	flavokawain-B flavonoid	FAS, IL6, BCL2, CASP3, NKX3-1, TNF, STAT3, BAX	BCL2, NKX3-1, BAX, ROS1		1	FALSE
Huaier extract	Platycodin D (PD)	FAS, IL6, BCL2, CASP3, NKX3-1, TNF, STAT3, BAX	MLXIP, MYLIP, MARCHF8		1	FALSE
Huaier extract	gefitinib was combined with AZD5363	FAS, IL6, BCL2, CASP3, NKX3-1, TNF, STAT3, BAX	AKT1		1	FALSE
Huaier extract	Paris saponin VII (PS VII)	FAS, IL6, BCL2, CASP3, NKX3-1, TNF, STAT3, BAX	ABCB1		1	FALSE
Huaier extract	Avasimibe	FAS, IL6, BCL2, CASP3, NKX3-1, TNF, STAT3, BAX	COL11A2, CDK1, CDK2, CASP3, NKX3-1, PARP1, PCNA, CASP9, CCNB1, CDK4, BAX		1	FALSE
Huaier extract	(S)-Warfarin	FAS, IL6, BCL2, CASP3, NKX3-1, TNF, STAT3, BAX	CYCS		1	FALSE
Huaier extract	Dihydroartemisinin(DHA)	FAS, IL6, BCL2, CASP3, NKX3-1, TNF, STAT3, BAX	AKT1, PTEN		1	FALSE
Huaier extract	VEGF/VEGFR-2	FAS, IL6, BCL2, CASP3, NKX3-1, TNF, STAT3, BAX	MLXIP, MYLIP, MARCHF8		1	FALSE
Huaier extract	Vinblastine and rapamycin	FAS, IL6, BCL2, CASP3, NKX3-1, TNF, STAT3, BAX	KDR		1	FALSE
Huaier extract	cytarabine and obatoclax	FAS, IL6, BCL2, CASP3, NKX3-1, TNF, STAT3, BAX	NKX3-1, BCL2, MCL1, CLEC4D, BAX, FH		1	FALSE
Huaier extract	AUY922	FAS, IL6, BCL2, CASP3, NKX3-1, TNF, STAT3, BAX	MTOR, AKT1		1	FALSE
Huaier extract	Shikonin	FAS, IL6, BCL2, CASP3, NKX3-1, TNF, STAT3, BAX	MMP9		1	FALSE
Huaier extract	Met combined with Gef	FAS, IL6, BCL2, CASP3, NKX3-1, TNF, STAT3, BAX	AKT1, IGF1, BCL2, INS, BCL2L11, INS-IGF2		1	FALSE
Huaier extract	9-NC and PLGA-PEG loaded	FAS, IL6, BCL2, CASP3, NKX3-1, TNF, STAT3, BAX	CASP3, BCL2, NKX3-1, BAX		1	FALSE
Huaier extract	Circ_0009910	FAS, IL6, BCL2, CASP3, NKX3-1, TNF, STAT3, BAX	MLXIP, MYLIP, MARCHF8		1	FALSE
Huaier extract	Temozolomide (TMZ)	FAS, IL6, BCL2, CASP3, NKX3-1, TNF, STAT3, BAX	AKT1		1	FALSE
Huaier extract	arsenic trioxide (ATO)	FAS, IL6, BCL2, CASP3, NKX3-1, TNF, STAT3, BAX	GLI1		1	FALSE
Huaier extract	ZD6474	FAS, IL6, BCL2, CASP3, NKX3-1, TNF, STAT3, BAX	AKT1, PIK3CB, PIK3CG, PIK3CD, EGFR, PIK3CA		1	FALSE
Huaier extract	evodiamine (EVO)	FAS, IL6, BCL2, CASP3, NKX3-1, TNF, STAT3, BAX	AKT1, CYCS, BCL2		1	FALSE
Huaier extract	LS-007	FAS, IL6, BCL2, CASP3, NKX3-1, TNF, STAT3, BAX	XIAP, MCL1, FH, CLEC4D		1	FALSE
Huaier extract	sorafenib in combination with pterostilbene (PTE)	FAS, IL6, BCL2, CASP3, NKX3-1, TNF, STAT3, BAX	COL11A2, CCND1, CASP3, PARP1, PCNA, CASP9, CDKN1A		1	FALSE
Huaier extract	anti-CD20-hIFNα	FAS, IL6, BCL2, CASP3, NKX3-1, TNF, STAT3, BAX	SOAT1, PRRT2		1	FALSE
Huaier extract	polyoxometalate SbW9	FAS, IL6, BCL2, CASP3, NKX3-1, TNF, STAT3, BAX	AKT1, PTEN		1	FALSE
Huaier extract	combination of chemotherapy drug carboplatin and the radish-derived isothiocyanate compound sulforaphene	FAS, IL6, BCL2, CASP3, NKX3-1, TNF, STAT3, BAX	PIK3CB, PIK3CG, BCL2, NKX3-1, MAPK8, CASP9, JUN, PIK3CD, CYCS, WDTC1, PIK3CA, BAX		1	FALSE
Huaier extract	Lupeol	FAS, IL6, BCL2, CASP3, NKX3-1, TNF, STAT3, BAX	MMP9, AKT1, EGFR		1	FALSE
Huaier extract	ribavirin	FAS, IL6, BCL2, CASP3, NKX3-1, TNF, STAT3, BAX	CCNB1, PCNA		1	FALSE
Huaier extract	Bexarotene	FAS, IL6, BCL2, CASP3, NKX3-1, TNF, STAT3, BAX	GDF15		1	FALSE
Huaier extract	baicalein, curcumin, and resveratrol with chemotherapy drug paclitaxel	FAS, IL6, BCL2, CASP3, NKX3-1, TNF, STAT3, BAX	BCL2, NKX3-1, BAX		1	FALSE
Huaier extract	ω-3 PUFAs and Rp synergistically	FAS, IL6, BCL2, CASP3, NKX3-1, TNF, STAT3, BAX	ROS1		1	FALSE
Huaier extract	kazinol A derived	FAS, IL6, BCL2, CASP3, NKX3-1, TNF, STAT3, BAX	CCND1, PCNA		1	FALSE
Huaier extract	methylstat	FAS, IL6, BCL2, CASP3, NKX3-1, TNF, STAT3, BAX	BCL2		1	FALSE
Huaier extract	pectolinarigenin	FAS, IL6, BCL2, CASP3, NKX3-1, TNF, STAT3, BAX	MMP9, CASP3, BCL2, NKX3-1, BAX		1	FALSE
Huaier extract	4 HPR R(fenretinide) and AHPN/CD437	FAS, IL6, BCL2, CASP3, NKX3-1, TNF, STAT3, BAX	ZEB1		1	FALSE
Huaier extract	Honokiol	FAS, IL6, BCL2, CASP3, NKX3-1, TNF, STAT3, BAX	AKT1, CASP3, BCL2, NKX3-1, IL6, CASP9, JAK2, SEMA6A, STAT3, BAX		1	FALSE
Huaier extract	Tefinostat (CHR-2845)	FAS, IL6, BCL2, CASP3, NKX3-1, TNF, STAT3, BAX	H2AX		1	FALSE
Huaier extract	Combined Zn and PTX	FAS, IL6, BCL2, CASP3, NKX3-1, TNF, STAT3, BAX	TWIST1		1	FALSE
Huaier extract	trastuzumab on iron oxide nanoparticles	FAS, IL6, BCL2, CASP3, NKX3-1, TNF, STAT3, BAX	CDKN1B		1	FALSE
Huaier extract	CUDC-101 (an inhibitor od HER2/NEU, EGFR and HDAC)	FAS, IL6, BCL2, CASP3, NKX3-1, TNF, STAT3, BAX	ERBB2, NEURL1, CDKN3, PCNA, NEU1		1	FALSE
Huaier extract	Combination of ZA and PL	FAS, IL6, BCL2, CASP3, NKX3-1, TNF, STAT3, BAX	COL11A2, ID1, CASP3, BCL2, PARP1, CDKN1A		1	FALSE
Huaier extract	YC-1	FAS, IL6, BCL2, CASP3, NKX3-1, TNF, STAT3, BAX	MMP9, CDK2, CCND1, MMP2, PCNA		1	FALSE
Huaier extract	AG014699	FAS, IL6, BCL2, CASP3, NKX3-1, TNF, STAT3, BAX	MMP3, NKX3-1, TIMP1, BAX, PTEN		1	FALSE
Huaier extract	Weimaining (WMN)	FAS, IL6, BCL2, CASP3, NKX3-1, TNF, STAT3, BAX	CASP3		1	FALSE
Huaier extract	sorafenib + withaferin	FAS, IL6, BCL2, CASP3, NKX3-1, TNF, STAT3, BAX	MTOR		1	FALSE
Huaier extract	TJ-M2010-5	FAS, IL6, BCL2, CASP3, NKX3-1, TNF, STAT3, BAX	CDK2, CCND1, CDKN1A, PCNA		1	FALSE
Huaier extract	Vinorelbine	FAS, IL6, BCL2, CASP3, NKX3-1, TNF, STAT3, BAX	CCND1, PCNA		1	FALSE
Huaier extract	chidamide and TRAIL	FAS, IL6, BCL2, CASP3, NKX3-1, TNF, STAT3, BAX	MAP1LC3A		1	FALSE
Huaier extract	PL combined with oxaliplatin	FAS, IL6, BCL2, CASP3, NKX3-1, TNF, STAT3, BAX	MAPK8, ROS1		1	FALSE
Huaier extract	KPT-330 (Selinexor)	FAS, IL6, BCL2, CASP3, NKX3-1, TNF, STAT3, BAX	AKT1, STAT1, ABL1, CASP3, MTTP		1	FALSE
Huaier extract	Simvastatin acid	FAS, IL6, BCL2, CASP3, NKX3-1, TNF, STAT3, BAX	COL11A2, AKT1, HSP90AA1, CASP3, PARP1, JAK2		1	FALSE
Huaier extract	pan-DUB inhibitor, PR-619	FAS, IL6, BCL2, CASP3, NKX3-1, TNF, STAT3, BAX	CA2, PRKAB1, PRKAA1, PCNA, CCNB1, PRKAA2		1	FALSE
Huaier extract	PARP inhibitor olaparib	FAS, IL6, BCL2, CASP3, NKX3-1, TNF, STAT3, BAX	AKT1, PIK3CB, PIK3CG, PIK3CD, PIK3CA		1	FALSE
Huaier extract	cape gooseberry juice (CG)	FAS, IL6, BCL2, CASP3, NKX3-1, TNF, STAT3, BAX	BCL2		1	FALSE
Huaier extract	Gramicidin A (GrA)	FAS, IL6, BCL2, CASP3, NKX3-1, TNF, STAT3, BAX	CD44		1	FALSE
Huaier extract	isoliquiritigenin (ISL)	FAS, IL6, BCL2, CASP3, NKX3-1, TNF, STAT3, BAX	H2AX		1	FALSE
Huaier extract	Sageretia thea (S. thea)	FAS, IL6, BCL2, CASP3, NKX3-1, TNF, STAT3, BAX	CCND1, PCNA		1	FALSE
Huaier extract	differentiation 1(ID1)	FAS, IL6, BCL2, CASP3, NKX3-1, TNF, STAT3, BAX	ID1		1	FALSE
Huaier extract	4-vinylphenol	FAS, IL6, BCL2, CASP3, NKX3-1, TNF, STAT3, BAX	VIM		1	FALSE
Huaier extract	imidazopyridine (IAZP)	FAS, IL6, BCL2, CASP3, NKX3-1, TNF, STAT3, BAX	CASP3, CDK2		1	FALSE
Huaier extract	Fucoxanthin	FAS, IL6, BCL2, CASP3, NKX3-1, TNF, STAT3, BAX	AKT1, PIK3CB, PIK3CG, PIK3CD, FLT1, KDR, VEGFA, PIK3CA		1	FALSE
Huaier extract	12-imidazolyl-1-dodecanol (I-ol)	FAS, IL6, BCL2, CASP3, NKX3-1, TNF, STAT3, BAX	CDKN1B		1	FALSE
Huaier extract	rocaglamide (Roc)	FAS, IL6, BCL2, CASP3, NKX3-1, TNF, STAT3, BAX	COL11A2, AKT1, PARP1, MAPK3		1	FALSE
Huaier extract	the combination of the HDACi vorinostat, with DNA damaging agents SN-38 (the active metabolite of irinotecan and topoisomerase 1 inhibitor) plus the alkylating agent temozolomide (ST)	FAS, IL6, BCL2, CASP3, NKX3-1, TNF, STAT3, BAX	COL11A2, AKT1, CCND1, CASP3, PARP1, PCNA, STAT3		1	FALSE
Huaier extract	RA (2, 5 and 12.5 µM)	FAS, IL6, BCL2, CASP3, NKX3-1, TNF, STAT3, BAX	USP14		1	FALSE
Huaier extract	Polyphyllin I (PPI)	FAS, IL6, BCL2, CASP3, NKX3-1, TNF, STAT3, BAX	VIM		1	FALSE
Huaier extract	psoralen plus DOC	FAS, IL6, BCL2, CASP3, NKX3-1, TNF, STAT3, BAX	ABCB1		1	FALSE
Huaier extract	combination of gemcitabine and pitavastatin	FAS, IL6, BCL2, CASP3, NKX3-1, TNF, STAT3, BAX	CDK2, CASP3, PARP1, PCNA, WDTC1		1	FALSE
Huaier extract	Kaempferitrin	FAS, IL6, BCL2, CASP3, NKX3-1, TNF, STAT3, BAX	CASP3, BCL2, BAX		1	FALSE
Huaier extract	Hydroxysafflor Yellow B	FAS, IL6, BCL2, CASP3, NKX3-1, TNF, STAT3, BAX	CDK2, CCND1, AKT1, PIK3CB, PIK3CG, CASP3, NKX3-1, PCNA, CASP9, PIK3CD, PIK3CA, BAX		1	FALSE
Huaier extract	salinomycin (SAL)	FAS, IL6, BCL2, CASP3, NKX3-1, TNF, STAT3, BAX	CASP3, BCL2, NKX3-1, BAX		1	FALSE
Huaier extract	Dihydroartemisinin (DHA	FAS, IL6, BCL2, CASP3, NKX3-1, TNF, STAT3, BAX	BIRC5		1	FALSE
Huaier extract	dinaciclib	FAS, IL6, BCL2, CASP3, NKX3-1, TNF, STAT3, BAX	CDK1, BIRC5, CASP3, PCNA, MCL1, CCNB1, CLEC4D, FH		1	FALSE
Huaier extract	Butorphanol	FAS, IL6, BCL2, CASP3, NKX3-1, TNF, STAT3, BAX	MTOR, AKT1		1	FALSE
Huaier extract	4-O-methylhonokiol (MH)	FAS, IL6, BCL2, CASP3, NKX3-1, TNF, STAT3, BAX	SEMA6A		1	FALSE
Huaier extract	Sinuleptolide	FAS, IL6, BCL2, CASP3, NKX3-1, TNF, STAT3, BAX	ROS1		1	FALSE
Huaier extract	Genistoside	FAS, IL6, BCL2, CASP3, NKX3-1, TNF, STAT3, BAX	TIMP1		1	FALSE
Huaier extract	phentolamine	FAS, IL6, BCL2, CASP3, NKX3-1, TNF, STAT3, BAX	CDK1, BCL2, PCNA, CASP9, CCNB1		1	FALSE
Huaier extract	Zeaxanthin	FAS, IL6, BCL2, CASP3, NKX3-1, TNF, STAT3, BAX	COL11A2, CDK1, AKT1, CASP3, NKX3-1, BCL2, PARP1, PCNA, ROS1, CCNB1, STAT3, CYCS, MAPK8, BAX		1	FALSE
Huaier extract	dihydroartemisinin (DHA)	FAS, IL6, BCL2, CASP3, NKX3-1, TNF, STAT3, BAX	MTOR		1	FALSE
Huaier extract	wogonoside (WGS)	FAS, IL6, BCL2, CASP3, NKX3-1, TNF, STAT3, BAX	CASP3		1	FALSE
Huaier extract	Isomorellin/doxorubicin combination	FAS, IL6, BCL2, CASP3, NKX3-1, TNF, STAT3, BAX	BIRC5, CASP3, BCL2, NKX3-1, CASP9, BAX		1	FALSE
Huaier extract	C18H17NO6	FAS, IL6, BCL2, CASP3, NKX3-1, TNF, STAT3, BAX	FASN, FAS		1	FALSE
Huaier extract	flupentixol	FAS, IL6, BCL2, CASP3, NKX3-1, TNF, STAT3, BAX	AKT1, BCL2		1	FALSE
Huaier extract	Huaier	FAS, IL6, BCL2, CASP3, NKX3-1, TNF, STAT3, BAX	SLC22A3, ITK		1	FALSE
Huaier extract	Cinobufagin	FAS, IL6, BCL2, CASP3, NKX3-1, TNF, STAT3, BAX	CDK1, WEE1, CASP3, NKX3-1, PCNA, CASP9, CCNB1, POLD1, BAX		1	FALSE
Huaier extract	Verteporfin	FAS, IL6, BCL2, CASP3, NKX3-1, TNF, STAT3, BAX	STAT3		1	FALSE
Huaier extract	5-FU and Manuka honey (MH)	FAS, IL6, BCL2, CASP3, NKX3-1, TNF, STAT3, BAX	COL11A2, AKT1, ERBB2, MMP9, MMP2, CASP3, BCL2, NKX3-1, SOD1, PARP1, ROS1, FASLG, EGFR, MTOR, BAX, MAPK3		1	FALSE
Huaier extract	N-(3-((1-Isonicotinoylpiperidin-4-yl)oxy)-4-methylphenyl)-3-(trifluoromethyl)benzamide (CHMFL-KIT-110)	FAS, IL6, BCL2, CASP3, NKX3-1, TNF, STAT3, BAX	ABL1, MTTP		1	FALSE
Huaier extract	LQFM064	FAS, IL6, BCL2, CASP3, NKX3-1, TNF, STAT3, BAX	BCL2		1	FALSE
Huaier extract	TP-0903 (tartrate salt)	FAS, IL6, BCL2, CASP3, NKX3-1, TNF, STAT3, BAX	MCL1, CLEC4D, XIAP, FH, AXL		1	FALSE
Huaier extract	Celastrol	FAS, IL6, BCL2, CASP3, NKX3-1, TNF, STAT3, BAX	COL11A2, CDK2, CASP3, PARP1, PCNA, BAX, TNFRSF10B, CASP8		1	FALSE
Huaier extract	Cidan	FAS, IL6, BCL2, CASP3, NKX3-1, TNF, STAT3, BAX	PTGS2, KDR, COX5A, CPOX, FLT1, COX8A, VEGFA		1	FALSE
Huaier extract	pioglitazone and metformin	FAS, IL6, BCL2, CASP3, NKX3-1, TNF, STAT3, BAX	CDK4, CDK2, MYC, PCNA		1	FALSE
Huaier extract	Danshen extracts, especially alcohol extract	FAS, IL6, BCL2, CASP3, NKX3-1, TNF, STAT3, BAX	CASP3		1	FALSE
Huaier extract	didesmethylrocaglamide (DDR)	FAS, IL6, BCL2, CASP3, NKX3-1, TNF, STAT3, BAX	COL11A2, AKT1, PARP1, MAPK3		1	FALSE
Huaier extract	isoflurane	FAS, IL6, BCL2, CASP3, NKX3-1, TNF, STAT3, BAX	AKT1, PIK3CB, PIK3CG, PIK3CD, PIK3CA		1	FALSE
Huaier extract	8-methoxypsoralen (8-MOP)	FAS, IL6, BCL2, CASP3, NKX3-1, TNF, STAT3, BAX	BCL2, NKX3-1, BAX		1	FALSE
Huaier extract	HDACI PCI-24781 synergizes with chemotherapeutic drugs	FAS, IL6, BCL2, CASP3, NKX3-1, TNF, STAT3, BAX	CASP3, RAD51		1	FALSE
Huaier extract	NSC59984	FAS, IL6, BCL2, CASP3, NKX3-1, TNF, STAT3, BAX	BCL2, IGF1		1	FALSE
Huaier extract	20-epi-vitamin D3 analogue (KH 1060) with 9-cis-retinoic acid	FAS, IL6, BCL2, CASP3, NKX3-1, TNF, STAT3, BAX	BCL2, BAX		1	FALSE
Huaier extract	aspirin combined with vinorelbine	FAS, IL6, BCL2, CASP3, NKX3-1, TNF, STAT3, BAX	CASP3, NKX3-1, BAX, CYCS		1	FALSE
Huaier extract	IND-2	FAS, IL6, BCL2, CASP3, NKX3-1, TNF, STAT3, BAX	ABCB1, ABCG2		1	FALSE
Huaier extract	Ivermectin	FAS, IL6, BCL2, CASP3, NKX3-1, TNF, STAT3, BAX	MTOR, AKT1		1	FALSE
Huaier extract	valproic acid (VPA) and a novel PARP inhibitor AZD2461	FAS, IL6, BCL2, CASP3, NKX3-1, TNF, STAT3, BAX	RAD51, H2AX, MRE11		1	FALSE
Huaier extract	copper(II) complex in this series, 4	FAS, IL6, BCL2, CASP3, NKX3-1, TNF, STAT3, BAX	MAPK8		1	FALSE
Huaier extract	17-AAG	FAS, IL6, BCL2, CASP3, NKX3-1, TNF, STAT3, BAX	SOAT1		1	FALSE
Huaier extract	Isoorientin (ISO)	FAS, IL6, BCL2, CASP3, NKX3-1, TNF, STAT3, BAX	COL11A2, CDK1, NKX3-1, MAPK8, PARP1, PCNA, SOAT1, CCNB1, WDTC1, BAX		1	FALSE
Huaier extract	(E)-4-(3-(3,5-dimethoxyphenyl)allyl)-2-methoxyphenol and nuclear factor κB (NF-κB) inhibitor, phenylarsine oxide (0.1 μM) or signal transducer and activator of transcription 3 (STAT3) inhibitor	FAS, IL6, BCL2, CASP3, NKX3-1, TNF, STAT3, BAX	FASN, FAS		1	FALSE
Huaier extract	PBOX-6/carboplatin	FAS, IL6, BCL2, CASP3, NKX3-1, TNF, STAT3, BAX	BAK1, CASP3, BCL2, MCL1, CLEC4D, FH		1	FALSE
Huaier extract	Formononetin (FM)	FAS, IL6, BCL2, CASP3, NKX3-1, TNF, STAT3, BAX	BCL2, MAPK3		1	FALSE
Huaier extract	oxaliplatin (OXA)	FAS, IL6, BCL2, CASP3, NKX3-1, TNF, STAT3, BAX	STAT3		1	FALSE
Huaier extract	cannabidiol (cbd)	FAS, IL6, BCL2, CASP3, NKX3-1, TNF, STAT3, BAX	CASP3		1	FALSE
Huaier extract	CYT-Rx20	FAS, IL6, BCL2, CASP3, NKX3-1, TNF, STAT3, BAX	SLC22A3, ITK		1	FALSE
Huaier extract	oleanolic acid (OA)	FAS, IL6, BCL2, CASP3, NKX3-1, TNF, STAT3, BAX	MTOR, AKT1, MAP1LC3A, BECN1		1	FALSE
Huaier extract	59804-37-4	FAS, IL6, BCL2, CASP3, NKX3-1, TNF, STAT3, BAX	ATG5		1	FALSE
Huaier extract	glycoalkaloidic extract (GE) with cisplatin (cDDP)	FAS, IL6, BCL2, CASP3, NKX3-1, TNF, STAT3, BAX	BCL2, BIRC5		1	FALSE
Huaier extract	2-dimethylamino-N-[1-(4-methoxy-benzenesulfonyl)-2,3-dihydro-1H-indol-7-yl]-acetamide (MPT0B169)	FAS, IL6, BCL2, CASP3, NKX3-1, TNF, STAT3, BAX	CASP3, CASP9, MCL1, CYCS, CLEC4D, WDTC1, FH		1	FALSE
Huaier extract	Naked or HA-coated PeiPLGA-MTX nanoparticles (NPs)	FAS, IL6, BCL2, CASP3, NKX3-1, TNF, STAT3, BAX	STAT3		1	FALSE
Huaier extract	DOX nanoparticles (DOX-nano)	FAS, IL6, BCL2, CASP3, NKX3-1, TNF, STAT3, BAX	ABCG2		1	FALSE
Huaier extract	BP10A combination treatments with CPT-11	FAS, IL6, BCL2, CASP3, NKX3-1, TNF, STAT3, BAX	PECAM1		1	FALSE
Huaier extract	AKBA	FAS, IL6, BCL2, CASP3, NKX3-1, TNF, STAT3, BAX	AKT1, PTGS2, BCL2, NKX3-1, PCNA, COX5A, CPOX, COX8A, BAX, PTEN		1	FALSE
Huaier extract	CytoregR	FAS, IL6, BCL2, CASP3, NKX3-1, TNF, STAT3, BAX	SEMA6A, CASP3		1	FALSE
Huaier extract	7-O-geranylquercetin (GQ)	FAS, IL6, BCL2, CASP3, NKX3-1, TNF, STAT3, BAX	ABCB1		1	FALSE
Huaier extract	5-Fluorouracil (5-FU)	FAS, IL6, BCL2, CASP3, NKX3-1, TNF, STAT3, BAX	CCNB1, PCNA		1	FALSE
Huaier extract	PF-04691502	FAS, IL6, BCL2, CASP3, NKX3-1, TNF, STAT3, BAX	MTOR, AKT1		1	FALSE
Huaier extract	halofuginone	FAS, IL6, BCL2, CASP3, NKX3-1, TNF, STAT3, BAX	MMP2		1	FALSE
Huaier extract	Tet-loaded PVP-b-PCL nanoparticles (Tet-NPs)	FAS, IL6, BCL2, CASP3, NKX3-1, TNF, STAT3, BAX	MMP3, MMP9, BCL2, TIMP3, TIMP1		1	FALSE
Huaier extract	2-Methoxyestradiol (2-ME)	FAS, IL6, BCL2, CASP3, NKX3-1, TNF, STAT3, BAX	CDK1, CDC25C, PCNA, POLD1, CCNB1		1	FALSE
Huaier extract	Caffeine	FAS, IL6, BCL2, CASP3, NKX3-1, TNF, STAT3, BAX	PCNA		1	FALSE
Huaier extract	combination of gefitinib and AKTi-1/2	FAS, IL6, BCL2, CASP3, NKX3-1, TNF, STAT3, BAX	AKT1		1	FALSE
Huaier extract	Cyclosporin A (CsA	FAS, IL6, BCL2, CASP3, NKX3-1, TNF, STAT3, BAX	AKT1		1	FALSE
Huaier extract	The drug BEZ235	FAS, IL6, BCL2, CASP3, NKX3-1, TNF, STAT3, BAX	AKT1, H2AX		1	FALSE
Huaier extract	Calycosin	FAS, IL6, BCL2, CASP3, NKX3-1, TNF, STAT3, BAX	SLC12A9, CDKN1A		1	FALSE
Huaier extract	compound G2	FAS, IL6, BCL2, CASP3, NKX3-1, TNF, STAT3, BAX	ROS1		1	FALSE
Huaier extract	doxorubicin	FAS, IL6, BCL2, CASP3, NKX3-1, TNF, STAT3, BAX	CASP3, BCL2, CYCS		1	FALSE
Huaier extract	Cinnamtannin B-1 (CTB-1)	FAS, IL6, BCL2, CASP3, NKX3-1, TNF, STAT3, BAX	SEMA6A		1	FALSE
Huaier extract	STI571 and HDIs	FAS, IL6, BCL2, CASP3, NKX3-1, TNF, STAT3, BAX	AKT1, CCND1, MAP2K7, PCNA, MCL1, JUN, CLEC4D, MTOR, FH		1	FALSE
Huaier extract	Dimethoxycurcumin (DMC)	FAS, IL6, BCL2, CASP3, NKX3-1, TNF, STAT3, BAX	BCL2, NKX3-1, BAX, CYCS		1	FALSE
Huaier extract	wogonoside	FAS, IL6, BCL2, CASP3, NKX3-1, TNF, STAT3, BAX	GLI1		1	FALSE
Huaier extract	HAA2020 with 5FU	FAS, IL6, BCL2, CASP3, NKX3-1, TNF, STAT3, BAX	AKT1, ABCC1, EGFR, PIK3CA, CASP8		1	FALSE
Huaier extract	saracatinib	FAS, IL6, BCL2, CASP3, NKX3-1, TNF, STAT3, BAX	SNAI1, VIM, SRC		1	FALSE
Huaier extract	methotrexate (MTX)	FAS, IL6, BCL2, CASP3, NKX3-1, TNF, STAT3, BAX	BCL2, BAX, ROS1		1	FALSE
Huaier extract	Cur-coordinated PPHC nanoparticle	FAS, IL6, BCL2, CASP3, NKX3-1, TNF, STAT3, BAX	XK, NLRP1		1	FALSE
Huaier extract	AZD4547	FAS, IL6, BCL2, CASP3, NKX3-1, TNF, STAT3, BAX	MTOR		1	FALSE
Huaier extract	HOTAIR	FAS, IL6, BCL2, CASP3, NKX3-1, TNF, STAT3, BAX	AKT1, PIK3CB, PIK3CG, PIK3CD, PIK3CA, PTEN		1	FALSE
Huaier extract	Gedunin	FAS, IL6, BCL2, CASP3, NKX3-1, TNF, STAT3, BAX	AKT1, HSP90AA1, BCL2, MAP1LC3A, BECN1, EGFR, ATG5, PIK3CA		1	FALSE
Huaier extract	Epibrassinolide (EBR)	FAS, IL6, BCL2, CASP3, NKX3-1, TNF, STAT3, BAX	COL11A2, GDF10, PARP1, DDIT3, HSPA5		1	FALSE
Huaier extract	Xihuang Pill (, XP)	FAS, IL6, BCL2, CASP3, NKX3-1, TNF, STAT3, BAX	MAPK3, ZEB1		1	FALSE
Huaier extract	β-dihydroartemisinin-emodin (β-DHA-emodin)	FAS, IL6, BCL2, CASP3, NKX3-1, TNF, STAT3, BAX	CASP3, NKX3-1, BAX, BCL2		1	FALSE
Huaier extract	Polyvinyl alcohol (PVA)	FAS, IL6, BCL2, CASP3, NKX3-1, TNF, STAT3, BAX	VIM		1	FALSE
Huaier extract	Resveratrol	FAS, IL6, BCL2, CASP3, NKX3-1, TNF, STAT3, BAX	POU5F1, BCL2, NKX3-1, ABCG2, XIAP, SLC22A3, MYC, BAX		1	FALSE
Huaier extract	Ciglitazone	FAS, IL6, BCL2, CASP3, NKX3-1, TNF, STAT3, BAX	MFAP1, APRT		1	FALSE
Huaier extract	AT-533	FAS, IL6, BCL2, CASP3, NKX3-1, TNF, STAT3, BAX	AKT1, PTK2, FLT1, MTOR, KDR, VEGFA, MAPK3		1	FALSE
Huaier extract	Tolfenamic acid (TA)	FAS, IL6, BCL2, CASP3, NKX3-1, TNF, STAT3, BAX	CCND1, BIRC5, BCL2, PCNA, FLT1, KDR, VEGFA		1	FALSE
Huaier extract	3,4-bis-3,4,5-trimethoxybenzylidene-dihydrofuran (BTMB)	FAS, IL6, BCL2, CASP3, NKX3-1, TNF, STAT3, BAX	CDK1, CCND1, PCNA, POLD1		1	FALSE
Huaier extract	scallop flesh extract (SE)	FAS, IL6, BCL2, CASP3, NKX3-1, TNF, STAT3, BAX	CDKN1A, CCND1, PCNA		1	FALSE
Huaier extract	beta-lapachone	FAS, IL6, BCL2, CASP3, NKX3-1, TNF, STAT3, BAX	CYCS		1	FALSE
Huaier extract	Tubeimoside-1 (TBMS1)	FAS, IL6, BCL2, CASP3, NKX3-1, TNF, STAT3, BAX	COL11A2, CASP3, BCL2, PARP1, CASP9, MAPK3, CASP8		1	FALSE
Huaier extract	MLN9708 (ixazomib)	FAS, IL6, BCL2, CASP3, NKX3-1, TNF, STAT3, BAX	DUSP1, MAPK8		1	FALSE
Huaier extract	Doxorubicin (Doxo)	FAS, IL6, BCL2, CASP3, NKX3-1, TNF, STAT3, BAX	HAS1		1	FALSE
Huaier extract	Niclosamide	FAS, IL6, BCL2, CASP3, NKX3-1, TNF, STAT3, BAX	MYC, PTEN		1	FALSE
Huaier extract	Zeylenone	FAS, IL6, BCL2, CASP3, NKX3-1, TNF, STAT3, BAX	FN1, CCND1, WNT5A, PCNA, VIM		1	FALSE
Huaier extract	FTY720 in combination with gemcitabine	FAS, IL6, BCL2, CASP3, NKX3-1, TNF, STAT3, BAX	SHH, STAT3		1	FALSE
Huaier extract	Metformin and aspirin	FAS, IL6, BCL2, CASP3, NKX3-1, TNF, STAT3, BAX	BCL2, MCL1, BCL2L11, CLEC4D, MTOR, STAT3, FH		1	FALSE
Huaier extract	Griffipavixanthone (GPX)	FAS, IL6, BCL2, CASP3, NKX3-1, TNF, STAT3, BAX	COL11A2, NKX3-1, BCL2, PARP1, CYCS, BAX, CASP8		1	FALSE
Huaier extract	Alpinia nantoensis	FAS, IL6, BCL2, CASP3, NKX3-1, TNF, STAT3, BAX	AKT1, PIK3CB, PIK3CG, PIK3CD, EGFR, PIK3CA		1	FALSE
Huaier extract	Lapatinib	FAS, IL6, BCL2, CASP3, NKX3-1, TNF, STAT3, BAX	AKT1		1	FALSE
Huaier extract	N-acetylcysteine (NAC) with taxodione	FAS, IL6, BCL2, CASP3, NKX3-1, TNF, STAT3, BAX	ABL1, AKT1, MTTP		1	FALSE
Huaier extract	A polymeric dual delivery nanoscale device (DDND) was designed for combined delivery of microRNA (miR-345) and gemcitabine (GEM)	FAS, IL6, BCL2, CASP3, NKX3-1, TNF, STAT3, BAX	SHH, GLI1		1	FALSE
Huaier extract	LY294002	FAS, IL6, BCL2, CASP3, NKX3-1, TNF, STAT3, BAX	AKT1, PIK3CB, PIK3CG, PIK3CD, PIK3CA		1	FALSE
Huaier extract	curcumin TPP-PEG-PCL nanomicelles	FAS, IL6, BCL2, CASP3, NKX3-1, TNF, STAT3, BAX	BAX, BCL2, NKX3-1, CYCS		1	FALSE
Huaier extract	Bis Spiro-cyclic 2-oxindole of Pyrimido[4,5-b]quinoline-4,6-dione	FAS, IL6, BCL2, CASP3, NKX3-1, TNF, STAT3, BAX	CASP3, BCL2, BAX		1	FALSE
Huaier extract	ormeloxifene	FAS, IL6, BCL2, CASP3, NKX3-1, TNF, STAT3, BAX	SNAI1, MMP3, HNF4A, SNAI2, CCND1, TCF7L2, MMP2, TCF4, PCNA, MCL1, VIM, CLEC4D, CDK4, FH		1	FALSE
Huaier extract	nobiletin (NBT)	FAS, IL6, BCL2, CASP3, NKX3-1, TNF, STAT3, BAX	ABCC1, MSH3, MDM4		1	FALSE
Huaier extract	The combined use of resminostat and an EGFR-TKI	FAS, IL6, BCL2, CASP3, NKX3-1, TNF, STAT3, BAX	BCL2L11		1	FALSE
Huaier extract	Myoferlin	FAS, IL6, BCL2, CASP3, NKX3-1, TNF, STAT3, BAX	MFAP1, APRT		1	FALSE
Huaier extract	nelarabine	FAS, IL6, BCL2, CASP3, NKX3-1, TNF, STAT3, BAX	BCL2		1	FALSE
Huaier extract	everolimus	FAS, IL6, BCL2, CASP3, NKX3-1, TNF, STAT3, BAX	FLT1		1	FALSE
Huaier extract	self-assembling nanoparticles (NPS) encapsulating zoledronic acid (NZ)	FAS, IL6, BCL2, CASP3, NKX3-1, TNF, STAT3, BAX	BTG2, ACTR1B, CBX8, IL6, FGF2, FLT1, KRT6A, KDR, VEGFA, PCSK1		1	FALSE
Huaier extract	2-arylidene-4, 7-dimethyl indan-1-one (FXY-1)	FAS, IL6, BCL2, CASP3, NKX3-1, TNF, STAT3, BAX	AKT1, BAK1, BCL2, NKX3-1, ATP2A3, BID, BAX		1	FALSE
Huaier extract	hinokiflavone	FAS, IL6, BCL2, CASP3, NKX3-1, TNF, STAT3, BAX	MMP2, MMP9, ROS1		1	FALSE
Huaier extract	phospho-valproic acid (MDC-1112)	FAS, IL6, BCL2, CASP3, NKX3-1, TNF, STAT3, BAX	STAT3		1	FALSE
Huaier extract	hesperetin	FAS, IL6, BCL2, CASP3, NKX3-1, TNF, STAT3, BAX	AKT1, PIK3CB, PIK3CG, PIK3CD, PIK3CA		1	FALSE
Huaier extract	(Z)-3-hydroxy-1-(2-hydroxyphenyl)-3-phenylprop-2-en-1-one (DK1)	FAS, IL6, BCL2, CASP3, NKX3-1, TNF, STAT3, BAX	CASP3, BAX, CASP9		1	FALSE
Huaier extract	BRM270	FAS, IL6, BCL2, CASP3, NKX3-1, TNF, STAT3, BAX	BCL2, JUN		1	FALSE
Huaier extract	Pien Tze Huang	FAS, IL6, BCL2, CASP3, NKX3-1, TNF, STAT3, BAX	ABCG2		1	FALSE
Huaier extract	CPt, PTX, or both	FAS, IL6, BCL2, CASP3, NKX3-1, TNF, STAT3, BAX	BAD, BAK1, NKX3-1, BAX		1	FALSE
Huaier extract	2,9-Bis[2-(pyrrolidin-1-yl)ethoxy]-6-{4-[2-(pyrrolidin-1-yl)ethoxy] phenyl}-11H-indeno[1,2-c]quinolin-11-one (BPIQ)	FAS, IL6, BCL2, CASP3, NKX3-1, TNF, STAT3, BAX	XIAP, BAD, BCL2L11, BIRC5		1	FALSE
Huaier extract	CKD-602	FAS, IL6, BCL2, CASP3, NKX3-1, TNF, STAT3, BAX	BAX, COL11A2, PARP1		1	FALSE
Huaier extract	Oxaliplatin	FAS, IL6, BCL2, CASP3, NKX3-1, TNF, STAT3, BAX	AKT1, PIK3CB, PIK3CG, CASP3, PIK3CD, MTOR, PIK3CA		1	FALSE
Huaier extract	baicalin derivative 02-036	FAS, IL6, BCL2, CASP3, NKX3-1, TNF, STAT3, BAX	COL11A2, CASP3, BCL2, PARP1, CASP9, MYC		1	FALSE
Huaier extract	ZD6474 and celecoxib	FAS, IL6, BCL2, CASP3, NKX3-1, TNF, STAT3, BAX	CPOX, COX8A, PTGS2, COX5A		1	FALSE
Huaier extract	Hybrid 5	FAS, IL6, BCL2, CASP3, NKX3-1, TNF, STAT3, BAX	CASP3, JUN, MAPK8, MAPK3		1	FALSE
Huaier extract	linalool nanoemulsions (LN-NEs) and doxorubicin (DOX)	FAS, IL6, BCL2, CASP3, NKX3-1, TNF, STAT3, BAX	CASP3, PECAM1		1	FALSE
Huaier extract	UNBS5162	FAS, IL6, BCL2, CASP3, NKX3-1, TNF, STAT3, BAX	AKT1, CCND1, CASP3, BCL2, PCNA, MTOR		1	FALSE
Huaier extract	ACT001	FAS, IL6, BCL2, CASP3, NKX3-1, TNF, STAT3, BAX	CDK1, NKX3-1, PCNA, POLD1, CCNB1, BCL2L11, BAX		1	FALSE
Huaier extract	palmitate and insulin	FAS, IL6, BCL2, CASP3, NKX3-1, TNF, STAT3, BAX	PRKAB1, PRKAA1, PRKAA2, VIM, MAPK3		1	FALSE
Huaier extract	GMB-475	FAS, IL6, BCL2, CASP3, NKX3-1, TNF, STAT3, BAX	ABL1		1	FALSE
Huaier extract	ELE and 5-FU	FAS, IL6, BCL2, CASP3, NKX3-1, TNF, STAT3, BAX	AKT1, PIK3CB, PIK3CG, PDPK1, MAP2K7, PDK1, PIK3CD, MTOR, PIK3CA		1	FALSE
Huaier extract	Ifosfamide-loaded-lipid-core nanocapsules (IFS-LNC)	FAS, IL6, BCL2, CASP3, NKX3-1, TNF, STAT3, BAX	CASP3, CASP9		1	FALSE
Huaier extract	SMI‑4a	FAS, IL6, BCL2, CASP3, NKX3-1, TNF, STAT3, BAX	WDTC1, NKX3-1, BAX, MYC		1	FALSE
Huaier extract	miR-133b	FAS, IL6, BCL2, CASP3, NKX3-1, TNF, STAT3, BAX	MLXIP, MYLIP, MARCHF8		1	FALSE
Trastuzumab and dasatinib combination	R115777 +/- paclitaxel	ERBB2	AKT1, MAP2K7, FLT1, MTOR, KDR, VEGFA	1.13095	1	FALSE
Trastuzumab and dasatinib combination	AS-IV	ERBB2	BECN1, HSPA5	0.5	1	FALSE
Trastuzumab and dasatinib combination	Temsirolimus	ERBB2	MTOR	2	1	FALSE
Trastuzumab and dasatinib combination	Ampelopsin E	ERBB2	MMP2, MMP9	1.33333	1	FALSE
Trastuzumab and dasatinib combination	paclitaxel (PTX)	ERBB2	ABCB1		1	FALSE
Trastuzumab and dasatinib combination	mycophenolic acid (MPA)	ERBB2	CCND1, MCM7, CDC25C, MCM2, PCNA, ZEB1, CCNB1, CDKN1A, CDK4, CDK5	1.45	1	FALSE
Trastuzumab and dasatinib combination	carfilzomib	ERBB2	AKT1	1	1	FALSE
Trastuzumab and dasatinib combination	curcumin and paclitaxel	ERBB2	CASP3, BCL2, NKX3-1, BAX	1.45	1	FALSE
Trastuzumab and dasatinib combination	NVP-BGT226, a novel dual pan-PI3K and MTORC1/2 inhibitor	ERBB2	AKT1	1	1	FALSE
Trastuzumab and dasatinib combination	honokiol	ERBB2	CASP3, NKX3-1, ROS1, CASP9, CYCS, BAX, CASP8		1	FALSE
Trastuzumab and dasatinib combination	SK and 4-OHT	ERBB2	AKT1, PIK3CB, PIK3CG, CASP9, PIK3CD, PIK3CA	0.845238	1	FALSE
Trastuzumab and dasatinib combination	IL-6	ERBB2	SEMA6A	3	1	FALSE
Trastuzumab and dasatinib combination	MK2206	ERBB2	AKT1	1	1	FALSE
Trastuzumab and dasatinib combination	curcumin analogue CH-5	ERBB2	DNMT1	2	1	FALSE
Trastuzumab and dasatinib combination	ruthenium(II) amino acid	ERBB2	CASP3, CASP9, BAX, CASP8	1.5	1	FALSE
Trastuzumab and dasatinib combination	Integrinβ1	ERBB2	AKT1, ZEB1	0.166667	1	FALSE
Trastuzumab and dasatinib combination	suberoylanilide hydroxamic acid (SAHA)	ERBB2	BAX, RAD51, NKX3-1, BCL2	1.45	1	FALSE
Trastuzumab and dasatinib combination	triptonide	ERBB2	COL11A2, CASP3, BCL2, PARP1		1	FALSE
Trastuzumab and dasatinib combination	sodium aescinate (SA)	ERBB2	CDK1, CASP3, BCL2, NKX3-1, CASP9, BAX, CASP8	1.48214	1	FALSE
Trastuzumab and dasatinib combination	Propofol	ERBB2	PTEN	2	1	FALSE
Trastuzumab and dasatinib combination	Pimozide	ERBB2	SNAI1, AKT1, CCND1, BIRC5, PCNA, VIM, MYC	0.928571	1	FALSE
Trastuzumab and dasatinib combination	styrene substituted biscoumarin	ERBB2	BCL2, BAX	1.5	1	FALSE
Trastuzumab and dasatinib combination	Parthenolide (PTL)	ERBB2	ATP8A2		1	FALSE
Trastuzumab and dasatinib combination	ABT-751	ERBB2	AKT1, BAK1, CASP3, BCL2, CDK4, CASP9, BCL2L11, MTOR, TNFRSF10B, CASP8	1.22727	1	FALSE
Trastuzumab and dasatinib combination	CAL-101, a selective inhibitor of PI3Kδ, in combination with bortezomib	ERBB2	AKT1	1	1	FALSE
Trastuzumab and dasatinib combination	METH	ERBB2	TNF, IL6, FAS		1	FALSE
Trastuzumab and dasatinib combination	Orlistat	ERBB2	FASN, ERBB2, NEURL1, NEU1		1	FALSE
Trastuzumab and dasatinib combination	citral	ERBB2	BCL2, BAX	1.5	1	FALSE
Trastuzumab and dasatinib combination	combined treatments of resveratrol and 5-FU	ERBB2	AKT1, STAT3	0	1	FALSE
Trastuzumab and dasatinib combination	combining aspirin and nutlin‑3	ERBB2	NKX3-1, BAX	0.833333	1	FALSE
Trastuzumab and dasatinib combination	RP02-1	ERBB2	CASP3, BCL2, NKX3-1, BAX	1.45	1	FALSE
Trastuzumab and dasatinib combination	plumbagin	ERBB2	AKT1, STAT3	0	1	FALSE
Trastuzumab and dasatinib combination	BMS-754807	ERBB2	IGF1	3	1	FALSE
Trastuzumab and dasatinib combination	TPB15	ERBB2	GLI1	2	1	FALSE
Trastuzumab and dasatinib combination	MiR-30c-2*	ERBB2	MLXIP, MYLIP, MARCHF8	1	1	FALSE
Trastuzumab and dasatinib combination	NVP-BKM120	ERBB2	CCNB1, MTOR, AKT1, PCNA	1.3	1	FALSE
Trastuzumab and dasatinib combination	FTY720	ERBB2	MAP1LC3A, ATG7, PTK2	0.833333	1	FALSE
Trastuzumab and dasatinib combination	gossypol was combined with 5-FU	ERBB2	MTOR, RPS6KB1	1.5	1	FALSE
Trastuzumab and dasatinib combination	latrunculin A	ERBB2	CASP3	2	1	FALSE
Trastuzumab and dasatinib combination	combined treatment of JQ1 and metformin	ERBB2	BIRC5, BAD, CASP3, BCL2, MCL1, BCL2L11, CLEC4D, STAT3, FH		1	FALSE
Trastuzumab and dasatinib combination	17DMAG (17-dimethylaminoethylamino-17-demethoxygeldanamycin)	ERBB2	TNFSF10	3	1	FALSE
Trastuzumab and dasatinib combination	C-1311	ERBB2	BIRC5	1	1	FALSE
Trastuzumab and dasatinib combination	Vitamin C	ERBB2	ATP8A2		1	FALSE
Trastuzumab and dasatinib combination	Geranylgeranylacetone (GGA)	ERBB2	CASP3	2	1	FALSE
Trastuzumab and dasatinib combination	ABT-737 with dinaciclib	ERBB2	MCL1, CYCS, CLEC4D, WDTC1, FH		1	FALSE
Trastuzumab and dasatinib combination	lipid coated cisplatin/oleanolic acid calcium carbonate nanoparticles (CDDP/OA-LCC NPs)	ERBB2	MTOR, AKT1	0.833333	1	FALSE
Trastuzumab and dasatinib combination	Penfluridol	ERBB2	CASP3, ATP8A2		1	FALSE
Trastuzumab and dasatinib combination	curcumol	ERBB2	MAPK8	2	1	FALSE
Trastuzumab and dasatinib combination	D-alpha-tocopheryl polyethylene glycol succinate (TPGS)	ERBB2	CDKN1B, AKT1, BCL2	0.833333	1	FALSE
Trastuzumab and dasatinib combination	Curcumol	ERBB2	SRC, JAK2, SEMA6A, STAT3, MTOR	0.9	1	FALSE
Trastuzumab and dasatinib combination	α-hederin	ERBB2	MMP9, BIRC5, MMP2, CASP3, NKX3-1, BCL2, CASP9, BAX	1.25	1	FALSE
Trastuzumab and dasatinib combination	Melanin, cisplatin, and combination of both	ERBB2	TNF, FAS	1.5	1	FALSE
Trastuzumab and dasatinib combination	Erianin	ERBB2	BCL2, TIMP1	1	1	FALSE
Trastuzumab and dasatinib combination	metformin in aid of sorafenib	ERBB2	MTOR, MAP1LC3A	1	1	FALSE
Trastuzumab and dasatinib combination	SoLAT	ERBB2	SNAI1, CCND1, CASP3, BCL2, PCNA, ZEB1, VIM, CDK4, SLC22A3, ITK		1	FALSE
Trastuzumab and dasatinib combination	VPA/HU	ERBB2	BCL2, BCL2L11, EGFR	0.833333	1	FALSE
Trastuzumab and dasatinib combination	LDHs-VP16	ERBB2	AKT1, PIK3CB, PIK3CG, PIK3CD, PIK3CA	0.833333	1	FALSE
Trastuzumab and dasatinib combination	Dasatinib	ERBB2	CASP3, CDK2, CCND1, PCNA	1.5	1	FALSE
Trastuzumab and dasatinib combination	Bicalutamide (Bic)	ERBB2	FN1, AKT1, AR, CASP3, TNF	0.966667	1	FALSE
Trastuzumab and dasatinib combination	harmine	ERBB2	EGF, MMP9, AKT1, MMP2, PTK2, FLT1, KDR, VEGFA	0.979167	1	FALSE
Trastuzumab and dasatinib combination	penfluridol (PF)	ERBB2	CDKN1A, PCNA	1.5	1	FALSE
Trastuzumab and dasatinib combination	SAHA and doxorubicin	ERBB2	COL11A2, CASP3, WDTC1, PARP1		1	FALSE
Trastuzumab and dasatinib combination	salinomycin	ERBB2	SNAI1, CD44, AKT1, ZEB1, VIM, SLC22A3, ITK		1	FALSE
Trastuzumab and dasatinib combination	cisplatin combined with sclareol	ERBB2	SNAI1, AKT1, MAPK8, JUN	1.1	1	FALSE
Trastuzumab and dasatinib combination	(E)-2-methoxy-4-(3-(4-methoxyphenyl)prop-1-en-1-yl)phenol (MMPP)	ERBB2	STAT3	1	1	FALSE
Trastuzumab and dasatinib combination	Centchroman (CC)	ERBB2	AKT1, FLT1, KDR, VEGFA, MAPK3	0.966667	1	FALSE
Trastuzumab and dasatinib combination	BA6 (heteronemin), the marine sponge sesterterpene	ERBB2	SOD1	2	1	FALSE
Trastuzumab and dasatinib combination	Bazedoxifene	ERBB2	STAT3	1	1	FALSE
Trastuzumab and dasatinib combination	Epigallocatechin gallate (EGCG)	ERBB2	AKT1, ATG7, CASP3, NKX3-1, BCL2, BECN1, CASP9, STAT3, ATG12, ATG5, BAX	1.15909	1	FALSE
Trastuzumab and dasatinib combination	enzalutamide	ERBB2	FLVCR1, STX6, BCL2, CD63, BAX	0.733333	1	FALSE
Trastuzumab and dasatinib combination	combined aromatase inhibitor and herbal	ERBB2	CCND1, PCNA, FLT1, KDR, VEGFA	1.5	1	FALSE
Trastuzumab and dasatinib combination	INS‑DDP	ERBB2	JUN, MAPK8	1.5	1	FALSE
Trastuzumab and dasatinib combination	Caffeic Acid (trans-3,4-Dihydroxycinnamic acid CA)	ERBB2	PRKAB1, PRKAA1, ROS1, PRKAA2, SEMA6A		1	FALSE
Trastuzumab and dasatinib combination	cisplatin and NVP-BEZ235	ERBB2	AKT1, RPS6KB1	0.833333	1	FALSE
Trastuzumab and dasatinib combination	CT913	ERBB2	CDKN1A	2	1	FALSE
Trastuzumab and dasatinib combination	liposomal cisplatin lipoplatin	ERBB2	BCL2, NKX3-1, BAX	1.41667	1	FALSE
Trastuzumab and dasatinib combination	all-trans retinoic acid (ATRA) and bisdemethoxycurcumin (BDMC)	ERBB2	FASN, CASP3, XIAP, FAS	1.25	1	FALSE
Trastuzumab and dasatinib combination	Chidamide	ERBB2	MMP2, MYLIP, SHH, MLXIP, MARCHF8		1	FALSE
Trastuzumab and dasatinib combination	Tan-I combination with Paclitaxel	ERBB2	BCL2, NKX3-1, BAX	1.41667	1	FALSE
Trastuzumab and dasatinib combination	lobaplatin combined with LY294002	ERBB2	AKT1, PIK3CB, PIK3CG, PIK3CD, PIK3CA	0.833333	1	FALSE
Trastuzumab and dasatinib combination	HMNE3	ERBB2	SRC	1	1	FALSE
Trastuzumab and dasatinib combination	Rack1	ERBB2	SRC	1	1	FALSE
Trastuzumab and dasatinib combination	Pect-MCP synergized with PTX	ERBB2	AKT1, STAT3	0	1	FALSE
Trastuzumab and dasatinib combination	combinatorial treatment of PFD with temozolomide (TMZ)	ERBB2	GLI1, VIM	1	1	FALSE
Trastuzumab and dasatinib combination	PdpaMn	ERBB2	FASN, CYCS	1.33333	1	FALSE
Trastuzumab and dasatinib combination	Piperlongumine（PL)	ERBB2	SNAI2, ROS1, ZEB1		1	FALSE
Trastuzumab and dasatinib combination	combination of MLN0128 and TSA	ERBB2	AKT1	1	1	FALSE
Trastuzumab and dasatinib combination	The combination of baicalein and docetaxel	ERBB2	AKT1, CASP3, BCL2, NKX3-1, FLT1, MTOR, KDR, VEGFA, BAX	1.28889	1	FALSE
Trastuzumab and dasatinib combination	frondoside A (FrA)	ERBB2	COL11A2, BIRC5, BAD, BCL2, CASP3, NKX3-1, PARP1, BAX, PTEN		1	FALSE
Trastuzumab and dasatinib combination	Docetaxel (DTX)	ERBB2	COL11A2, CA2, CLU, PARP1, WDTC1		1	FALSE
Trastuzumab and dasatinib combination	chalcone-24 (Chal-24), and TNF-related apoptosis-inducing ligand (TRAIL)	ERBB2	CASP8	2	1	FALSE
Trastuzumab and dasatinib combination	Alternol	ERBB2	DDIT3, TNFRSF10B	0.5	1	FALSE
Trastuzumab and dasatinib combination	the HSP90 inhibitor 17AAG	ERBB2	AKT1, STAT3, FLT1, KDR, VEGFA	0.9	1	FALSE
Trastuzumab and dasatinib combination	TRAIL	ERBB2	CASP3, NKX3-1, BAX	1.41667	1	FALSE
Trastuzumab and dasatinib combination	combination of indirubin and As2S2	ERBB2	NKX3-1, BAX, BCL2	1.41667	1	FALSE
Trastuzumab and dasatinib combination	ND-PTX-Cet	ERBB2	CASP3	2	1	FALSE
Trastuzumab and dasatinib combination	the MAPK (BRAF) inhibitor vemurafenib and the PI3K pathway associated mTOR inhibitor temsirolimus	ERBB2	MTOR	2	1	FALSE
Trastuzumab and dasatinib combination	propranolol (ADRB-1,2 antagonist) and ICI-118,551 (ADRB-2 antagonist)	ERBB2	KDR, VEGFA, FLT1	1.5	1	FALSE
Trastuzumab and dasatinib combination	2-Methoxyestradiol (2-ME2)	ERBB2	SEMA6A, SLC22A3, ITK		1	FALSE
Trastuzumab and dasatinib combination	LCL161	ERBB2	XIAP, BIRC3, BIRC2	1.5	1	FALSE
Trastuzumab and dasatinib combination	zingerone	ERBB2	MTOR, AKT1	0.833333	1	FALSE
Trastuzumab and dasatinib combination	regorafenib	ERBB2	MTOR	2	1	FALSE
Trastuzumab and dasatinib combination	TLC388	ERBB2	CCNB1, H2AX, CDC25C, PCNA	1.575	1	FALSE
Trastuzumab and dasatinib combination	Cyclosporine A (CsA)	ERBB2	MMP9, PTGS2, MMP2, COX5A, CPOX, COX8A, MYC	1.26786	1	FALSE
Trastuzumab and dasatinib combination	MJ‑33	ERBB2	MTOR, BAD, AKT1, MAP1LC3A	0.975	1	FALSE
Trastuzumab and dasatinib combination	Verbascoside (VB)	ERBB2	BCL2	2	1	FALSE
Trastuzumab and dasatinib combination	Niclosamide-olamine	ERBB2	CDK2, MCM7, CASP3, MCM2, ACACA, CDK4, STAT3	0.982143	1	FALSE
Trastuzumab and dasatinib combination	biflorin	ERBB2	SEMA6A, AKT1	0.166667	1	FALSE
Trastuzumab and dasatinib combination	kinsenoside (KD)	ERBB2	AKT1, PIK3CB, PIK3CG, STAT3, PIK3CD, JAK2, SOAT1, PIK3CA	0.770833	1	FALSE
Trastuzumab and dasatinib combination	the combination of low-dose TPL with JQ1	ERBB2	MYC	1	1	FALSE
Trastuzumab and dasatinib combination	Berberine	ERBB2	AKT1, JUN, MAPK8, MAP1LC3A, NODAL, JAK2, MTOR, SLC22A3, SNAI1, BMP7, MMP2, BCL2, NKX3-1, BECN1, FLT1, VEGFA, BAX, KDR, ITK		1	FALSE
Trastuzumab and dasatinib combination	NSC30049 (NSC49L)	ERBB2	H2AX	2	1	FALSE
Trastuzumab and dasatinib combination	WMJ-8-B	ERBB2	STAT3, BIRC5	0	1	FALSE
Trastuzumab and dasatinib combination	BP10A combination treatments with oxaliplatin	ERBB2	PECAM1	2	1	FALSE
Trastuzumab and dasatinib combination	ferrichrome	ERBB2	WDTC1		1	FALSE
Trastuzumab and dasatinib combination	proanthocyanidins	ERBB2	CASP3, BCL2, NKX3-1, BAX	1.45	1	FALSE
Trastuzumab and dasatinib combination	archazolid	ERBB2	ERBB2	0	1	FALSE
Trastuzumab and dasatinib combination	afatinib	ERBB2	EGFR	1	1	FALSE
Trastuzumab and dasatinib combination	Oridonin	ERBB2	NKX3-1, MAPK8, BAX	1.41667	1	FALSE
Trastuzumab and dasatinib combination	bortezomib	ERBB2	CASP3, BCL2, GLI1, ABCB1		1	FALSE
Trastuzumab and dasatinib combination	NVP-BEZ235 (dactolisib) is a novel dual inhibitor of PI3K/mTOR	ERBB2	MTOR, AKT1, TNFSF14, PCNA	0.925	1	FALSE
Trastuzumab and dasatinib combination	TDP-A(TDP-A loaded DCMs (TDP-A/DCMs)	ERBB2	COL11A2, CASP3, NKX3-1, BCL2, PARP1, WDTC1, BAX		1	FALSE
Trastuzumab and dasatinib combination	Oxaliplatin and DHA combination	ERBB2	DDIT3, SESN2	0.5	1	FALSE
Trastuzumab and dasatinib combination	de-6MSA-7-demethyl-7-deoxypactamycin (TM-025) and 7-demethyl-7-deoxypactamycin (TM-026)	ERBB2	CCND1, PCNA	1.5	1	FALSE
Trastuzumab and dasatinib combination	Meisoindigo	ERBB2	COL11A2, FAS, FASN, CASP3, BCL2, NKX3-1, PARP1, CASP9, CYCS, BAX, CASP8		1	FALSE
Trastuzumab and dasatinib combination	ex C. A. Mey aqueous extract (AAE)	ERBB2	DDIT4	2	1	FALSE
Trastuzumab and dasatinib combination	itraconazole	ERBB2	PRKAA1, PRKAB1, PRKAA2, EGFR	1.1	1	FALSE
Trastuzumab and dasatinib combination	Liu Tea extracts(LTE)	ERBB2	CASP3, BCL2, NKX3-1, BAX	1.45	1	FALSE
Trastuzumab and dasatinib combination	Osthole	ERBB2	TNF, CASP3, BCL2, FAS	1.5	1	FALSE
Trastuzumab and dasatinib combination	Chloroquine & combination of radiation and chloroquine	ERBB2	CASP3, BCL2	1.5	1	FALSE
Trastuzumab and dasatinib combination	Bufalin with sorafenib	ERBB2	AKT1	1	1	FALSE
Trastuzumab and dasatinib combination	Piperlongumine (PLGM)	ERBB2	CDK1, AKT1, PIK3CB, PIK3CG, GSTK1, MDM4, CASP3, BCL2, MSH3, ABCC1, PIK3CD, SLCO6A1, PIK3CA, ABCB1		1	FALSE
Trastuzumab and dasatinib combination	homoharringtonine (HHT)	ERBB2	IL6, STAT3		1	FALSE
Trastuzumab and dasatinib combination	novel PDGFRα inhibitor, N-(3-((4-(benzofuran-2-yl)pyrimidin-2-yl)oxy)-4-methylphenyl)-4-((4-methylpiperazin-1-yl)methyl)benzamide (E5)	ERBB2	AKT1, PIK3CB, PIK3CG, MAP1LC3A, PIK3CD, MTOR, ATG5, PIK3CA	0.930556	1	FALSE
Trastuzumab and dasatinib combination	puerarin	ERBB2	DUSP12, MYLIP, DUSP1, MLXIP, MARCHF8	1.36667	1	FALSE
Trastuzumab and dasatinib combination	CHMFL-ABL-039	ERBB2	ABL1, MTTP		1	FALSE
Trastuzumab and dasatinib combination	Doxorubicin- and simvastatin	ERBB2	CA2, BCL2L11, MAPK3, ZEB1	1.4	1	FALSE
Trastuzumab and dasatinib combination	sCD40L	ERBB2	SLCO6A1, BCL2, BIRC5, GSTK1		1	FALSE
Trastuzumab and dasatinib combination	Doxorubicin (Dox)	ERBB2	AKT1, ROS1		1	FALSE
Trastuzumab and dasatinib combination	BA-5	ERBB2	COL11A2, PARP1		1	FALSE
Trastuzumab and dasatinib combination	MK-2206	ERBB2	AKT1	1	1	FALSE
Trastuzumab and dasatinib combination	Amblyomin-X	ERBB2	CD44, CCND1, PCNA	0.833333	1	FALSE
Trastuzumab and dasatinib combination	Salvianolic acid B (Sal-B)	ERBB2	PTGS2, KDR, CASP3, COX5A, CPOX, FLT1, COX8A, VEGFA	1.53472	1	FALSE
Trastuzumab and dasatinib combination	artesunate (ART)	ERBB2	COL11A2, CASP3, MAP1LC3A, PARP1, CASP9, WDTC1		1	FALSE
Trastuzumab and dasatinib combination	Imatinib	ERBB2	CASP3, BCL2, CASP8	1.5	1	FALSE
Trastuzumab and dasatinib combination	triptolide and cisplatin	ERBB2	ATP2A3	3	1	FALSE
Trastuzumab and dasatinib combination	oxaliplatin	ERBB2	MAPK1	2	1	FALSE
Trastuzumab and dasatinib combination	AL and DDP combination	ERBB2	COL11A2, CASP3, NKX3-1, PARP1, BAX		1	FALSE
Trastuzumab and dasatinib combination	dithiocarbamate derivative TM208	ERBB2	MAPK3, EGFR	0.833333	1	FALSE
Trastuzumab and dasatinib combination	All-trans retinoic acid (ATRA)	ERBB2	PECAM1, ANG, FLT1, KDR, VEGFA	1.36667	1	FALSE
Trastuzumab and dasatinib combination	BKT140	ERBB2	BCL2, CYCS, HSP90AA1	1.08333	1	FALSE
Trastuzumab and dasatinib combination	AZD5153	ERBB2	ZEB1	3	1	FALSE
Trastuzumab and dasatinib combination	Telmisartan	ERBB2	MFAP1, PRKAB1, PRKAA1, PRKAA2, APRT, MTOR	1.33333	1	FALSE
Trastuzumab and dasatinib combination	all-trans retinoic acid (RA)	ERBB2	BCL2	2	1	FALSE
Trastuzumab and dasatinib combination	artemisinin	ERBB2	ERBB2	0	1	FALSE
Trastuzumab and dasatinib combination	oxaliplatin and pemetrexed	ERBB2	AKT1	1	1	FALSE
Trastuzumab and dasatinib combination	gefitinib	ERBB2	CCNB1, CCND1, PCNA, EGFR	1.3	1	FALSE
Trastuzumab and dasatinib combination	diethyldithiocarbamate-copper complex (CuET)	ERBB2	MLXIP, SEMA6A, MYLIP, MARCHF8	1	1	FALSE
Trastuzumab and dasatinib combination	gold nanoparticles-conjugated quercetin (AuNPs-Qu-5)	ERBB2	AKT1, PIK3CB, PIK3CG, CASP3, BCL2, NKX3-1, PIK3CD, EGFR, MTOR, PIK3CA, BAX	1.12121	1	FALSE
Trastuzumab and dasatinib combination	Combination of imatinib and clotrimazole	ERBB2	ATP8A2		1	FALSE
Trastuzumab and dasatinib combination	small interfering RNA (siRNA) therapeutics to directly target the undruggable KRAS (siKRAS) in combination with the pan-PI3K inhibitor GDC-0941 (GDC)	ERBB2	PIK3CD, PIK3CG, PIK3CA, PIK3CB	0.65	1	FALSE
Trastuzumab and dasatinib combination	PBOX-15	ERBB2	AKT1, PIK3CB, PIK3CG, MCL1, PIK3CD, CLEC4D, TNFRSF10B, PIK3CA, FH		1	FALSE
Trastuzumab and dasatinib combination	Chrysin	ERBB2	MTOR, AKT1, MAP1LC3A, ROS1		1	FALSE
Trastuzumab and dasatinib combination	ponatinib	ERBB2	CASP3	2	1	FALSE
Trastuzumab and dasatinib combination	Pinellia pedatisecta Schott extract (PE)	ERBB2	JAK2, STAT1	0.5	1	FALSE
Trastuzumab and dasatinib combination	Calycosin (CC)	ERBB2	MMP2, PCNA	1	1	FALSE
Trastuzumab and dasatinib combination	imatinib	ERBB2	ABL1, BCL2, MTTP, FLT1, KDR, VEGFA		1	FALSE
Trastuzumab and dasatinib combination	anthraquinone‑quinazoline hybrid 7B	ERBB2	SNAI1, VIM, EGFR	0.833333	1	FALSE
Trastuzumab and dasatinib combination	resveratrol and curcumin	ERBB2	COL11A2, CASP3, NKX3-1, PARP1, PCNA, SHH, GLI1, CYCS, CDKN1A, MYC, BAX, SLC12A9		1	FALSE
Trastuzumab and dasatinib combination	tanshinone IIA (TanIIA)	ERBB2	COL11A2, CASP3, PARP1, ROS1		1	FALSE
Trastuzumab and dasatinib combination	Licochalcone B (Lico B)	ERBB2	COL11A2, FH, CCND1, NKX3-1, PARP1, ROS1, PCNA, MCL1, CYCS, CLEC4D, DDIT3, WDTC1, BID, BAX, TNFRSF10B		1	FALSE
Trastuzumab and dasatinib combination	podophyllotoxin	ERBB2	AKT1, IGF1	0.166667	1	FALSE
Trastuzumab and dasatinib combination	Dihydroartemisinin and gefitinib	ERBB2	AKT1	1	1	FALSE
Trastuzumab and dasatinib combination	Vielanin K (VK)	ERBB2	CA2, MAPK8	0.833333	1	FALSE
Trastuzumab and dasatinib combination	apigenin	ERBB2	SNAI1, SNAI2, FAS, AKT1, PIK3CB, PIK3CG, CDH13, POU5F1, CASP3, NKX3-1, PCNA, TNF, PIK3CD, SCYL1, SEMA6A, SLC22A3, PIK3CA, BAX		1	FALSE
Trastuzumab and dasatinib combination	ganetespib and ABT-888	ERBB2	RAD51	2	1	FALSE
Trastuzumab and dasatinib combination	Silibinin	ERBB2	NAGLU, NBAS, GDF15		1	FALSE
Trastuzumab and dasatinib combination	Taxotere and vincristine	ERBB2	KDR, VEGFA, FLT1	1.5	1	FALSE
Trastuzumab and dasatinib combination	tanshinone IIA	ERBB2	KDR, VEGFA, FLT1	1.5	1	FALSE
Trastuzumab and dasatinib combination	Combined application of the ATR inhibitor VE-822 and oxaliplatin	ERBB2	ATP8A2		1	FALSE
Trastuzumab and dasatinib combination	Morphine	ERBB2	SEMA6A, AKT1, MTOR, EGFR	0.85	1	FALSE
Trastuzumab and dasatinib combination	oleanolic acid derivative	ERBB2	BCL2, NKX3-1, BAX	1.41667	1	FALSE
Trastuzumab and dasatinib combination	synergism combined with lapatinib	ERBB2	EGFR	1	1	FALSE
Trastuzumab and dasatinib combination	valproic acid (VPA)	ERBB2	CDKN3, CASP3, ROS1, PCNA, CDKN1A, STAT3		1	FALSE
Trastuzumab and dasatinib combination	combined treatment of MTX and CQ	ERBB2	COL11A2, CASP3, PARP1		1	FALSE
Trastuzumab and dasatinib combination	quercetin and 2-ME	ERBB2	BCL2, NKX3-1, BAX	1.41667	1	FALSE
Trastuzumab and dasatinib combination	HDAC inhibitor 23g	ERBB2	HSP90AA1	1	1	FALSE
Trastuzumab and dasatinib combination	Jiedu Sangen decoction (JSD)	ERBB2	AKT1, PIK3CB, PIK3CG, PIK3CD, PIK3CA	0.833333	1	FALSE
Trastuzumab and dasatinib combination	ABT-737	ERBB2	AKT1, NKX3-1, MCL1, CLEC4D, XIAP, BAX, FH, CASP8		1	FALSE
Trastuzumab and dasatinib combination	cisplatin with radiation	ERBB2	CASP3	2	1	FALSE
Trastuzumab and dasatinib combination	combination of CDDP and DAPT	ERBB2	AKT1	1	1	FALSE
Trastuzumab and dasatinib combination	the nonsteroidal antiinflammatory drug (NSAID) sulindac	ERBB2	STAT3, BIRC5	0	1	FALSE
Trastuzumab and dasatinib combination	a lower dose of radiation (1 Gy) combined with RA (5 µM)	ERBB2	BCL2	2	1	FALSE
Trastuzumab and dasatinib combination	Metformin (METF)	ERBB2	PRKAA1, PRKAB1, IGF1, PRKAA2	1.45	1	FALSE
Trastuzumab and dasatinib combination	vanoxerine dihydrochloride	ERBB2	CDK2, PCNA	1.5	1	FALSE
Trastuzumab and dasatinib combination	Beta-lapachone	ERBB2	MTOR, MAP1LC3A, ROS1		1	FALSE
Trastuzumab and dasatinib combination	Imatinib (IM)	ERBB2	ROS1		1	FALSE
Trastuzumab and dasatinib combination	MnTE-2-PyP(5+)	ERBB2	ROS1		1	FALSE
Trastuzumab and dasatinib combination	arsenic trioxide (As(2)O(3))	ERBB2	BAK1, CASP3, BCL2, NKX3-1, CASP9, BAX	1.47619	1	FALSE
Trastuzumab and dasatinib combination	MjTX-I, a phospholipase A2 isolated	ERBB2	BAD, BCL2	1.5	1	FALSE
Trastuzumab and dasatinib combination	cryptotanshinone	ERBB2	MMP9, BCL2, NKX3-1, ROS1, BAX		1	FALSE
Trastuzumab and dasatinib combination	R763	ERBB2	ABL1, AKT1	0	1	FALSE
Trastuzumab and dasatinib combination	Dynasore	ERBB2	CDK4, STAT3, CCND1, MMP2	0.9	1	FALSE
Trastuzumab and dasatinib combination	enalapril and 5-FU	ERBB2	MMP9, CCND1, KDR, MMP2, BCL2, PCNA, FLT1, XIAP, VEGFA, STAT3, MYC	1.28788	1	FALSE
Trastuzumab and dasatinib combination	Sorafenib	ERBB2	BAK1, FH, AKT1, BCL2, ROS1, MCL1, CLEC4D, DDIT3, MAPK3, CASP8		1	FALSE
Trastuzumab and dasatinib combination	curcumin was loaded into solid lipid nanoparticles (SLNs)(Cur-SLNs)	ERBB2	CCND1, BCL2, NKX3-1, PCNA, CDK4, BAX	1.19048	1	FALSE
Trastuzumab and dasatinib combination	AZ + SFN	ERBB2	COL11A2, CCND1, CASP3, PARP1, PCNA		1	FALSE
Trastuzumab and dasatinib combination	nonsteroidal anti-inflammatory drug (NSAID)	ERBB2	CPOX, COX8A, PTGS2, COX5A	1.4	1	FALSE
Trastuzumab and dasatinib combination	metformin and pitavastatin	ERBB2	COL11A2, CDKN1B, PRKAB1, PIK3CB, PIK3CG, CASP3, NKX3-1, PRKAA1, MAP1LC3A, PARP1, PCNA, CIB1, PRKAA2, PIK3CD, CDKN1A, MTOR, PIK3CA, BAX		1	FALSE
Trastuzumab and dasatinib combination	combination of SAHA and cisplatin	ERBB2	BCL2	2	1	FALSE
Trastuzumab and dasatinib combination	Ni(II) thiosemicarbazone compound	ERBB2	AKT1, PIK3CB, PIK3CG, CASP3, PIK3CD, PIK3CA	0.845238	1	FALSE
Trastuzumab and dasatinib combination	paclitaxel combined with lobaplatin	ERBB2	AKT1, PIK3CB, PIK3CG, PIK3CD, PIK3CA	0.833333	1	FALSE
Trastuzumab and dasatinib combination	Paris forrestii (Takht.) H. Li (PCT3)	ERBB2	COL11A2, CASP3, BCL2, PARP1, MCL1, CLEC4D, BAX, FH		1	FALSE
Trastuzumab and dasatinib combination	Tranilast	ERBB2	BCL2L11	2	1	FALSE
Trastuzumab and dasatinib combination	lignocaine (LIG)	ERBB2	BAD, BCL2, NKX3-1, BAX	1.45	1	FALSE
Trastuzumab and dasatinib combination	crizotinib and temozolomide	ERBB2	AKT1, BIRC5, ROS1, MCL1, BCL2L11, CLEC4D, FH		1	FALSE
Trastuzumab and dasatinib combination	Transcriptional co-activator with PDZ binding motif (TAZ)	ERBB2	MTOR, AKT1	0.833333	1	FALSE
Trastuzumab and dasatinib combination	Paclitaxel	ERBB2	WDTC1		1	FALSE
Trastuzumab and dasatinib combination	Ibrutinib combined with radiation	ERBB2	AKT1	1	1	FALSE
Trastuzumab and dasatinib combination	PF-04554878	ERBB2	PTK2	1	1	FALSE
Trastuzumab and dasatinib combination	GLU-PTX	ERBB2	ABCB1, ABCG2		1	FALSE
Trastuzumab and dasatinib combination	caffeine	ERBB2	BAX, PTGS2, HAS1, MYLIP, NKX3-1, COX5A, CPOX, MLXIP, COX8A, MARCHF8	1.44545	1	FALSE
Trastuzumab and dasatinib combination	Met and Cis	ERBB2	AKT1, CCND1, PIK3CB, PIK3CG, PCNA, PIK3CD, PIK3CA	1	1	FALSE
Trastuzumab and dasatinib combination	Baicalin	ERBB2	MYC	1	1	FALSE
Trastuzumab and dasatinib combination	DHA and ABT-263	ERBB2	MCL1, BCL2L11, CLEC4D, STAT3, FH		1	FALSE
Trastuzumab and dasatinib combination	Docosahexaenoic acid (DHA)	ERBB2	BIRC3, BAK1, NKX3-1, BIRC2, CYCS, XIAP, DDIT3, BAX	1.53472	1	FALSE
Trastuzumab and dasatinib combination	ursolic acid (UA)	ERBB2	AKT1	1	1	FALSE
Trastuzumab and dasatinib combination	the halogenated monoterpene mertensene	ERBB2	CDK1, COL11A2, CDK2, CASP3, PARP1, PCNA, POLD1, CDK4, WDTC1		1	FALSE
Trastuzumab and dasatinib combination	JuBei oral liquid (JB)	ERBB2	CASP3, BCL2, NKX3-1, ROS1, CYCS, BAX		1	FALSE
Trastuzumab and dasatinib combination	Acacetin with doxorubicin	ERBB2	CDKN1A, ABCB1, PCNA		1	FALSE
Trastuzumab and dasatinib combination	simvastatin	ERBB2	INS, AKT1, IGF1, INS-IGF2		1	FALSE
Trastuzumab and dasatinib combination	Fisetin	ERBB2	AKT1, CASP8	0.333333	1	FALSE
Trastuzumab and dasatinib combination	bortezomib and ketoconazole	ERBB2	BID	2	1	FALSE
Trastuzumab and dasatinib combination	combined TMZ treatment with BIX01294, an inhibitor of histone methyltransferase G9a	ERBB2	MAP1LC3A	2	1	FALSE
Trastuzumab and dasatinib combination	FePt-Cys nanoparticles (FePt-Cys NPs)	ERBB2	MMP2, ROS1		1	FALSE
Trastuzumab and dasatinib combination	Euplotin C (EC)	ERBB2	AKT1	1	1	FALSE
Trastuzumab and dasatinib combination	UCN-01 (7-hydroxy-staurosporine)	ERBB2	CDKN1A, PCNA	1.5	1	FALSE
Trastuzumab and dasatinib combination	nelfinavir	ERBB2	HSPA5, GDF10		1	FALSE
Trastuzumab and dasatinib combination	Ilimaquinone	ERBB2	TNFRSF10B	2	1	FALSE
Trastuzumab and dasatinib combination	daurisoline	ERBB2	CCND1, MYC, PCNA, HSP90AA1	0.9	1	FALSE
Trastuzumab and dasatinib combination	PPZ and VCR	ERBB2	AKT1, PIK3CB, PIK3CG, PIK3CD, EGFR, MTOR, PIK3CA, ABCB1		1	FALSE
Trastuzumab and dasatinib combination	Polyphyllin VI	ERBB2	BCL2, NKX3-1, MAPK8, BECN1, WDTC1, BAX		1	FALSE
Trastuzumab and dasatinib combination	nigericin	ERBB2	MTOR	2	1	FALSE
Trastuzumab and dasatinib combination	C₁₈H₁₇NO₆	ERBB2	MMP9, AKT1, PIK3CB, PIK3CG, MMP2, PIK3CD, FLT1, VIM, KDR, VEGFA, PIK3CA	1.15909	1	FALSE
Trastuzumab and dasatinib combination	high-dose pulsatile gefitinib	ERBB2	AKT1, EGFR	0.5	1	FALSE
Trastuzumab and dasatinib combination	valproic acid (VPA)(combination of VPA and metformin )	ERBB2	AKT1	1	1	FALSE
Trastuzumab and dasatinib combination	Gambogenic acid (GNA)	ERBB2	CASP3, AKT1, PTEN	0.833333	1	FALSE
Trastuzumab and dasatinib combination	p-Hydroxymethoxybenzobijuglone (HMBBJ)	ERBB2	CASP3, BCL2	1.5	1	FALSE
Trastuzumab and dasatinib combination	chidamide	ERBB2	COL11A2, CASP3, PARP1, CASP9, CASP8		1	FALSE
Trastuzumab and dasatinib combination	5‑FU and Blu9931	ERBB2	CDKN1B	2	1	FALSE
Trastuzumab and dasatinib combination	5-FU, DTN and DHA	ERBB2	MCL1, FH, CLEC4D		1	FALSE
Trastuzumab and dasatinib combination	Auranofin (AF)	ERBB2	ABL1, MTTP, ROS1		1	FALSE
Trastuzumab and dasatinib combination	β-Asarone	ERBB2	MYC	1	1	FALSE
Trastuzumab and dasatinib combination	Myricetin	ERBB2	AKT1, PIK3CB, PIK3CG, PDPK1, PDK1, JUN, PIK3CD, MAPK8, PIK3CA	1.1	1	FALSE
Trastuzumab and dasatinib combination	Doxorubicin, Metformin, and Sodium Oxamate (DoxMetOx)	ERBB2	MTOR, MAP1LC3A, COL11A2, PARP1		1	FALSE
Trastuzumab and dasatinib combination	PF-00562271	ERBB2	PTK2, RNPEP, ORAI1	0.333333	1	FALSE
Trastuzumab and dasatinib combination	SKF-96365, an SOCE inhibitor	ERBB2	AKT1	1	1	FALSE
Trastuzumab and dasatinib combination	IRE + FOLFIRINOX (5-fluorouracil, leucovorin, irinotecan, and oxaliplatin)	ERBB2	CASP3	2	1	FALSE
Trastuzumab and dasatinib combination	Melatonin	ERBB2	BAX, SEMA6A, CASP3, MYLIP, NKX3-1, BCL2, ROS1, PCNA, MLXIP, MARCHF8		1	FALSE
Trastuzumab and dasatinib combination	Nanomicellar-Curcumin	ERBB2	TWIST1, CCND1, BCL2, NKX3-1, MAP1LC3A, BECN1, PCNA, ZEB1, BAX, CASP8	1.3	1	FALSE
Trastuzumab and dasatinib combination	reactive oxygen species modulator-1 (Romo1)	ERBB2	BCL2, NKX3-1, BAX, ROS1		1	FALSE
Trastuzumab and dasatinib combination	GSK525762A	ERBB2	BCL2, MYC, BAX, BAK1	1.1	1	FALSE
Trastuzumab and dasatinib combination	4-methylnitrosamino-1-3-pyridyl-1-butanone (NNK)	ERBB2	SNAI1, SLC22A3, POU5F1, ITK		1	FALSE
Trastuzumab and dasatinib combination	Ganoderma lucidum polysaccharides (GLP)	ERBB2	NAGLU, NBAS, GDF15		1	FALSE
Trastuzumab and dasatinib combination	Heerak Bhasma nanoparticle (HBNP)	ERBB2	IL6		1	FALSE
Trastuzumab and dasatinib combination	Alkannin	ERBB2	SNAI1, AKT1, PIK3CB, PIK3CG, SNAI2, BCL2, CASP9, PIK3CD, VIM, PIK3CA	1.07727	1	FALSE
Trastuzumab and dasatinib combination	CL-6, a curcumin derivative	ERBB2	NKX3-1, BAX, BCL2	1.41667	1	FALSE
Trastuzumab and dasatinib combination	Dox-NCs	ERBB2	CASP3, ABCB1		1	FALSE
Trastuzumab and dasatinib combination	aqueous extract of Solanum nigrum (AESN)	ERBB2	CASP3, VIM, ZEB1	1.58333	1	FALSE
Trastuzumab and dasatinib combination	hydroxychloroquine (HCQ)	ERBB2	BAX, NKX3-1, ABCB1		1	FALSE
Trastuzumab and dasatinib combination	Hesperidin, piperine and bee venom	ERBB2	EGFR	1	1	FALSE
Trastuzumab and dasatinib combination	copper (II) (Cu [II])	ERBB2	BCL2, BAX, CASP8	1.5	1	FALSE
Trastuzumab and dasatinib combination	30-diethoxyphosphoryl-28-propynoylbetulin (compound 4)	ERBB2	SLC12A9, CDKN1A	0.333333	1	FALSE
Trastuzumab and dasatinib combination	EPA and DHA	ERBB2	CD44, SCYL1	0.333333	1	FALSE
Trastuzumab and dasatinib combination	tepotinib	ERBB2	SLC22A3, MYC, ITK		1	FALSE
Trastuzumab and dasatinib combination	Monensin	ERBB2	KDR, FLT1, EGFR	0.833333	1	FALSE
Trastuzumab and dasatinib combination	TRAIL and NVB	ERBB2	CASP3, NKX3-1, BAX, BCL2	1.45	1	FALSE
Trastuzumab and dasatinib combination	Bafilomycin A1	ERBB2	BCL2, BECN1	0.833333	1	FALSE
Trastuzumab and dasatinib combination	ASR352 (7b) was identified as one of the equipotent 7a analogs	ERBB2	CASP3, BCL2, NKX3-1, PARP1, BAX	1.46667	1	FALSE
Trastuzumab and dasatinib combination	Violacein	ERBB2	AKT1, CCND1, PCNA	0.833333	1	FALSE
Trastuzumab and dasatinib combination	DHA synergized with 2-Deoxy-D-glucose	ERBB2	CYCS, CASP9	1.83333	1	FALSE
Trastuzumab and dasatinib combination	n-butylidenephthalide (n-BP)	ERBB2	DNMT1	2	1	FALSE
Trastuzumab and dasatinib combination	5,7-dihydroxy-4-methyl-6-(3-methylbutanoyl)-coumarin (DMAC)	ERBB2	COL11A2, BAK1, CASP3, PARP1, MCL1, CLEC4D, WDTC1, FH		1	FALSE
Trastuzumab and dasatinib combination	Artesunate (ART)	ERBB2	PTGS2, FAS, FASN, MYLIP, COX5A, CPOX, MLXIP, COX8A, MARCHF8	1.66667	1	FALSE
Trastuzumab and dasatinib combination	SI 34	ERBB2	CCND1, PCNA, SRC	0.833333	1	FALSE
Trastuzumab and dasatinib combination	Cryptotansinone (Dsh-003) (MW 269.14)	ERBB2	AKT1, PIK3CB, PIK3CG, PIK3CD, PIK3CA	0.833333	1	FALSE
Trastuzumab and dasatinib combination	Erlotinib	ERBB2	COL11A2, AKT1, CASP3, PARP1, CASP9		1	FALSE
Trastuzumab and dasatinib combination	17β-Estradiol (E2)	ERBB2	IL6, STAT3		1	FALSE
Trastuzumab and dasatinib combination	Andrographis paniculata (A. paniculata) polysaccharide	ERBB2	CDK1, CASP3, CASP9, CASP8	1.375	1	FALSE
Trastuzumab and dasatinib combination	cryptolepine	ERBB2	WDTC1, PARP1		1	FALSE
Trastuzumab and dasatinib combination	TAp73alpha	ERBB2	NKX3-1, BAX	0.833333	1	FALSE
Trastuzumab and dasatinib combination	Exenatide (Ex-4)	ERBB2	EGF, CCND1, BIRC5, BCL2, PCNA, EGFR, STAT3, MYC	0.833333	1	FALSE
Trastuzumab and dasatinib combination	palbociclib in combination with the rapamycin analog temsirolimus	ERBB2	CDK4, MTOR	0.333333	1	FALSE
Trastuzumab and dasatinib combination	Pulchrin A	ERBB2	NKX3-1, BAX	0.833333	1	FALSE
Trastuzumab and dasatinib combination	Y15	ERBB2	PTK2	1	1	FALSE
Trastuzumab and dasatinib combination	ampelopsin sodium (Amp-Na)	ERBB2	CA2, UCN3		1	FALSE
Trastuzumab and dasatinib combination	E2 plus BSO	ERBB2	JUN, MAPK8	1.5	1	FALSE
Trastuzumab and dasatinib combination	3-methyladenine (3-MA)	ERBB2	AKT1, MAP1LC3A, BECN1	0.583333	1	FALSE
Trastuzumab and dasatinib combination	Bcl-2 antisense oligonucleotide	ERBB2	BCL2	2	1	FALSE
Trastuzumab and dasatinib combination	the combination of cardamonin and 5-FU	ERBB2	TCF4, TCF7L2	1.33333	1	FALSE
Trastuzumab and dasatinib combination	EGCG and cyclopamine (CyA)	ERBB2	EGFR	1	1	FALSE
Trastuzumab and dasatinib combination	antiCD33-LONp-PMI	ERBB2	MDM4	2	1	FALSE
Trastuzumab and dasatinib combination	cordycepin	ERBB2	MFAP1, PRKAB1, PRKAA1, ROS1, PRKAA2, APRT, MTOR		1	FALSE
Trastuzumab and dasatinib combination	Radix Sophorae Flavescentis	ERBB2	CASP3, NKX3-1, BAX, BCL2	1.45	1	FALSE
Trastuzumab and dasatinib combination	piperlongumine (PL)	ERBB2	STAT3	1	1	FALSE
Trastuzumab and dasatinib combination	ibrutinib	ERBB2	EGFR	1	1	FALSE
Trastuzumab and dasatinib combination	Xanthohumol (XN)	ERBB2	COL11A2, AKT1, CASP3, BCL2, STIM1, PARP1, ROS1, CASP9, WDTC1		1	FALSE
Trastuzumab and dasatinib combination	free fatty acids extract (FFAE)	ERBB2	CASP3, CASP9	1.5	1	FALSE
Trastuzumab and dasatinib combination	Simvastatin	ERBB2	BCL2, NKX3-1, BAX	1.41667	1	FALSE
Trastuzumab and dasatinib combination	FN2 in combination with GEM	ERBB2	BCL2, NKX3-1, BAX	1.41667	1	FALSE
Trastuzumab and dasatinib combination	TAK-242	ERBB2	IL6		1	FALSE
Trastuzumab and dasatinib combination	dihydroartemisinin inhibited fibronectin-1	ERBB2	FN1, AKT1, PIK3CB, PIK3CG, PIK3CD, SEMA6A, PIK3CA	0.910714	1	FALSE
Trastuzumab and dasatinib combination	anti-diabetic drug Metformin (Met)	ERBB2	CCND1, MYC, BAX, PCNA	0.975	1	FALSE
Trastuzumab and dasatinib combination	Matrine	ERBB2	AKT1, PIK3CB, PIK3CG, MYLIP, BCL2, PTK2, MAPK3, PIK3CD, MLXIP, KDR, PIK3CA, MARCHF8, MTOR	1.12637	1	FALSE
Trastuzumab and dasatinib combination	Bithionol-paclitaxel	ERBB2	COL11A2, BCL2, PARP1, ROS1, XIAP		1	FALSE
Trastuzumab and dasatinib combination	ibuprofen	ERBB2	XIAP, CASP3, ABCB1, PCNA		1	FALSE
Trastuzumab and dasatinib combination	Malathion	ERBB2	NKX3-1, BAX, BCL2, AKT1	1.05	1	FALSE
Trastuzumab and dasatinib combination	curcumin and carboplatin	ERBB2	MMP9, AKT1, CASP3, BCL2, CASP9, MAPK3	1.10714	1	FALSE
Trastuzumab and dasatinib combination	Aclidinium bromide	ERBB2	AKT1, PIK3CB, PIK3CG, CASP3, BCL2, NKX3-1, PIK3CD, PIK3CA, BAX	1.08889	1	FALSE
Trastuzumab and dasatinib combination	Anlotinib	ERBB2	AKT1, CCND1, MMP9, PIK3CB, PIK3CG, BIRC5, MMP2, CASP3, BCL2, NKX3-1, PCNA, PIK3CD, VIM, CDK4, PIK3CA, BAX	1.13971	1	FALSE
Trastuzumab and dasatinib combination	ferrocenyl pyrazole (FP) derivates, 5-ferrocenyl-1-phenyl-1H-pyrazole (FP-Ph) and 5-ferrocenyl-1H-pyrazole (FP-H)	ERBB2	AKT1, PIK3CB, PIK3CG, PIK3CD, PIK3CA	0.833333	1	FALSE
Trastuzumab and dasatinib combination	Tetrahydroberberine	ERBB2	AKT1, PIK3CB, PIK3CG, PIK3CD, MTOR, PIK3CA	0.928571	1	FALSE
Trastuzumab and dasatinib combination	Celastrus orbiculatus	ERBB2	CASP3, BCL2, NKX3-1, BAX	1.45	1	FALSE
Trastuzumab and dasatinib combination	isochaihulactone	ERBB2	NAGLU, NBAS, GDF15		1	FALSE
Trastuzumab and dasatinib combination	sulindac	ERBB2	FAS, PCNA, TNF, CDKN1A, SLC12A9	1.46667	1	FALSE
Trastuzumab and dasatinib combination	combination of celecoxib and IR	ERBB2	CDK1, PTGS2, COX5A, POLD1, CPOX, COX8A	1.45238	1	FALSE
Trastuzumab and dasatinib combination	Vorinostat and quinacrine	ERBB2	BCL2, NKX3-1, ROS1, MCL1, CLEC4D, BAX, FH		1	FALSE
Trastuzumab and dasatinib combination	Ciclopirox (CPX)	ERBB2	SNAI1, MMP9, MMP2	1.25	1	FALSE
Trastuzumab and dasatinib combination	Bortezomib	ERBB2	NKX3-1, MYC	0.166667	1	FALSE
Trastuzumab and dasatinib combination	ZD1839 (Iressa)	ERBB2	MMP9, EGF	0.166667	1	FALSE
Trastuzumab and dasatinib combination	Panobinostat	ERBB2	ERBB2, EGFR	-0.166667	1	TRUE
Trastuzumab and dasatinib combination	aloe-emodin (AE)	ERBB2	ERBB2	0	1	FALSE
Trastuzumab and dasatinib combination	β-cyclodextrin-nanosponges (CN-CPT)	ERBB2	RHO, RHOD, MAPK3		1	FALSE
Trastuzumab and dasatinib combination	frankincense essential oil (FEO)	ERBB2	BCL2, BAX	1.5	1	FALSE
Trastuzumab and dasatinib combination	Fluoxetine (FLX)	ERBB2	MAPK8	2	1	FALSE
Trastuzumab and dasatinib combination	gefitinib with calcitriol	ERBB2	ERBB2, EGFR	-0.166667	1	TRUE
Trastuzumab and dasatinib combination	Lymecycline	ERBB2	AKT1, STAT3, EGFR	0.5	1	FALSE
Trastuzumab and dasatinib combination	β-elemene	ERBB2	ABCB1		1	FALSE
Trastuzumab and dasatinib combination	sanguinarine (SG)	ERBB2	CCND1, MYLIP, BCL2, PCNA, MLXIP, MARCHF8	1.5119	1	FALSE
Trastuzumab and dasatinib combination	LukS-PV	ERBB2	BAK1, NKX3-1, BAX, BCL2	1.45	1	FALSE
Trastuzumab and dasatinib combination	calix[6]arene (CLX6)	ERBB2	MMP2, MMP9, PTK2, AXL	0.8	1	FALSE
Trastuzumab and dasatinib combination	Paclitaxel (Taxol) &Caffeine	ERBB2	BCL2	2	1	FALSE
Trastuzumab and dasatinib combination	Huaier n-butanol extract (HBE)	ERBB2	MAP2K7, MAPK1, SLC22A3, MAPK3, ITK		1	FALSE
Trastuzumab and dasatinib combination	P2 (sequence: RALGWSCL)	ERBB2	CASP3, BCL2	1.5	1	FALSE
Trastuzumab and dasatinib combination	polyester-based hyperbranched dendritic-linear (HBDL)-based NPs carrying doxorubicin (Dox)	ERBB2	MAPK8	2	1	FALSE
Trastuzumab and dasatinib combination	Dual HER/IGF-insulin	ERBB2	AKT1	1	1	FALSE
Trastuzumab and dasatinib combination	Bruceine D	ERBB2	MLXIP, MYLIP, MARCHF8, PCNA	1.35	1	FALSE
Trastuzumab and dasatinib combination	Piroxicam (PXM)	ERBB2	CPOX, COX8A, PTGS2, COX5A	1.4	1	FALSE
Trastuzumab and dasatinib combination	synthesized nanoparticles was modified with folic acid (FA)	ERBB2	COL11A2, CASP3, PARP1		1	FALSE
Trastuzumab and dasatinib combination	PBI-05204	ERBB2	AKT1, PIK3CB, CD44, PIK3CG, PIK3CD, MTOR, PIK3CA	0.875	1	FALSE
Trastuzumab and dasatinib combination	(E)-3-(3-(benzyloxy) phenyl)-1-(4-hydroxyphenyl)prop-2-en-1-one (HM015k or 15k)	ERBB2	ABCG2, PCNA, CCNB1, MYC, ABCB1		1	FALSE
Trastuzumab and dasatinib combination	EEHDW	ERBB2	ABCB1, ABCG2		1	FALSE
Trastuzumab and dasatinib combination	Sesquiterpene Lactone-Santonin	ERBB2	CASP3, NKX3-1, BCL2, MAP2K7, PCNA, CASP9, MTOR, BAX	1.29861	1	FALSE
Trastuzumab and dasatinib combination	Thymoquinone (TQ)	ERBB2	COL11A2, AKT1, PIK3CB, PIK3CG, PARP1, PIK3CD, PIK3CA, PTEN		1	FALSE
Trastuzumab and dasatinib combination	tamoxifen (TAM)	ERBB2	STAT3, JAK2	0.5	1	FALSE
Trastuzumab and dasatinib combination	diethyllaminaldehyde (DEAB)	ERBB2	ALDH1A1		1	FALSE
Trastuzumab and dasatinib combination	PMI combined with ADR	ERBB2	COL11A2, PTK2, PARP1, PCNA, EGFR		1	FALSE
Trastuzumab and dasatinib combination	p21-activated kinase (PAK) 2	ERBB2	ATP2A3	3	1	FALSE
Trastuzumab and dasatinib combination	Sophoridine	ERBB2	MAPK8	2	1	FALSE
Trastuzumab and dasatinib combination	talazoparib and TMZ	ERBB2	BAK1, BAX	1.5	1	FALSE
Trastuzumab and dasatinib combination	FMT, CpG and FMT and CpG	ERBB2	AKT1, IL6, TNF, EGFR, MTOR		1	FALSE
Trastuzumab and dasatinib combination	flubendazole	ERBB2	MYC, VIM, POU5F1	1	1	FALSE
Trastuzumab and dasatinib combination	CONPs	ERBB2	CASP3, AKT1, AXL, CASP9	0.85	1	FALSE
Trastuzumab and dasatinib combination	combination of baicalin and DDP	ERBB2	AKT1	1	1	FALSE
Trastuzumab and dasatinib combination	Cidofovir	ERBB2	CASP3, FGF2	-0.166667	1	TRUE
Trastuzumab and dasatinib combination	Taxol	ERBB2	CDKN1B, BCL2, PCNA, CIB1, CDKN1A	1.3	1	FALSE
Trastuzumab and dasatinib combination	Dp44mT	ERBB2	SOAT1, MYC	0.333333	1	FALSE
Trastuzumab and dasatinib combination	BBI608 in combination with paclitaxel	ERBB2	STAT3	1	1	FALSE
Trastuzumab and dasatinib combination	Ajoene (4,5,9-trithiadodeca-1,6,11-triene-9-oxide)	ERBB2	CASP3, BCL2, CYCS	1.58333	1	FALSE
Trastuzumab and dasatinib combination	MHP-1	ERBB2	SLC22A3, MMP9, VIM, ITK		1	FALSE
Trastuzumab and dasatinib combination	27652-89-7	ERBB2	BCL2, BAX, CYCS	1.75	1	FALSE
Trastuzumab and dasatinib combination	Defactinib and PD173074	ERBB2	PTK2, AKT1	0.5	1	FALSE
Trastuzumab and dasatinib combination	2-methoxy-5((3,4,5-trimethosyphenyl)seleninyl) phenol (SQ0814061)	ERBB2	AKT1, PIK3CB, PIK3CG, PCNA, CCNB1, PIK3CD, PIK3CA	1.125	1	FALSE
Trastuzumab and dasatinib combination	(MAY)	ERBB2	ABCB1		1	FALSE
Trastuzumab and dasatinib combination	Gambogic acid (GA)	ERBB2	MMP2, MMP9, MAPK8, MAPK3	1.2	1	FALSE
Trastuzumab and dasatinib combination	ARV-825 (ARV) and its nanoformulation development (ARV-NP)	ERBB2	CASP3, BCL2, MYC, BRD4	1.1	1	FALSE
Trastuzumab and dasatinib combination	Vidarabine	ERBB2	CASP3, NKX3-1, BCL2, WDTC1, BAX		1	FALSE
Trastuzumab and dasatinib combination	quercetin combined with irinotecan/SN-38	ERBB2	TWIST1, PTGS2, FLT1, KDR, VEGFA	1.3	1	FALSE
Trastuzumab and dasatinib combination	Polyphyllin II(PP II)	ERBB2	AKT1, PIK3CB, PIK3CG, PIK3CD, MTOR, PIK3CA	0.928571	1	FALSE
Trastuzumab and dasatinib combination	the combination of VPA and DOX	ERBB2	CASP3, PARP1, CDKN1A	1.5	1	FALSE
Trastuzumab and dasatinib combination	Sotetsuflavone	ERBB2	MTOR, AKT1	0.833333	1	FALSE
Trastuzumab and dasatinib combination	cisplatin and cisplatin-metformin	ERBB2	SEMA6A, AKT1, PRKAB1, PRKAA1, PRKAA2, MTOR	1.19048	1	FALSE
Trastuzumab and dasatinib combination	gefitinib with the YAP1 inhibitor verteporfin or an MEK/ERK inhibitor AZD6244	ERBB2	MLXIP, BAD, MYLIP, MARCHF8	1.1	1	FALSE
Trastuzumab and dasatinib combination	artocarpin	ERBB2	BCL2, NKX3-1, BAX, BAK1	1.45	1	FALSE
Trastuzumab and dasatinib combination	Alantolactone	ERBB2	AKT1	1	1	FALSE
Trastuzumab and dasatinib combination	sFRP4	ERBB2	CA2, ABCG2	0.333333	1	FALSE
Trastuzumab and dasatinib combination	bazedoxifene acetate (BAZ)	ERBB2	STAT3, STAT1	0.5	1	FALSE
Trastuzumab and dasatinib combination	L-Pt-Py	ERBB2	MYC	1	1	FALSE
Trastuzumab and dasatinib combination	LY5	ERBB2	STAT3	1	1	FALSE
Trastuzumab and dasatinib combination	CP-673451	ERBB2	AKT1, PIK3CB, PIK3CG, PIK3CD, PIK3CA	0.833333	1	FALSE
Trastuzumab and dasatinib combination	Hispolon	ERBB2	BCL2, NKX3-1, BAX	1.41667	1	FALSE
Trastuzumab and dasatinib combination	sulforaphene (SFE, 4-methylsufinyl-3-butenyl isothiocyanate)	ERBB2	BCL2	2	1	FALSE
Trastuzumab and dasatinib combination	octreotide (OCT) and cisplatin (DDP)	ERBB2	ABCB1, ABCG2		1	FALSE
Trastuzumab and dasatinib combination	Celecoxib	ERBB2	AKT1, PTGS2, CCND1, BIRC5, MDM4, ABCB1, CASP3, NKX3-1, BCL2, MSH3, COX5A, PCNA, CPOX, ABCC1, COX8A, BAX, PTEN		1	FALSE
Trastuzumab and dasatinib combination	the regorafenib/ginsenoside combination	ERBB2	BIRC5	1	1	FALSE
Trastuzumab and dasatinib combination	Doxorubicin (DOX) loaded folate-coated magnetic Fe3 O4 nanoparticles (MNPs)	ERBB2	CASP3, BCL2	1.5	1	FALSE
Trastuzumab and dasatinib combination	tolfenamic acid (TA)	ERBB2	NAGLU, NBAS, ROS1, GDF15		1	FALSE
Trastuzumab and dasatinib combination	A005	ERBB2	TNFSF11	2	1	FALSE
Trastuzumab and dasatinib combination	silibinin	ERBB2	MMP2, MMP9, STAT3	1.08333	1	FALSE
Trastuzumab and dasatinib combination	paclitaxel and honokiol	ERBB2	ABCB1		1	FALSE
Trastuzumab and dasatinib combination	Oxysophocarpine	ERBB2	MTOR, AKT1	0.833333	1	FALSE
Trastuzumab and dasatinib combination	Cardiotoxin (CTX) III	ERBB2	AKT1, ZEB1, PI3, EGFR, SOAT1		1	FALSE
Trastuzumab and dasatinib combination	vinorelbine (NVB)	ERBB2	BCL2	2	1	FALSE
Trastuzumab and dasatinib combination	Curcumin	ERBB2	GDF10, BCL2, NKX3-1, MAP1LC3A, ROS1, SHH, GLI1, VIM, DDIT3, BAX, HSPA5		1	FALSE
Trastuzumab and dasatinib combination	5-FU combined with casticin	ERBB2	CASP3, CASP8	1.5	1	FALSE
Trastuzumab and dasatinib combination	cleistanthin A (CA)	ERBB2	CCND1, BIRC5	0.333333	1	FALSE
Trastuzumab and dasatinib combination	cardamonin	ERBB2	TCF4, TCF7L2	1.33333	1	FALSE
Trastuzumab and dasatinib combination	100704-10-7	ERBB2	BAX, BAK1, CASP3, MYLIP, MAPK8, BCL2, NKX3-1, JUN, CYCS, MLXIP, XIAP, BID, MARCHF8, CASP8	1.69048	1	FALSE
Trastuzumab and dasatinib combination	Herbal melanin (HM)	ERBB2	CASP3, BCL2	1.5	1	FALSE
Trastuzumab and dasatinib combination	acetyl-11-keto-beta-boswellic acid (AKBA	ERBB2	BIRC3, MMP9, CCND1, PTGS2, BIRC5, BCL2, PCNA	1.16071	1	FALSE
Trastuzumab and dasatinib combination	pazopanib + trametinib	ERBB2	AKT1	1	1	FALSE
Trastuzumab and dasatinib combination	Hymecromone plus sorafenib	ERBB2	EGF, CD44, MCL1, EGFR, CLEC4D, FH		1	FALSE
Trastuzumab and dasatinib combination	Atovaquone	ERBB2	ERBB2, CCND1, HNF4A, TCF7L2, NKX3-1, BCL2, TCF4, PCNA, DDIT4, MYC, BAX	1.11364	1	FALSE
Trastuzumab and dasatinib combination	oleanolic acid (OA) plus autophagy inhibitor 3-methyladenine (3-MA) (3-MA+OA) or chloroquine (CQ)	ERBB2	NKX3-1, MAP1LC3A, BAX, BCL2	1.325	1	FALSE
Trastuzumab and dasatinib combination	LZ-106	ERBB2	ROS1		1	FALSE
Trastuzumab and dasatinib combination	calix[6]arene	ERBB2	CDK4, CDK2	0.333333	1	FALSE
Trastuzumab and dasatinib combination	combination (E) of Huangqi (Radix Astragali Mongolici) and Ezhu (Rhizoma Curcumae Phaeocaulis)	ERBB2	CASP3, NKX3-1, BAX, BCL2	1.45	1	FALSE
Trastuzumab and dasatinib combination	Tetrandrine (Tet)	ERBB2	COL11A2, CCND1, CASP3, BCL2, NKX3-1, PARP1, PCNA, CDKN1A, CDK4, BAX, CASP8		1	FALSE
Trastuzumab and dasatinib combination	miR-375 and DOX were co-delivered by liposomes (named L-miR-375/DOX-NPs)	ERBB2	ATG7, ABCB1, CASP3, BCL2, NKX3-1, MAPK8, BAX		1	FALSE
Trastuzumab and dasatinib combination	Lycorine hydrochloride (LH)	ERBB2	MCL1	1	1	FALSE
Trastuzumab and dasatinib combination	U3-1402	ERBB2	AKT1, PIK3CB, PIK3CG, PIK3CD, H2AX, PIK3CA	0.845238	1	FALSE
Trastuzumab and dasatinib combination	RWJ-241947 (MCC-555)	ERBB2	CDKN3, CDKN1A, PCNA	1.58333	1	FALSE
Trastuzumab and dasatinib combination	compound 5k	ERBB2	BAD, NKX3-1, BAX, BCL2	1.45	1	FALSE
Trastuzumab and dasatinib combination	G3BC31	ERBB2	CPOX, COX8A, PTGS2, COX5A	1.4	1	FALSE
Trastuzumab and dasatinib combination	rapamycin (RPM)	ERBB2	KDR, VEGFA, FLT1	1.5	1	FALSE
Trastuzumab and dasatinib combination	the synthetic curcumin analog B14	ERBB2	CDK2, CCND1, PCNA	1.5	1	FALSE
Trastuzumab and dasatinib combination	combination of metronomic topotecan and pazopanib	ERBB2	ABCG2	2	1	FALSE
Trastuzumab and dasatinib combination	Kinamycin F	ERBB2	PCNA	2	1	FALSE
Trastuzumab and dasatinib combination	OSU-T315	ERBB2	AKT1	1	1	FALSE
Trastuzumab and dasatinib combination	Co-administration of MK siRNA and quercetin	ERBB2	AKT1, PIK3CB, PIK3CG, ABCG2, PIK3CD, PIK3CA, MAPK3	0.857143	1	FALSE
Trastuzumab and dasatinib combination	nano micelles curcumin	ERBB2	CCND1, PCNA	1.5	1	FALSE
Trastuzumab and dasatinib combination	KU711 and KU757	ERBB2	CD44	1	1	FALSE
Trastuzumab and dasatinib combination	Betulinic acid	ERBB2	MTOR, JAK2	0.333333	1	FALSE
Trastuzumab and dasatinib combination	vaticanol C (VTC)	ERBB2	SPHK1	2	1	FALSE
Trastuzumab and dasatinib combination	UNC0642	ERBB2	CASP3, BCL2L11	1	1	FALSE
Trastuzumab and dasatinib combination	CM363	ERBB2	RB1, PCNA, WEE1	1.33333	1	FALSE
Trastuzumab and dasatinib combination	histone deacetylases (HDACs) inhibitor, suberoylanilide hydroxamic acid (SAHA)	ERBB2	SEMA6A	3	1	FALSE
Trastuzumab and dasatinib combination	Ampelopsin (AMP)	ERBB2	MYC	1	1	FALSE
Trastuzumab and dasatinib combination	Pectolinarigenin	ERBB2	MMP9, CASP3, BCL2, NKX3-1, ROS1, STAT3, BAX		1	FALSE
Trastuzumab and dasatinib combination	LZT-106 as a novel kinase inhibitor	ERBB2	MCL1, FH, CLEC4D		1	FALSE
Trastuzumab and dasatinib combination	goniothalamin	ERBB2	BCL2	2	1	FALSE
Trastuzumab and dasatinib combination	C(60) fullerene-cisplatin nanocomplex	ERBB2	CASP3	2	1	FALSE
Trastuzumab and dasatinib combination	PTX and RO3306	ERBB2	PCNA	2	1	FALSE
Trastuzumab and dasatinib combination	LZT-106 was shown to synergize with ABT-199	ERBB2	MCL1, FH, CLEC4D		1	FALSE
Trastuzumab and dasatinib combination	HSP90AA1	ERBB2	AKT1, PIK3CB, PIK3CG, PIK3CD, MTOR, PIK3CA	0.928571	1	FALSE
Trastuzumab and dasatinib combination	a synergistic combination of photoactive hypericin and Manumycin A	ERBB2	COL11A2, BIRC3, BIRC5, BIRC2, PARP1, XIAP		1	FALSE
Trastuzumab and dasatinib combination	Flubendazole	ERBB2	BSG, GPX4, SLC7A11	1.08333	1	FALSE
Trastuzumab and dasatinib combination	Formononetin	ERBB2	ABCC1, MSH3, MDM4	0.833333	1	FALSE
Trastuzumab and dasatinib combination	HDAC inhibitors 23h	ERBB2	HSP90AA1	1	1	FALSE
Trastuzumab and dasatinib combination	paclitaxel	ERBB2	AKT1, PIK3CB, PIK3CG, PCNA, CCNB1, PIK3CD, MTOR, PIK3CA	1.16667	1	FALSE
Trastuzumab and dasatinib combination	Dasatinib plus Gefitinib	ERBB2	SRC, AKT1, EGFR	0.5	1	FALSE
Trastuzumab and dasatinib combination	the combined effects of gefitinib and pemetrexed	ERBB2	AKT1	1	1	FALSE
Trastuzumab and dasatinib combination	11-Dehydrosinulariolide	ERBB2	AKT1, PTEN	0.833333	1	FALSE
Trastuzumab and dasatinib combination	Moringin	ERBB2	CASP3, NKX3-1, BAX	1.41667	1	FALSE
Trastuzumab and dasatinib combination	superparamagnetic iron oxide nanoparticles (SPIONs)	ERBB2	CASP3, ROS1		1	FALSE
Trastuzumab and dasatinib combination	Paeonol	ERBB2	AKT1, PIK3CB, PIK3CG, PIK3CD, VIM, PIK3CA	0.928571	1	FALSE
Trastuzumab and dasatinib combination	phenothiazine (DS00329)	ERBB2	CDK2, CCND1, PCNA	1.5	1	FALSE
Trastuzumab and dasatinib combination	a novel oral PIM inhibitor, AZD1208	ERBB2	MYC, SORBS1, LNPEP, BRD4, HACD1, CDKN1A, SERPINB6, CAP1		1	FALSE
Trastuzumab and dasatinib combination	Daunorubicin	ERBB2	AKT1	1	1	FALSE
Trastuzumab and dasatinib combination	plumbagin (PL)	ERBB2	AKT1, PIK3CB, PIK3CG, PIK3CD, MTOR, PIK3CA	0.928571	1	FALSE
Trastuzumab and dasatinib combination	nelfinavir (NFV)	ERBB2	AKT1, ATP8A2, ABCB1		1	FALSE
Trastuzumab and dasatinib combination	SB-T-121205	ERBB2	COL11A2, CASP3, BCL2, NKX3-1, PARP1, CASP9, WDTC1, BAX		1	FALSE
Trastuzumab and dasatinib combination	All trans-retinoic acid (ATRA)	ERBB2	AKT1, PIK3CB, PIK3CG, MAP2K7, BCL2, MCL1, PIK3CD, CLEC4D, PIK3CA, FH		1	FALSE
Trastuzumab and dasatinib combination	Cyproheptadine	ERBB2	COL11A2, PARP1		1	FALSE
Trastuzumab and dasatinib combination	dacomitinib	ERBB2	CDK1, CDK2, AKT1, BCL2, NKX3-1, MAP1LC3A, CASP9, EGFR, BAX	1.24444	1	FALSE
Trastuzumab and dasatinib combination	NVP-ADW742	ERBB2	AKT1, PIK3CB, PIK3CG, IGF1, PIK3CD, PIK3CA	0.904762	1	FALSE
Trastuzumab and dasatinib combination	IL-1α and IL-1β	ERBB2	ZEB1	3	1	FALSE
Trastuzumab and dasatinib combination	fluazuron	ERBB2	AKT1, FGFR3	0	1	FALSE
Trastuzumab and dasatinib combination	BC2059	ERBB2	TCF4, TCF7L2	1.33333	1	FALSE
Trastuzumab and dasatinib combination	pyrrolidinium	ERBB2	CASP9	2	1	FALSE
Trastuzumab and dasatinib combination	GCCSysm-4 (G-4)	ERBB2	CPOX, COX8A, PTGS2, COX5A	1.4	1	FALSE
Trastuzumab and dasatinib combination	PTX and TQD	ERBB2	ROS1		1	FALSE
Trastuzumab and dasatinib combination	bromocriptine	ERBB2	PCNA	2	1	FALSE
Trastuzumab and dasatinib combination	Baicalein	ERBB2	SEMA6A, HDAC9, ABCG2, HSP90AA1	1.125	1	FALSE
Trastuzumab and dasatinib combination	Green synthesis of silver nanoparticles using Ganoderma neo-japonicum Imazeki	ERBB2	CASP3	2	1	FALSE
Trastuzumab and dasatinib combination	Plitidepsin	ERBB2	CDK4, CCND1, RB1, PCNA	1.1	1	FALSE
Trastuzumab and dasatinib combination	Aripiprazole	ERBB2	BAK1, MYC, BCL2	1	1	FALSE
Trastuzumab and dasatinib combination	RUNX3	ERBB2	BCL2, CASP8	1.5	1	FALSE
Trastuzumab and dasatinib combination	HY253	ERBB2	COL11A2, RB1, PARP1, CASP9, WDTC1		1	FALSE
Trastuzumab and dasatinib combination	RBCm-OM/PLGA	ERBB2	CASP3, BCL2	1.5	1	FALSE
Trastuzumab and dasatinib combination	MLN0128	ERBB2	MTOR	2	1	FALSE
Trastuzumab and dasatinib combination	ursolic acid	ERBB2	NKX3-1, BAX, BCL2, AKT1	1.05	1	FALSE
Trastuzumab and dasatinib combination	Retinoic acid (RA)	ERBB2	CASP3, CDK5	1	1	FALSE
Trastuzumab and dasatinib combination	Trametinib	ERBB2	MCL1, MAP2K7, FH, CLEC4D		1	FALSE
Trastuzumab and dasatinib combination	2-aziridin-1-yl-3-[(2-[2-[(3-aziridin-1-yl-1,4-dioxo-1,4-dihydronaphthalen-2-yl)thio]ethoxy]ethyl)thio]naphthoquinone (AZ-1)	ERBB2	BCL2, PCNA	1	1	FALSE
Trastuzumab and dasatinib combination	S2E, a thia-Michael adduct of sulfonamide chalcone	ERBB2	CASP3, JUN, CYCS, SEMA6A, MAPK8, BAX	1.61905	1	FALSE
Trastuzumab and dasatinib combination	Istaroxime	ERBB2	PTK2, STIM1, ORAI1	0.916667	1	FALSE
Trastuzumab and dasatinib combination	MPT0G211 combined with doxorubicin	ERBB2	BAX	2	1	FALSE
Trastuzumab and dasatinib combination	combination therapy of gefitinib and cisplatin	ERBB2	EGFR	1	1	FALSE
Trastuzumab and dasatinib combination	ONX0912	ERBB2	ROS1		1	FALSE
Trastuzumab and dasatinib combination	WJ-26210-2, in combination with gefitinib	ERBB2	DUSP1, DUSP12	1.33333	1	FALSE
Trastuzumab and dasatinib combination	biocompatible As2O3 nanoparticles	ERBB2	NKX3-1, BAX, BCL2	1.41667	1	FALSE
Trastuzumab and dasatinib combination	CCT137690	ERBB2	CCNB1, PTEN, MMP2	1.25	1	FALSE
Trastuzumab and dasatinib combination	VERU-111	ERBB2	COL11A2, CASP3, PARP1		1	FALSE
Trastuzumab and dasatinib combination	FK228	ERBB2	AKT1, PIK3CB, PIK3CG, SRC, MAP2K7, BCL2, NKX3-1, PIK3CD, EGFR, MTOR, PIK3CA, BAX	1.03205	1	FALSE
Trastuzumab and dasatinib combination	Chemerin	ERBB2	AKT1, PTEN	0.833333	1	FALSE
Trastuzumab and dasatinib combination	Brevilin A (BA)	ERBB2	MTOR, AKT1, STAT3	0.75	1	FALSE
Trastuzumab and dasatinib combination	GA-TAT	ERBB2	CASP3, BCL2, NKX3-1, CASP9, BAX	1.46667	1	FALSE
Trastuzumab and dasatinib combination	lenalidomide and cisplatin	ERBB2	COL11A2, CASP3, BCL2, PARP1, FGF2, FLT1, KDR, VEGFA		1	FALSE
Trastuzumab and dasatinib combination	dezocine	ERBB2	AKT1	1	1	FALSE
Trastuzumab and dasatinib combination	Triptolide (TPL)	ERBB2	GTF2H5, CDK7, GTF2H2, ERCC2, GTF2H1, GTF2H4, ERCC3, GTF2H3	1.72222	1	FALSE
Trastuzumab and dasatinib combination	Compound 8r	ERBB2	MCL1, BCL2, FH, CLEC4D		1	FALSE
Trastuzumab and dasatinib combination	gambogic acid (GA)	ERBB2	CDK1, CASP3, BCL2, NKX3-1, POLD1, EGFR, BAX	1.23214	1	FALSE
Trastuzumab and dasatinib combination	Strobilanthes crispus	ERBB2	PROC, BCL2, NKX3-1, SOD1, APC, BAX		1	FALSE
Trastuzumab and dasatinib combination	sunitinib	ERBB2	MAP1LC3A	2	1	FALSE
Trastuzumab and dasatinib combination	nonsteroidal anti-inflammatory drug	ERBB2	BCL2	2	1	FALSE
Trastuzumab and dasatinib combination	AZD8055/trametinib	ERBB2	BCL2L11	2	1	FALSE
Trastuzumab and dasatinib combination	5-FU combined with forbesione	ERBB2	CASP3, BCL2, NKX3-1, CASP9, BAX	1.46667	1	FALSE
Trastuzumab and dasatinib combination	Cynara cardunculus L. (CCL)	ERBB2	ABL1, MTTP		1	FALSE
Trastuzumab and dasatinib combination	Ator-loaded PSV micelles (ASM)	ERBB2	TWIST1, MMP9	0.833333	1	FALSE
Trastuzumab and dasatinib combination	Calebin-A	ERBB2	JUN, MAPK8	1.5	1	FALSE
Trastuzumab and dasatinib combination	cisplatin (DDP)	ERBB2	ABCB1		1	FALSE
Trastuzumab and dasatinib combination	Artesunate	ERBB2	CASP3, STAT3, ROS1, CASP8		1	FALSE
Trastuzumab and dasatinib combination	CYT997	ERBB2	STAT3, JAK2	0.5	1	FALSE
Trastuzumab and dasatinib combination	luteoloside	ERBB2	COL11A2, FAS, FASN, CASP3, NKX3-1, BCL2, PARP1, MTOR, MAPK8, BAX, CASP8		1	FALSE
Trastuzumab and dasatinib combination	sertraline (STL)	ERBB2	BIRC3, CD44, BIRC5, TNFSF14, MAP1LC3A, BECN1, ZEB1, BIRC2, TPT1, SLC22A3, ATG5, LEF1, ALDH1A1, ITK		1	FALSE
Trastuzumab and dasatinib combination	emodin succinyl ester (ESE)	ERBB2	AR	2	1	FALSE
Trastuzumab and dasatinib combination	Ethoxysanguinarine (Eth)	ERBB2	MFAP1, PRKAB1, PRKAA1, PRKAA2, APRT	1.3	1	FALSE
Trastuzumab and dasatinib combination	the receptor-specific agonist G-1	ERBB2	MAPK3, PCNA	1	1	FALSE
Trastuzumab and dasatinib combination	morin and paclitaxel	ERBB2	GATA3, QRSL1, MYLIP, HSPB3, MLXIP, MARCHF8		1	FALSE
Trastuzumab and dasatinib combination	SNX-7081 and fludarabine nucleoside (2-FaraA)	ERBB2	FASN, FAS, BID	1.5	1	FALSE
Trastuzumab and dasatinib combination	combining CDDP with the HSP90 inhibitor 17-N-allylamino-17-demethoxy geldanamycin (17-AAG)	ERBB2	COL11A2, AKT1, CASP3, PARP1, XIAP, WDTC1		1	FALSE
Trastuzumab and dasatinib combination	Gemini-Cur	ERBB2	NKX3-1, BAX, BCL2	1.41667	1	FALSE
Trastuzumab and dasatinib combination	the combined action of CD95L and gemcitabine	ERBB2	MCL1, FH, CLEC4D		1	FALSE
Trastuzumab and dasatinib combination	flavopiridol and carfilzomib	ERBB2	XIAP, ACACA	1	1	FALSE
Trastuzumab and dasatinib combination	enterolactone (EL)	ERBB2	SNAI1, CD44, MAPK3	0.5	1	FALSE
Trastuzumab and dasatinib combination	1,25-(OH)2D3	ERBB2	MAP2K7, MAPK3	1	1	FALSE
Trastuzumab and dasatinib combination	nafamostat mesilate (NM)	ERBB2	CDK1, PCNA	1	1	FALSE
Trastuzumab and dasatinib combination	combination of Celecoxib and Plumbagin	ERBB2	PTGS2, COX5A, CPOX, COX8A, STAT3	1.1	1	FALSE
Trastuzumab and dasatinib combination	nitazoxanide (NTZ)	ERBB2	KDR, IL6, BCL2, JAK2, CYCS, FLT1, VEGFA, STAT3		1	FALSE
Trastuzumab and dasatinib combination	Biochanin A and SB590885	ERBB2	AKT1, PIK3CB, PIK3CG, PIK3CD, PIK3CA	0.833333	1	FALSE
Trastuzumab and dasatinib combination	Nimotuzumab	ERBB2	AKT1	1	1	FALSE
Trastuzumab and dasatinib combination	gossypol	ERBB2	MTOR, CCND1, PCNA, RPS6KB1	1.5	1	FALSE
Trastuzumab and dasatinib combination	YM155	ERBB2	BIRC3, BIRC5, CASP3, BIRC2, EGFR, ABCB1		1	FALSE
Trastuzumab and dasatinib combination	β-elemene (β-ELE)	ERBB2	BAD, BCL2, CASP3, CYCS	1.575	1	FALSE
Trastuzumab and dasatinib combination	farnesyltransferase (FTase) inhibitor FTI-2148	ERBB2	AKT1, MAPK3	0.333333	1	FALSE
Trastuzumab and dasatinib combination	MET Vinorelbine (NVB) combined with an angiogenesis inhibitor (Endostar)	ERBB2	KDR, VEGFA, PECAM1, FLT1	1.375	1	FALSE
Trastuzumab and dasatinib combination	C-phycocyanin (C-PC) pigment	ERBB2	CCND1, BCL2, PCNA, ATP8A2, STAT3		1	FALSE
Trastuzumab and dasatinib combination	EM-2	ERBB2	MAPK8	2	1	FALSE
Trastuzumab and dasatinib combination	SmacN7	ERBB2	AKT1, BAK1, PIK3CB, PIK3CD, BID, TNFSF10, HLA-DRB4, PARP1, CASP9, CLEC4D, MTOR, TNFRSF10B, TNFRSF10A, BIRC3, CASP3, BCL2, NKX3-1, BAX, CASP8, COL11A2, PIK3CG, MCL1, PIK3CA, FH		1	FALSE
Trastuzumab and dasatinib combination	Navitoclax	ERBB2	MYC	1	1	FALSE
Trastuzumab and dasatinib combination	Xyloketal B	ERBB2	AKT1, MAPK3	0.333333	1	FALSE
Trastuzumab and dasatinib combination	Metformin	ERBB2	AKT1, PRKAB1, PIK3CB, IL6, STAT3, MAPK8, PTGS2, CCND1, FASN, BAD, PRKAA1, PARP1, FOXO3, CASP9, VIM, MTOR, SLC22A3, MLXIP, PRRT2, PTEN, MMP2, BCL2, NKX3-1, ROS1, FLT1, VEGFA, BAX, MAPK3, FN1, ABCC1, CPOX, SHH, PRKAA2, KDR, PIK3CA		1	FALSE
Trastuzumab and dasatinib combination	deguelin	ERBB2	PIK3CD, PIK3CG, PIK3CA, PIK3CB	0.65	1	FALSE
Trastuzumab and dasatinib combination	eicosapentaenoic acid-free fatty acid (EPA-FFA), epigallocatechin-3-gallate (EGCG) and proanthocyanidins	ERBB2	MTOR, CCND1, MYC, PCNA	0.975	1	FALSE
Trastuzumab and dasatinib combination	combination of CPT and JQ1	ERBB2	H2AX, MRE11	1.5	1	FALSE
Trastuzumab and dasatinib combination	Hypomethylating agents (HMAs) and inhibitors of poly(ADP-ribose) polymerases (PARPis) and histone deacetylases (HDACis)	ERBB2	PARP1, DNMT1	1.5	1	FALSE
Trastuzumab and dasatinib combination	Bazedoxifene combined with paclitaxel or gemcitabine	ERBB2	IL6, STAT3, STAT1		1	FALSE
Trastuzumab and dasatinib combination	cerdulatinib	ERBB2	MCL1, BCL2, FH, CLEC4D		1	FALSE
Trastuzumab and dasatinib combination	Aza-PBHA	ERBB2	HDAC9	3	1	FALSE
Trastuzumab and dasatinib combination	Dextropropranolol	ERBB2	MMP2, MAP2K7	1	1	FALSE
Trastuzumab and dasatinib combination	vaccinia-related kinase 2 (VRK2)	ERBB2	BCL2, MAPK8	1.5	1	FALSE
Trastuzumab and dasatinib combination	soloxolone methyl (SM)	ERBB2	MMP9	3	1	FALSE
Trastuzumab and dasatinib combination	PARP1 and CHK1 inhibitors	ERBB2	MAPK3	2	1	FALSE
Trastuzumab and dasatinib combination	baicalein	ERBB2	SNAI1, VIM	1	1	FALSE
Trastuzumab and dasatinib combination	RAF265, a multikinase inhibitor	ERBB2	BCL2, CCND1, PCNA	1.33333	1	FALSE
Trastuzumab and dasatinib combination	taxol	ERBB2	BAX	2	1	FALSE
Trastuzumab and dasatinib combination	Combination treatment with vemurafenib and AZD6244	ERBB2	CDKN1B, CCND1, PCNA	1.5	1	FALSE
Trastuzumab and dasatinib combination	PQ1 and tamoxifen	ERBB2	BAX, CASP3, BIRC5	1	1	FALSE
Trastuzumab and dasatinib combination	β-lapachone and its 3-iodine	ERBB2	ROS1, CASP8		1	FALSE
Trastuzumab and dasatinib combination	the combination of LY294002 (LY), a phosphatidylinositide-3-kinase (PI3K) inhibitor, with the traditional cytotoxic anti-estrogen drug tamoxifen (TAM)	ERBB2	CCND1, BIRC5, CASP3, BCL2, PCNA	1.16667	1	FALSE
Trastuzumab and dasatinib combination	IP-Se-06 (3-((2-methoxyphenyl)selanyl)-7-methyl-2-phenylimidazol[1,2-a]pyridine)	ERBB2	MAPK3	2	1	FALSE
Trastuzumab and dasatinib combination	β-Elemene	ERBB2	AKT1, MMP2, MYLIP, BCL2, EGFR, MLXIP, MARCHF8	1.14286	1	FALSE
Trastuzumab and dasatinib combination	Combinatorial resveratrol and pterostilbene	ERBB2	DNMT1	2	1	FALSE
Trastuzumab and dasatinib combination	ABT-737 and cisplatin	ERBB2	AKT1	1	1	FALSE
Trastuzumab and dasatinib combination	Co-treatment with SAHA and S116836	ERBB2	MCL1, BCL2L11, CLEC4D, XIAP, FH		1	FALSE
Trastuzumab and dasatinib combination	the sulfated benzaldehyde chitosan (SBCS)	ERBB2	FGF2	1	1	FALSE
Trastuzumab and dasatinib combination	GLU	ERBB2	SEMA6A, ROS1		1	FALSE
Trastuzumab and dasatinib combination	Strophalloside	ERBB2	CASP3, CYCS, CASP9	1.75	1	FALSE
Trastuzumab and dasatinib combination	thymoquinone (TQ)	ERBB2	CCND1, BIRC5, BCL2, NKX3-1, TNFSF14, PCNA, JAK2, H2AX, STAT3, BAX	1.16818	1	FALSE
Trastuzumab and dasatinib combination	Ruthenium(II) complexes with 6-methyl-2-thiouracil cis-[Ru(6m2tu)2(PPh3)2] (1) and [Ru(6m2tu)2(dppb)] (2) (where PPh3 = triphenylphosphine; dppb = 1,4-bis(diphenylphosphino)butane; and 6m2tu = 6-methyl-2-thiouracil)	ERBB2	MAPK8, H2AX	1.5	1	FALSE
Trastuzumab and dasatinib combination	ndrographolide	ERBB2	NKX3-1, BAX, BCL2	1.41667	1	FALSE
Trastuzumab and dasatinib combination	OSU-53	ERBB2	PRKAB1, IL6, PRKAA1, PRKAA2, STAT3		1	FALSE
Trastuzumab and dasatinib combination	α-Hispanolol (α-H)	ERBB2	MMP9, MMP2, BCL2, NKX3-1, TIMP1, BID, BAX	1.60714	1	FALSE
Trastuzumab and dasatinib combination	CURC + CISP	ERBB2	CA2, CLU, ROS1		1	FALSE
Trastuzumab and dasatinib combination	Galangin (3,5,7-trihydroxyflavone)	ERBB2	AKT1, PTEN	0.833333	1	FALSE
Trastuzumab and dasatinib combination	Methoxyeugenol	ERBB2	CDK4	1	1	FALSE
Trastuzumab and dasatinib combination	Chitosan nanoparticles	ERBB2	SLC22A3, ITK		1	FALSE
Trastuzumab and dasatinib combination	The total flavonoid aglycone extracted (TFAE)	ERBB2	AKT1, PIK3CB, PIK3CG, MAP1LC3A, PIK3CD, MTOR, PIK3CA	0.928571	1	FALSE
Trastuzumab and dasatinib combination	2-imino-6-methoxy-2H-chromene-3-carbothioamide (IMCA)	ERBB2	PRKAB1, PRKAA1, BSG, PRKAA2, MTOR, SLC7A11	1.41667	1	FALSE
Trastuzumab and dasatinib combination	Rosiglitazone metformin adduct (RZM)	ERBB2	PRKAA1, PRKAB1, PRKAA2	1.5	1	FALSE
Trastuzumab and dasatinib combination	Betulinic acid (BA)	ERBB2	CASP3, NKX3-1, BCL2, DDIT3, BAX, HSPA5	1.27381	1	FALSE
Trastuzumab and dasatinib combination	BSI‑201	ERBB2	MMP3, NKX3-1, TIMP1, BAX, PTEN	1.43333	1	FALSE
Trastuzumab and dasatinib combination	Griseofulvin	ERBB2	CASP3	2	1	FALSE
Trastuzumab and dasatinib combination	ee-As4S4	ERBB2	ABL1, MTTP, ROS1		1	FALSE
Trastuzumab and dasatinib combination	chloroquine plus cisplatin	ERBB2	CASP3	2	1	FALSE
Trastuzumab and dasatinib combination	cisplatin + siRNA	ERBB2	KDR, VEGFA, FLT1	1.5	1	FALSE
Trastuzumab and dasatinib combination	TW37	ERBB2	EGFR	1	1	FALSE
Trastuzumab and dasatinib combination	carboplatin	ERBB2	GLMN, PTPN13, FAP		1	FALSE
Trastuzumab and dasatinib combination	nedaplatin	ERBB2	VIM	2	1	FALSE
Trastuzumab and dasatinib combination	capped with glycine and pluronic polymer (CPGF NPs)	ERBB2	KDR, VEGFA, CASP3, FLT1	1.25	1	FALSE
Trastuzumab and dasatinib combination	anthracycline, pivarubicin	ERBB2	ABL1, BCL2, MTTP		1	FALSE
Trastuzumab and dasatinib combination	pirfenidone alone or in combination with cisplatin	ERBB2	AKT1	1	1	FALSE
Trastuzumab and dasatinib combination	Rapalink-1	ERBB2	MTOR, EGFR	0.833333	1	FALSE
Trastuzumab and dasatinib combination	penflurido (PFD)	ERBB2	SLC22A3, ZEB1, VIM, ITK		1	FALSE
Trastuzumab and dasatinib combination	rapamycin+AICAR	ERBB2	AKT1	1	1	FALSE
Trastuzumab and dasatinib combination	EHop-016	ERBB2	AKT1	1	1	FALSE
Trastuzumab and dasatinib combination	entinostat	ERBB2	HSP90AA1	1	1	FALSE
Trastuzumab and dasatinib combination	Romidepsin	ERBB2	PIK3CB, PIK3CG, JUN, PIK3CD, PIK3CA	0.7	1	FALSE
Trastuzumab and dasatinib combination	5-AZA and vitamin C	ERBB2	SNAI1	2	1	FALSE
Trastuzumab and dasatinib combination	A combination of Wee1 and mTOR	ERBB2	MTOR, WEE1	1.5	1	FALSE
Trastuzumab and dasatinib combination	Chelidonine	ERBB2	EGFR	1	1	FALSE
Trastuzumab and dasatinib combination	combination of PTX with curcumin	ERBB2	CASP3, BCL2	1.5	1	FALSE
Trastuzumab and dasatinib combination	sorafenib	ERBB2	FLT1, PCNA	1	1	FALSE
Trastuzumab and dasatinib combination	pyrrolo-1,5-benzoxazepine (PBOX)	ERBB2	MFAP1, PRKAB1, PRKAA1, PRKAA2, APRT, MTOR	1.33333	1	FALSE
Trastuzumab and dasatinib combination	digitoxin	ERBB2	PTK2	1	1	FALSE
Trastuzumab and dasatinib combination	celastrol	ERBB2	ROS1		1	FALSE
Trastuzumab and dasatinib combination	hydrogen gas	ERBB2	CDK4, CCND1, PCNA	1	1	FALSE
Trastuzumab and dasatinib combination	cisplatin and fractionated IR	ERBB2	BCL2, BECN1	0.833333	1	FALSE
Trastuzumab and dasatinib combination	RO-3306 (CDK1 inhibitor) or dinaciclib (CDK1, 2, 5, 9 inhibitors)	ERBB2	CASP8	2	1	FALSE
Trastuzumab and dasatinib combination	nifuroxazide	ERBB2	MMP2, MMP9	1.33333	1	FALSE
Trastuzumab and dasatinib combination	parthenolide-SAHA hybrids:Compound 26	ERBB2	ABCC1	2	1	FALSE
Trastuzumab and dasatinib combination	17-AAG and celecoxib	ERBB2	BCL2	2	1	FALSE
Trastuzumab and dasatinib combination	icaritin	ERBB2	MMP9, MMP2, STAT3, FGF2, FLT1, KDR, VEGFA	1.10714	1	FALSE
Trastuzumab and dasatinib combination	VS-5584	ERBB2	PIK3CB, PIK3CG, PIK3CD, MTOR, PIK3CA	0.7	1	FALSE
Trastuzumab and dasatinib combination	Resiniferatoxin (RTX)	ERBB2	WDTC1, ATP8A2, ROS1		1	FALSE
Trastuzumab and dasatinib combination	allicin and 5-FU	ERBB2	COL11A2, CASP3, BCL2, PARP1		1	FALSE
Trastuzumab and dasatinib combination	Rottlerin (Rott)	ERBB2	ATG7, MAP1LC3A, TNFSF14, BECN1, ATG12, ATG5	1.27381	1	FALSE
Trastuzumab and dasatinib combination	O,O\'-diethyl-(S,S)-ethylenediamine-N,N\'-di-2-(3-cyclohexyl)propanoate dihydrochloride (named DE-EDCP)	ERBB2	CASP3, NKX3-1, BCL2, PCNA, BAX	1.36667	1	FALSE
Trastuzumab and dasatinib combination	4-((5-(tert-butyl)-3-chloro-2-hydroxybenzyl) amino)-2- hydroxybenzoic acid, named LX009	ERBB2	AKT1	1	1	FALSE
Trastuzumab and dasatinib combination	2-((1, 2, 3, 4-Tetrahydroquinolin-1-yl) (4 methoxyphenyl) methyl) phenol (THMPP)	ERBB2	PIK3CB, PIK3CG, CASP3, RPS6KB1, PIK3CD, EGFR, SEMA6A, PIK3CA	0.916667	1	FALSE
Trastuzumab and dasatinib combination	melatonin and sorafenib	ERBB2	BAX, COL11A2, PARP1		1	FALSE
Trastuzumab and dasatinib combination	(4-hydroxy-3,5-dimethylphenyl) sulfone (TMBPS)	ERBB2	AKT1, MAPK3	0.333333	1	FALSE
Trastuzumab and dasatinib combination	PACAP	ERBB2	GLI1	2	1	FALSE
Trastuzumab and dasatinib combination	petroleum ether (PE)	ERBB2	AKT1, PIK3CB, PIK3CG, CASP3, BCL2, CASP9, PIK3CD, PIK3CA, BAX, PTEN	1.13636	1	FALSE
Trastuzumab and dasatinib combination	penta-O-galloyl-β-D-glucose (PGG)	ERBB2	AKT1, MMP9, EGF, PIK3CB, PIK3CG, EIF3I, PIK3CD, MTOR, PIK3CA	0.933333	1	FALSE
Trastuzumab and dasatinib combination	Teriflunomide	ERBB2	CCND1, PCNA, SEMA6A, MYC, BAX	1.03333	1	FALSE
Trastuzumab and dasatinib combination	SNS-032	ERBB2	BIRC3, BIRC5, CDK7, BIRC2, MCL1, CLEC4D, XIAP, FH		1	FALSE
Trastuzumab and dasatinib combination	PREC and cisplatin	ERBB2	AKT1	1	1	FALSE
Trastuzumab and dasatinib combination	1-furan-2-yl-3-pyridin-2-yl-propenone (FPP-3)	ERBB2	MMP2, MMP9	1.33333	1	FALSE
Trastuzumab and dasatinib combination	TA + VCR	ERBB2	COL11A2, CASP3, PARP1		1	FALSE
Trastuzumab and dasatinib combination	Trametinib and Palbociclib	ERBB2	MAP2K7	2	1	FALSE
Trastuzumab and dasatinib combination	pan-aurora kinase inhibitor (AKI) AMG 900	ERBB2	BCL2	2	1	FALSE
Trastuzumab and dasatinib combination	heparan sulfate (HS) mimic/heparanase inhibitor roneparstat (SST0001)	ERBB2	PTK2, IGF1, EGFR	0.833333	1	FALSE
Trastuzumab and dasatinib combination	chloroquine (CQ) combination with cisplatin (CDDP)	ERBB2	SLC12A9, CDKN1A	0.333333	1	FALSE
Trastuzumab and dasatinib combination	AZD8055	ERBB2	MCL1, BCL2L11, CLEC4D, MTOR, FH		1	FALSE
Trastuzumab and dasatinib combination	Bosutinib	ERBB2	SRC, EGF, EGFR	0.5	1	FALSE
Trastuzumab and dasatinib combination	Apatinib	ERBB2	MTOR, SEMA6A, AKT1, GPX4	1	1	FALSE
Trastuzumab and dasatinib combination	BZ and VNR	ERBB2	DDIT3, HSPA5	0.833333	1	FALSE
Trastuzumab and dasatinib combination	PLK1 (BI6727)	ERBB2	CCNB1, PCNA	1.83333	1	FALSE
Trastuzumab and dasatinib combination	DMH1	ERBB2	ID1	3	1	FALSE
Trastuzumab and dasatinib combination	Sodium meta-arsenite (NaAsO2)	ERBB2	RMDN2, RMDN3, XK, RMDN1, MAP1LC3A, TNFSF14, ROS1, NLRP1, SYBU		1	FALSE
Trastuzumab and dasatinib combination	retinoic acid (RA)	ERBB2	FASN, FAS	1	1	FALSE
Trastuzumab and dasatinib combination	Xanthoangelol	ERBB2	CASP3	2	1	FALSE
Trastuzumab and dasatinib combination	hCEC-Exo-214 in combination with anti-cancer agents, oxaliplatin or sorafenib	ERBB2	ABCB1		1	FALSE
Trastuzumab and dasatinib combination	Cucurbitacin B	ERBB2	CCND1, PCNA	1.5	1	FALSE
Trastuzumab and dasatinib combination	MG with 5-Fluorouracil (5-FU)	ERBB2	CDK4, ROS1		1	FALSE
Trastuzumab and dasatinib combination	BKM120	ERBB2	AKT1, PIK3CB, PIK3CG, PIK3CD, PIK3CA	0.833333	1	FALSE
Trastuzumab and dasatinib combination	n-butylidenephthalide (BP)	ERBB2	SLC22A3, ITK		1	FALSE
Trastuzumab and dasatinib combination	Lycopene	ERBB2	FAS, IL6, TNF, CXCL8, IL1A		1	FALSE
Trastuzumab and dasatinib combination	Quisinostat	ERBB2	GPX4, CASP3, BCL2, NKX3-1, BAX	1.53333	1	FALSE
Trastuzumab and dasatinib combination	Rafoxanide	ERBB2	AKT1, PIK3CB, PIK3CG, PIK3CD, MTOR, PIK3CA	0.928571	1	FALSE
Trastuzumab and dasatinib combination	KML001	ERBB2	COL11A2, H2AX, PARP1		1	FALSE
Trastuzumab and dasatinib combination	nonhypercalcemic vitamin D analogue BXL-628	ERBB2	AKT1, PIK3CB, PIK3CG, FGFR2, PIK3CD, PIK3CA	0.702381	1	FALSE
Trastuzumab and dasatinib combination	PF-573,228 in combination with erlotinib	ERBB2	AKT1	1	1	FALSE
Trastuzumab and dasatinib combination	Apicidin	ERBB2	ABL1, NKX3-1, MTTP, PARP1, CYCS, WDTC1, BAX		1	FALSE
Trastuzumab and dasatinib combination	Fenofibrate	ERBB2	AKT1, BIRC5, BCL2, FLT1, MTOR, KDR, VEGFA	0.982143	1	FALSE
Trastuzumab and dasatinib combination	Brucea javanica oil	ERBB2	PTGS2, CASP3, COX5A, CASP9, CPOX, COX8A	1.53571	1	FALSE
Trastuzumab and dasatinib combination	radotinib	ERBB2	CASP3	2	1	FALSE
Trastuzumab and dasatinib combination	ginger extract	ERBB2	PRKAB1, PRKAA1, MAP1LC3A, PRKAA2, MTOR	1.5	1	FALSE
Trastuzumab and dasatinib combination	extract of Hedyotis diffusa Willd (EEHDW)	ERBB2	AKT1, CCND1, PIK3CB, PIK3CG, NKX3-1, PCNA, PIK3CD, CDK4, PIK3CA, BAX, PTEN	1.07576	1	FALSE
Trastuzumab and dasatinib combination	Salinomycin	ERBB2	CA2, MFAP1, MYLIP, WNT5A, ROS1, ATP2A3, APRT, MLXIP, MARCHF8		1	FALSE
Trastuzumab and dasatinib combination	doxorubicin, actinomycin D or vincristine	ERBB2	STAT1, BCL2, STAT3, CYCS, SOAT1	0.866667	1	FALSE
Trastuzumab and dasatinib combination	The combination of CDDP/PXD and TK or CuD	ERBB2	AKT1, MAPK8, ERBB2, STAT3	0.3	1	FALSE
Trastuzumab and dasatinib combination	CWF-145	ERBB2	AKT1, PROC, FBXO5, APC, MTOR		1	FALSE
Trastuzumab and dasatinib combination	proTAME	ERBB2	CCNB1, PCNA	1.83333	1	FALSE
Trastuzumab and dasatinib combination	benzofuran compounds	ERBB2	CDKN1A	2	1	FALSE
Trastuzumab and dasatinib combination	Quercetin	ERBB2	NBAS, CASP3, BCL2, NAGLU, GDF15, BAX		1	FALSE
Trastuzumab and dasatinib combination	cisplatin and hypericin	ERBB2	BCL2	2	1	FALSE
Trastuzumab and dasatinib combination	LB-100	ERBB2	BCL2	2	1	FALSE
Trastuzumab and dasatinib combination	sodium selenite (SS)	ERBB2	HDAC9	3	1	FALSE
Trastuzumab and dasatinib combination	chlorpyrifos (CPF	ERBB2	CASP3	2	1	FALSE
Trastuzumab and dasatinib combination	Eugenol	ERBB2	AKT1, CCND1, ERBB2, PDPK1, BAD, BCL2, PDK1, PCNA	0.944444	1	FALSE
Trastuzumab and dasatinib combination	(E)-4-(3-(3,5-dimethoxyphenyl)allyl)-2-methoxyphenol	ERBB2	STAT3	1	1	FALSE
Trastuzumab and dasatinib combination	Ginsenoside Rk1 (Rk1)	ERBB2	AKT1, PIK3CB, PIK3CG, CASP3, NKX3-1, BCL2, PIK3CD, CYCS, PIK3CA, BAX	1.21818	1	FALSE
Trastuzumab and dasatinib combination	Brucine	ERBB2	PTGS2, BCL2, COX5A, CPOX, COX8A, BAX	1.53571	1	FALSE
Trastuzumab and dasatinib combination	1, 25-dihydroxyvitamin D(3) [1, 25 (OH)(2)D(3)]	ERBB2	BCL2	2	1	FALSE
Trastuzumab and dasatinib combination	Complexes 1 and 2	ERBB2	MAP2K7, MAPK3	1	1	FALSE
Trastuzumab and dasatinib combination	KWM-EO	ERBB2	CPOX, COX8A, PTGS2, COX5A	1.4	1	FALSE
Trastuzumab and dasatinib combination	Tamoxifen (TAM)	ERBB2	HSPA5	1	1	FALSE
Trastuzumab and dasatinib combination	Bisnaphthalimide (C8)	ERBB2	BCL2	2	1	FALSE
Trastuzumab and dasatinib combination	Triptonide	ERBB2	SEMA6A	3	1	FALSE
Trastuzumab and dasatinib combination	TH588 and BKM120	ERBB2	PIK3CD, PIK3CG, PIK3CA, PIK3CB	0.65	1	FALSE
Trastuzumab and dasatinib combination	total flavones	ERBB2	CASP3, BCL2, BAX	1.5	1	FALSE
Trastuzumab and dasatinib combination	DMAMCL	ERBB2	MTOR, AKT1, ROS1		1	FALSE
Trastuzumab and dasatinib combination	Lapatinib and panobinostat	ERBB2	COL11A2, PARP1, CASP8		1	FALSE
Trastuzumab and dasatinib combination	4-HBA/ADM co-treatment	ERBB2	COL11A2, CASP3, PARP1		1	FALSE
Trastuzumab and dasatinib combination	Bcl-2 siRNA/Dox-TPGS-LPs	ERBB2	BCL2	2	1	FALSE
Trastuzumab and dasatinib combination	CAA45	ERBB2	MMP2, MMP9	1.33333	1	FALSE
Trastuzumab and dasatinib combination	Axitinib	ERBB2	KDR, AKT1	0.333333	1	FALSE
Trastuzumab and dasatinib combination	Cantharidin	ERBB2	MYLIP, BCL2, NKX3-1, MARCHF8, CASP9, MLXIP, BAX	1.42857	1	FALSE
Trastuzumab and dasatinib combination	miR-1291 prodrug monotherapy	ERBB2	MLXIP, MYLIP, MARCHF8	1	1	FALSE
Trastuzumab and dasatinib combination	Valproic acid (VPA)	ERBB2	FASN, BCL2, ACACA, BCL2A1, PTEN	1.56667	1	FALSE
Trastuzumab and dasatinib combination	(7-Carbethoxyamino-2-oxo-2H-chromen-4-yl)methylpyrrolidine-1 carbodithioate (CPP)	ERBB2	CCND1, BIRC5, BCL2, PCNA, MYC	0.9	1	FALSE
Trastuzumab and dasatinib combination	paratocarpin E	ERBB2	COL11A2, BCL2, NKX3-1, MAP1LC3A, PARP1, BECN1, BAX, CASP8		1	FALSE
Trastuzumab and dasatinib combination	The combination of gefitinib and vorinostat	ERBB2	INS, AKT1, IGF1, INS-IGF2		1	FALSE
Trastuzumab and dasatinib combination	combination of a CD30-targeting ADC (anti-CD30-lidamycin [LDM]) with a small-molecule inhibitor (crizotinib) of nucleophosmin-anaplastic lymphoma kinase NPM-ALK	ERBB2	MAPK3	2	1	FALSE
Trastuzumab and dasatinib combination	PTX and CpdA were combined	ERBB2	XIAP, IL6		1	FALSE
Trastuzumab and dasatinib combination	Moxifloxacin and ciprofloxacin	ERBB2	CDK2, BAK1, PCNA, BID, CASP8	1.5	1	FALSE
Trastuzumab and dasatinib combination	sorafenib and 5-FU, alone or in combination	ERBB2	MTOR, MAP2K7, STAT3	0.833333	1	FALSE
Trastuzumab and dasatinib combination	new synthesized sixteen 2,3-dihydro-1H-cyclopenta[b]quinoline derivatives (cyclopentaquinoline)	ERBB2	CASP3	2	1	FALSE
Trastuzumab and dasatinib combination	5-fluorouracil (5-Fu)	ERBB2	NKX3-1, BAX, CYCS	1.66667	1	FALSE
Trastuzumab and dasatinib combination	the histone deacetylase inhibitor panobinostat	ERBB2	BECN1	1	1	FALSE
Trastuzumab and dasatinib combination	Brown algae phlorotannins	ERBB2	ROS1		1	FALSE
Trastuzumab and dasatinib combination	ketoconazole (KT)	ERBB2	COL11A2, CASP3, BCL2, PARP1, WDTC1, BAX		1	FALSE
Trastuzumab and dasatinib combination	bromelain and N-acetylcysteine	ERBB2	BCL2, CYCS, AKT1	0.75	1	FALSE
Trastuzumab and dasatinib combination	Arnicolide D	ERBB2	CDK1, COL11A2, AKT1, PIK3CB, PIK3CG, NKX3-1, BCL2, PARP1, PCNA, POLD1, CASP9, CCNB1, PIK3CD, MTOR, STAT3, PIK3CA, BAX		1	FALSE
Trastuzumab and dasatinib combination	3-(4-Bromo phenylazo)-2,4-pentanedione	ERBB2	CASP3, VEGFA, FLT1, KDR	1.25	1	FALSE
Trastuzumab and dasatinib combination	DHTS	ERBB2	CASP3, XK, NLRP1		1	FALSE
Trastuzumab and dasatinib combination	Glibenclamide (Gli)	ERBB2	PCNA	2	1	FALSE
Trastuzumab and dasatinib combination	polysaccharides isolated from Rhizoma Pleionis (PRP)	ERBB2	CASP3, BCL2, NKX3-1, STAT3, BAX, CASP8	1.10714	1	FALSE
Trastuzumab and dasatinib combination	neratinib	ERBB2	ERBB2	0	1	FALSE
Trastuzumab and dasatinib combination	bicalutamide and/or metformin	ERBB2	MTOR, CASP3, BCL2	1.33333	1	FALSE
Trastuzumab and dasatinib combination	vincristine or paclitaxel in combination with belinostat and observed synergistic cytotoxicity	ERBB2	MCL1, BCL2L11, FH, CLEC4D		1	FALSE
Trastuzumab and dasatinib combination	arginine deiminase in combination with gemcitabine	ERBB2	CASP3	2	1	FALSE
Trastuzumab and dasatinib combination	metapristone	ERBB2	MLXIP, MYLIP, MARCHF8	1	1	FALSE
Trastuzumab and dasatinib combination	Methoxyacetic acid	ERBB2	BIRC3, CDK2, HDAC9, BIRC2, PCNA, CDK4	1.27381	1	FALSE
Trastuzumab and dasatinib combination	sulforaphane (SFN)	ERBB2	SNAI1, MYLIP, MARCHF8, MLXIP	1.35	1	FALSE
Trastuzumab and dasatinib combination	Betulinic Acid	ERBB2	HSPA5	1	1	FALSE
Trastuzumab and dasatinib combination	AZD6244 combination with BKM120 or GDC-0941	ERBB2	PIK3CB, PIK3CG, MAP2K7, PIK3CD, PIK3CA	0.7	1	FALSE
Trastuzumab and dasatinib combination	topotecan	ERBB2	CASP3, AKT1	0.333333	1	FALSE
Trastuzumab and dasatinib combination	potent AR antagonist enzalutamide	ERBB2	FN1, SNAI1, TWIST1, ZEB2, MAEA, ZEB1, VIM, FOXC2		1	FALSE
Trastuzumab and dasatinib combination	everolimus (RAD-001)	ERBB2	AKT1, PIK3CB, PIK3CG, PIK3CD, MTOR, PIK3CA	0.928571	1	FALSE
Trastuzumab and dasatinib combination	Decitabine	ERBB2	CASP3, BCL2, BAX, DNMT1	1.375	1	FALSE
Trastuzumab and dasatinib combination	Dihydroartemisinin (DHA)	ERBB2	SNAI1, AKT1, PI3, TNFRSF10B		1	FALSE
Trastuzumab and dasatinib combination	Vernodalin	ERBB2	BCL2, CYCS, ROS1		1	FALSE
Trastuzumab and dasatinib combination	osimertinib (AZD9291)	ERBB2	SEMA6A	3	1	FALSE
Trastuzumab and dasatinib combination	Suberoylanilide hydroxamic acid and paclitaxel	ERBB2	ID1, CASP3, BCL2, MYC, BAX	1.23333	1	FALSE
Trastuzumab and dasatinib combination	Fucoxanthin (FX)	ERBB2	FN1, SNAI1, AKT1, PIK3CB, PIK3CG, TWIST1, MMP2, TIMP1, PIK3CD, SLC22A3, PIK3CA, ITK		1	FALSE
Trastuzumab and dasatinib combination	Melphalan-flufenamide	ERBB2	BAK1, NKX3-1, BAX	1.41667	1	FALSE
Trastuzumab and dasatinib combination	DOX-Vit D by conjugating Vit-D to DOX	ERBB2	MTOR, AKT1, MAPK8	1	1	FALSE
Trastuzumab and dasatinib combination	Delicaflavone	ERBB2	CASP3, DDIT3, HSPA5	1	1	FALSE
Trastuzumab and dasatinib combination	concanamycin A1	ERBB2	BCL2, NKX3-1, BAX	1.41667	1	FALSE
Trastuzumab and dasatinib combination	AZ64	ERBB2	CDC25C	2	1	FALSE
Trastuzumab and dasatinib combination	T-DM1, trastuzumab emtansine is an antibody-drug conjugate composed by the monoclonal antibody trastuzumab and the microtubule polymerization inhibitor DM1	ERBB2	ERBB2	0	1	FALSE
Trastuzumab and dasatinib combination	Aloperine	ERBB2	CASP9, PTEN, CASP8	1.5	1	FALSE
Trastuzumab and dasatinib combination	cisplatin & in a combination with non-steroidal anti inflammatory drug (NSAID) aspirin	ERBB2	SNAI1, SEMA6A, AKT1, MTOR, SLC22A3, ITK		1	FALSE
Trastuzumab and dasatinib combination	Idelalisib	ERBB2	MTOR, MAP2K7, AKT1	0.833333	1	FALSE
Trastuzumab and dasatinib combination	Ginsenoside Rh2 (G-Rh2)	ERBB2	ABCB1, CASP3, NKX3-1, BCL2, BAX		1	FALSE
Trastuzumab and dasatinib combination	beet root juice (BRJ)	ERBB2	BCL2, NKX3-1, BAX	1.41667	1	FALSE
Trastuzumab and dasatinib combination	AE-CA	ERBB2	CASP3, PCNA	1	1	FALSE
Trastuzumab and dasatinib combination	CPI203 combined with lenalidomide	ERBB2	MYC	1	1	FALSE
Trastuzumab and dasatinib combination	lithium chloride (LiCl)	ERBB2	CASP3, EGF, ABCC1, EGFR	0.65	1	FALSE
Trastuzumab and dasatinib combination	combination of simvastatin and meclofenamic acid, an AKR1C3 inhibitor	ERBB2	AKT1	1	1	FALSE
Trastuzumab and dasatinib combination	ABT-737 and Obatoclax	ERBB2	CCND1, PCNA	1.5	1	FALSE
Trastuzumab and dasatinib combination	combined treatment of aspirin and cisplatin	ERBB2	COL11A2, AKT1, PIK3CB, PIK3CG, MAP2K7, BCL2, NKX3-1, PARP1, PIK3CD, MTOR, SLC22A3, PIK3CA, BAX, ITK		1	FALSE
Trastuzumab and dasatinib combination	PKCZI195.17	ERBB2	PRRT2		1	FALSE
Trastuzumab and dasatinib combination	ibrutinib (PCI-32765)	ERBB2	AKT1, ERBB2, CASP3, ZEB1, EGFR	0.466667	1	FALSE
Trastuzumab and dasatinib combination	higenamine	ERBB2	ZEB1	3	1	FALSE
Trastuzumab and dasatinib combination	(-)-Thalidomide	ERBB2	KDR, VEGFA, CASP3, FLT1	1.25	1	FALSE
Trastuzumab and dasatinib combination	JTC-801	ERBB2	AKT1, PIK3CB, PIK3CG, PIK3CD, MTOR, PIK3CA	0.928571	1	FALSE
Trastuzumab and dasatinib combination	indomethacin (IN)	ERBB2	BCL2	2	1	FALSE
Trastuzumab and dasatinib combination	rotundic acid (RA)	ERBB2	USP14	2	1	FALSE
Trastuzumab and dasatinib combination	renieramycin T (RT)	ERBB2	BCL2, CASP9, MCL1, CLEC4D, FH		1	FALSE
Trastuzumab and dasatinib combination	100μM TMZ and EMF (100Hz, 100G)	ERBB2	CASP3, BCL2, NKX3-1, PCNA, ROS1, BAX		1	FALSE
Trastuzumab and dasatinib combination	combinational treatment of ABT-263 with NCTD	ERBB2	COL11A2, PARP1, CYCS, CASP9		1	FALSE
Trastuzumab and dasatinib combination	combination 5-FU and Huaier	ERBB2	CCND1, MMP2, BCL2, PCNA, STAT3	1.06667	1	FALSE
Trastuzumab and dasatinib combination	Glycyrrhizic acid (GA)	ERBB2	BCL2, CCND1, BIRC5, PCNA	0.85	1	FALSE
Trastuzumab and dasatinib combination	everolimus (Evr)	ERBB2	NKX3-1, BAX, BCL2	1.41667	1	FALSE
Trastuzumab and dasatinib combination	self-micellizing anticancer lipid (SMAL)	ERBB2	COL11A2, CASP3, PARP1, CASP9		1	FALSE
Trastuzumab and dasatinib combination	Berbamine	ERBB2	CASP3	2	1	FALSE
Trastuzumab and dasatinib combination	cisplatin	ERBB2	RAD51	2	1	FALSE
Trastuzumab and dasatinib combination	thiostrepton	ERBB2	CCNB1, PCNA	1.83333	1	FALSE
Trastuzumab and dasatinib combination	Emodin	ERBB2	AKT1, PIK3CB, PIK3CG, ABL1, MTTP, PIK3CD, PIK3CA		1	FALSE
Trastuzumab and dasatinib combination	CDK4/6 kinase inhibitor palbociclib	ERBB2	CDK4	1	1	FALSE
Trastuzumab and dasatinib combination	methanol extract of Ptercarpus santalinus (MEPS)	ERBB2	COL11A2, CYCS, PARP1		1	FALSE
Trastuzumab and dasatinib combination	silibinin Na₂[VO(silibinin)₂2]·6H₂O (VOsil)	ERBB2	CASP3	2	1	FALSE
Trastuzumab and dasatinib combination	Ilamycin C	ERBB2	MMP9, MMP2, IL6, BCL2, NKX3-1, VIM, STAT3, BAX		1	FALSE
Trastuzumab and dasatinib combination	Qizhen capsule (QZC)	ERBB2	COL11A2, PRKAB1, CASP3, BCL2, NKX3-1, PRKAA1, PARP1, CASP9, PRKAA2, MTOR, BAX		1	FALSE
Trastuzumab and dasatinib combination	dasatinib	ERBB2	SRC	1	1	FALSE
Trastuzumab and dasatinib combination	Costunolide	ERBB2	COL11A2, BAK1, CASP3, NKX3-1, BCL2, PARP1, CASP9, WDTC1, BAX		1	FALSE
Trastuzumab and dasatinib combination	Norcantharidin (NCTD)	ERBB2	WDTC1, ROS1, SOAT1		1	FALSE
Trastuzumab and dasatinib combination	Brucea javanica oil emulsion (BJOE)	ERBB2	CCND1, NKX3-1, PCNA, CDK4, BAX	1.03333	1	FALSE
Trastuzumab and dasatinib combination	CPHSP	ERBB2	MAP2K7, JUN, MAPK8	1.5	1	FALSE
Trastuzumab and dasatinib combination	Taheebo-NFD-Marugoto (TNM)	ERBB2	CCND1, CASP3, BCL2, PCNA, BAX	1.5	1	FALSE
Trastuzumab and dasatinib combination	Tranilast and cisplatin	ERBB2	WDTC1, H2AX, PCNA		1	FALSE
Trastuzumab and dasatinib combination	G9a inhibitor BIX-01294	ERBB2	ROS1		1	FALSE
Trastuzumab and dasatinib combination	the coumarin-copper drug	ERBB2	BCL2, NKX3-1, BAX	1.41667	1	FALSE
Trastuzumab and dasatinib combination	Docetaxel-Chitosan nanoparticles	ERBB2	BCL2, BAX	1.5	1	FALSE
Trastuzumab and dasatinib combination	LKB1/AMPK	ERBB2	PRKAA1, PRKAB1, PRKAA2	1.5	1	FALSE
Trastuzumab and dasatinib combination	Asterosaponin 1	ERBB2	DDIT3, MAPK8, HSPA5	1	1	FALSE
Trastuzumab and dasatinib combination	nintedanib was combined with cisplatin	ERBB2	MAPK3	2	1	FALSE
Trastuzumab and dasatinib combination	oridonin	ERBB2	SNAI1, SNAI2, IL6, NKX3-1, VIM, CYCS, BAX		1	FALSE
Trastuzumab and dasatinib combination	Persian shallot extract	ERBB2	BCL2, BCL2L11, BID, BAX, CASP8	1.5	1	FALSE
Trastuzumab and dasatinib combination	combination of 4MU with Imatinib	ERBB2	AKT1	1	1	FALSE
Trastuzumab and dasatinib combination	Tarloxotinib-E	ERBB2	ERBB2, EGFR	-0.166667	1	TRUE
Trastuzumab and dasatinib combination	WA and 5-FU	ERBB2	HSPA5, DDIT3, GDF10		1	FALSE
Trastuzumab and dasatinib combination	A4 [10-(3-(piperazin-1-yl)propyl)-2-(trifluoromethyl)-10H-phenothiazine]	ERBB2	AKT1, ATG5	0.333333	1	FALSE
Trastuzumab and dasatinib combination	DHA	ERBB2	ABCB1		1	FALSE
Trastuzumab and dasatinib combination	APS in combination with apatinib	ERBB2	MMP9, AKT1	0.166667	1	FALSE
Trastuzumab and dasatinib combination	Disulfiram-sunitinib combination	ERBB2	AR	2	1	FALSE
Trastuzumab and dasatinib combination	epirubicin	ERBB2	ABCB1, ABCC1		1	FALSE
Trastuzumab and dasatinib combination	arsenic trioxide (As2O3)	ERBB2	BCL2	2	1	FALSE
Trastuzumab and dasatinib combination	Trastuzumab	ERBB2	AKT1	1	1	FALSE
Trastuzumab and dasatinib combination	ellagic acid (EA)	ERBB2	HAS1, CASP3, ABCC1	0.5	1	FALSE
Trastuzumab and dasatinib combination	Aspirin	ERBB2	AKT1, PIK3CB, PIK3CG, PTGS2, EGF, COX5A, RPS6KB1, CPOX, PIK3CD, EGFR, HAS1, COX8A, PIK3CA	1.13736	1	FALSE
Trastuzumab and dasatinib combination	Quercetin‑3‑methyl ether	ERBB2	AKT1, PIK3CB, PIK3CG, PIK3CD, VIM, PIK3CA	0.928571	1	FALSE
Trastuzumab and dasatinib combination	juglone	ERBB2	MLXIP, MYLIP, MARCHF8	1	1	FALSE
Trastuzumab and dasatinib combination	DW22	ERBB2	HDAC9	3	1	FALSE
Trastuzumab and dasatinib combination	Docetaxel	ERBB2	DNMT1	2	1	FALSE
Trastuzumab and dasatinib combination	ATRA and sorafenib	ERBB2	MCL1, BCL2, FH, CLEC4D		1	FALSE
Trastuzumab and dasatinib combination	YK-4-279 and vincristine	ERBB2	CCNB1, BCL2, MCL1, PCNA	1.175	1	FALSE
Trastuzumab and dasatinib combination	Protein hydrolysate extracted from OR (ORPH)	ERBB2	MLXIP, MYLIP, MARCHF8	1	1	FALSE
Trastuzumab and dasatinib combination	Cisplatin combined with metformin	ERBB2	RAD51, H2AX	1.5	1	FALSE
Trastuzumab and dasatinib combination	cisplatin-loaded M1 macrophage secreted-exosomes (DDP-M1-Exos)	ERBB2	CASP3, NKX3-1, BAX	1.41667	1	FALSE
Trastuzumab and dasatinib combination	ZZW-115	ERBB2	ATP8A2		1	FALSE
Trastuzumab and dasatinib combination	nimbolide	ERBB2	SEMA6A, MYLIP, MARCHF8, MLXIP	1	1	FALSE
Trastuzumab and dasatinib combination	Indomethacin	ERBB2	PRKAB1, PRKAA1, ACACA, RPS6KB1, PRKAA2, MTOR	1.5	1	FALSE
Trastuzumab and dasatinib combination	herb formula Yanghe Huayan (YHHY)	ERBB2	AKT1, PIK3CB, PIK3CG, BCL2, NKX3-1, PIK3CD, FLT1, KDR, VEGFA, PIK3CA, MYC, BAX	1.10897	1	FALSE
Trastuzumab and dasatinib combination	CAB and PLI	ERBB2	MCL1, FH, CLEC4D		1	FALSE
Trastuzumab and dasatinib combination	Ferula ferulaeoides	ERBB2	BIRC5, CASP3, BCL2, NKX3-1, CASP9, BAX	1.19048	1	FALSE
Trastuzumab and dasatinib combination	combination of DDP and hesperetin	ERBB2	AKT1, CASP3, BCL2, CASP9, CYCS, BAX, PTEN	1.375	1	FALSE
Trastuzumab and dasatinib combination	LY2603618	ERBB2	CDKN1A	2	1	FALSE
Trastuzumab and dasatinib combination	specific B cell CLL/lymphoma 2 (Bcl-2) inhibitor ABT-199	ERBB2	BCL2, BCL2L11	1.5	1	FALSE
Trastuzumab and dasatinib combination	Digoxin	ERBB2	MMP2, MMP9	1.33333	1	FALSE
Trastuzumab and dasatinib combination	Esculetin (EST)	ERBB2	FN1, CCND1, MMP2, PCNA, VIM, MYC	1.21429	1	FALSE
Trastuzumab and dasatinib combination	GDC-0449, a pharmacological inhibitor of Smoothened (SMO)	ERBB2	CCND1, GLI1	1	1	FALSE
Trastuzumab and dasatinib combination	Exo2	ERBB2	ARF1, MAPK3	0.333333	1	FALSE
Trastuzumab and dasatinib combination	Diacerein	ERBB2	AKT1	1	1	FALSE
Trastuzumab and dasatinib combination	API-2 (triciribidine)	ERBB2	AKT1, PIK3CB, PIK3CG, PIK3CD, MTOR, PIK3CA	0.928571	1	FALSE
Trastuzumab and dasatinib combination	combined leaf extracts of Sesamum angustifolium (Oliv.) Engl. and Hibiscus articulatus (SAHA)	ERBB2	CASP3, CASP9	1.5	1	FALSE
Trastuzumab and dasatinib combination	daunorubicin (Dau)-GnRH-III derivative	ERBB2	CASP3	2	1	FALSE
Trastuzumab and dasatinib combination	miR-512-30p and XBP-1 transcript 1/2	ERBB2	MAP1LC3A	2	1	FALSE
Trastuzumab and dasatinib combination	clioquinol (CQ) and nitroxoline (NQ)	ERBB2	CCND1, PCNA	1.5	1	FALSE
Trastuzumab and dasatinib combination	ropivacaine	ERBB2	AKT1, PIK3CB, PIK3CG, PIK3CD, MTOR, PIK3CA	0.928571	1	FALSE
Trastuzumab and dasatinib combination	KSI-3716	ERBB2	CDK4, MYC, PCNA	0.75	1	FALSE
Trastuzumab and dasatinib combination	DHN-II-84 DHN-III-14	ERBB2	XIAP, MCL1, FH, CLEC4D		1	FALSE
Trastuzumab and dasatinib combination	Paricalcitol, when combined with As2O3	ERBB2	BCL2	2	1	FALSE
Trastuzumab and dasatinib combination	SAM plus GEM	ERBB2	STAT3, JAK2	0.5	1	FALSE
Trastuzumab and dasatinib combination	poly(ethylene glycol)-poly(caprolactone) micelles (mPEG-PCL-PTX)	ERBB2	CASP3, NKX3-1, BAX, BCL2	1.45	1	FALSE
Trastuzumab and dasatinib combination	Phenethyl isothiocyanate (PEITC)	ERBB2	COL11A2, CA2, CASP3, NKX3-1, PARP1, MCL1, CLEC4D, XIAP, DDIT3, BAX, FH		1	FALSE
Trastuzumab and dasatinib combination	BI-847325	ERBB2	MAP2K7, CCND1, PCNA	1.33333	1	FALSE
Trastuzumab and dasatinib combination	Rhizochalinin (Rhiz)	ERBB2	KLK3, IGF1, PROS1, PSAT1, PLAG1, NPEPPS		1	FALSE
Trastuzumab and dasatinib combination	Diacerein-	ERBB2	IL6, AKT1, STAT3		1	FALSE
Trastuzumab and dasatinib combination	α-bisabolol	ERBB2	CASP3, MMP9, PCNA	1.25	1	FALSE
Trastuzumab and dasatinib combination	Mebendazole (MBZ)	ERBB2	CASP3	2	1	FALSE
[truncated: 674,867+ more rows]
